# Supplementary material for: Transcriptomic and biochemical investigations support the role of rootstock-scion interaction in grapevine berry quality
Source: BMC Genomics. 2020 Jul 8;21:468. doi: 10.1186/s12864-020-06795-5 (PMC7341580; doi:10.1186/s12864-020-06795-5)
Supplement: Supplementary file 2 — Additional file 2. Raw reads and mapping statistics for RNA-seq libraries. [file 12864_2020_6795_MOESM2_ESM.xlsx]

## Sheet: STATS_tophat_tutti_2019lug26.14
Sample name	read number	mapped
2012_M101_T1_repA	20153785	17474398 (86.7% of input)	730278 ( 4.2%) have multiple alignments (38 have >20)	86.7% overall read mapping rate.
2012_M101_T1_repB	34006589	29553612 (86.9% of input)	1278502 ( 4.3%) have multiple alignments (161 have >20)	86.9% overall read mapping rate.
2012_NGC_T1_repA	20221546	17701072 (87.5% of input)	769433 ( 4.3%) have multiple alignments (163 have >20)	87.5% overall read mapping rate.
2012_NGC_T1_repB	19713935	17174495 (87.1% of input)	747040 ( 4.3%) have multiple alignments (87 have >20)	87.1% overall read mapping rate.
2012_NGC_T1_repC	19648535	17125116 (87.2% of input)	724281 ( 4.2%) have multiple alignments (81 have >20)	87.2% overall read mapping rate.
2012_NGC_T2_repA	18440034	16119949 (87.4% of input)	713019 ( 4.4%) have multiple alignments (30 have >20)	87.4% overall read mapping rate.
2012_NGC_T2_repB	17451365	15249246 (87.4% of input)	683389 ( 4.5%) have multiple alignments (13 have >20)	87.4% overall read mapping rate.
2012_NGC_T2_repC	20502858	17887093 (87.2% of input)	790379 ( 4.4%) have multiple alignments (45 have >20)	87.2% overall read mapping rate.
2012_M101_T1_repC	18674865	16312445 (87.3% of input)	693055 ( 4.2%) have multiple alignments (37 have >20)	87.3% overall read mapping rate.
2012_Paulsen_T1_repA	15588581	13583597 (87.1% of input)	566699 ( 4.2%) have multiple alignments (63 have >20)	87.1% overall read mapping rate.
2012_Paulsen_T1_repB	22762912	19810633 (87.0% of input)	868195 ( 4.4%) have multiple alignments (55 have >20)	87.0% overall read mapping rate.
2012_Paulsen_T1_repC	20369184	17531802 (86.1% of input)	752489 ( 4.3%) have multiple alignments (58 have >20)	86.1% overall read mapping rate.
2012_M101_T2_repA	34016136	29511121 (86.8% of input)	1364960 ( 4.6%) have multiple alignments (105 have >20)	86.8% overall read mapping rate.
2012_M101_T2_repB	20587618	17909123 (87.0% of input)	828146 ( 4.6%) have multiple alignments (33 have >20)	87.0% overall read mapping rate.
2012_M101_T2_repC	23714304	20618890 (86.9% of input)	960672 ( 4.7%) have multiple alignments (58 have >20)	86.9% overall read mapping rate.
2012_Paulsen_T2_repA	18297603	15908149 (86.9% of input)	721483 ( 4.5%) have multiple alignments (28 have >20)	86.9% overall read mapping rate.
2012_Paulsen_T2_repB	20405564	17621639 (86.4% of input)	830107 ( 4.7%) have multiple alignments (42 have >20)	86.4% overall read mapping rate.
2012_Paulsen_T2_repC	14583223	12714552 (87.2% of input)	595066 ( 4.7%) have multiple alignments (29 have >20)	87.2% overall read mapping rate.
