# Supplementary material for: Transcriptomic and biochemical investigations support the role of rootstock-scion interaction in grapevine berry quality
Source: BMC Genomics. 2020 Jul 8;21:468. doi: 10.1186/s12864-020-06795-5 (PMC7341580; doi:10.1186/s12864-020-06795-5)
Supplement: Supplementary file 3 — Additional file 3. Correlation coefficient among replicates and samples. [file 12864_2020_6795_MOESM3_ESM.xlsx]

## Sheet: Foglio1
	2012_NGC_time1_repA	2012_NGC_time1_repB	2012_NGC_time1_repC	2012_NGC_time2_repA	2012_NGC_time2_repB	2012_NGC_time2_repC	2012_M101_time1_repA	2012_M101_time1_repB	2012_M101_time1_repC	2012_M101_time2_repA	2012_M101_time2_repB	2012_M101_time2_repC	2012_Paulsen_time1_repA	2012_Paulsen_time1_repB	2012_Paulsen_time1_repC	2012_Paulsen_time2_repA	2012_Paulsen_time2_repB	2012_Paulsen_time2_repC
2012_NGC_time1_repA	1	0.981	0.973	0.87	0.877	0.852	0.936	0.956	0.954	0.856	0.867	0.854	0.974	0.957	0.951	0.874	0.871	0.874
2012_NGC_time1_repB	0.981	1	0.985	0.905	0.913	0.885	0.968	0.985	0.983	0.889	0.894	0.893	0.986	0.983	0.976	0.894	0.903	0.888
2012_NGC_time1_repC	0.973	0.985	1	0.913	0.919	0.902	0.967	0.986	0.986	0.899	0.909	0.9	0.983	0.988	0.981	0.912	0.913	0.903
2012_NGC_time2_repA	0.87	0.905	0.913	1	0.999	0.986	0.945	0.927	0.934	0.977	0.976	0.973	0.904	0.926	0.943	0.968	0.984	0.963
2012_NGC_time2_repB	0.877	0.913	0.919	0.999	1	0.984	0.946	0.935	0.939	0.975	0.977	0.972	0.908	0.929	0.946	0.969	0.986	0.966
2012_NGC_time2_repC	0.852	0.885	0.902	0.986	0.984	1	0.94	0.913	0.92	0.992	0.985	0.988	0.892	0.915	0.932	0.983	0.984	0.963
2012_M101_time1_repA	0.936	0.968	0.967	0.945	0.946	0.94	1	0.977	0.985	0.933	0.928	0.943	0.979	0.982	0.99	0.932	0.932	0.904
2012_M101_time1_repB	0.956	0.985	0.986	0.927	0.935	0.913	0.977	1	0.992	0.916	0.923	0.923	0.983	0.992	0.983	0.92	0.93	0.911
2012_M101_time1_repC	0.954	0.983	0.986	0.934	0.939	0.92	0.985	0.992	1	0.916	0.921	0.922	0.986	0.992	0.991	0.917	0.929	0.905
2012_M101_time2_repA	0.856	0.889	0.899	0.977	0.975	0.992	0.933	0.916	0.916	1	0.991	0.994	0.892	0.918	0.926	0.988	0.989	0.973
2012_M101_time2_repB	0.867	0.894	0.909	0.976	0.977	0.985	0.928	0.923	0.921	0.991	1	0.99	0.894	0.917	0.927	0.993	0.995	0.986
2012_M101_time2_repC	0.854	0.893	0.9	0.973	0.972	0.988	0.943	0.923	0.922	0.994	0.99	1	0.899	0.92	0.93	0.988	0.986	0.962
2012_Paulsen_time1_repA	0.974	0.986	0.983	0.904	0.908	0.892	0.979	0.983	0.986	0.892	0.894	0.899	1	0.99	0.981	0.9	0.898	0.88
2012_Paulsen_time1_repB	0.957	0.983	0.988	0.926	0.929	0.915	0.982	0.992	0.992	0.918	0.917	0.92	0.99	1	0.988	0.918	0.923	0.906
2012_Paulsen_time1_repC	0.951	0.976	0.981	0.943	0.946	0.932	0.99	0.983	0.991	0.926	0.927	0.93	0.981	0.988	1	0.925	0.934	0.913
2012_Paulsen_time2_repA	0.874	0.894	0.912	0.968	0.969	0.983	0.932	0.92	0.917	0.988	0.993	0.988	0.9	0.918	0.925	1	0.987	0.982
2012_Paulsen_time2_repB	0.871	0.903	0.913	0.984	0.986	0.984	0.932	0.93	0.929	0.989	0.995	0.986	0.898	0.923	0.934	0.987	1	0.986
2012_Paulsen_time2_repC	0.874	0.888	0.903	0.963	0.966	0.963	0.904	0.911	0.905	0.973	0.986	0.962	0.88	0.906	0.913	0.982	0.986	1
