# Supplementary material for: Transcriptomic and biochemical investigations support the role of rootstock-scion interaction in grapevine berry quality
Source: BMC Genomics. 2020 Jul 8;21:468. doi: 10.1186/s12864-020-06795-5 (PMC7341580; doi:10.1186/s12864-020-06795-5)
Supplement: Supplementary file 4 — Additional file 4. List of differentially expressed genes, indicating for each gene in each comparison FDR, Log2 Fold Change, expression level for each sample as the output of DESeq2 and Blast2GO field description (Folder containing 6 TSV files 4.47 Mb). [file 12864_2020_6795_MOESM4_ESM.zip]

Archive with 16 entries (13 files):
- Additional file 4/
- Additional file 4/DEG_DESEQ2_0.05_NOFC_2012_M-T1 NGC-T1.tsv
- __MACOSX/
- __MACOSX/Additional file 4/
- __MACOSX/Additional file 4/._DEG_DESEQ2_0.05_NOFC_2012_M-T1 NGC-T1.tsv
- Additional file 4/DEG_DESEQ2_0.05_NOFC_2012_M-T1 P-T1.tsv
- __MACOSX/Additional file 4/._DEG_DESEQ2_0.05_NOFC_2012_M-T1 P-T1.tsv
- Additional file 4/DEG_DESEQ2_0.05_NOFC_2012_M-T2 NGC-T2.tsv
- __MACOSX/Additional file 4/._DEG_DESEQ2_0.05_NOFC_2012_M-T2 NGC-T2.tsv
- Additional file 4/DEG_DESEQ2_0.05_NOFC_2012_M-T2 P-T2.tsv
- __MACOSX/Additional file 4/._DEG_DESEQ2_0.05_NOFC_2012_M-T2 P-T2.tsv
- Additional file 4/DEG_DESEQ2_0.05_NOFC_2012_P-T1-NGC-T1.tsv
- __MACOSX/Additional file 4/._DEG_DESEQ2_0.05_NOFC_2012_P-T1-NGC-T1.tsv
- Additional file 4/DEG_DESEQ2_0.05_NOFC_2012_P-T2 NGC-T2.tsv
- __MACOSX/Additional file 4/._DEG_DESEQ2_0.05_NOFC_2012_P-T2 NGC-T2.tsv
- __MACOSX/._Additional file 4
