# Supplementary material for: Transcriptomic and biochemical investigations support the role of rootstock-scion interaction in grapevine berry quality
Source: BMC Genomics. 2020 Jul 8;21:468. doi: 10.1186/s12864-020-06795-5 (PMC7341580; doi:10.1186/s12864-020-06795-5)
Supplement: Supplementary file 4 — Additional file 4. List of differentially expressed genes, indicating for each gene in each comparison FDR, Log2 Fold Change, expression level for each sample as the output of DESeq2 and Blast2GO field description (Folder containing 6 TSV files 4.47 Mb). [file 12864_2020_6795_MOESM4_ESM.zip › Additional file 4/DEG_DESEQ2_0.05_NOFC_2012_M-T1 NGC-T1.tsv]

id	baseMean	log2FoldChange	lfcSE	stat	pvalue	padj	GENE_NAME	Blast2GO_best_hit	Blast2GO_EC	Blast2GO_GO_info	ENSEMBL_GENE_descript	ENSEMBL_GO_info	2012_M101_t1_repA	2012_M101_t1_repB	2012_M101_t1_repC	2012_NGC_t1_repA	2012_NGC_t1_repB	2012_NGC_t1_repC
VIT_200s0125g00280	833.1962	1.4966	0.2726	5.49062558045872	4.005125985651e-08	0.0000286985481990011	PSAF	gi|225465117|ref|XP_002272584.1| PREDICTED: photosystem I reaction center subunit III. chloroplastic isoform 1	-	GO:0009941 chloroplast envelope GO:0019344 cysteine biosynthetic process GO:0010287 plastoglobule GO:0015979 photosynthesis GO:0009535 chloroplast thylakoid membrane GO:0009543 chloroplast thylakoid lumen GO:0009538 photosystem I reaction center	Putative uncharacterized protein [Source:UniProtKB/TrEMBL;Acc:F6H2R3]	GO:0009538 photosystem I reaction center GO:0009522 photosystem I GO:0010287 plastoglobule GO:0009579 thylakoid GO:0009535 chloroplast thylakoid membrane GO:0009534 chloroplast thylakoid GO:0009941 chloroplast envelope GO:0003674 molecular_function GO:0015979 photosynthesis GO:0019344 cysteine biosynthetic process GO:0016020 membrane	316.088800411144	518.331088985363	472.213223019378	1657.7531701578	1205.04600350754	829.745127373615
VIT_200s0207g00210	4392.1717	0.9303	0.222	4.1906611257323	0.0000278142813439632	0.00452025083614676		gi|225468761|ref|XP_002274796.1| PREDICTED: oxygen-evolving enhancer protein 1. chloroplastic	-	GO:0016021 integral component of membrane GO:0048046 apoplast GO:0042742 defense response to bacterium GO:0035304 regulation of protein dephosphorylation GO:0005509 calcium ion binding GO:0010287 plastoglobule GO:0010207 photosystem II assembly GO:0009535 chloroplast thylakoid membrane GO:0009543 chloroplast thylakoid lumen GO:0008266 poly(U) RNA binding GO:0019898 extrinsic component of membrane…	Putative uncharacterized protein [Source:UniProtKB/TrEMBL;Acc:F6I229]	GO:0042549 photosystem II stabilization GO:0009279 cell outer membrane GO:0019898 extrinsic component of membrane GO:0009654 photosystem II oxygen evolving complex GO:0009523 photosystem II GO:0015979 photosynthesis GO:0005509 calcium ion binding GO:0016021 integral component of membrane	2430.84661099104	3556.62678684449	3080.21652813557	7397.9018043508	5389.45270605196	4497.98575131001
VIT_200s0211g00120	441.5638	0.8898	0.2551	3.48807693289173	0.000486508072086842	0.037229675962995		gi|359495798|ref|XP_002262872.2| PREDICTED: serine hydroxymethyltransferase. mitochondrial-like	2.1.2.1	GO:0048046 apoplast GO:0005886 plasma membrane GO:0032259 methylation GO:0008270 zinc ion binding GO:0005634 nucleus GO:0009570 chloroplast stroma GO:0006563 L-serine metabolic process GO:0008168 methyltransferase activity GO:0009697 salicylic acid biosynthetic process GO:0019684 photosynthesis. light reaction GO:0042742 defense response to bacterium GO:0009744 response to sucrose GO:0010319 stro…	Putative uncharacterized protein [Source:UniProtKB/TrEMBL;Acc:D7T5C1]	GO:0006563 L-serine metabolic process GO:0004372 glycine hydroxymethyltransferase activity GO:0006544 glycine metabolic process GO:0035999 tetrahydrofolate interconversion GO:0006730 one-carbon metabolic process GO:0030170 pyridoxal phosphate binding GO:0016740 transferase activity GO:0003824 catalytic activity	259.845241619125	364.164069862422	303.256198269325	769.083370139391	561.377838865065	391.655850877083
VIT_200s0229g00190	111.4962	1.1527	0.2732	4.21888771468946	0.0000245510496445134	0.00416153490963559		gi|359495970|ref|XP_002267254.2| PREDICTED: uncharacterized protein LOC100252861	-	GO:0055114 oxidation-reduction process GO:0000166 nucleotide binding GO:0006020 inositol metabolic process GO:0050112 inositol 2-dehydrogenase activity	Putative uncharacterized protein [Source:UniProtKB/TrEMBL;Acc:D7U3P6]	GO:0000166 nucleotide binding GO:0055114 oxidation-reduction process GO:0016491 oxidoreductase activity GO:0008152 metabolic process	78.7409823088259	72.3252682305158	56.3190082500175	198.579300991769	111.599208931007	151.413344411244
VIT_200s0253g00080	13.855	-4.1963	1.2352	-3.39727456369427	0.000680606408998899	0.046047551207977		gi|359496065|ref|XP_002263026.2| PREDICTED: polyneuridine-aldehyde esterase-like	-	GO:0055114 oxidation-reduction process GO:0009611 response to wounding GO:0009862 systemic acquired resistance. salicylic acid mediated signaling pathway GO:0009694 jasmonic acid metabolic process GO:0042432 indole biosynthetic process GO:0016298 lipase activity GO:0016042 lipid catabolic process GO:0016706 oxidoreductase activity. acting on paired donors. with incorporation or reduction of molec…	Putative uncharacterized protein [Source:UniProtKB/TrEMBL;Acc:F6GYW1]		69.7420129021029	6.97875395206732	2.16611570192375	1.09712320989927	1.12726473667684	2.01884459214991
VIT_200s0291g00060	250.5942	0.759	0.2254	3.36771095892375	0.000757950139090607	0.0485704308643265	PHT2;1	gi|225470559|ref|XP_002271876.1| PREDICTED: inorganic phosphate transporter 2-1. chloroplastic-like	-	GO:0009941 chloroplast envelope GO:0016020 membrane GO:0009556 microsporogenesis GO:0052543 callose deposition in cell wall GO:0016117 carotenoid biosynthetic process GO:0006817 phosphate ion transport GO:0005315 inorganic phosphate transmembrane transporter activity GO:0009673 low-affinity phosphate transmembrane transporter activity	Putative uncharacterized protein [Source:UniProtKB/TrEMBL;Acc:F6GZ13]	GO:0009673 low-affinity phosphate transmembrane transporter activity GO:0052543 callose deposition in cell wall GO:0009556 microsporogenesis GO:0006817 phosphate ion transport GO:0005315 inorganic phosphate transmembrane transporter activity GO:0016117 carotenoid biosynthetic process GO:0009941 chloroplast envelope GO:0016020 membrane	178.854516958619	192.867381948042	186.285950365443	421.295312601321	273.925331012471	250.336729426589
VIT_200s0313g00030	3678.0114	0.2878	0.082	3.51001702580217	0.00044807800210625	0.0350178004124192		gi|359496374|ref|XP_002268599.2| PREDICTED: DUF246 domain-containing protein At1g04910-like	-	GO:0006511 ubiquitin-dependent protein catabolic process	Putative uncharacterized protein [Source:UniProtKB/TrEMBL;Acc:D7U6A0]	GO:0008150 biological_process	3271.1253793438	3339.65098215294	3326.07066030392	4112.01779070248	3962.33554941908	4056.86820792525
VIT_200s0323g00070	90.8282	-1.4195	0.3976	-3.57047428228996	0.00035633544056479	0.0308641312366118		gi|225426925|ref|XP_002264891.1| PREDICTED: 21 kDa protein	-	GO:0030599 pectinesterase activity GO:0005982 starch metabolic process GO:0005985 sucrose metabolic process GO:0046910 pectinesterase inhibitor activity GO:0043086 negative regulation of catalytic activity	Putative uncharacterized protein [Source:UniProtKB/TrEMBL;Acc:A5CBR6]	GO:0004857 enzyme inhibitor activity GO:0030599 pectinesterase activity GO:0043086 negative regulation of catalytic activity	112.487117584037	73.5941325854372	211.196280937566	54.8561604949637	38.3270010470124	54.5088039880477
VIT_200s0324g00050	750.5031	-1.4441	0.3088	-4.6761217921709	0.00000292351018553599	0.00094053499111815		gi|225468660|ref|XP_002268637.1| PREDICTED: UDP-glycosyltransferase 85A1	-	GO:0009813 flavonoid biosynthetic process GO:0047213 anthocyanidin 3-O-glucosyltransferase activity GO:0050502 cis-zeatin O-beta-D-glucosyltransferase activity GO:0050403 trans-zeatin O-beta-D-glucosyltransferase activity	Putative uncharacterized protein [Source:UniProtKB/TrEMBL;Acc:F6I298]	GO:0016758 transferase activity. transferring hexosyl groups GO:0016757 transferase activity. transferring glycosyl groups GO:0016740 transferase activity GO:0008152 metabolic process	1098.99913879604	1466.80719428906	726.731817995418	258.921077536229	402.433510993631	549.125729064777
VIT_200s0391g00070	4758.463	-0.4821	0.137	-3.51946900690357	0.000432411554768091	0.0342892142061407	DHS1	gi|526117840|ref|NP_001268127.1| 3-deoxy-D-arabino-heptulosonate-7-phosphate synthase	2.5.1.54	GO:0009753 response to jasmonic acid GO:0016020 membrane GO:0005739 mitochondrion GO:0009507 chloroplast GO:0009611 response to wounding GO:0009805 coumarin biosynthetic process GO:0000162 tryptophan biosynthetic process GO:0006571 tyrosine biosynthetic process GO:0009094 L-phenylalanine biosynthetic process GO:0009617 response to bacterium GO:0034976 response to endoplasmic reticulum stress GO:0…	Putative uncharacterized protein [Source:UniProtKB/TrEMBL;Acc:F6HJL1]	GO:0003849 3-deoxy-7-phosphoheptulonate synthase activity GO:0009423 chorismate biosynthetic process GO:0009073 aromatic amino acid family biosynthetic process GO:0009753 response to jasmonic acid GO:0009695 jasmonic acid biosynthetic process GO:0009620 response to fungus GO:0005739 mitochondrion	4861.69322198208	5956.68371417819	5819.26983321815	3556.87344649345	4077.31655256012	4278.94111306174
VIT_200s0616g00020	802.9945	0.6959	0.2013	3.45689653812276	0.000546434600143337	0.0402005370843417		gi|359497145|ref|XP_002264869.2| PREDICTED: 50S ribosomal protein L19. chloroplastic	-	GO:0009941 chloroplast envelope GO:0005840 ribosome GO:0003735 structural constituent of ribosome GO:0016020 membrane GO:0006412 translation GO:0042254 ribosome biogenesis GO:0009570 chloroplast stroma GO:0010103 stomatal complex morphogenesis GO:0010228 vegetative to reproductive phase transition of meristem GO:0019288 isopentenyl diphosphate biosynthetic process. methylerythritol 4-phosphate pa…	Putative uncharacterized protein [Source:UniProtKB/TrEMBL;Acc:D7U6T6]	GO:0006412 translation GO:0005840 ribosome GO:0005622 intracellular GO:0003735 structural constituent of ribosome	516.31586971073	733.403597144529	587.017355221336	1164.04772570313	1044.97441089943	772.208056497342
VIT_200s0904g00010	685.0848	1.3671	0.2829	4.8328632871683	0.00000134583212681083	0.000512136619327761		gi|225469185|ref|XP_002275624.1| PREDICTED: oxygen-evolving enhancer protein 3-2. chloroplastic	-	GO:0048046 apoplast GO:0009644 response to high light intensity GO:0009570 chloroplast stroma GO:0035304 regulation of protein dephosphorylation GO:0009744 response to sucrose GO:0005509 calcium ion binding GO:0009637 response to blue light GO:0010155 regulation of proton transport GO:0009853 photorespiration GO:0010114 response to red light GO:0006364 rRNA processing GO:0010218 response to far r…	Putative uncharacterized protein [Source:UniProtKB/TrEMBL;Acc:F6H8B4]	GO:0019898 extrinsic component of membrane GO:0009654 photosystem II oxygen evolving complex GO:0009523 photosystem II GO:0015979 photosynthesis GO:0005509 calcium ion binding	286.842149839294	499.932555839004	359.575206519343	1300.09100373064	1019.04732195586	645.020847191898
VIT_201s0010g01390	256.9707	1.2491	0.2034	6.14185175105966	8.15649659912344e-10	0.00000128579012388582		gi|225425082|ref|XP_002273118.1| PREDICTED: BTB/POZ domain-containing protein At3g19850	-	GO:0007165 signal transduction GO:0004871 signal transducer activity GO:0046777 protein autophosphorylation GO:0009637 response to blue light GO:0010155 regulation of proton transport	Putative uncharacterized protein [Source:UniProtKB/TrEMBL;Acc:F6HFZ6]	GO:0005515 protein binding	121.48608699076	149.725993880717	185.202892514481	334.622579019278	422.724276253814	328.062246224361
VIT_201s0010g03620	1233.4305	1.4478	0.2378	6.08820955932702	1.14180358293888e-09	0.00000149994930678738	LHCA2	gi|225425420|ref|XP_002277906.1| PREDICTED: chlorophyll a-b binding protein. chloroplastic	-	GO:0046872 metal ion binding GO:0009535 chloroplast thylakoid membrane GO:0009765 photosynthesis. light harvesting	Putative uncharacterized protein [Source:UniProtKB/TrEMBL;Acc:D7TAY3]	GO:0009765 photosynthesis. light harvesting GO:0015979 photosynthesis GO:0046872 metal ion binding GO:0009507 chloroplast GO:0016020 membrane GO:0016168 chlorophyll binding GO:0009579 thylakoid GO:0009535 chloroplast thylakoid membrane GO:0009534 chloroplast thylakoid	479.195120907998	772.103959969629	732.147107250228	2230.45148572522	1834.05972657321	1352.62587674044
VIT_201s0011g00930	125.2349	1.429	0.4009	3.56403505260682	0.000365197154309297	0.0314588412050915	ATFKBP13	gi|225423557|ref|XP_002272628.1| PREDICTED: FKBP-type peptidyl-prolyl cis-trans isomerase 3. chloroplastic	5.2.1.8	GO:0010103 stomatal complex morphogenesis GO:0006457 protein folding GO:0016117 carotenoid biosynthetic process GO:0019288 isopentenyl diphosphate biosynthetic process. methylerythritol 4-phosphate pathway GO:0006636 unsaturated fatty acid biosynthetic process GO:0015995 chlorophyll biosynthetic process GO:0009543 chloroplast thylakoid lumen GO:0000413 protein peptidyl-prolyl isomerization GO:000…	Peptidyl-prolyl cis-trans isomerase [Source:UniProtKB/TrEMBL;Acc:D7T9S4]	GO:0010103 stomatal complex morphogenesis GO:0003755 peptidyl-prolyl cis-trans isomerase activity GO:0000413 protein peptidyl-prolyl isomerization GO:0006457 protein folding GO:0031977 thylakoid lumen GO:0016117 carotenoid biosynthetic process GO:0015995 chlorophyll biosynthetic process GO:0009543 chloroplast thylakoid lumen GO:0006636 unsaturated fatty acid biosynthetic process GO:0019288 isopen…	79.8658534846663	67.2498108108305	56.3190082500175	272.08655605502	196.14406418177	79.7443613899216
VIT_201s0011g01940	160.8737	-0.6882	0.204	-3.37312881810969	0.000743191741667904	0.0478190800638892		gi|297737957|emb|CBI27158.3| unnamed protein product	-	GO:0005634 nucleus GO:0005840 ribosome GO:0003746 translation elongation factor activity GO:0043022 ribosome binding GO:0008612 peptidyl-lysine modification to peptidyl-hypusine GO:0045905 positive regulation of translational termination GO:0045901 positive regulation of translational elongation	Putative uncharacterized protein [Source:UniProtKB/TrEMBL;Acc:F6HFR8]	GO:0008150 biological_process GO:0003674 molecular_function	215.975265761351	173.834416624222	206.864049533718	98.7410888909346	128.508179981159	141.319121450494
VIT_201s0011g02320	805.9474	-0.972	0.1384	-7.02548203610507	2.13328458727165e-12	8.40727455843755e-09		gi|359473025|ref|XP_003631233.1| PREDICTED: uncharacterized protein LOC100266416	-	GO:0050832 defense response to fungus GO:0016020 membrane GO:0009507 chloroplast GO:0009697 salicylic acid biosynthetic process GO:0031348 negative regulation of defense response GO:0042742 defense response to bacterium GO:0010310 regulation of hydrogen peroxide metabolic process GO:0009862 systemic acquired resistance. salicylic acid mediated signaling pathway GO:0000165 MAPK cascade GO:0045088 …	Putative uncharacterized protein [Source:UniProtKB/TrEMBL;Acc:D7T9F2]		1191.23857521495	975.756688934503	1036.48636337051	544.17311211004	597.450310438723	490.579235892429
VIT_201s0011g05170	278.1202	1.3484	0.3074	4.3868376245316	0.0000115010582261936	0.00248359838188652		gi|297737681|emb|CBI26882.3| unnamed protein product	-	GO:0005634 nucleus GO:0006952 defense response GO:0009607 response to biotic stimulus	Putative uncharacterized protein [Source:UniProtKB/TrEMBL;Acc:F6HFH1]	GO:0009607 response to biotic stimulus GO:0006952 defense response	91.11456524307	186.523060173436	191.701239620252	449.820516058702	468.942130457564	280.619398308838
VIT_201s0011g05180	1906.6628	1.0029	0.2316	4.3300154246018	0.0000149098897809051	0.00293799378132734		gi|297737681|emb|CBI26882.3| unnamed protein product	-	GO:0006952 defense response GO:0009607 response to biotic stimulus	Putative uncharacterized protein [Source:UniProtKB/TrEMBL;Acc:F6HFH0]	GO:0009607 response to biotic stimulus GO:0006952 defense response	987.636892387845	1480.13027001573	1338.65950378888	2701.11734277201	3103.35982007133	1829.07320048782
VIT_201s0011g05190	171.76	1.4746	0.3476	4.24281068523096	0.0000220737638674916	0.00386634237341265		gi|225424277|ref|XP_002284578.1| PREDICTED: MLP-like protein 34	-	GO:0009607 response to biotic stimulus GO:0016068 type I hypersensitivity	Putative uncharacterized protein [Source:UniProtKB/TrEMBL;Acc:F6HFG9]	GO:0009607 response to biotic stimulus GO:0006952 defense response	43.8699758577744	98.3369875064031	129.966942115425	311.582991611394	237.852859438813	208.950415287516
VIT_201s0026g00330	153.2964	0.6204	0.1728	3.5906824746463	0.000329813233934531	0.029672332848289		gi|225424717|ref|XP_002265467.1| PREDICTED: uncharacterized protein LOC100263777	-	GO:0005634 nucleus GO:0009086 methionine biosynthetic process GO:0005576 extracellular region GO:0009506 plasmodesma GO:0009860 pollen tube growth GO:0009827 plant-type cell wall modification GO:0000394 RNA splicing. via endonucleolytic cleavage and ligation	Putative uncharacterized protein [Source:UniProtKB/TrEMBL;Acc:D7TNP7]	GO:0005515 protein binding	131.609927573323	120.542113717526	110.471900798111	172.248343954186	196.14406418177	188.761969366017
VIT_201s0026g00880	155.6044	1.1284	0.3296	3.42343141045905	0.000618358547509543	0.0445105212006412		gi|359473323|ref|XP_003631291.1| PREDICTED: uncharacterized WD repeat-containing protein alr3466-like	-	GO:0009069 serine family amino acid metabolic process GO:0005737 cytoplasm GO:0000166 nucleotide binding GO:0009733 response to auxin GO:0016310 phosphorylation GO:0006857 oligopeptide transport GO:0016459 myosin complex GO:0016905 myosin heavy chain kinase activity GO:0009741 response to brassinosteroid GO:0005834 heterotrimeric G-protein complex	Putative uncharacterized protein [Source:UniProtKB/TrEMBL;Acc:F6HPJ7]	GO:0008150 biological_process GO:0005515 protein binding	66.3673993745818	100.874716216246	125.634710711578	270.989432845121	128.508179981159	241.251928761915
VIT_201s0026g01490	54.3473	1.1326	0.3378	3.3522989926747	0.00080143414881395	0.0499359996913166		gi|225424885|ref|XP_002269340.1| PREDICTED: nitrate transporter 1.7	-	GO:0016021 integral component of membrane GO:0005886 plasma membrane GO:0019761 glucosinolate biosynthetic process GO:0006857 oligopeptide transport GO:0009793 embryo development ending in seed dormancy GO:0010098 suspensor development GO:0043562 cellular response to nitrogen levels GO:0006863 purine nucleobase transport GO:0080054 low-affinity nitrate transmembrane transporter activity GO:008005…	Putative uncharacterized protein [Source:UniProtKB/TrEMBL;Acc:D7TNF6]	GO:0006810 transport GO:0005215 transporter activity GO:0016020 membrane GO:0006863 purine nucleobase transport	26.9969082201689	38.7003628251006	35.7409090817419	59.2446533345608	104.835620510946	60.5653377644974
VIT_201s0026g02480	3694.0999	1.006	0.2667	3.77216683603229	0.000161835981733519	0.017966073352445		gi|225425676|ref|XP_002275043.1| PREDICTED: calvin cycle protein CP12-like	-	GO:0009941 chloroplast envelope GO:0009644 response to high light intensity GO:0009570 chloroplast stroma GO:0006007 glucose catabolic process GO:0009744 response to sucrose GO:0009637 response to blue light GO:0010155 regulation of proton transport GO:0010114 response to red light GO:0010218 response to far red light GO:0043234 protein complex GO:0080153 negative regulation of reductive pentose-…	Putative uncharacterized protein [Source:UniProtKB/TrEMBL;Acc:F6HPR1]		2037.14169944691	3115.06199133187	2213.77024736607	6343.5663996376	5254.18093765074	3200.87810085369
VIT_201s0137g00210	425.7263	1.3367	0.3953	3.3815644344425	0.000720743271994413	0.0469600335974512	PSBY	gi|225424556|ref|XP_002285325.1| PREDICTED: photosystem II core complex proteins psbY. chloroplastic-like	-	GO:0016021 integral component of membrane GO:0030145 manganese ion binding GO:0035304 regulation of protein dephosphorylation GO:0019344 cysteine biosynthetic process GO:0006364 rRNA processing GO:0010207 photosystem II assembly GO:0030095 chloroplast photosystem II GO:0009657 plastid organization GO:0009533 chloroplast stromal thylakoid	Putative uncharacterized protein [Source:UniProtKB/TrEMBL;Acc:F6GVJ9]	GO:0009533 chloroplast stromal thylakoid GO:0030095 chloroplast photosystem II GO:0009523 photosystem II GO:0030145 manganese ion binding GO:0035304 regulation of protein dephosphorylation GO:0019684 photosynthesis. light reaction GO:0010207 photosystem II assembly GO:0009657 plastid organization GO:0009535 chloroplast thylakoid membrane GO:0006364 rRNA processing GO:0015979 photosynthesis GO:001…	107.987632880676	377.487145589096	237.189669360651	826.133777054153	590.686722018662	414.872563686807
VIT_201s0146g00070	501.3711	1.0946	0.2951	3.70935913275472	0.000207784524079887	0.0211323563715829		gi|225425208|ref|XP_002266761.1| PREDICTED: hydroxysteroid 11-beta-dehydrogenase 1-like protein isoform 1	-	GO:0055114 oxidation-reduction process GO:0016491 oxidoreductase activity GO:0000166 nucleotide binding GO:0009507 chloroplast GO:0005576 extracellular region	Putative uncharacterized protein [Source:UniProtKB/TrEMBL;Acc:D7U5Y1]	GO:0055114 oxidation-reduction process GO:0016491 oxidoreductase activity GO:0008152 metabolic process	371.207488027322	263.923785823637	324.917355288563	730.684057792916	928.866143021713	388.627583988859
VIT_201s0150g00060	202.2588	1.9074	0.3208	5.94576356564203	2.75171093528939e-09	0.00000255164536375893		gi|225425256|ref|XP_002269974.1| PREDICTED: heme-binding protein 2-like	-	GO:0005886 plasma membrane GO:0005774 vacuolar membrane GO:0019761 glucosinolate biosynthetic process GO:0009507 chloroplast	Putative uncharacterized protein [Source:UniProtKB/TrEMBL;Acc:D7TFI1]	GO:0008150 biological_process	70.8668840779433	100.240284038785	83.3954545240644	479.442842725983	204.034917338507	275.572286828463
VIT_202s0012g00980	167.0576	0.7997	0.2353	3.398601139507	0.000677314146811752	0.0460311393747398	FdC1	gi|225427258|ref|XP_002281131.1| PREDICTED: ferredoxin-1	-	GO:0009507 chloroplast GO:0009055 electron carrier activity GO:0046872 metal ion binding GO:0010103 stomatal complex morphogenesis GO:0006098 pentose-phosphate shunt GO:0019288 isopentenyl diphosphate biosynthetic process. methylerythritol 4-phosphate pathway GO:0022900 electron transport chain GO:0009688 abscisic acid biosynthetic process GO:0051537 2 iron. 2 sulfur cluster binding	Putative uncharacterized protein [Source:UniProtKB/TrEMBL;Acc:D7TTZ5]	GO:0009688 abscisic acid biosynthetic process GO:0022900 electron transport chain GO:0051537 2 iron. 2 sulfur cluster binding GO:0006098 pentose-phosphate shunt GO:0010103 stomatal complex morphogenesis GO:0051536 iron-sulfur cluster binding GO:0009055 electron carrier activity GO:0019288 isopentenyl diphosphate biosynthetic process. methylerythritol 4-phosphate pathway GO:0046872 metal ion bindi…	101.238405825633	134.499621621661	128.883884264463	249.046968647135	232.216535755428	156.460455891618
VIT_202s0012g01120	308.4881	1.8831	0.3403	5.53430256150192	3.12469185575237e-08	0.0000234560201971811		gi|225427234|ref|XP_002280707.1| PREDICTED: glycine cleavage system H protein. mitochondrial isoform 1	-	GO:0005634 nucleus GO:0005739 mitochondrion GO:0043085 positive regulation of catalytic activity GO:0006563 L-serine metabolic process GO:0009507 chloroplast GO:0009697 salicylic acid biosynthetic process GO:0042742 defense response to bacterium GO:0009409 response to cold GO:0009744 response to sucrose GO:0019344 cysteine biosynthetic process GO:0010103 stomatal complex morphogenesis GO:0009853 …	Putative uncharacterized protein [Source:UniProtKB/TrEMBL;Acc:D7TTY4]	GO:0019464 glycine decarboxylation via glycine cleavage system GO:0005960 glycine cleavage complex GO:0006546 glycine catabolic process	112.487117584037	163.049069607391	118.053305754844	680.21639013755	529.814426238113	247.308462538365
VIT_202s0025g00180	16.6468	1.8277	0.5369	3.40431271133436	0.000663307696672745	0.0458150023863193		gi|297742223|emb|CBI34372.3| unnamed protein product	-	GO:0003824 catalytic activity GO:0008152 metabolic process	Putative uncharacterized protein [Source:UniProtKB/TrEMBL;Acc:F6HUM4]	GO:0008152 metabolic process GO:0003824 catalytic activity	7.87409823088259	5.70988959714599	8.664462807695	27.4280802474818	36.0724715736588	14.1319121450494
VIT_202s0109g00080	820.3242	1.0992	0.2718	4.04479906929608	0.0000523680187393411	0.00724148638076292	PRK	gi|225470804|ref|XP_002263724.1| PREDICTED: phosphoribulokinase. chloroplastic-like	2.7.1.19	GO:0009941 chloroplast envelope GO:0048046 apoplast GO:0005829 cytosol GO:0050832 defense response to fungus GO:0005524 ATP binding GO:0016310 phosphorylation GO:0009570 chloroplast stroma GO:0009867 jasmonic acid mediated signaling pathway GO:0010363 regulation of plant-type hypersensitive response GO:0006612 protein targeting to membrane GO:0009697 salicylic acid biosynthetic process GO:0010200…	Phosphoribulokinase [Source:UniProtKB/TrEMBL;Acc:F6H7Q2]	GO:0008974 phosphoribulokinase activity GO:0043900 regulation of multi-organism process GO:0009814 defense response. incompatible interaction GO:0009595 detection of biotic stimulus GO:0006098 pentose-phosphate shunt GO:0010103 stomatal complex morphogenesis GO:0010319 stromule GO:0010200 response to chitin GO:0009570 chloroplast stroma GO:0050832 defense response to fungus GO:0031348 negative re…	370.082616851482	629.35672004098	565.356198202099	1448.20263706704	1159.95541404047	748.991343687618
VIT_202s0154g00040	579.8138	1.0452	0.1931	5.41276913366823	6.20574800968601e-08	0.0000407614215102876		gi|297741150|emb|CBI31881.3| unnamed protein product	-	GO:0005576 extracellular region GO:0009535 chloroplast thylakoid membrane GO:0009543 chloroplast thylakoid lumen	Putative uncharacterized protein [Source:UniProtKB/TrEMBL;Acc:D7TN08]		353.209549213876	405.402161397365	375.821074283771	973.148287180656	767.667285676926	603.634533052824
VIT_202s0154g00260	161.4731	1.5191	0.4123	3.68441378500826	0.00022922959702128	0.0225848460465216	NRT1.1	gi|225427035|ref|XP_002266951.1| PREDICTED: nitrate transporter 1.1	-	GO:0016021 integral component of membrane GO:0005886 plasma membrane GO:0009414 response to water deprivation GO:0019761 glucosinolate biosynthetic process GO:0005515 protein binding GO:0006857 oligopeptide transport GO:0016126 sterol biosynthetic process GO:0015706 nitrate transport GO:0010167 response to nitrate GO:0052546 cell wall pectin metabolic process GO:0052541 plant-type cell wall cellu…	Putative uncharacterized protein [Source:UniProtKB/TrEMBL;Acc:F6HPA0]	GO:0052546 cell wall pectin metabolic process GO:0052541 plant-type cell wall cellulose metabolic process GO:0015112 nitrate transmembrane transporter activity GO:0016126 sterol biosynthetic process GO:0009414 response to water deprivation GO:0006857 oligopeptide transport GO:0019761 glucosinolate biosynthetic process GO:0015706 nitrate transport GO:0010167 response to nitrate GO:0006810 transpor…	106.862761704835	52.6578707292352	92.0599173317594	380.701753835048	216.434829441953	120.12125323292
VIT_202s0154g00300	54.7026	1.7421	0.4403	3.95701823274769	0.0000758911402814852	0.00988717301981267		gi|225427027|ref|XP_002271792.1| PREDICTED: 14 kDa proline-rich protein DC2.15 isoform 1	-	GO:0009926 auxin polar transport GO:0019344 cysteine biosynthetic process GO:0007389 pattern specification process GO:0008361 regulation of cell size GO:0043481 anthocyanin accumulation in tissues in response to UV light GO:0009825 multidimensional cell growth GO:0048767 root hair elongation GO:0000271 polysaccharide biosynthetic process GO:0009932 cell tip growth GO:0071555 cell wall organizatio…	Putative uncharacterized protein [Source:UniProtKB/TrEMBL;Acc:A5B2G3]		35.9958776268918	14.5919400815953	25.993388423085	117.392183459222	86.7993847241164	47.442847915523
VIT_203s0038g00270	208.5246	0.7538	0.2069	3.64328484496955	0.000269180667623139	0.0258741710025071	NPH3	gi|225464091|ref|XP_002269380.1| PREDICTED: root phototropism protein 3	-	GO:0005886 plasma membrane GO:0005634 nucleus GO:0009664 plant-type cell wall organization GO:0004871 signal transducer activity GO:0009832 plant-type cell wall biogenesis GO:0005515 protein binding GO:0046777 protein autophosphorylation GO:0010155 regulation of proton transport GO:0010305 leaf vascular tissue pattern formation GO:0080022 primary root development GO:0016567 protein ubiquitination…	Putative uncharacterized protein [Source:UniProtKB/TrEMBL;Acc:F6I1T8]	GO:0043481 anthocyanin accumulation in tissues in response to UV light GO:0010817 regulation of hormone levels GO:0009785 blue light signaling pathway GO:0009638 phototropism GO:0000271 polysaccharide biosynthetic process GO:0071555 cell wall organization GO:0009932 cell tip growth GO:0009825 multidimensional cell growth GO:0009416 response to light stimulus GO:0009664 plant-type cell wall organi…	148.482995210929	157.973612187706	159.209504091396	320.359977290588	200.653123128477	264.468641571639
VIT_203s0038g00670	1971.0157	1.0598	0.2832	3.7419033359403	0.000182631768453109	0.0190662728337405		gi|225427768|ref|XP_002267726.1| PREDICTED: probable fructose-bisphosphate aldolase 1. chloroplastic	4.1.2.13	GO:0009941 chloroplast envelope GO:0048046 apoplast GO:0046686 response to cadmium ion GO:0016020 membrane GO:0006094 gluconeogenesis GO:0006096 glycolytic process GO:0009737 response to abscisic acid GO:0006098 pentose-phosphate shunt GO:0010287 plastoglobule GO:0015976 carbon utilization GO:0004332 fructose-bisphosphate aldolase activity GO:0006000 fructose metabolic process GO:0006013 mannose …	Fructose-bisphosphate aldolase [Source:UniProtKB/TrEMBL;Acc:A5BDH7]	GO:0004332 fructose-bisphosphate aldolase activity GO:0006096 glycolytic process GO:0016829 lyase activity GO:0003824 catalytic activity	892.022842441413	1584.17714711928	1355.98842940427	3430.70427735503	2835.07081274224	1728.13097088033
VIT_203s0038g00940	136.3821	0.8471	0.2378	3.56159562091864	0.000368607812741742	0.031460896633418		gi|225427808|ref|XP_002270432.1| PREDICTED: auxin-induced protein 6B-like	-	GO:0005634 nucleus GO:0009733 response to auxin GO:0005516 calmodulin binding	Putative uncharacterized protein [Source:UniProtKB/TrEMBL;Acc:F6I176]		129.360185221643	83.1106152473471	81.2293388221406	154.694372595798	178.10782839494	191.790236254242
VIT_203s0038g02090	1211.4792	0.6002	0.1722	3.485299967608	0.0004915856179323	0.037256517697523		gi|225427965|ref|XP_002277145.1| PREDICTED: PI-PLC X-box domain-containing protein DDB_G0293730	-	GO:0005829 cytosol GO:0005634 nucleus GO:0035556 intracellular signal transduction GO:0005576 extracellular region GO:0009395 phospholipid catabolic process GO:0004629 phospholipase C activity GO:0007242 NOT_FOUND	Putative uncharacterized protein [Source:UniProtKB/TrEMBL;Acc:F6I115]	GO:0004629 phospholipase C activity GO:0008081 phosphoric diester hydrolase activity GO:0006629 lipid metabolic process GO:0035556 intracellular signal transduction	780.660596033217	1187.0226040289	918.43305761567	1490.99044225311	1378.64477295577	1513.12402181636
VIT_203s0038g02510	2112.7161	0.7693	0.2253	3.41486207997264	0.000638143150533778	0.0447834063854529	HPR	gi|225428049|ref|XP_002279281.1| PREDICTED: glycerate dehydrogenase	1.1.1.29	GO:0048046 apoplast GO:0006544 glycine metabolic process GO:0006563 L-serine metabolic process GO:0009507 chloroplast GO:0051287 NAD binding GO:0046487 glyoxylate metabolic process GO:0035304 regulation of protein dephosphorylation GO:0019344 cysteine biosynthetic process GO:0009637 response to blue light GO:0005777 peroxisome GO:0010114 response to red light GO:0006364 rRNA processing GO:0010218…	Putative uncharacterized protein [Source:UniProtKB/TrEMBL;Acc:D7U543]	GO:0009854 oxidative photosynthetic carbon pathway GO:0008465 glycerate dehydrogenase activity GO:0010304 PSII associated light-harvesting complex II catabolic process GO:0008266 poly(U) RNA binding GO:0048037 cofactor binding GO:0051287 NAD binding GO:0016616 oxidoreductase activity. acting on the CH-OH group of donors. NAD or NADP as acceptor GO:0035304 regulation of protein dephosphorylation G…	1402.71435627294	1552.45553824625	1731.80950368804	3424.12153809563	2718.96254486453	1846.2333795211
VIT_203s0063g00830	575.4934	0.4738	0.1339	3.53860666458394	0.000402244733451108	0.0335501903604406		gi|225428747|ref|XP_002285040.1| PREDICTED: probable carboxylesterase 1	3.1.1.1	GO:0003677 DNA binding GO:0004091 NOT_FOUND GO:0006284 base-excision repair	Putative uncharacterized protein [Source:UniProtKB/TrEMBL;Acc:F6HQD8]	GO:0016787 hydrolase activity GO:0008152 metabolic process	428.575917995181	510.717902855835	504.704958548234	731.781181002816	630.140987802352	647.039691784048
VIT_203s0063g01310	707.202	-1.3103	0.3649	-3.59025226646162	0.00033035808108119	0.029672332848289		gi|147865704|emb|CAN83262.1| hypothetical protein VITISV_000649	-	GO:0055114 oxidation-reduction process GO:0005506 iron ion binding GO:0016706 oxidoreductase activity. acting on paired donors. with incorporation or reduction of molecular oxygen. 2-oxoglutarate as one donor. and incorporation of one atom each of oxygen into both donors	Putative uncharacterized protein [Source:UniProtKB/TrEMBL;Acc:F6HQF4]	GO:0016706 oxidoreductase activity. acting on paired donors. with incorporation or reduction of molecular oxygen. 2-oxoglutarate as one donor. and incorporation of one atom each of oxygen into both donors GO:0005506 iron ion binding GO:0055114 oxidation-reduction process GO:0016491 oxidoreductase activity	1419.58742391055	832.375016828393	772.220247735817	189.802315312574	546.723397288266	482.50385752383
VIT_204s0008g01730	287.8519	1.6691	0.2822	5.91382500920415	3.3425299850229e-09	0.00000292731348243894		gi|147821638|emb|CAN70428.1| hypothetical protein VITISV_037530	-	GO:0015979 photosynthesis GO:0009535 chloroplast thylakoid membrane GO:0009523 photosystem II	Putative uncharacterized protein [Source:UniProtKB/TrEMBL;Acc:D7STV7]	GO:0009523 photosystem II GO:0015979 photosynthesis GO:0016020 membrane	118.111473463239	170.027823559458	123.468595009654	623.165983222787	375.379157313387	316.958600967537
VIT_204s0008g03760	184.5629	0.7553	0.2078	3.63401988280723	0.000279039344477547	0.026498651965928		gi|225430009|ref|XP_002281518.1| PREDICTED: uncharacterized protein LOC100266206	-	GO:0016021 integral component of membrane GO:0003677 DNA binding GO:0006144 purine nucleobase metabolic process GO:0046983 protein dimerization activity GO:0005730 nucleolus GO:0003899 DNA-directed RNA polymerase activity GO:0006351 transcription. DNA-templated GO:0006206 pyrimidine nucleobase metabolic process	Putative uncharacterized protein [Source:UniProtKB/TrEMBL;Acc:F6H2Y1]		110.237375232356	161.145773075009	138.63140492312	232.590120498646	264.907213119057	199.865614622842
VIT_204s0023g00050	571.4721	-0.71	0.1645	-4.3167643377007	0.0000158333042559674	0.00304385619867159		gi|297735314|emb|CBI17676.3| unnamed protein product	-	GO:0005886 plasma membrane GO:0030259 lipid glycosylation GO:0048316 seed development GO:0016125 sterol metabolic process GO:0051507 beta-sitosterol UDP-glucosyltransferase activity	Putative uncharacterized protein [Source:UniProtKB/TrEMBL;Acc:F6GX36]	GO:0030259 lipid glycosylation GO:0016758 transferase activity. transferring hexosyl groups GO:0005975 carbohydrate metabolic process GO:0008152 metabolic process	809.907246605066	639.50763488035	680.160330404058	408.12983408253	384.397275206801	506.729992629629
VIT_204s0023g00410	655.3981	1.546	0.2584	5.98363581548801	2.18210921047639e-09	0.00000229325130626332	PSAL	gi|225430989|ref|XP_002278780.1| PREDICTED: photosystem I reaction center subunit XI. chloroplastic	-	GO:0016021 integral component of membrane GO:0009941 chloroplast envelope GO:0006364 rRNA processing GO:0010287 plastoglobule GO:0010207 photosystem II assembly GO:0030003 cellular cation homeostasis GO:0009535 chloroplast thylakoid membrane GO:0070838 divalent metal ion transport GO:0009657 plastid organization GO:0009538 photosystem I reaction center	Putative uncharacterized protein [Source:UniProtKB/TrEMBL;Acc:A5AW35]	GO:0070838 divalent metal ion transport GO:0030003 cellular cation homeostasis GO:0009538 photosystem I reaction center GO:0009522 photosystem I GO:0010287 plastoglobule GO:0019684 photosynthesis. light reaction GO:0010207 photosystem II assembly GO:0009657 plastid organization GO:0009579 thylakoid GO:0009535 chloroplast thylakoid membrane GO:0009534 chloroplast thylakoid GO:0006364 rRNA processi…	251.971143388243	402.864432687522	346.5785123078	1304.47949657024	929.99340775839	696.50138429172
VIT_204s0023g01680	24.9549	-1.3973	0.4112	-3.39854877714793	0.000677443817237988	0.0460311393747398		gi|297735164|emb|CBI17526.3| unnamed protein product	-	NA	Putative uncharacterized protein [Source:UniProtKB/TrEMBL;Acc:D7SPE7]		48.3694605611359	31.0871766955726	29.2425619759706	14.2626017286906	14.6544415767989	12.1130675528995
VIT_204s0023g03010	1633.4048	1.0896	0.2491	4.37426961933019	0.000012183971730421	0.00257148209084449		gi|359476642|ref|XP_003631873.1| PREDICTED: probable fructose-bisphosphate aldolase 2. chloroplastic-like	4.1.2.13	GO:0009941 chloroplast envelope GO:0048046 apoplast GO:0046686 response to cadmium ion GO:0016020 membrane GO:0006094 gluconeogenesis GO:0006096 glycolytic process GO:0009737 response to abscisic acid GO:0006098 pentose-phosphate shunt GO:0010287 plastoglobule GO:0015976 carbon utilization GO:0004332 fructose-bisphosphate aldolase activity GO:0006000 fructose metabolic process GO:0006013 mannose …	Fructose-bisphosphate aldolase [Source:UniProtKB/TrEMBL;Acc:F6GWQ0]	GO:0004332 fructose-bisphosphate aldolase activity GO:0006096 glycolytic process GO:0016829 lyase activity GO:0003824 catalytic activity	854.902093638681	1305.66142121405	970.41983446184	2823.99514228073	2313.14723966087	1532.30304544179
VIT_204s0044g01410	545.1877	1.5017	0.3246	4.6265136085185	0.00000371872443998129	0.00110802533288917	PSAN	gi|359476926|ref|XP_003631913.1| PREDICTED: photosystem I reaction center subunit N. chloroplastic	-	GO:0035304 regulation of protein dephosphorylation GO:0019344 cysteine biosynthetic process GO:0006098 pentose-phosphate shunt GO:0005516 calmodulin binding GO:0009543 chloroplast thylakoid lumen GO:0009773 photosynthetic electron transport in photosystem I GO:0030093 chloroplast photosystem I	Putative uncharacterized protein [Source:UniProtKB/TrEMBL;Acc:F6I0D9]	GO:0030093 chloroplast photosystem I GO:0042651 thylakoid membrane GO:0006098 pentose-phosphate shunt GO:0005516 calmodulin binding GO:0009522 photosystem I GO:0035304 regulation of protein dephosphorylation GO:0019684 photosynthesis. light reaction GO:0009773 photosynthetic electron transport in photosystem I GO:0009579 thylakoid GO:0009543 chloroplast thylakoid lumen GO:0009535 chloroplast thyl…	224.974235168074	329.904732279546	297.840909014516	1082.86060817058	927.738878285037	407.806607614283
VIT_204s0044g01850	1394.1631	0.6595	0.1892	3.48676373968844	0.00048890305514819	0.0372322114075172		gi|225431659|ref|XP_002264606.1| PREDICTED: uncharacterized transporter C5D6.04 isoform 1	-	GO:0016021 integral component of membrane GO:0009926 auxin polar transport GO:0019344 cysteine biosynthetic process GO:0015824 proline transport GO:0055085 transmembrane transport GO:0015992 proton transport GO:0009672 auxin:proton symporter activity	Putative uncharacterized protein [Source:UniProtKB/TrEMBL;Acc:F6I0B4]	GO:0055085 transmembrane transport GO:0016021 integral component of membrane	1119.24681996117	930.077572157335	1194.61280961095	1831.09863732189	1981.73140707788	1308.21129571314
VIT_204s0044g01860	456.288	0.5565	0.1244	4.47368482624183	0.00000768830416084182	0.00186459118140785		gi|296088501|emb|CBI37492.3| unnamed protein product	-	GO:0016021 integral component of membrane GO:0055085 transmembrane transport	Putative uncharacterized protein [Source:UniProtKB/TrEMBL;Acc:D7U495]	GO:0055085 transmembrane transport GO:0016021 integral component of membrane	385.830813313247	338.786782763995	385.568594942428	518.939278282356	562.505103601741	546.097462176552
VIT_204s0069g00860	478.4795	-0.5691	0.1327	-4.28981624471714	0.0000178821012593983	0.00335587433634707		gi|225464346|ref|XP_002272090.1| PREDICTED: probable sarcosine oxidase-like	-	GO:0055114 oxidation-reduction process GO:0005739 mitochondrion GO:0006544 glycine metabolic process GO:0006563 L-serine metabolic process GO:0006566 threonine metabolic process GO:0046653 tetrahydrofolate metabolic process GO:0008115 sarcosine oxidase activity	Putative uncharacterized protein [Source:UniProtKB/TrEMBL;Acc:F6H9I1]	GO:0046653 tetrahydrofolate metabolic process GO:0008115 sarcosine oxidase activity GO:0055114 oxidation-reduction process GO:0016491 oxidoreductase activity	578.18378438195	520.868817695206	617.342975048269	411.421203712228	358.470186263234	384.589894804559
VIT_204s0079g00410	732.1895	-0.4933	0.116	-4.25182016113608	0.0000212040105882819	0.00379840935129178	RVE1	gi|297738146|emb|CBI27347.3| unnamed protein product	-	GO:0003677 DNA binding GO:0003700 sequence-specific DNA binding transcription factor activity GO:0005667 transcription factor complex GO:0045449 NOT_FOUND GO:0000785 chromatin GO:0003682 chromatin binding GO:0006355 regulation of transcription. DNA-templated GO:0009845 seed germination GO:0009909 regulation of flower development GO:0048574 long-day photoperiodism. flowering	Putative uncharacterized protein [Source:UniProtKB/TrEMBL;Acc:D7TA25]	GO:0003682 chromatin binding GO:0003677 DNA binding	941.51717417839	828.568423763629	799.296694009864	615.486120753493	598.5775751754	609.691066829274
VIT_205s0020g03130	181.2761	0.8046	0.2248	3.57822809346939	0.000345931499258397	0.0306363154736481		gi|225432610|ref|XP_002281674.1| PREDICTED: mavicyanin	-	GO:0005507 copper ion binding GO:0005886 plasma membrane GO:0016023 cytoplasmic membrane-bounded vesicle GO:0009055 electron carrier activity GO:0045492 xylan biosynthetic process GO:0010413 glucuronoxylan metabolic process GO:0031225 anchored component of membrane	Putative uncharacterized protein [Source:UniProtKB/TrEMBL;Acc:D7T6V4]	GO:0031225 anchored component of membrane GO:0044036 cell wall macromolecule metabolic process GO:0042546 cell wall biogenesis GO:0005507 copper ion binding GO:0009055 electron carrier activity GO:0045492 xylan biosynthetic process GO:0010413 glucuronoxylan metabolic process	104.613019353154	128.155299847054	163.541735495243	220.521765189754	197.271328918446	273.553442236313
VIT_205s0020g03180	2386.1397	1.2628	0.247	5.11351537954135	0.000000316217997402895	0.000171891741760663		gi|225432620|ref|XP_002281825.1| PREDICTED: photosystem I reaction center subunit II. chloroplastic isoform 1	-	GO:0009941 chloroplast envelope GO:0010287 plastoglobule GO:0015979 photosynthesis GO:0009535 chloroplast thylakoid membrane GO:0009538 photosystem I reaction center	Putative uncharacterized protein [Source:UniProtKB/TrEMBL;Acc:A5AEB4]	GO:0009538 photosystem I reaction center GO:0009522 photosystem I GO:0015979 photosynthesis	1200.23754462167	1529.61597985766	1480.54008226488	4401.65831811589	3510.30239001167	2194.48407166696
VIT_205s0020g03440	62.8672	0.9334	0.276	3.3815032350099	0.000720903839798478	0.0469600335974512	LPA19	gi|225432660|ref|XP_002282406.1| PREDICTED: uncharacterized protein LOC100259756 isoform 1	-	GO:0006098 pentose-phosphate shunt GO:0010207 photosystem II assembly GO:0009543 chloroplast thylakoid lumen	Putative uncharacterized protein [Source:UniProtKB/TrEMBL;Acc:D7T6Y0]	GO:0006098 pentose-phosphate shunt GO:0010207 photosystem II assembly GO:0009543 chloroplast thylakoid lumen GO:0003674 molecular_function	40.4953623302533	46.3135489546286	42.2392561875131	97.6439656810354	87.9266494607933	62.5841823566473
VIT_205s0020g03480	106.0611	-0.8568	0.2254	-3.80173705321918	0.000143685173757417	0.0162381669694971		gi|225432670|ref|XP_002278526.1| PREDICTED: uncharacterized protein LOC100249372	-	GO:0005524 ATP binding GO:0016874 ligase activity GO:0005840 ribosome GO:0003735 structural constituent of ribosome GO:0006412 translation GO:0005739 mitochondrion GO:0042254 ribosome biogenesis	Putative uncharacterized protein [Source:UniProtKB/TrEMBL;Acc:D7T6Y5]	GO:0006412 translation GO:0005840 ribosome GO:0005622 intracellular GO:0003735 structural constituent of ribosome	161.981449321013	136.402918154043	111.554958649073	74.6043782731506	81.1630610407322	70.659560725247
VIT_205s0020g04510	7916.0667	0.6251	0.1691	3.69616465056771	0.000218881049536628	0.0219234596809617		gi|225432858|ref|XP_002283898.1| PREDICTED: GDP-mannose 3.5-epimerase 1 isoform 1	5.1.3.18	GO:0005829 cytosol GO:0051287 NAD binding GO:0019853 L-ascorbic acid biosynthetic process GO:0009225 nucleotide-sugar metabolic process GO:0047918 GDP-mannose 3.5-epimerase activity	Putative uncharacterized protein [Source:UniProtKB/TrEMBL;Acc:F6HDW4]	GO:0050662 coenzyme binding GO:0044237 cellular metabolic process GO:0003824 catalytic activity	6425.26415640019	5625.51011754372	6632.64627929052	10797.8866318287	10418.1806963673	7596.91220026013
VIT_205s0029g00480	38.3721	1.5325	0.423	3.62325033303267	0.000290924010947681	0.0270243579564456		gi|225433483|ref|XP_002264429.1| PREDICTED: hydroxycinnamoyl-Coenzyme A shikimate/quinate hydroxycinnamoyltransferase	-	GO:0005634 nucleus GO:0005783 endoplasmic reticulum GO:0042546 cell wall biogenesis GO:0019344 cysteine biosynthetic process GO:0042335 cuticle development GO:0016747 transferase activity. transferring acyl groups other than amino-acyl groups GO:0010025 wax biosynthetic process GO:0042761 very long-chain fatty acid biosynthetic process	Putative uncharacterized protein [Source:UniProtKB/TrEMBL;Acc:F6GWE4]	GO:0016747 transferase activity. transferring acyl groups other than amino-acyl groups	8.99896940672296	23.4739905660446	25.993388423085	59.2446533345608	72.1449431473175	40.3768918429983
VIT_205s0049g02240	1779.0705	-0.8701	0.2471	-3.52153755226512	0.000429051894281194	0.0342892142061407		gi|225433304|ref|XP_002285517.1| PREDICTED: uncharacterized protein LOC100240897	-	GO:0016023 cytoplasmic membrane-bounded vesicle GO:0016020 membrane	Putative uncharacterized protein [Source:UniProtKB/TrEMBL;Acc:D7SZQ8]	GO:0008150 biological_process GO:0003674 molecular_function	1975.27378477569	3136.63268536553	1785.96239623613	1278.14853953265	1507.15295293693	991.252694745608
VIT_205s0062g00520	18.7129	2.3437	0.5726	4.09316521947301	0.0000425524287491271	0.00638105088467995		gi|147775455|emb|CAN76093.1| hypothetical protein VITISV_027116	-	GO:0046482 para-aminobenzoic acid metabolic process GO:0009751 response to salicylic acid GO:0009524 phragmoplast GO:0080018 anthocyanin 5-O-glucosyltransferase activity GO:0010294 abscisic acid glucosyltransferase activity GO:0080002 UDP-glucose:4-aminobenzoate acylglucosyltransferase activity GO:0030259 lipid glycosylation	Putative uncharacterized protein [Source:UniProtKB/TrEMBL;Acc:F6I4E7]	GO:0016758 transferase activity. transferring hexosyl groups GO:0008152 metabolic process	6.74922705504222	6.34432177460665	5.41528925480938	28.5252034573811	15.7817063134757	49.4616925076729
VIT_205s0062g00900	320.8534	-0.7119	0.161	-4.42151125287137	0.00000980129589758561	0.00225353163823033		gi|225433656|ref|XP_002265211.1| PREDICTED: phosphoglucan. water dikinase. chloroplastic-like	-	GO:0005524 ATP binding GO:0019252 starch biosynthetic process GO:0009570 chloroplast stroma GO:0009664 plant-type cell wall organization GO:0046872 metal ion binding GO:0046777 protein autophosphorylation GO:0046835 carbohydrate phosphorylation GO:0005983 starch catabolic process GO:0019200 carbohydrate kinase activity GO:0051752 phosphoglucan. water dikinase activity GO:2001070 starch binding	Putative uncharacterized protein [Source:UniProtKB/TrEMBL;Acc:F6I491]	GO:2001070 starch binding GO:0030246 carbohydrate binding	411.702850357575	359.088612442736	425.641735428017	206.259163461063	266.034477855733	256.393263203039
VIT_205s0077g00540	58.7289	-2.1234	0.6034	-3.51888553140866	0.000433363647289177	0.0342892142061407		gi|359477098|ref|XP_002273886.2| PREDICTED: uncharacterized protein LOC100244732	-	NA	Putative uncharacterized protein [Source:UniProtKB/TrEMBL;Acc:F6H702]		186.728615189501	76.1318612952798	23.8272727211613	21.9424641979855	22.5452947335367	21.1978682175741
VIT_205s0077g01560	28.7794	-2.3302	0.4871	-4.78361558651432	0.00000172169810373835	0.000590681572730933		gi|225431850|ref|XP_002274535.1| PREDICTED: major allergen Pru av 1	-	GO:0006952 defense response GO:0009607 response to biotic stimulus	Putative uncharacterized protein [Source:UniProtKB/TrEMBL;Acc:D7SY76]	GO:0009607 response to biotic stimulus GO:0006952 defense response	57.3684299678589	56.4644637939992	30.3256198269325	5.48561604949637	7.89085315673786	15.1413344411244
VIT_205s0077g01570	139.701	-1.402	0.2682	-5.2272571998198	0.000000172043100340477	0.000100447682732121		gi|225431846|ref|XP_002274309.1| PREDICTED: major allergen Pru ar 1	-	GO:0006952 defense response GO:0009607 response to biotic stimulus	Putative uncharacterized protein [Source:UniProtKB/TrEMBL;Acc:F6H6U6]	GO:0009607 response to biotic stimulus GO:0006952 defense response	236.222946926478	205.556025497256	166.790909048129	58.1475301246615	66.5086194639334	104.979918791796
VIT_205s0077g02260	94.6597	0.9676	0.2697	3.58804691003462	0.000333164356390964	0.029672332848289		gi|225431745|ref|XP_002269234.1| PREDICTED: bidirectional sugar transporter SWEET17	-	GO:0009651 response to salt stress GO:0006833 water transport GO:0005887 integral component of plasma membrane GO:0009750 response to fructose GO:0008643 carbohydrate transport GO:0051119 sugar transmembrane transporter activity	Putative uncharacterized protein [Source:UniProtKB/TrEMBL;Acc:D7SYD6]	GO:0008643 carbohydrate transport GO:0005886 plasma membrane GO:0006810 transport GO:0016020 membrane GO:0016021 integral component of membrane	47.2445893852955	80.5728865375045	62.8173553557888	142.626017286906	101.453826300915	133.243743081894
VIT_205s0094g00780	1318.5674	0.3945	0.1162	3.39409293304467	0.000688563218927312	0.0461986925936744		gi|225434133|ref|XP_002277485.1| PREDICTED: cysteine synthase. chloroplastic/chromoplastic isoform 1	2.5.1.47	GO:0009941 chloroplast envelope GO:0048046 apoplast GO:0005524 ATP binding GO:0046686 response to cadmium ion GO:0008270 zinc ion binding GO:0045893 positive regulation of transcription. DNA-templated GO:0005739 mitochondrion GO:0009570 chloroplast stroma GO:0019761 glucosinolate biosynthetic process GO:0005802 trans-Golgi network GO:0005794 Golgi apparatus GO:0005768 endosome GO:0009684 indoleac…	Cysteine synthase [Source:UniProtKB/TrEMBL;Acc:D7T2G6]	GO:0006535 cysteine biosynthetic process from serine GO:0004124 cysteine synthase activity GO:0008652 cellular amino acid biosynthetic process GO:0019344 cysteine biosynthetic process GO:0016829 lyase activity GO:0016740 transferase activity	1057.37890528995	1237.1427460483	1120.96487574554	1571.08043657576	1530.82551240714	1394.01219087952
VIT_205s0102g00310	53.2882	1.6018	0.3456	4.63527374201098	0.00000356465435356193	0.00110182767116765	GUN4	gi|225433870|ref|XP_002265252.1| PREDICTED: tetrapyrrole-binding protein. chloroplastic	-	GO:0045893 positive regulation of transcription. DNA-templated GO:0043085 positive regulation of catalytic activity GO:0009507 chloroplast GO:0009965 leaf morphogenesis GO:0030154 cell differentiation GO:0019344 cysteine biosynthetic process GO:0016117 carotenoid biosynthetic process GO:0006098 pentose-phosphate shunt GO:0006364 rRNA processing GO:0015995 chlorophyll biosynthetic process GO:00102…	Putative uncharacterized protein [Source:UniProtKB/TrEMBL;Acc:A5BEZ5]	GO:0046906 tetrapyrrole binding GO:0010019 chloroplast-nucleus signaling pathway GO:0019899 enzyme binding GO:0006098 pentose-phosphate shunt GO:0009073 aromatic amino acid family biosynthetic process GO:0030154 cell differentiation GO:0009965 leaf morphogenesis GO:0043085 positive regulation of catalytic activity GO:0016117 carotenoid biosynthetic process GO:0015995 chlorophyll biosynthetic proc…	24.7471658684881	27.2805836308086	27.0764462740469	110.809444199827	54.1087073604882	75.7066722056218
VIT_206s0004g00610	636.566	0.7128	0.212	3.36243483433299	0.000772583588301358	0.0491089019596073	ACD1-LIKE	gi|359478456|ref|XP_002283592.2| PREDICTED: protochlorophyllide-dependent translocon component 52. chloroplastic-like	-	GO:0009941 chloroplast envelope GO:0055114 oxidation-reduction process GO:0009055 electron carrier activity GO:0046872 metal ion binding GO:0051537 2 iron. 2 sulfur cluster binding GO:0010277 chlorophyllide a oxygenase [overall] activity	Putative uncharacterized protein [Source:UniProtKB/TrEMBL;Acc:F6GUK7]	GO:0010277 chlorophyllide a oxygenase [overall] activity GO:0051537 2 iron. 2 sulfur cluster binding GO:0051536 iron-sulfur cluster binding GO:0046872 metal ion binding GO:0055114 oxidation-reduction process GO:0016491 oxidoreductase activity	434.200273874383	527.847571647273	484.126859379958	1020.32458520632	765.412756203572	587.483776315625
VIT_206s0004g00620	224.4572	0.7276	0.1932	3.76682563345386	0.000165336389706561	0.0179749161885119		gi|359478793|ref|XP_002283586.2| PREDICTED: LOW QUALITY PROTEIN: protochlorophyllide-dependent translocon component 52. chloroplastic-like	-	GO:0009941 chloroplast envelope GO:0055114 oxidation-reduction process GO:0005739 mitochondrion GO:0009055 electron carrier activity GO:0046872 metal ion binding GO:0051537 2 iron. 2 sulfur cluster binding GO:0010277 chlorophyllide a oxygenase [overall] activity	Putative uncharacterized protein [Source:UniProtKB/TrEMBL;Acc:F6GUK6]	GO:0010277 chlorophyllide a oxygenase [overall] activity GO:0051537 2 iron. 2 sulfur cluster binding GO:0051536 iron-sulfur cluster binding GO:0046872 metal ion binding GO:0055114 oxidation-reduction process GO:0016491 oxidoreductase activity	170.980418727736	168.124527027076	167.873966899091	347.78805753807	254.761830488965	237.214239577615
VIT_206s0004g01390	301.888	1.2163	0.2517	4.83273415703926	0.00000134670567921827	0.000512136619327761		gi|147811982|emb|CAN59768.1| hypothetical protein VITISV_011719	2.7.11.1	GO:0006468 protein phosphorylation GO:0005524 ATP binding GO:0009069 serine family amino acid metabolic process GO:0016023 cytoplasmic membrane-bounded vesicle GO:0008270 zinc ion binding GO:0003676 nucleic acid binding GO:0004674 protein serine/threonine kinase activity GO:0004715 non-membrane spanning protein tyrosine kinase activity	Putative uncharacterized protein [Source:UniProtKB/TrEMBL;Acc:F6GUD6]	GO:0000166 nucleotide binding GO:0016772 transferase activity. transferring phosphorus-containing groups GO:0006468 protein phosphorylation GO:0005524 ATP binding GO:0004672 protein kinase activity GO:0005515 protein binding	127.110442869962	181.44760275375	236.106611509689	466.277364207191	472.323924667595	328.062246224361
VIT_206s0004g01750	984.5721	1.1033	0.2929	3.76700195920398	0.000165219704787088	0.0179749161885119		gi|225435514|ref|XP_002285553.1| PREDICTED: DNA-damage-repair/toleration protein DRT100	2.7.11.1	GO:0005618 cell wall GO:0048046 apoplast GO:0055114 oxidation-reduction process GO:0007165 signal transduction GO:0016020 membrane GO:0016310 phosphorylation GO:0006952 defense response GO:0009507 chloroplast GO:0009506 plasmodesma GO:0016301 kinase activity GO:0032440 2-alkenal reductase [NAD(P)] activity	Putative uncharacterized protein [Source:UniProtKB/TrEMBL;Acc:F6GU89]	GO:0005618 cell wall GO:0007165 signal transduction GO:0009507 chloroplast GO:0009506 plasmodesma GO:0006952 defense response GO:0016020 membrane GO:0048046 apoplast GO:0005515 protein binding	599.556336722917	752.436562468349	523.116942014586	2021.99807584436	1135.15558983357	875.169130696988
VIT_206s0004g02030	214.068	-0.8197	0.2216	-3.69930163065898	0.000216193541145137	0.0218466345039227		gi|225435470|ref|XP_002285473.1| PREDICTED: xanthine dehydrogenase/oxidase-like isoform 1	1.17.1.4	GO:0055114 oxidation-reduction process GO:0005829 cytosol GO:0009414 response to water deprivation GO:0009055 electron carrier activity GO:0005506 iron ion binding GO:0050660 flavin adenine dinucleotide binding GO:0008762 UDP-N-acetylmuramate dehydrogenase activity GO:0006040 amino sugar metabolic process GO:0000302 response to reactive oxygen species GO:0051537 2 iron. 2 sulfur cluster binding G…	Putative uncharacterized protein [Source:UniProtKB/TrEMBL;Acc:F6GU50]	GO:0051537 2 iron. 2 sulfur cluster binding GO:0051536 iron-sulfur cluster binding GO:0009055 electron carrier activity GO:0046872 metal ion binding GO:0005506 iron ion binding GO:0050660 flavin adenine dinucleotide binding GO:0016614 oxidoreductase activity. acting on CH-OH group of donors GO:0008762 UDP-N-acetylmuramate dehydrogenase activity GO:0055114 oxidation-reduction process GO:0016491 ox…	272.21882455337	274.074700663007	274.013636293354	110.809444199827	154.435268924727	198.856192326767
VIT_206s0004g04860	148.9455	1.1437	0.2811	4.06840912238187	0.0000473352157495636	0.00672245352320829		gi|225434923|ref|XP_002283530.1| PREDICTED: expansin-A4	-	GO:0005829 cytosol GO:0016020 membrane GO:0009831 plant-type cell wall modification involved in multidimensional cell growth GO:0009828 plant-type cell wall loosening GO:0009826 unidimensional cell growth GO:0005576 extracellular region GO:0009506 plasmodesma GO:0009505 plant-type cell wall GO:0006949 syncytium formation	Putative uncharacterized protein [Source:UniProtKB/TrEMBL;Acc:F6GV05]	GO:0009664 plant-type cell wall organization GO:0005576 extracellular region GO:0016020 membrane	96.7389211222718	82.4761830698865	99.6413222884925	177.733960003682	289.707037325947	147.375655226944
VIT_206s0004g05180	5481.6702	1.0369	0.2373	4.36904374443862	0.0000124791770076442	0.00258844403090135		gi|225434859|ref|XP_002282236.1| PREDICTED: ribulose bisphosphate carboxylase/oxygenase activase 2. chloroplastic isoform 1	-	GO:0005618 cell wall GO:0009941 chloroplast envelope GO:0048046 apoplast GO:0050832 defense response to fungus GO:0005524 ATP binding GO:0009644 response to high light intensity GO:0010150 leaf senescence GO:0005634 nucleus GO:0043531 ADP binding GO:0009867 jasmonic acid mediated signaling pathway GO:0010363 regulation of plant-type hypersensitive response GO:0006612 protein targeting to membrane…	Putative uncharacterized protein [Source:UniProtKB/TrEMBL;Acc:D7SKB2]	GO:0005524 ATP binding	2843.67433252446	3880.82162952689	4051.71942044837	9360.6552268606	7561.69185362822	5191.4588687135
VIT_206s0004g05310	35.6188	1.8278	0.4011	4.55651663256922	0.00000520089225443711	0.00136644775831578		gi|147838761|emb|CAN69507.1| hypothetical protein VITISV_016037	-	GO:0055114 oxidation-reduction process GO:0046686 response to cadmium ion GO:0080167 response to karrikin GO:0009821 alkaloid biosynthetic process GO:0050356 tropine dehydrogenase activity	Putative uncharacterized protein [Source:UniProtKB/TrEMBL;Acc:D7SK99]	GO:0055114 oxidation-reduction process GO:0016491 oxidoreductase activity GO:0008152 metabolic process	13.4984541100844	13.323075726674	20.5780991682756	74.6043782731506	37.1997363103356	54.5088039880477
VIT_206s0004g05330	726.3963	1.2802	0.2955	4.33193318048359	0.0000147805803252467	0.00293799378132734		gi|225434831|ref|XP_002282554.1| PREDICTED: tropinone reductase homolog At1g07440	-	GO:0055114 oxidation-reduction process GO:0000166 nucleotide binding GO:0008270 zinc ion binding GO:0003700 sequence-specific DNA binding transcription factor activity GO:0005667 transcription factor complex GO:0045449 NOT_FOUND GO:0003676 nucleic acid binding GO:0006355 regulation of transcription. DNA-templated GO:0009821 alkaloid biosynthetic process GO:0004090 carbonyl reductase (NADPH) activ…	Putative uncharacterized protein [Source:UniProtKB/TrEMBL;Acc:F6GUY3]	GO:0055114 oxidation-reduction process GO:0016491 oxidoreductase activity GO:0008152 metabolic process	368.957745675641	402.864432687522	499.289669293424	1356.0442874355	1168.97353193388	562.248218913751
VIT_206s0004g05430	379.9262	0.7319	0.2137	3.4248029993246	0.000615245365758492	0.0444895777331049		gi|297746005|emb|CBI16061.3| unnamed protein product	-	GO:0055114 oxidation-reduction process GO:0005829 cytosol GO:0046686 response to cadmium ion GO:0080167 response to karrikin GO:0009821 alkaloid biosynthetic process GO:0004090 carbonyl reductase (NADPH) activity GO:0050356 tropine dehydrogenase activity GO:0006691 leukotriene metabolic process GO:0006693 prostaglandin metabolic process	Putative uncharacterized protein [Source:UniProtKB/TrEMBL;Acc:D7SK85]	GO:0055114 oxidation-reduction process GO:0016491 oxidoreductase activity GO:0008152 metabolic process	282.342665135933	278.515725905232	295.674793312592	547.464481739737	544.468867814912	331.090513112586
VIT_206s0004g06170	919.7262	0.9533	0.2447	3.8952398728219	0.0000981015956066126	0.0122735996281162		gi|147856054|emb|CAN78614.1| hypothetical protein VITISV_028924	-	GO:0009941 chloroplast envelope GO:0019252 starch biosynthetic process GO:0009637 response to blue light GO:0010114 response to red light GO:0006364 rRNA processing GO:0010027 thylakoid membrane organization GO:0010218 response to far red light GO:0009902 chloroplast relocation GO:0015979 photosynthesis GO:0030003 cellular cation homeostasis GO:0009535 chloroplast thylakoid membrane GO:0070838 di…	Putative uncharacterized protein [Source:UniProtKB/TrEMBL;Acc:F6GUT9]	GO:0070838 divalent metal ion transport GO:0030003 cellular cation homeostasis GO:0010218 response to far red light GO:0010114 response to red light GO:0009637 response to blue light GO:0009579 thylakoid GO:0009535 chloroplast thylakoid membrane GO:0009534 chloroplast thylakoid GO:0006364 rRNA processing GO:0009941 chloroplast envelope GO:0034660 ncRNA metabolic process GO:0015979 photosynthesis …	560.185845568504	702.950852626417	615.176859346345	1692.86111287458	1091.19226510318	855.990107071564
VIT_206s0004g08190	392.5191	1.0476	0.2514	4.16773607431996	0.0000307639836502707	0.00484963438262868		gi|225434321|ref|XP_002265739.1| PREDICTED: pathogenesis-related genes transcriptional activator PTI6	-	GO:0003677 DNA binding GO:0003700 sequence-specific DNA binding transcription factor activity GO:0005634 nucleus GO:0005667 transcription factor complex GO:0045449 NOT_FOUND GO:0006355 regulation of transcription. DNA-templated	Putative uncharacterized protein [Source:UniProtKB/TrEMBL;Acc:F6GU77]	GO:0006355 regulation of transcription. DNA-templated GO:0006351 transcription. DNA-templated GO:0005634 nucleus GO:0003700 sequence-specific DNA binding transcription factor activity GO:0003677 DNA binding	177.729645782778	232.202176950603	358.492148668381	493.705444454673	490.360160454424	602.625110756749
VIT_206s0009g00810	910.5545	0.6012	0.1582	3.800585376106	0.000144354670231036	0.0162381669694971		gi|225436114|ref|XP_002278363.1| PREDICTED: lysosomal beta glucosidase-like isoform 1	-	GO:0016020 membrane GO:0009506 plasmodesma GO:0009505 plant-type cell wall GO:0034976 response to endoplasmic reticulum stress GO:0009627 systemic acquired resistance GO:0005975 carbohydrate metabolic process GO:0008422 beta-glucosidase activity	Putative uncharacterized protein [Source:UniProtKB/TrEMBL;Acc:F6HAB0]	GO:0016787 hydrolase activity GO:0004553 hydrolase activity. hydrolyzing O-glycosyl compounds GO:0005975 carbohydrate metabolic process	649.050668459893	785.427035696304	734.313222952151	1270.46867706336	1102.46491246995	921.602556316436
VIT_206s0009g01070	102.4141	1.0324	0.2828	3.65047516302747	0.000261755621123327	0.0254710840209143		gi|225436075|ref|XP_002276937.1| PREDICTED: uncharacterized protein LOC100265104	-	GO:0009507 chloroplast GO:0010207 photosystem II assembly GO:0016556 mRNA modification	Putative uncharacterized protein [Source:UniProtKB/TrEMBL;Acc:D7T1L3]	GO:0016556 mRNA modification GO:0010207 photosystem II assembly GO:0008150 biological_process GO:0003674 molecular_function	67.4922705504222	72.9597004079765	60.651239653865	163.471358274992	160.071592608111	89.8385843506712
VIT_206s0009g01110	726.3751	1.2408	0.2877	4.31266575819676	0.0000161297869990125	0.00306349352111365		gi|359479210|ref|XP_002272233.2| PREDICTED: cation/calcium exchanger 3-like	-	GO:0016021 integral component of membrane GO:0005774 vacuolar membrane GO:0046482 para-aminobenzoic acid metabolic process GO:0030003 cellular cation homeostasis GO:0006816 calcium ion transport GO:0015079 potassium ion transmembrane transporter activity GO:0071805 potassium ion transmembrane transport GO:0035725 sodium ion transmembrane transport GO:0071421 manganese ion transmembrane transport …	Putative uncharacterized protein [Source:UniProtKB/TrEMBL;Acc:F6HA72]	GO:0016020 membrane GO:0055085 transmembrane transport GO:0016021 integral component of membrane GO:0010260 organ senescence GO:0046482 para-aminobenzoic acid metabolic process	356.584162741397	514.524495920599	423.475619726093	1496.47605830261	913.084436708238	654.105647856572
VIT_206s0009g03120	351.8238	-0.9935	0.2319	-4.28455553192322	0.000018310487129797	0.00339584140134259		gi|359479256|ref|XP_003632241.1| PREDICTED: LOW QUALITY PROTEIN: phenylalanine N-monooxygenase-like	-	GO:0055114 oxidation-reduction process GO:0019761 glucosinolate biosynthetic process GO:0009055 electron carrier activity GO:0005506 iron ion binding GO:0020037 heme binding GO:0009684 indoleacetic acid biosynthetic process GO:0006569 tryptophan catabolic process GO:0019825 oxygen binding GO:0016709 oxidoreductase activity. acting on paired donors. with incorporation or reduction of molecular oxy…	Putative uncharacterized protein [Source:UniProtKB/TrEMBL;Acc:F6HA57]	GO:0004497 monooxygenase activity GO:0016705 oxidoreductase activity. acting on paired donors. with incorporation or reduction of molecular oxygen GO:0009055 electron carrier activity GO:0046872 metal ion binding GO:0020037 heme binding GO:0005506 iron ion binding GO:0055114 oxidation-reduction process GO:0016491 oxidoreductase activity	602.930950250438	393.982382203073	409.395867663589	240.269982967941	183.744152078324	280.619398308838
VIT_206s0009g03330	753.3468	-0.629	0.187	-3.36385981661024	0.000768605727415626	0.0490538489351414	SMG7	gi|225436648|ref|XP_002276189.1| PREDICTED: uncharacterized protein LOC100267161	-	GO:0000184 nuclear-transcribed mRNA catabolic process. nonsense-mediated decay GO:0000932 cytoplasmic mRNA processing body GO:0090306 spindle assembly involved in meiosis	Putative uncharacterized protein [Source:UniProtKB/TrEMBL;Acc:F6HA45]	GO:0090306 spindle assembly involved in meiosis GO:0000184 nuclear-transcribed mRNA catabolic process. nonsense-mediated decay GO:0000932 cytoplasmic mRNA processing body GO:0007126 meiotic nuclear division GO:0003674 molecular_function GO:0005634 nucleus	1120.37169113701	780.351578276618	845.868181601224	503.579553343767	589.559457281986	680.350627554521
VIT_206s0061g00730	125.4978	1.5658	0.4446	3.52144904082667	0.000429195150992232	0.0342892142061407		gi|225436454|ref|XP_002274538.1| PREDICTED: aquaporin TIP1-1 isoform 1	-	GO:0016021 integral component of membrane GO:0009941 chloroplast envelope GO:0005886 plasma membrane GO:0005783 endoplasmic reticulum GO:0042742 defense response to bacterium GO:0006833 water transport GO:0009705 plant-type vacuole membrane GO:0015250 water channel activity GO:0015204 urea transmembrane transporter activity GO:0071918 urea transmembrane transport GO:0042807 central vacuole GO:000…	Putative uncharacterized protein [Source:UniProtKB/TrEMBL;Acc:F6GW83]	GO:0006810 transport GO:0005215 transporter activity GO:0016020 membrane GO:0016021 integral component of membrane	106.862761704835	27.2805836308086	57.4020661009794	170.054097534387	258.143624698996	133.243743081894
VIT_206s0080g00030	550.1414	0.7175	0.2023	3.54696540190567	0.000389695764674325	0.0326764044379046		gi|296084953|emb|CBI28362.3| unnamed protein product	-	GO:0009941 chloroplast envelope GO:0009570 chloroplast stroma GO:0019761 glucosinolate biosynthetic process GO:0009505 plant-type cell wall GO:0009695 jasmonic acid biosynthetic process GO:0016117 carotenoid biosynthetic process GO:0006098 pentose-phosphate shunt GO:0019288 isopentenyl diphosphate biosynthetic process. methylerythritol 4-phosphate pathway GO:0010027 thylakoid membrane organizatio…	Putative uncharacterized protein [Source:UniProtKB/TrEMBL;Acc:F6HHH7]		391.455169192449	506.911309791071	347.661570158762	833.813639523448	633.522782012382	587.483776315625
VIT_206s0080g00920	181.1107	1.7385	0.2893	6.00860941776176	1.87121311519973e-09	0.00000210698596771489	PSAO	gi|225464874|ref|XP_002273037.1| PREDICTED: uncharacterized protein LOC100244962 isoform 1	-	GO:0005739 mitochondrion GO:0009507 chloroplast GO:0035304 regulation of protein dephosphorylation GO:0019344 cysteine biosynthetic process GO:0006098 pentose-phosphate shunt GO:0006364 rRNA processing GO:0010207 photosystem II assembly GO:0030003 cellular cation homeostasis GO:0009522 photosystem I GO:0070838 divalent metal ion transport GO:0009657 plastid organization GO:0009768 photosynthesis.…	Putative uncharacterized protein [Source:UniProtKB/TrEMBL;Acc:D7TCQ9]	GO:0006098 pentose-phosphate shunt GO:0070838 divalent metal ion transport GO:0030003 cellular cation homeostasis GO:0009522 photosystem I GO:0009768 photosynthesis. light harvesting in photosystem I GO:0035304 regulation of protein dephosphorylation GO:0019684 photosynthesis. light reaction GO:0010207 photosystem II assembly GO:0009657 plastid organization GO:0009579 thylakoid GO:0006364 rRNA pr…	66.3673993745818	86.2827761346505	97.4752065865688	353.273673587566	306.6160083761	176.648901813118
VIT_207s0005g02710	623.5477	-1.1505	0.2833	-4.06093890726772	0.0000488757609633621	0.00687926335559321		gi|225437795|ref|XP_002281632.1| PREDICTED: uncharacterized protein LOC100255480 isoform 1	-	GO:0016023 cytoplasmic membrane-bounded vesicle	Putative uncharacterized protein [Source:UniProtKB/TrEMBL;Acc:F6HZG4]	GO:0008150 biological_process GO:0003674 molecular_function	1307.10030632651	690.262209077204	582.685123817489	399.352848403336	355.088392053204	406.797185318208
VIT_207s0005g04920	333.0547	1.1927	0.2649	4.50252981046336	0.00000671493324964449	0.00168022551979993		gi|225437898|ref|XP_002266424.1| PREDICTED: photosystem I reaction center subunit IV A. chloroplastic-like	-	GO:0010287 plastoglobule GO:0015979 photosynthesis GO:0009535 chloroplast thylakoid membrane GO:0009538 photosystem I reaction center	Putative uncharacterized protein [Source:UniProtKB/TrEMBL;Acc:F6HZU4]	GO:0009538 photosystem I reaction center GO:0009522 photosystem I GO:0015979 photosynthesis	131.609927573323	250.600710096963	224.192975149108	561.727083468428	467.814865720887	362.38260429091
VIT_207s0031g00620	326.359	0.7043	0.2	3.52180896518046	0.000428612887866582	0.0342892142061407	ABA1	gi|296082420|emb|CBI21425.3| unnamed protein product	1.14.13.90	GO:0009414 response to water deprivation GO:0009737 response to abscisic acid GO:0009408 response to heat GO:0031969 chloroplast membrane GO:0010182 sugar mediated signaling pathway GO:0010264 myo-inositol hexakisphosphate biosynthetic process GO:0016123 xanthophyll biosynthetic process GO:0009535 chloroplast thylakoid membrane GO:0022900 electron transport chain GO:0009688 abscisic acid biosynth…	Zeaxanthin epoxidase. chloroplastic [Source:UniProtKB/TrEMBL;Acc:D7SVX6]	GO:0052663 antheraxanthin epoxidase activity GO:0052662 zeaxanthin epoxidase activity GO:0016123 xanthophyll biosynthetic process GO:0009688 abscisic acid biosynthetic process GO:0009540 zeaxanthin epoxidase [overall] activity GO:0010182 sugar mediated signaling pathway GO:0009414 response to water deprivation GO:0009408 response to heat GO:0006970 response to osmotic stress GO:0009941 chloroplas…	193.477842244544	241.718659612513	309.754545375096	413.615450132026	358.470186263234	441.117543384756
VIT_207s0031g01560	89.828	0.9546	0.2712	3.51984930150482	0.000431792056482988	0.0342892142061407		gi|225438565|ref|XP_002276081.1| PREDICTED: uncharacterized protein LOC100264638	-	GO:0016020 membrane GO:0006098 pentose-phosphate shunt GO:0009534 chloroplast thylakoid	Putative uncharacterized protein [Source:UniProtKB/TrEMBL;Acc:D7SW56]	GO:0006098 pentose-phosphate shunt GO:0009534 chloroplast thylakoid GO:0009507 chloroplast	50.6192029128166	78.0351578276618	53.0698346971319	144.820263706704	110.47194419433	101.951651903571
VIT_207s0031g02480	326.6514	0.7809	0.2072	3.76966452828404	0.000163467120237588	0.0179749161885119		gi|359480881|ref|XP_003632537.1| PREDICTED: beta-galactosidase 3-like	3.2.1.23	GO:0048046 apoplast GO:0005829 cytosol GO:0016023 cytoplasmic membrane-bounded vesicle GO:0046486 glycerolipid metabolic process GO:0009506 plasmodesma GO:0009505 plant-type cell wall GO:0009664 plant-type cell wall organization GO:0009832 plant-type cell wall biogenesis GO:0016126 sterol biosynthetic process GO:0030246 carbohydrate binding GO:0006687 glycosphingolipid metabolic process GO:008016…	Beta-galactosidase [Source:UniProtKB/TrEMBL;Acc:D7SWF1]	GO:0004565 beta-galactosidase activity GO:0030246 carbohydrate binding GO:0016798 hydrolase activity. acting on glycosyl bonds GO:0016787 hydrolase activity GO:0004553 hydrolase activity. hydrolyzing O-glycosyl compounds GO:0005975 carbohydrate metabolic process GO:0008152 metabolic process GO:0003824 catalytic activity GO:0005618 cell wall GO:0009505 plant-type cell wall	224.974235168074	255.676167516648	239.355785062574	431.169421490414	503.887337294546	304.845533414637
VIT_207s0031g02560	1046.3855	0.7275	0.1902	3.82441682783358	0.000131081986387133	0.0155366649128328	UVR8	gi|296082603|emb|CBI21608.3| unnamed protein product	-	GO:0005829 cytosol GO:0042803 protein homodimerization activity GO:0005634 nucleus GO:0000785 chromatin GO:0005085 guanyl-nucleotide exchange factor activity GO:0010224 response to UV-B GO:0003682 chromatin binding GO:0009649 entrainment of circadian clock GO:0006007 glucose catabolic process GO:0043087 regulation of GTPase activity	Putative uncharacterized protein [Source:UniProtKB/TrEMBL;Acc:D7SWF9]	GO:0009649 entrainment of circadian clock GO:0009411 response to UV GO:0000785 chromatin GO:0010224 response to UV-B GO:0005085 guanyl-nucleotide exchange factor activity GO:0042803 protein homodimerization activity GO:0006007 glucose catabolic process GO:0005829 cytosol GO:0005634 nucleus GO:0003682 chromatin binding GO:0005515 protein binding	751.413945461367	803.191136665202	809.044214668521	1695.05535929438	1090.0650003665	1129.54354930788
VIT_207s0104g00180	399.9985	1.2029	0.2811	4.27919122246763	0.0000187573661165659	0.00343826883094819		gi|225436984|ref|XP_002272235.1| PREDICTED: basic 7S globulin	-	GO:0005886 plasma membrane GO:0006508 proteolysis GO:0005794 Golgi apparatus GO:0009506 plasmodesma GO:0009505 plant-type cell wall GO:0004190 aspartic-type endopeptidase activity	Putative uncharacterized protein [Source:UniProtKB/TrEMBL;Acc:F6HQ75]	GO:0006508 proteolysis GO:0004190 aspartic-type endopeptidase activity	308.214702180261	173.199984446762	246.937190019308	709.83871680483	587.304927808632	374.495671843809
VIT_207s0104g00410	761.5841	1.8217	0.2858	6.37447604002239	1.83589513732757e-10	0.000000496169404296387		gi|225436944|ref|XP_002275763.1| PREDICTED: endo-1.3;1.4-beta-D-glucanase	-	GO:0048046 apoplast GO:0005886 plasma membrane GO:0005829 cytosol GO:0046686 response to cadmium ion GO:0005634 nucleus GO:0006096 glycolytic process GO:0009651 response to salt stress GO:0006833 water transport GO:0006972 hyperosmotic response GO:0007030 Golgi organization GO:0009266 response to temperature stimulus GO:0008806 carboxymethylenebutenolidase activity GO:0019261 1.4-dichlorobenzene …	Putative uncharacterized protein [Source:UniProtKB/TrEMBL;Acc:D7TPC1]	GO:0016787 hydrolase activity	300.340603949379	348.303265425905	358.492148668381	1348.36442496621	1557.87986608739	656.124492448722
VIT_207s0129g00290	375.9948	0.6127	0.1811	3.38289565754286	0.000717258778136717	0.0469600335974512		gi|359480566|ref|XP_002284324.2| PREDICTED: formamidase-like isoform 1	-	GO:0006568 tryptophan metabolic process GO:0046487 glyoxylate metabolic process GO:0009627 systemic acquired resistance GO:0005773 vacuole GO:0031347 regulation of defense response GO:0004328 formamidase activity	Putative uncharacterized protein [Source:UniProtKB/TrEMBL;Acc:D7TT84]	GO:0016811 hydrolase activity. acting on carbon-nitrogen (but not peptide) bonds. in linear amides GO:0008152 metabolic process	254.220885739924	322.291546150018	314.086776778944	528.81338717145	461.051277300826	375.505094139884
VIT_207s0129g00470	148.1398	1.4431	0.3723	3.87676581288711	0.0001058541545316	0.0130366007190323		gi|225438936|ref|XP_002284127.1| PREDICTED: uncharacterized protein ycf36	-	GO:0016020 membrane GO:0005739 mitochondrion	Putative uncharacterized protein [Source:UniProtKB/TrEMBL;Acc:A5BUA8]	GO:0008150 biological_process GO:0003674 molecular_function	92.2394364189103	80.5728865375045	66.0665289086744	333.525455809379	207.416711548538	109.017607976095
VIT_207s0129g00560	216.8234	0.6361	0.1561	4.07413420470366	0.0000461858438180325	0.00667957469676573		gi|225438916|ref|XP_002284001.1| PREDICTED: lysine-rich arabinogalactan protein 17	-	GO:0005886 plasma membrane GO:0006468 protein phosphorylation GO:0005524 ATP binding GO:0009069 serine family amino acid metabolic process GO:0005576 extracellular region GO:0004713 protein tyrosine kinase activity GO:0004674 protein serine/threonine kinase activity GO:0031225 anchored component of membrane	Putative uncharacterized protein [Source:UniProtKB/TrEMBL;Acc:F6HSV6]		160.856578145173	165.586798317234	183.036776812557	253.435461486732	289.707037325947	248.317884834439
VIT_207s0129g00730	302.5635	0.8593	0.1954	4.39818800633869	0.000010915840259148	0.00242362402598885		gi|359480641|ref|XP_003632506.1| PREDICTED: LOW QUALITY PROTEIN: isoflavone 2'-hydroxylase-like	-	GO:0055114 oxidation-reduction process GO:0009055 electron carrier activity GO:0005506 iron ion binding GO:0020037 heme binding GO:0033773 isoflavone 2'-hydroxylase activity	Putative uncharacterized protein [Source:UniProtKB/TrEMBL;Acc:F6HSX0]	GO:0004497 monooxygenase activity GO:0016705 oxidoreductase activity. acting on paired donors. with incorporation or reduction of molecular oxygen GO:0009055 electron carrier activity GO:0046872 metal ion binding GO:0020037 heme binding GO:0005506 iron ion binding GO:0055114 oxidation-reduction process GO:0016491 oxidoreductase activity	178.854516958619	260.117192758873	203.614875980833	449.820516058702	378.760951523417	344.21300296156
VIT_207s0141g00570	1505.8159	1.1407	0.2486	4.58875427822625	0.00000445898925184558	0.00123318432572094		gi|225437235|ref|XP_002282059.1| PREDICTED: photosystem II reaction center W protein. chloroplastic	-	GO:0016021 integral component of membrane GO:0006364 rRNA processing GO:0010207 photosystem II assembly GO:0009535 chloroplast thylakoid membrane GO:0009523 photosystem II GO:0042549 photosystem II stabilization GO:0009657 plastid organization	Putative uncharacterized protein [Source:UniProtKB/TrEMBL;Acc:D7SQL3]	GO:0009523 photosystem II GO:0015979 photosynthesis GO:0009507 chloroplast	733.416006647921	1213.66875548225	869.695454322386	2675.88350894433	1990.74952497129	1551.48206906721
VIT_208s0007g00710	24.6222	1.6581	0.4417	3.75346318562511	0.000174408156626044	0.0186366731232296		gi|225440410|ref|XP_002269159.1| PREDICTED: uncharacterized protein LOC100249439	-	GO:0031072 heat shock protein binding GO:0045893 positive regulation of transcription. DNA-templated GO:0043085 positive regulation of catalytic activity GO:0009965 leaf morphogenesis GO:0030154 cell differentiation GO:0051082 unfolded protein binding GO:0030003 cellular cation homeostasis GO:0009535 chloroplast thylakoid membrane GO:0070838 divalent metal ion transport	Putative uncharacterized protein [Source:UniProtKB/TrEMBL;Acc:A5B8W9]	GO:0031072 heat shock protein binding GO:0070838 divalent metal ion transport GO:0030003 cellular cation homeostasis GO:0030154 cell differentiation GO:0009965 leaf morphogenesis GO:0043085 positive regulation of catalytic activity GO:0051082 unfolded protein binding GO:0009535 chloroplast thylakoid membrane GO:0008150 biological_process GO:0045893 positive regulation of transcription. DNA-templa…	10.1238405825633	15.8608044365166	8.664462807695	43.8849283959709	43.9633247303966	25.2355574018739
VIT_208s0007g00920	115.1232	1.5118	0.3275	4.61680949915204	0.00000389684680762095	0.0011169071468243		gi|225440460|ref|XP_002271837.1| PREDICTED: tropinone reductase homolog	-	GO:0055114 oxidation-reduction process GO:0046686 response to cadmium ion GO:0000166 nucleotide binding GO:0080167 response to karrikin GO:0009821 alkaloid biosynthetic process GO:0050356 tropine dehydrogenase activity	Putative uncharacterized protein [Source:UniProtKB/TrEMBL;Acc:D7THJ0]	GO:0055114 oxidation-reduction process GO:0016491 oxidoreductase activity GO:0008152 metabolic process	61.8679146712203	71.0564038755945	45.4884297403988	231.492997288747	175.853298921587	104.979918791796
VIT_208s0007g01040	621.8038	1.1854	0.3493	3.39403788396241	0.000688701646759292	0.0461986925936744		gi|225440480|ref|XP_002273035.1| PREDICTED: aldo-keto reductase family 4 member C9-like	-	GO:0055114 oxidation-reduction process GO:0005829 cytosol GO:0046686 response to cadmium ion GO:0009414 response to water deprivation GO:0005634 nucleus GO:0009507 chloroplast GO:0046486 glycerolipid metabolic process GO:0009409 response to cold GO:0009651 response to salt stress GO:0006090 pyruvate metabolic process GO:0006000 fructose metabolic process GO:0006013 mannose metabolic process GO:00…	Putative uncharacterized protein [Source:UniProtKB/TrEMBL;Acc:F6HL41]	GO:0055114 oxidation-reduction process GO:0016491 oxidoreductase activity	241.84730280568	481.534022692645	414.811156918398	1074.08362249139	1075.4105587897	443.136387976906
VIT_208s0007g01350	3072.3054	0.6346	0.1859	3.4144135375594	0.000639194775230075	0.0447834063854529		gi|297740290|emb|CBI30472.3| unnamed protein product	-	GO:0007165 signal transduction	Putative uncharacterized protein [Source:UniProtKB/TrEMBL;Acc:F6HL20]		1913.40587010447	2708.39096557958	2598.25578445754	3766.42397958421	4305.02402936884	3142.33160768134
VIT_208s0007g01530	982.1246	0.7959	0.235	3.38720679474176	0.000706081445628018	0.0468739648357641		gi|225440556|ref|XP_002273450.1| PREDICTED: uncharacterized protein LOC100252869	-	GO:0005737 cytoplasm GO:0008270 zinc ion binding GO:0005634 nucleus	Putative uncharacterized protein [Source:UniProtKB/TrEMBL;Acc:F6HKY6]	GO:0008270 zinc ion binding	742.414976054644	726.424843192462	684.492561807905	1624.83947386082	1301.99077086175	812.584948340341
VIT_208s0007g01570	394.8283	1.1837	0.3052	3.8790986952874	0.00010484421302918	0.01301389113537	HCEF1	gi|225440564|ref|XP_002276567.1| PREDICTED: fructose-1.6-bisphosphatase. chloroplastic-like	3.1.3.11	GO:0005985 sucrose metabolic process GO:0048046 apoplast GO:0043085 positive regulation of catalytic activity GO:0019252 starch biosynthetic process GO:0000023 maltose metabolic process GO:0009570 chloroplast stroma GO:0006094 gluconeogenesis GO:0006096 glycolytic process GO:0042742 defense response to bacterium GO:0009409 response to cold GO:0035304 regulation of protein dephosphorylation GO:004…	Putative uncharacterized protein [Source:UniProtKB/TrEMBL;Acc:F6HKY4]	GO:0030388 fructose 1.6-bisphosphate metabolic process GO:0006000 fructose metabolic process GO:0005985 sucrose metabolic process GO:0006098 pentose-phosphate shunt GO:0042578 phosphoric ester hydrolase activity GO:0042132 fructose 1.6-bisphosphate 1-phosphatase activity GO:0010319 stromule GO:0070838 divalent metal ion transport GO:0030003 cellular cation homeostasis GO:0009570 chloroplast strom…	202.476811651267	282.322318969996	238.272727211613	787.734464707678	542.214338341558	315.949178671462
VIT_208s0007g02190	1609.4667	1.4639	0.2974	4.92165178283868	0.000000858168072922411	0.000375782263931913		gi|225440674|ref|XP_002279834.1| PREDICTED: chlorophyll a-b binding protein CP29.2. chloroplastic	-	GO:0009941 chloroplast envelope GO:0009644 response to high light intensity GO:0035304 regulation of protein dephosphorylation GO:0009744 response to sucrose GO:0019344 cysteine biosynthetic process GO:0046872 metal ion binding GO:0009637 response to blue light GO:0010155 regulation of proton transport GO:0010114 response to red light GO:0006364 rRNA processing GO:0010218 response to far red ligh…	Putative uncharacterized protein [Source:UniProtKB/TrEMBL;Acc:F6HKS7]	GO:0009765 photosynthesis. light harvesting GO:0015979 photosynthesis GO:0046872 metal ion binding GO:0009507 chloroplast GO:0016020 membrane	475.820507380476	972.5845280472	1119.88181789458	2887.62828845489	2314.27450439755	1886.6102713641
VIT_208s0007g02240	650.8601	1.0036	0.2441	4.11153023094067	0.0000393045397822152	0.00601550257404699		gi|359481659|ref|XP_002274791.2| PREDICTED: vacuolar cation/proton exchanger 3-like	-	GO:0016021 integral component of membrane GO:0009733 response to auxin GO:0019761 glucosinolate biosynthetic process GO:0009507 chloroplast GO:0048364 root development GO:0009651 response to salt stress GO:0005515 protein binding GO:0006833 water transport GO:0007030 Golgi organization GO:0009705 plant-type vacuole membrane GO:0009624 response to nematode GO:0009750 response to fructose GO:000687…	Putative uncharacterized protein [Source:UniProtKB/TrEMBL;Acc:F6HKS5]	GO:0015369 calcium:proton antiporter activity GO:0006816 calcium ion transport GO:0008324 cation transmembrane transporter activity GO:0006812 cation transport GO:0016020 membrane GO:0055085 transmembrane transport GO:0016021 integral component of membrane	293.591376894337	427.607287608488	578.352892413641	944.623083723275	719.194901999822	941.791002237935
VIT_208s0007g02800	86.266	1.0472	0.2574	4.06892913170732	0.0000472297088221066	0.00672245352320829		gi|225440787|ref|XP_002281618.1| PREDICTED: lysosomal Pro-X carboxypeptidase-like	-	GO:0016023 cytoplasmic membrane-bounded vesicle GO:0006508 proteolysis GO:0009086 methionine biosynthetic process GO:0019761 glucosinolate biosynthetic process GO:0009507 chloroplast GO:0004185 serine-type carboxypeptidase activity GO:0000394 RNA splicing. via endonucleolytic cleavage and ligation GO:0005764 lysosome	Putative uncharacterized protein [Source:UniProtKB/TrEMBL;Acc:F6HKN7]	GO:0008236 serine-type peptidase activity GO:0006508 proteolysis	43.8699758577744	58.3677603263812	66.0665289086744	136.04327802751	118.362797351068	94.885695831046
VIT_208s0007g02920	43.0531	1.2568	0.3345	3.75784774009295	0.000171381106884073	0.0185044641706885		gi|225440811|ref|XP_002281909.1| PREDICTED: WD repeat-containing protein LWD1	-	GO:0005737 cytoplasm GO:0000166 nucleotide binding GO:0003677 DNA binding GO:0005634 nucleus GO:0010363 regulation of plant-type hypersensitive response GO:0006612 protein targeting to membrane GO:0009957 epidermal cell fate specification GO:0009963 positive regulation of flavonoid biosynthetic process GO:0032880 regulation of protein localization GO:0010026 trichome differentiation	Putative uncharacterized protein [Source:UniProtKB/TrEMBL;Acc:F6HKN3]	GO:0005515 protein binding	19.1228099892863	22.8395583885839	34.65785123078	61.4388997543593	49.5996484137808	70.659560725247
VIT_208s0007g04770	506.1507	-0.7983	0.2234	-3.57278489405687	0.000353204886808909	0.0307619990920202		gi|225441153|ref|XP_002267645.1| PREDICTED: zinc finger protein ZAT5	-	GO:0008270 zinc ion binding GO:0003700 sequence-specific DNA binding transcription factor activity GO:0005634 nucleus GO:0005667 transcription factor complex GO:0045449 NOT_FOUND GO:0003676 nucleic acid binding GO:0006355 regulation of transcription. DNA-templated GO:0016926 protein desumoylation GO:0050665 hydrogen peroxide biosynthetic process GO:0048573 photoperiodism. flowering	Putative uncharacterized protein [Source:UniProtKB/TrEMBL;Acc:A5ARW4]	GO:0046872 metal ion binding	826.780314242672	596.366246813025	505.788016399196	305.000252351998	361.851980473265	441.117543384756
VIT_208s0007g05010	348.6852	1.2559	0.2793	4.49601267991666	0.00000692396090599668	0.00170545812065831		gi|225441197|ref|XP_002266366.1| PREDICTED: uncharacterized protein LOC100255653	-	GO:0005886 plasma membrane GO:0009536 plastid GO:0022904 respiratory electron transport chain	Putative uncharacterized protein [Source:UniProtKB/TrEMBL;Acc:F6HKB6]	GO:0022904 respiratory electron transport chain GO:0003674 molecular_function GO:0005886 plasma membrane GO:0016020 membrane	227.223977519755	211.265915094401	178.704545408709	674.730774088053	499.378278347839	300.807844230337
VIT_208s0007g05860	635.5983	0.8938	0.2065	4.3270837396851	0.0000151096528738333	0.00294059960374207		gi|359482201|ref|XP_003632726.1| PREDICTED: protein GAST1-like	-	NA	Putative uncharacterized protein [Source:UniProtKB/TrEMBL;Acc:A5AI86]		309.339573356102	473.920836563117	550.193388288632	828.328023473952	834.175905140859	817.632059820715
VIT_208s0032g00460	520.8925	-1.0719	0.2643	-4.05476499935516	0.000050184729254439	0.00700099178731837		gi|225439285|ref|XP_002266362.1| PREDICTED: uncharacterized protein LOC100259905	-	GO:0005524 ATP binding GO:0005737 cytoplasm GO:0005634 nucleus GO:0003676 nucleic acid binding GO:0005694 chromosome GO:0006281 DNA repair GO:0007062 sister chromatid cohesion GO:0006310 DNA recombination GO:0030261 chromosome condensation	Putative uncharacterized protein [Source:UniProtKB/TrEMBL;Acc:F6I3N1]	GO:0008150 biological_process GO:0003674 molecular_function	625.428373767246	824.127398521404	668.246694043477	213.939025930358	330.288567846313	463.324833898405
VIT_208s0056g00140	16.817	1.7279	0.4833	3.57527594629753	0.000349858686532865	0.0307619990920202		gi|296085809|emb|CBI31133.3| unnamed protein product	-	GO:0006468 protein phosphorylation GO:0005524 ATP binding GO:0009069 serine family amino acid metabolic process GO:0016023 cytoplasmic membrane-bounded vesicle GO:0005576 extracellular region GO:0004674 protein serine/threonine kinase activity GO:0004715 non-membrane spanning protein tyrosine kinase activity	Putative uncharacterized protein [Source:UniProtKB/TrEMBL;Acc:F6HMQ8]	GO:0008150 biological_process GO:0003674 molecular_function	5.62435587920185	11.419779194292	5.41528925480938	28.5252034573811	23.6725594702136	26.2449796979489
VIT_208s0056g01120	66.4485	1.023	0.262	3.90503778874488	0.0000942106624235101	0.011976910342292		gi|296085880|emb|CBI31204.3| unnamed protein product	-	GO:0016020 membrane GO:0006855 drug transmembrane transport GO:0015238 drug transmembrane transporter activity GO:0015297 antiporter activity	Putative uncharacterized protein [Source:UniProtKB/TrEMBL;Acc:F6HMW9]	GO:0015297 antiporter activity GO:0015238 drug transmembrane transporter activity GO:0006855 drug transmembrane transport GO:0016020 membrane GO:0055085 transmembrane transport	38.2456199785726	38.7003628251006	55.2359503990556	97.6439656810354	80.0357963040554	88.8291620545962
VIT_208s0058g00450	217.0501	0.7127	0.2111	3.37544551241677	0.000736962836299757	0.0476126317681531		gi|225439526|ref|XP_002262844.1| PREDICTED: mitoferrin-like isoform 1	-	GO:0016021 integral component of membrane GO:0015824 proline transport GO:0005743 mitochondrial inner membrane GO:0055085 transmembrane transport GO:0006839 mitochondrial transport GO:0005215 transporter activity	Putative uncharacterized protein [Source:UniProtKB/TrEMBL;Acc:F6GXT7]	GO:0006810 transport GO:0016020 membrane GO:0055085 transmembrane transport GO:0016021 integral component of membrane	140.608896980046	182.082034931211	170.040082601014	283.057788154013	208.543976285215	317.968023263612
VIT_208s0058g00930	238.4739	1.2308	0.3077	4.0003230259845	0.0000632560782213052	0.00845058319559877		gi|225439615|ref|XP_002267787.1| PREDICTED: alanine--glyoxylate aminotransferase 2 homolog 2. mitochondrial	2.6.1.44	GO:0005739 mitochondrion GO:0006544 glycine metabolic process GO:0006563 L-serine metabolic process GO:0030170 pyridoxal phosphate binding GO:0006522 alanine metabolic process GO:0006531 aspartate metabolic process GO:0006566 threonine metabolic process GO:0009830 cell wall modification involved in abscission GO:0007568 aging GO:0008453 alanine-glyoxylate transaminase activity	Putative uncharacterized protein [Source:UniProtKB/TrEMBL;Acc:F6GXY9]	GO:0008483 transaminase activity GO:0030170 pyridoxal phosphate binding GO:0008152 metabolic process GO:0003824 catalytic activity	179.979388134459	126.886435492133	121.30247930773	469.568733836889	204.034917338507	329.071668520436
VIT_208s0058g01450	753.0765	0.8859	0.1782	4.97269398416682	0.000000660288459970818	0.000315417796453939	STN8	gi|225439719|ref|XP_002273138.1| PREDICTED: serine/threonine-protein kinase STN8. chloroplastic	-	GO:0006468 protein phosphorylation GO:0005524 ATP binding GO:0009069 serine family amino acid metabolic process GO:0004674 protein serine/threonine kinase activity GO:0009579 thylakoid GO:0015996 chlorophyll catabolic process GO:0042549 photosystem II stabilization	Putative uncharacterized protein [Source:UniProtKB/TrEMBL;Acc:D7SQX7]	GO:0042549 photosystem II stabilization GO:0009579 thylakoid GO:0016772 transferase activity. transferring phosphorus-containing groups GO:0016301 kinase activity GO:0006468 protein phosphorylation GO:0005524 ATP binding GO:0004674 protein serine/threonine kinase activity GO:0004672 protein kinase activity	483.694605611359	531.654164712037	570.771487456908	1175.01895780212	984.102115118878	773.217478793417
VIT_208s0105g00430	426.7808	0.7433	0.2178	3.4120742596965	0.000644705475330545	0.0448554207617374		gi|225439412|ref|XP_002264350.1| PREDICTED: omega-3 fatty acid desaturase. chloroplastic	-	GO:0055114 oxidation-reduction process GO:0009409 response to cold GO:0006636 unsaturated fatty acid biosynthetic process GO:0016720 delta12-fatty acid dehydrogenase activity GO:0042389 omega-3 fatty acid desaturase activity GO:0016717 oxidoreductase activity. acting on paired donors. with oxidation of a pair of donors resulting in the reduction of molecular oxygen to two molecules of water GO:00…	Putative uncharacterized protein [Source:UniProtKB/TrEMBL;Acc:F6H6T8]	GO:0016717 oxidoreductase activity. acting on paired donors. with oxidation of a pair of donors resulting in the reduction of molecular oxygen to two molecules of water GO:0006629 lipid metabolic process GO:0055114 oxidation-reduction process	316.088800411144	300.720852116355	341.163223052991	717.518579274125	453.160424144088	432.032742720082
VIT_209s0002g00690	214.5496	-0.7475	0.1932	-3.87006383039732	0.00010880686136444	0.0132963671515429		gi|225442030|ref|XP_002269039.1| PREDICTED: dnaJ homolog subfamily B member 7	-	GO:0055114 oxidation-reduction process GO:0006950 response to stress GO:0031072 heat shock protein binding GO:0005737 cytoplasm GO:0009055 electron carrier activity GO:0005506 iron ion binding GO:0020037 heme binding GO:0016705 oxidoreductase activity. acting on paired donors. with incorporation or reduction of molecular oxygen GO:0006457 protein folding	Putative uncharacterized protein [Source:UniProtKB/TrEMBL;Acc:F6HXQ0]	GO:0031072 heat shock protein binding GO:0008150 biological_process	312.714186883623	251.235142274423	243.688016466422	172.248343954186	130.762709454513	176.648901813118
VIT_209s0002g03440	858.9985	-0.8394	0.2306	-3.63992755252768	0.000272714760518114	0.0260550029382276		gi|359482890|ref|XP_002283628.2| PREDICTED: proline-rich receptor-like protein kinase PERK10-like	2.7.11.1	GO:0005524 ATP binding GO:0009069 serine family amino acid metabolic process GO:0016023 cytoplasmic membrane-bounded vesicle GO:0000186 activation of MAPKK activity GO:0004709 MAP kinase kinase kinase activity GO:0007178 transmembrane receptor protein serine/threonine kinase signaling pathway GO:0004715 non-membrane spanning protein tyrosine kinase activity GO:0007020 microtubule nucleation GO:00…	Putative uncharacterized protein [Source:UniProtKB/TrEMBL;Acc:F6HY96]	GO:0007020 microtubule nucleation GO:0004713 protein tyrosine kinase activity GO:0016998 cell wall macromolecule catabolic process GO:0016772 transferase activity. transferring phosphorus-containing groups GO:0016301 kinase activity GO:0006468 protein phosphorylation GO:0005524 ATP binding GO:0004674 protein serine/threonine kinase activity GO:0004672 protein kinase activity	1521.95070091202	973.853392402121	811.210330370444	596.835026185205	583.923133598601	666.218715409472
VIT_209s0002g03460	106.5746	1.2599	0.3278	3.8428728123382	0.000121602494773583	0.0147457055970058		gi|225442462|ref|XP_002283654.1| PREDICTED: clavaminate synthase-like protein At3g21360	-	GO:0055114 oxidation-reduction process GO:0016491 oxidoreductase activity GO:0005634 nucleus	Putative uncharacterized protein [Source:UniProtKB/TrEMBL;Acc:F6HY98]	GO:0055114 oxidation-reduction process GO:0016491 oxidoreductase activity	69.7420129021029	75.4974291178192	42.2392561875131	208.453409880862	137.526297874574	105.989341087871
VIT_209s0002g04010	25.0615	1.3619	0.4002	3.40339331171284	0.000665543995589135	0.0458150023863193	NDF4	gi|225442545|ref|XP_002284206.1| PREDICTED: uncharacterized protein LOC100241139	-	GO:0019252 starch biosynthetic process GO:0019761 glucosinolate biosynthetic process GO:0009055 electron carrier activity GO:0046872 metal ion binding GO:0006098 pentose-phosphate shunt GO:0019288 isopentenyl diphosphate biosynthetic process. methylerythritol 4-phosphate pathway GO:0030003 cellular cation homeostasis GO:0009535 chloroplast thylakoid membrane GO:0051536 iron-sulfur cluster binding…	Putative uncharacterized protein [Source:UniProtKB/TrEMBL;Acc:D7U0F6]	GO:0010598 NAD(P)H dehydrogenase complex (plastoquinone) GO:0019760 glucosinolate metabolic process GO:0006098 pentose-phosphate shunt GO:0051536 iron-sulfur cluster binding GO:0070838 divalent metal ion transport GO:0030003 cellular cation homeostasis GO:0019252 starch biosynthetic process GO:0019761 glucosinolate biosynthetic process GO:0009773 photosynthetic electron transport in photosystem I…	12.3735829342441	19.03296532382	9.74752065865688	34.0108195068775	33.8179421003051	41.3863141390732
VIT_209s0002g05590	72.1472	-1.7585	0.3974	-4.42481598184646	0.00000965245261979032	0.00225353163823033		gi|297743362|emb|CBI36229.3| unnamed protein product	-	GO:0005524 ATP binding GO:0016020 membrane GO:0006200 NOT_FOUND GO:0015416 organic phosphonate transmembrane-transporting ATPase activity GO:0015417 polyamine-transporting ATPase activity GO:0015716 organic phosphonate transport GO:0015748 organophosphate ester transport GO:0015846 polyamine transport GO:0015439 heme-transporting ATPase activity GO:0015886 heme transport	Putative uncharacterized protein [Source:UniProtKB/TrEMBL;Acc:F6HX68]	GO:0017111 nucleoside-triphosphatase activity GO:0016887 ATPase activity GO:0006200 obsolete ATP catabolic process GO:0000166 nucleotide binding GO:0016020 membrane GO:0005524 ATP binding	177.729645782778	76.7662934727405	80.1462809711788	27.4280802474818	30.4361478902746	40.3768918429983
VIT_209s0002g05950	1929.5877	0.5442	0.1451	3.74993440395314	0.000176880833857213	0.0186366731232296		gi|297743388|emb|CBI36255.3| unnamed protein product	-	GO:0005886 plasma membrane GO:0009536 plastid GO:0005506 iron ion binding GO:0020037 heme binding GO:0005773 vacuole GO:0005750 mitochondrial respiratory chain complex III GO:0006122 mitochondrial electron transport. ubiquinol to cytochrome c GO:0045153 electron transporter. transferring electrons within CoQH2-cytochrome c reductase complex activity	Putative uncharacterized protein [Source:UniProtKB/TrEMBL;Acc:D7U0V9]	GO:0009055 electron carrier activity GO:0020037 heme binding GO:0005506 iron ion binding	1464.58227094416	1697.74050688474	1545.5235533226	2596.89063783158	2316.5290338709	1956.26040979327
VIT_209s0002g08090	322.3258	0.824	0.206	4.00039652262403	0.0000632364343685537	0.00845058319559877		gi|225463599|ref|XP_002271635.1| PREDICTED: protein SRG1	-	GO:0055114 oxidation-reduction process GO:0005829 cytosol GO:0009813 flavonoid biosynthetic process GO:0009165 nucleotide biosynthetic process GO:0016132 brassinosteroid biosynthetic process GO:0015706 nitrate transport GO:0016706 oxidoreductase activity. acting on paired donors. with incorporation or reduction of molecular oxygen. 2-oxoglutarate as one donor. and incorporation of one atom each o…	Putative uncharacterized protein [Source:UniProtKB/TrEMBL;Acc:D7TZ94]	GO:0016706 oxidoreductase activity. acting on paired donors. with incorporation or reduction of molecular oxygen. 2-oxoglutarate as one donor. and incorporation of one atom each of oxygen into both donors GO:0055114 oxidation-reduction process GO:0016491 oxidoreductase activity	237.347818102318	240.449795257592	219.860743745261	535.396126430845	360.724715736588	340.175313777261
VIT_209s0054g00430	34.5262	2.894	0.5303	5.45750141926466	4.82881293391983e-08	0.0000330962639523096		gi|225443333|ref|XP_002263564.1| PREDICTED: uncharacterized protein LOC100246222	-	GO:0016020 membrane	Putative uncharacterized protein [Source:UniProtKB/TrEMBL;Acc:D7SS36]		8.99896940672296	8.88205048444931	6.49834710577125	87.7698567919419	68.763148937287	26.2449796979489
VIT_209s0054g01750	803.7536	1.2032	0.2451	4.9101353766601	0.000000910135390831956	0.000387766873002026	UP6	gi|225443486|ref|XP_002274112.1| PREDICTED: uncharacterized protein LOC100261598	-	GO:0005777 peroxisome GO:0006635 fatty acid beta-oxidation GO:0016558 protein import into peroxisome matrix GO:0010264 myo-inositol hexakisphosphate biosynthetic process	Putative uncharacterized protein [Source:UniProtKB/TrEMBL;Acc:D7SRS7]	GO:0016558 protein import into peroxisome matrix GO:0008150 biological_process GO:0010264 myo-inositol hexakisphosphate biosynthetic process GO:0003674 molecular_function GO:0006635 fatty acid beta-oxidation GO:0005777 peroxisome	507.316900304007	536.095189954262	415.89421476936	1455.88249953634	1173.48259088059	733.850009246494
VIT_210s0003g01680	771.5755	-0.5854	0.1387	-4.22134606094477	0.0000242847774602774	0.00416114382482406		gi|225443732|ref|XP_002268174.1| PREDICTED: probable alpha.alpha-trehalose-phosphate synthase	2.4.1.15	GO:0005982 starch metabolic process GO:0005985 sucrose metabolic process GO:0005829 cytosol GO:0006007 glucose catabolic process GO:0005992 trehalose biosynthetic process GO:0003825 alpha.alpha-trehalose-phosphate synthase (UDP-forming) activity GO:0004805 trehalose-phosphatase activity	Putative uncharacterized protein [Source:UniProtKB/TrEMBL;Acc:F6HMB8]	GO:0005992 trehalose biosynthetic process GO:0008152 metabolic process GO:0003824 catalytic activity	1013.50892943217	800.653407955359	966.087603057993	629.748722482183	570.395956758479	649.058536376197
VIT_210s0003g01690	48.119	1.1082	0.3028	3.65970479010033	0.000252505977061955	0.0247236287105879	UNE1	gi|225443730|ref|XP_002268081.1| PREDICTED: uncharacterized protein LOC100259946	-	GO:0009567 double fertilization forming a zygote and endosperm	Putative uncharacterized protein [Source:UniProtKB/TrEMBL;Acc:F6HMB9]	GO:0009567 double fertilization forming a zygote and endosperm	34.8710064510515	22.2051262111233	35.7409090817419	71.3130086434528	61.999560517226	62.5841823566473
VIT_210s0003g02890	643.577	2.4598	0.5371	4.57973176628925	0.00000465572625570957	0.001243946927034		gi|225463428|ref|XP_002274942.1| PREDICTED: chlorophyll a-b binding protein 40. chloroplastic isoform 1	-	GO:0009941 chloroplast envelope GO:0048046 apoplast GO:0005739 mitochondrion GO:0046872 metal ion binding GO:0009637 response to blue light GO:0010114 response to red light GO:0010218 response to far red light GO:0010287 plastoglobule GO:0009535 chloroplast thylakoid membrane GO:0009765 photosynthesis. light harvesting	Putative uncharacterized protein [Source:UniProtKB/TrEMBL;Acc:A5BAI4]	GO:0009765 photosynthesis. light harvesting GO:0015979 photosynthesis GO:0046872 metal ion binding GO:0009507 chloroplast GO:0016020 membrane	161.981449321013	124.983138959751	307.588429673173	1548.04084916787	1099.08311825992	619.785289790024
VIT_210s0003g02900	108.3187	2.5712	0.4244	6.05805071745939	1.37780958848679e-09	0.00000167075310406968		gi|225463432|ref|XP_002275075.1| PREDICTED: chlorophyll a-b binding protein 40. chloroplastic	-	GO:0016021 integral component of membrane GO:0009941 chloroplast envelope GO:0048046 apoplast GO:0005739 mitochondrion GO:0046872 metal ion binding GO:0009637 response to blue light GO:0010114 response to red light GO:0010218 response to far red light GO:0010287 plastoglobule GO:0009535 chloroplast thylakoid membrane GO:0016168 chlorophyll binding GO:0009523 photosystem II GO:0009522 photosystem …	Putative uncharacterized protein [Source:UniProtKB/TrEMBL;Acc:F6HMH7]	GO:0009765 photosynthesis. light harvesting GO:0015979 photosynthesis GO:0046872 metal ion binding GO:0009507 chloroplast GO:0016020 membrane	41.6202335060937	23.4739905660446	29.2425619759706	265.503816795624	206.289446811861	83.7820505742214
VIT_210s0003g04040	119.1371	0.7914	0.225	3.51786604872699	0.000435031898073341	0.0342892142061407		gi|359483906|ref|XP_003633033.1| PREDICTED: uncharacterized protein LOC100853685	-	GO:0009507 chloroplast GO:0016556 mRNA modification	Putative uncharacterized protein [Source:UniProtKB/TrEMBL;Acc:F6HLU1]	GO:0008150 biological_process GO:0003674 molecular_function GO:0009507 chloroplast GO:0006355 regulation of transcription. DNA-templated GO:0005739 mitochondrion GO:0003690 double-stranded DNA binding	64.1176570229011	93.8959622641785	102.890495841378	155.791495805697	157.817063134757	140.309699154419
VIT_210s0003g04350	225.0753	1.6174	0.3286	4.92176457318521	0.000000857673524890903	0.000375782263931913	PSAK	gi|225443988|ref|XP_002280687.1| PREDICTED: photosystem I reaction center subunit psaK. chloroplastic	-	GO:0019344 cysteine biosynthetic process GO:0015979 photosynthesis GO:0030003 cellular cation homeostasis GO:0009535 chloroplast thylakoid membrane GO:0016168 chlorophyll binding GO:0009522 photosystem I GO:0070838 divalent metal ion transport	Putative uncharacterized protein [Source:UniProtKB/TrEMBL;Acc:F6HLW0]	GO:0070838 divalent metal ion transport GO:0030003 cellular cation homeostasis GO:0009522 photosystem I GO:0016168 chlorophyll binding GO:0009579 thylakoid GO:0009535 chloroplast thylakoid membrane GO:0009534 chloroplast thylakoid GO:0003674 molecular_function GO:0015979 photosynthesis GO:0019344 cysteine biosynthetic process GO:0016020 membrane	78.7409823088259	143.38167210611	108.305785096188	441.043530379508	382.142745733448	196.837347734617
VIT_210s0071g01100	276.8295	0.7473	0.1645	4.54175491475963	0.0000055787875140235	0.0014417050224765	AtAGAL1	gi|225463807|ref|XP_002270791.1| PREDICTED: alpha-galactosidase	3.2.1.22	GO:0048046 apoplast GO:0016023 cytoplasmic membrane-bounded vesicle GO:0016757 transferase activity. transferring glycosyl groups GO:0009505 plant-type cell wall GO:0009965 leaf morphogenesis GO:0032940 secretion by cell GO:0009911 positive regulation of flower development GO:0052692 raffinose alpha-galactosidase activity GO:0046477 glycosylceramide catabolic process GO:0016139 glycoside cataboli…	Putative uncharacterized protein [Source:UniProtKB/TrEMBL;Acc:D7TXW8]	GO:0009505 plant-type cell wall GO:0005618 cell wall GO:0016798 hydrolase activity. acting on glycosyl bonds GO:0016787 hydrolase activity GO:0004553 hydrolase activity. hydrolyzing O-glycosyl compounds GO:0005975 carbohydrate metabolic process GO:0048046 apoplast GO:0008152 metabolic process GO:0003824 catalytic activity	190.103228717023	222.685694288693	205.780991682756	387.284493094444	357.342921526557	297.779577342112
VIT_210s0092g00710	233.6346	-0.9242	0.2113	-4.37337059118425	0.0000122342778998564	0.00257148209084449		gi|359484024|ref|XP_003633055.1| PREDICTED: probable LRR receptor-like serine/threonine-protein kinase At1g56130-like	2.7.11.1	GO:0055114 oxidation-reduction process GO:0005886 plasma membrane GO:0005524 ATP binding GO:0009069 serine family amino acid metabolic process GO:0009506 plasmodesma GO:0000186 activation of MAPKK activity GO:0004709 MAP kinase kinase kinase activity GO:0007178 transmembrane receptor protein serine/threonine kinase signaling pathway GO:0032440 2-alkenal reductase [NAD(P)] activity GO:0004715 non-…	Putative uncharacterized protein [Source:UniProtKB/TrEMBL;Acc:D7U8H3]	GO:0016772 transferase activity. transferring phosphorus-containing groups GO:0006468 protein phosphorylation GO:0005524 ATP binding GO:0004674 protein serine/threonine kinase activity GO:0004672 protein kinase activity GO:0005515 protein binding	353.209549213876	242.353091789974	323.834297437601	132.751908397812	167.962445764849	181.696013293492
VIT_210s0116g00410	729.6881	2.0391	0.2823	7.22448550737681	5.03002500258201e-13	2.64311047135676e-09	ATGA2OX8	gi|302144063|emb|CBI23168.3| unnamed protein product	1.14.11.13	GO:0055114 oxidation-reduction process GO:0005506 iron ion binding GO:0045431 flavonol synthase activity GO:0016707 gibberellin 3-beta-dioxygenase activity GO:0051555 flavonol biosynthetic process GO:0016102 diterpenoid biosynthetic process GO:0052635 C-20 gibberellin 2-beta-dioxygenase activity GO:0009685 gibberellin metabolic process	Putative uncharacterized protein [Source:UniProtKB/TrEMBL;Acc:F6H7K2]	GO:0016706 oxidoreductase activity. acting on paired donors. with incorporation or reduction of molecular oxygen. 2-oxoglutarate as one donor. and incorporation of one atom each of oxygen into both donors GO:0055114 oxidation-reduction process GO:0016491 oxidoreductase activity GO:0009685 gibberellin metabolic process GO:0052635 C-20 gibberellin 2-beta-dioxygenase activity	259.845241619125	256.310599694109	341.163223052991	1757.59138225864	886.030083027994	877.187975289138
VIT_210s0116g00530	267.761	1.0581	0.2771	3.81853475969806	0.000134246670803319	0.0155607685187024	THI1-2	gi|225444377|ref|XP_002267414.1| PREDICTED: thiazole biosynthetic enzyme. chloroplastic	-	GO:0009941 chloroplast envelope GO:0005829 cytosol GO:0008270 zinc ion binding GO:0042803 protein homodimerization activity GO:0005739 mitochondrion GO:0043085 positive regulation of catalytic activity GO:0019252 starch biosynthetic process GO:0000023 maltose metabolic process GO:0009570 chloroplast stroma GO:0042742 defense response to bacterium GO:0009409 response to cold GO:0010319 stromule GO…	Thiamine thiazole synthase 2. chloroplastic [Source:UniProtKB/Swiss-Prot;Acc:F6H7K5]	GO:0052837 thiazole biosynthetic process GO:0009228 thiamine biosynthetic process GO:0009570 chloroplast stroma GO:0046872 metal ion binding GO:0009507 chloroplast GO:0005829 cytosol GO:0006950 response to stress GO:0009536 plastid	142.858639331727	197.942839367728	179.787603259671	414.712573341925	222.071153125337	449.192921753356
VIT_210s0116g00570	3028.142	-1.0343	0.3079	-3.35973994582552	0.000780158711792156	0.0491936877307662	NTL	gi|225444371|ref|XP_002267081.1| PREDICTED: nuclear transport factor 2	-	GO:0005886 plasma membrane GO:0005737 cytoplasm GO:0008536 Ran GTPase binding GO:0008565 protein transporter activity GO:0005635 nuclear envelope GO:0006606 protein import into nucleus GO:0015772 oligosaccharide transport GO:0015157 oligosaccharide transmembrane transporter activity	Putative uncharacterized protein [Source:UniProtKB/TrEMBL;Acc:F6H7L1]	GO:0006606 protein import into nucleus GO:0008565 protein transporter activity GO:0005622 intracellular GO:0006810 transport GO:0005634 nucleus	5320.64066172495	3732.36450000109	3156.0305777029	1616.06248818163	1353.84494874888	2989.90884097402
VIT_211s0016g00120	122.41	0.7903	0.2196	3.59819473123728	0.000320433668635095	0.0293681183276955		gi|359494889|ref|XP_003634863.1| PREDICTED: omega-6 fatty acid desaturase. chloroplastic-like	-	GO:0016023 cytoplasmic membrane-bounded vesicle GO:0035304 regulation of protein dephosphorylation GO:0009695 jasmonic acid biosynthetic process GO:0016117 carotenoid biosynthetic process GO:0019288 isopentenyl diphosphate biosynthetic process. methylerythritol 4-phosphate pathway GO:0006636 unsaturated fatty acid biosynthetic process GO:0015995 chlorophyll biosynthetic process GO:0031969 chlorop…	Putative uncharacterized protein [Source:UniProtKB/TrEMBL;Acc:F6I7A1]		93.3643075947507	85.0139117797291	90.9768594807975	186.510945682876	154.435268924727	124.15894241722
VIT_211s0016g00560	96.3388	1.5421	0.3641	4.23489323324416	0.0000228660320846627	0.00396110032728157	ATPRX Q	gi|526118245|ref|NP_001267969.1| peroxiredoxin Q	1.11.1.15	GO:0009941 chloroplast envelope GO:0055114 oxidation-reduction process GO:0019761 glucosinolate biosynthetic process GO:0005515 protein binding GO:0019344 cysteine biosynthetic process GO:0016117 carotenoid biosynthetic process GO:0006364 rRNA processing GO:0010287 plastoglobule GO:0015995 chlorophyll biosynthetic process GO:0004601 peroxidase activity GO:0006979 response to oxidative stress GO:0…	Peroxiredoxin Q [Source:UniProtKB/TrEMBL;Acc:D7TCA6]	GO:0016209 antioxidant activity GO:0051920 peroxiredoxin activity GO:0009533 chloroplast stromal thylakoid GO:0010287 plastoglobule GO:0019761 glucosinolate biosynthetic process GO:0016117 carotenoid biosynthetic process GO:0015995 chlorophyll biosynthetic process GO:0009535 chloroplast thylakoid membrane GO:0009534 chloroplast thylakoid GO:0006364 rRNA processing GO:0009941 chloroplast envelope …	31.4963929235304	64.0776499235272	50.9037189952081	179.928206423481	166.835181028172	84.7914728702964
VIT_211s0016g01020	56.9357	1.2518	0.3725	3.3605728819399	0.000777810062654677	0.0491936877307662		gi|225444718|ref|XP_002278462.1| PREDICTED: flavonoid 3'-monooxygenase	-	GO:0055114 oxidation-reduction process GO:0009055 electron carrier activity GO:0005506 iron ion binding GO:0020037 heme binding GO:0033772 flavonoid 3'.5'-hydroxylase activity GO:0016702 oxidoreductase activity. acting on single donors with incorporation of molecular oxygen. incorporation of two atoms of oxygen	Putative uncharacterized protein [Source:UniProtKB/TrEMBL;Acc:F6HGT0]	GO:0016702 oxidoreductase activity. acting on single donors with incorporation of molecular oxygen. incorporation of two atoms of oxygen GO:0004497 monooxygenase activity GO:0016705 oxidoreductase activity. acting on paired donors. with incorporation or reduction of molecular oxygen GO:0009055 electron carrier activity GO:0046872 metal ion binding GO:0020037 heme binding GO:0005506 iron ion bindi…	39.3704911544129	21.5706940336626	41.1561983365513	89.9641032117404	98.0720320908848	51.4805370998228
VIT_211s0016g01400	573.846	1.4029	0.2905	4.83012337489396	0.00000136448477618409	0.000512136619327761		gi|225444786|ref|XP_002279935.1| PREDICTED: uncharacterized protein LOC100243957	-	GO:0015979 photosynthesis GO:0009535 chloroplast thylakoid membrane GO:0009523 photosystem II	Putative uncharacterized protein [Source:UniProtKB/TrEMBL;Acc:F6HGT9]	GO:0009523 photosystem II GO:0009535 chloroplast thylakoid membrane GO:0003674 molecular_function GO:0015979 photosynthesis GO:0016020 membrane	221.599621640553	387.003628251006	334.664875947219	1160.75635607343	777.812668307017	561.238796617676
VIT_211s0016g05520	1466.6268	1.136	0.241	4.71387820469158	0.00000243045971281459	0.000815186530059769		gi|225445551|ref|XP_002285305.1| PREDICTED: umecyanin	-	GO:0005507 copper ion binding GO:0050832 defense response to fungus GO:0009753 response to jasmonic acid GO:0009611 response to wounding GO:0046658 anchored component of plasma membrane GO:0009055 electron carrier activity GO:0009695 jasmonic acid biosynthetic process GO:0005773 vacuole GO:0006979 response to oxidative stress GO:0009646 response to absence of light GO:0015690 aluminum cation tran…	Putative uncharacterized protein [Source:UniProtKB/TrEMBL;Acc:D7TC33]	GO:0005507 copper ion binding GO:0009055 electron carrier activity	885.273615386371	1048.71638934248	816.625619625254	2487.17831684165	2256.78400282703	1305.18302882492
VIT_211s0016g05840	498.5795	1.2873	0.3764	3.4200070778443	0.000626195064396368	0.0447834063854529		gi|225445607|ref|XP_002285432.1| PREDICTED: repetitive proline-rich cell wall protein 1	-	GO:0048046 apoplast GO:0009506 plasmodesma GO:0009535 chloroplast thylakoid membrane GO:0006869 lipid transport GO:0008289 lipid binding	Putative uncharacterized protein [Source:UniProtKB/TrEMBL;Acc:F6HHB3]	GO:0048046 apoplast GO:0009535 chloroplast thylakoid membrane GO:0016020 membrane GO:0009506 plasmodesma GO:0009507 chloroplast	417.327206236777	201.749432432492	251.269421423155	887.572676808512	898.429995131439	335.128202296886
VIT_211s0037g00570	150.4578	1.7291	0.3594	4.81150853747472	0.00000149795334571129	0.000549156663762624		gi|225445808|ref|XP_002276550.1| PREDICTED: hydroxycinnamoyl-Coenzyme A shikimate/quinate hydroxycinnamoyltransferase-like	-	GO:0009805 coumarin biosynthetic process GO:0042967 acyl-carrier-protein biosynthetic process GO:0010252 auxin homeostasis GO:0010584 pollen exine formation GO:0009809 lignin biosynthetic process GO:0009811 stilbene biosynthetic process GO:0009963 positive regulation of flavonoid biosynthetic process GO:0047672 anthranilate N-benzoyltransferase activity GO:0080088 spermidine hydroxycinnamate conj…	Putative uncharacterized protein [Source:UniProtKB/TrEMBL;Acc:F6HYK9]	GO:0016747 transferase activity. transferring acyl groups other than amino-acyl groups	58.4933011436992	91.9926657317964	57.4020661009794	347.78805753807	210.798505758568	136.272009970119
VIT_211s0052g01560	234.6105	0.8887	0.2011	4.42013673298147	0.00000986384693211701	0.00225353163823033		gi|225446146|ref|XP_002276463.1| PREDICTED: MATE efflux family protein 9 isoform 1	-	GO:0005886 plasma membrane GO:0005774 vacuolar membrane GO:0006855 drug transmembrane transport GO:0015238 drug transmembrane transporter activity GO:0015297 antiporter activity GO:0009624 response to nematode	Putative uncharacterized protein [Source:UniProtKB/TrEMBL;Acc:D7SQ48]	GO:0015297 antiporter activity GO:0015238 drug transmembrane transporter activity GO:0006855 drug transmembrane transport GO:0016020 membrane GO:0055085 transmembrane transport	152.98247991429	167.490094849616	173.2892561539	268.795186425322	261.525418909026	383.580472508484
VIT_211s0118g00770	178.8811	1.4298	0.3092	4.62401853873888	0.00000376376205661404	0.00110802533288917		gi|225463024|ref|XP_002265610.1| PREDICTED: uncharacterized protein LOC100263642	-	GO:0016021 integral component of membrane GO:0009536 plastid GO:0055085 transmembrane transport GO:0006817 phosphate ion transport GO:0015706 nitrate transport GO:0005315 inorganic phosphate transmembrane transporter activity	Putative uncharacterized protein [Source:UniProtKB/TrEMBL;Acc:F6HCI7]		61.8679146712203	121.176545894987	106.139669394264	356.565043217264	198.398593655123	229.138861209015
VIT_212s0028g00320	2247.3024	1.697	0.2965	5.72365236219659	1.04257979567562e-08	0.00000865011994685813		gi|225446831|ref|XP_002283566.1| PREDICTED: chlorophyll a-b binding protein 40. chloroplastic	-	GO:0016021 integral component of membrane GO:0009941 chloroplast envelope GO:0048046 apoplast GO:0005739 mitochondrion GO:0046872 metal ion binding GO:0009637 response to blue light GO:0010114 response to red light GO:0010218 response to far red light GO:0010287 plastoglobule GO:0009535 chloroplast thylakoid membrane GO:0016168 chlorophyll binding GO:0009523 photosystem II GO:0009522 photosystem …	Putative uncharacterized protein [Source:UniProtKB/TrEMBL;Acc:A5BPB2]	GO:0009765 photosynthesis. light harvesting GO:0015979 photosynthesis GO:0046872 metal ion binding GO:0009507 chloroplast GO:0016020 membrane	967.389211222718	1275.20867669594	934.678925380098	5290.3281181343	2523.94574541944	2492.26364900907
VIT_212s0028g01080	3730.9845	0.8963	0.2592	3.45790574866988	0.000544391800080192	0.0402005370843417		gi|225446775|ref|XP_002283048.1| PREDICTED: oxygen-evolving enhancer protein 2. chloroplastic	-	GO:0009941 chloroplast envelope GO:0048046 apoplast GO:0050832 defense response to fungus GO:0009644 response to high light intensity GO:0009570 chloroplast stroma GO:0009867 jasmonic acid mediated signaling pathway GO:0010363 regulation of plant-type hypersensitive response GO:0006612 protein targeting to membrane GO:0009697 salicylic acid biosynthetic process GO:0010200 response to chitin GO:00…	Putative uncharacterized protein [Source:UniProtKB/TrEMBL;Acc:A5B1D3]	GO:0019898 extrinsic component of membrane GO:0009654 photosystem II oxygen evolving complex GO:0009523 photosystem II GO:0015979 photosynthesis GO:0005509 calcium ion binding	1926.90432421455	3425.29932611013	2469.37190019308	6026.49779197671	5032.1097845254	3505.72363426833
VIT_212s0028g01100	402.4101	0.8021	0.2233	3.59173639452422	0.000328482023931323	0.029672332848289		gi|225446767|ref|XP_002278419.1| PREDICTED: uncharacterized oxidoreductase At1g06690. chloroplastic	-	GO:0009941 chloroplast envelope GO:0055114 oxidation-reduction process GO:0046486 glycerolipid metabolic process GO:0010287 plastoglobule GO:0006090 pyruvate metabolic process GO:0009535 chloroplast thylakoid membrane GO:0006000 fructose metabolic process GO:0006013 mannose metabolic process GO:0006012 galactose metabolic process GO:0004032 alditol:NADP+ 1-oxidoreductase activity	Putative uncharacterized protein [Source:UniProtKB/TrEMBL;Acc:E0CU00]	GO:0004033 aldo-keto reductase (NADP) activity GO:0010287 plastoglobule GO:0009535 chloroplast thylakoid membrane GO:0009941 chloroplast envelope GO:0009507 chloroplast GO:0055114 oxidation-reduction process GO:0016491 oxidoreductase activity	237.347818102318	324.1948426824	317.335950331829	659.371049149463	473.451189404271	402.759496133908
VIT_212s0028g03120	103.761	1.1049	0.3049	3.62351359930066	0.000290627915615448	0.0270243579564456		gi|225446451|ref|XP_002275180.1| PREDICTED: protein E6-like	-	NA	Putative uncharacterized protein [Source:UniProtKB/TrEMBL;Acc:F6H5G7]	GO:0008150 biological_process GO:0003674 molecular_function	51.744074088657	63.4432177460665	82.3123966731025	176.636836793783	155.562533661403	92.8668512388961
VIT_212s0034g00910	70.1787	-0.9842	0.2831	-3.47581392600513	0.000509305524643437	0.0384147956482256		gi|298204609|emb|CBI23884.3| unnamed protein product	-	GO:0005524 ATP binding GO:0007165 signal transduction GO:0006952 defense response GO:0043531 ADP binding GO:0017111 nucleoside-triphosphatase activity	Putative uncharacterized protein [Source:UniProtKB/TrEMBL;Acc:F6H8V9]	GO:0007165 signal transduction GO:0043531 ADP binding GO:0006952 defense response GO:0005515 protein binding	120.36121581492	78.6695900051225	81.2293388221406	39.4964355563738	51.8541778871345	49.4616925076729
VIT_212s0034g01950	110.7721	-1.8421	0.437	-4.21529050172083	0.0000249456870377667	0.00418344479216334		gi|225447981|ref|XP_002269304.1| PREDICTED: 11S globulin seed storage protein 2-like	-	GO:0045735 nutrient reservoir activity	Putative uncharacterized protein [Source:UniProtKB/TrEMBL;Acc:F6H8X0]	GO:0045735 nutrient reservoir activity	263.219855146647	138.940646863886	118.053305754844	47.1762980256688	22.5452947335367	74.6972499095468
VIT_212s0034g01970	2757.2111	-1.5987	0.3489	-4.5825457745306	0.00000459349113572759	0.001243946927034		gi|225447979|ref|XP_002269792.1| PREDICTED: glycinin G1-like	-	GO:0045735 nutrient reservoir activity	Putative uncharacterized protein [Source:UniProtKB/TrEMBL;Acc:F6H8W9]	GO:0045735 nutrient reservoir activity	6099.05151540649	3214.03341101573	3124.62190002501	1183.79594348132	854.466670401042	2067.29686236151
VIT_212s0035g00970	503.6152	0.5868	0.1571	3.73536776907362	0.000187441052430375	0.0194396102007397	ECT11	gi|297739524|emb|CBI29706.3| unnamed protein product	-	GO:0005634 nucleus GO:0003723 RNA binding GO:0009611 response to wounding GO:0009805 coumarin biosynthetic process GO:0001522 pseudouridine synthesis GO:0009982 pseudouridine synthase activity GO:0009963 positive regulation of flavonoid biosynthetic process	Putative uncharacterized protein [Source:UniProtKB/TrEMBL;Acc:D7TGT4]	GO:0008150 biological_process GO:0003674 molecular_function	345.335450982994	380.024874298938	483.043801528996	588.058040506011	625.631928855644	599.596843868525
VIT_212s0055g01110	320.0134	1.5028	0.307	4.89456883354953	0.000000985214894698384	0.000408708621053298	LHCB6	gi|225447745|ref|XP_002263201.1| PREDICTED: chlorophyll a-b binding protein CP24 10A. chloroplastic	-	GO:0009941 chloroplast envelope GO:0009651 response to salt stress GO:0035304 regulation of protein dephosphorylation GO:0019344 cysteine biosynthetic process GO:0046872 metal ion binding GO:0007030 Golgi organization GO:0010287 plastoglobule GO:0006816 calcium ion transport GO:0009535 chloroplast thylakoid membrane GO:0016168 chlorophyll binding GO:0010196 nonphotochemical quenching GO:0009765 p…	Putative uncharacterized protein [Source:UniProtKB/TrEMBL;Acc:A5ASW8]	GO:0010196 nonphotochemical quenching GO:0009783 photosystem II antenna complex GO:0007030 Golgi organization GO:0006816 calcium ion transport GO:0009651 response to salt stress GO:0016168 chlorophyll binding GO:0009765 photosynthesis. light harvesting GO:0010287 plastoglobule GO:0035304 regulation of protein dephosphorylation GO:0019684 photosynthesis. light reaction GO:0009579 thylakoid GO:0009…	118.111473463239	198.577271545188	183.036776812557	697.770361495938	346.070274159789	376.514516435959
VIT_212s0057g00630	2374.2267	1.467	0.2731	5.37190818320213	7.79077779096083e-08	0.0000491255284386826		gi|225447576|ref|XP_002271687.1| PREDICTED: chlorophyll a-b binding protein 151. chloroplastic	-	GO:0016021 integral component of membrane GO:0009941 chloroplast envelope GO:0005886 plasma membrane GO:0009644 response to high light intensity GO:0005794 Golgi apparatus GO:0009744 response to sucrose GO:0046872 metal ion binding GO:0009637 response to blue light GO:0010155 regulation of proton transport GO:0010114 response to red light GO:0006364 rRNA processing GO:0010218 response to far red …	Putative uncharacterized protein [Source:UniProtKB/TrEMBL;Acc:A5ASG6]	GO:0009765 photosynthesis. light harvesting GO:0015979 photosynthesis GO:0046872 metal ion binding GO:0009507 chloroplast GO:0016020 membrane	961.764855343516	1577.19839316721	1243.35041290423	4497.10803737712	3719.97363103356	2245.96460876678
VIT_212s0059g00270	152.5597	1.2967	0.3395	3.819467713668	0.000133739962722544	0.0155607685187024		gi|225446944|ref|XP_002264042.1| PREDICTED: protochlorophyllide reductase. chloroplastic isoform 2	1.3.1.33	GO:0009941 chloroplast envelope GO:0000166 nucleotide binding GO:0045893 positive regulation of transcription. DNA-templated GO:0043085 positive regulation of catalytic activity GO:0019252 starch biosynthetic process GO:0000023 maltose metabolic process GO:0019761 glucosinolate biosynthetic process GO:0009723 response to ethylene GO:0009664 plant-type cell wall organization GO:0009965 leaf morpho…	Putative uncharacterized protein [Source:UniProtKB/TrEMBL;Acc:D7TE52]	GO:0016630 protochlorophyllide reductase activity GO:0055114 oxidation-reduction process GO:0016491 oxidoreductase activity GO:0008152 metabolic process GO:0003959 NADPH dehydrogenase activity GO:0009637 response to blue light GO:0010114 response to red light GO:0009073 aromatic amino acid family biosynthetic process GO:0016117 carotenoid biosynthetic process GO:0010218 response to far red light …	41.6202335060937	113.563359765459	108.305785096188	253.435461486732	209.671241021892	188.761969366017
VIT_212s0059g01240	11401.4599	0.9355	0.2769	3.3783269515295	0.000729283162480961	0.0473103694376538		gi|297739204|emb|CBI28855.3| unnamed protein product	-	GO:0016021 integral component of membrane GO:0005886 plasma membrane GO:0009414 response to water deprivation GO:0019761 glucosinolate biosynthetic process GO:0006857 oligopeptide transport GO:0016126 sterol biosynthetic process GO:0015706 nitrate transport GO:0030003 cellular cation homeostasis GO:0010167 response to nitrate GO:0052546 cell wall pectin metabolic process GO:0052541 plant-type cel…	Putative uncharacterized protein [Source:UniProtKB/TrEMBL;Acc:F6HIE3]	GO:0006810 transport GO:0005215 transporter activity GO:0016020 membrane	4606.34746506631	9067.93911244529	9812.50412971459	17243.4854899869	15460.4358635228	12218.0474716913
VIT_212s0059g01810	145.4191	1.1805	0.3455	3.41718074068315	0.000632732577992481	0.0447834063854529	PSB27	gi|297739253|emb|CBI28904.3| unnamed protein product	-	GO:0035304 regulation of protein dephosphorylation GO:0006364 rRNA processing GO:0010207 photosystem II assembly GO:0009543 chloroplast thylakoid lumen GO:0030095 chloroplast photosystem II GO:0010206 photosystem II repair GO:0009657 plastid organization	Putative uncharacterized protein [Source:UniProtKB/TrEMBL;Acc:F6HIG7]	GO:0030095 chloroplast photosystem II GO:0035304 regulation of protein dephosphorylation GO:0019684 photosynthesis. light reaction GO:0010207 photosystem II assembly GO:0010206 photosystem II repair GO:0009657 plastid organization GO:0009579 thylakoid GO:0009543 chloroplast thylakoid lumen GO:0009535 chloroplast thylakoid membrane GO:0009534 chloroplast thylakoid GO:0006364 rRNA processing GO:000…	44.9948470336148	114.83222412038	106.139669394264	234.784366918445	147.671680504666	224.091749728641
VIT_213s0019g04140	704.3367	2.2668	0.2706	8.37584620938797	5.4828471839888e-17	8.64316030083994e-13	LHCA1	gi|225449078|ref|XP_002275552.1| PREDICTED: chlorophyll a-b binding protein 6A. chloroplastic isoform 1	-	GO:0016021 integral component of membrane GO:0009941 chloroplast envelope GO:0009644 response to high light intensity GO:0009744 response to sucrose GO:0046872 metal ion binding GO:0009637 response to blue light GO:0010155 regulation of proton transport GO:0010114 response to red light GO:0006364 rRNA processing GO:0010218 response to far red light GO:0010287 plastoglobule GO:0009535 chloroplast …	Putative uncharacterized protein [Source:UniProtKB/TrEMBL;Acc:A5AE63]	GO:0030076 light-harvesting complex GO:0016168 chlorophyll binding GO:0009768 photosynthesis. light harvesting in photosystem I GO:0009765 photosynthesis. light harvesting GO:0009644 response to high light intensity GO:0010287 plastoglobule GO:0010155 regulation of proton transport GO:0009579 thylakoid GO:0009535 chloroplast thylakoid membrane GO:0009534 chloroplast thylakoid GO:0006364 rRNA proc…	229.473719871435	220.782397756311	277.26280984624	1612.77111855193	1159.95541404047	725.774630877894
VIT_213s0064g00670	1995.2926	1.1115	0.2559	4.34401475632974	0.0000139902111645947	0.0028274575487009		gi|225450089|ref|XP_002277909.1| PREDICTED: photosystem II 5 kDa protein. chloroplastic	-	GO:0009611 response to wounding GO:0010224 response to UV-B GO:0035304 regulation of protein dephosphorylation GO:0006364 rRNA processing GO:0010207 photosystem II assembly GO:0010193 response to ozone GO:0009543 chloroplast thylakoid lumen GO:0030095 chloroplast photosystem II GO:0009657 plastid organization	Putative uncharacterized protein [Source:UniProtKB/TrEMBL;Acc:A5C2N1]		1009.00944472881	1509.94858235638	1267.17768562539	3536.02810550536	2840.70713642563	1808.88475456632
VIT_213s0067g00110	200.9258	1.3437	0.3288	4.08664242163116	0.0000437660863094861	0.00638822763502536		gi|225448341|ref|XP_002266768.1| PREDICTED: cytochrome P450 734A1	-	GO:0016021 integral component of membrane GO:0055114 oxidation-reduction process GO:0016023 cytoplasmic membrane-bounded vesicle GO:0008270 zinc ion binding GO:0009055 electron carrier activity GO:0004497 monooxygenase activity GO:0005506 iron ion binding GO:0020037 heme binding GO:0016705 oxidoreductase activity. acting on paired donors. with incorporation or reduction of molecular oxygen GO:004…	Putative uncharacterized protein [Source:UniProtKB/TrEMBL;Acc:D7T4T9]	GO:0004497 monooxygenase activity GO:0016705 oxidoreductase activity. acting on paired donors. with incorporation or reduction of molecular oxygen GO:0009055 electron carrier activity GO:0046872 metal ion binding GO:0020037 heme binding GO:0005506 iron ion binding GO:0055114 oxidation-reduction process GO:0016491 oxidoreductase activity	120.36121581492	107.853470168313	112.638016500035	442.140653589407	257.016359962319	165.545256556293
VIT_213s0067g00660	2059.0111	-0.7665	0.1805	-4.24706318890952	0.0000216590888430722	0.00383633569126057	CPD	gi|359486414|ref|XP_002270553.2| PREDICTED: cytochrome P450 90A1-like	-	GO:0055114 oxidation-reduction process GO:0005739 mitochondrion GO:0009055 electron carrier activity GO:0005506 iron ion binding GO:0020037 heme binding GO:0010224 response to UV-B GO:0019825 oxygen binding GO:0010584 pollen exine formation GO:0016102 diterpenoid biosynthetic process GO:0016132 brassinosteroid biosynthetic process GO:0050598 taxane 13-alpha-hydroxylase activity GO:0043481 anthocy…	Putative uncharacterized protein [Source:UniProtKB/TrEMBL;Acc:D7T4R0]	GO:0048657 anther wall tapetum cell differentiation GO:0043481 anthocyanin accumulation in tissues in response to UV light GO:0010817 regulation of hormone levels GO:0000271 polysaccharide biosynthetic process GO:0010224 response to UV-B GO:0071555 cell wall organization GO:0009932 cell tip growth GO:0009825 multidimensional cell growth GO:0016132 brassinosteroid biosynthetic process GO:0010584 p…	3028.15320536228	2309.33312595682	2444.46156962095	1354.9471642256	1362.8630666423	1854.3087578897
VIT_213s0067g03660	486.4437	-1.1071	0.2782	-3.97992658587266	0.0000689365537369405	0.00913206582444647		gi|359486447|ref|XP_003633444.1| PREDICTED: uncharacterized protein LOC100854874	-	GO:0008270 zinc ion binding GO:0009506 plasmodesma	Putative uncharacterized protein [Source:UniProtKB/TrEMBL;Acc:F6HC19]	GO:0008150 biological_process GO:0003674 molecular_function GO:0009506 plasmodesma	845.903124231958	553.859290923161	594.598760178069	265.503816795624	218.689358915306	440.108121088681
VIT_213s0073g00160	196.6785	0.8317	0.2297	3.62126858609158	0.000293161966754032	0.0270257616602957		gi|296084460|emb|CBI25019.3| unnamed protein product	-	GO:0005886 plasma membrane	Putative uncharacterized protein [Source:UniProtKB/TrEMBL;Acc:D7T3D4]	GO:0008150 biological_process GO:0003674 molecular_function GO:0005886 plasma membrane	141.733768155887	159.242476542627	122.385537158692	318.165730870789	245.74371259555	192.799658550317
VIT_213s0074g00650	207.182	-0.6431	0.1685	-3.81577306571392	0.000135757230883575	0.0156209999098444		gi|359486903|ref|XP_002265236.2| PREDICTED: uncharacterized protein LOC100267656	-	GO:0009536 plastid GO:0031047 gene silencing by RNA	Putative uncharacterized protein [Source:UniProtKB/TrEMBL;Acc:D7UBX2]	GO:0031047 gene silencing by RNA	265.469597498327	257.57946404903	235.023553658727	143.723140496805	155.562533661403	185.733702477792
VIT_213s0106g00250	183.6113	0.8692	0.2066	4.20608359679599	0.0000259834153814099	0.00431160589550047		gi|225464099|ref|XP_002263024.1| PREDICTED: GDSL esterase/lipase At5g03610	-	GO:0005576 extracellular region GO:0004091 NOT_FOUND GO:0016298 lipase activity GO:0016042 lipid catabolic process	Putative uncharacterized protein [Source:UniProtKB/TrEMBL;Acc:D7TXK0]	GO:0016788 hydrolase activity. acting on ester bonds GO:0006629 lipid metabolic process GO:0016787 hydrolase activity	140.608896980046	144.016104283571	103.97355369234	272.08655605502	240.107388912166	200.875036918916
VIT_213s0156g00120	1741.4829	0.4395	0.106	4.14524231647454	0.0000339454546222264	0.00529817966994829		gi|225450285|ref|XP_002270910.1| PREDICTED: uncharacterized protein LOC100249460	-	GO:0005829 cytosol GO:0005634 nucleus GO:0005509 calcium ion binding	Putative uncharacterized protein [Source:UniProtKB/TrEMBL;Acc:F6HPS4]	GO:0008150 biological_process GO:0005509 calcium ion binding GO:0005829 cytosol	1403.83922744878	1431.27899235126	1600.75950372165	2034.06643115325	1919.73184656065	2059.22148399291
VIT_213s0158g00360	46.256	-1.6726	0.4785	-3.49561303399507	0.000472974077039626	0.0365488399531993		gi|225449945|ref|XP_002270669.1| PREDICTED: putative calcium-transporting ATPase 11. plasma membrane-type isoform 1	3.6.3.8	GO:0016021 integral component of membrane GO:0005886 plasma membrane GO:0005524 ATP binding GO:0005794 Golgi apparatus GO:0009507 chloroplast GO:0010363 regulation of plant-type hypersensitive response GO:0006612 protein targeting to membrane GO:0043069 negative regulation of programmed cell death GO:0042742 defense response to bacterium GO:0009651 response to salt stress GO:0046872 metal ion bin…	Putative uncharacterized protein [Source:UniProtKB/TrEMBL;Acc:F6HHY6]	GO:0070588 calcium ion transmembrane transport GO:0005388 calcium-transporting ATPase activity GO:0019829 cation-transporting ATPase activity GO:0005516 calmodulin binding GO:0006812 cation transport GO:0000166 nucleotide binding GO:0046872 metal ion binding GO:0016787 hydrolase activity GO:0016020 membrane GO:0016021 integral component of membrane GO:0005524 ATP binding	112.487117584037	38.7003628251006	60.651239653865	15.3597249385898	18.0362357868294	32.3015134743986
VIT_214s0006g02000	88.5104	-0.7364	0.2131	-3.45598694527002	0.000548281874723005	0.0402005370843417		gi|296087203|emb|CBI33577.3| unnamed protein product	-	NA	Putative uncharacterized protein [Source:UniProtKB/TrEMBL;Acc:F6HSM9]		109.112504056516	115.466656297841	107.222727245226	65.8273925939564	59.7450310438723	73.6878276134719
VIT_214s0060g00350	43.202	-1.6805	0.4629	-3.63058167692579	0.000282783197285957	0.0266933791737474		gi|359487589|ref|XP_003633616.1| PREDICTED: aspartic proteinase-like	-	GO:0005829 cytosol GO:0046686 response to cadmium ion GO:0016023 cytoplasmic membrane-bounded vesicle GO:0006508 proteolysis GO:0005783 endoplasmic reticulum GO:0006096 glycolytic process GO:0009506 plasmodesma GO:0009651 response to salt stress GO:0006833 water transport GO:0006972 hyperosmotic response GO:0007030 Golgi organization GO:0009266 response to temperature stimulus GO:0005773 vacuole …	Putative uncharacterized protein [Source:UniProtKB/TrEMBL;Acc:F6I4I0]	GO:0008233 peptidase activity GO:0006508 proteolysis GO:0004190 aspartic-type endopeptidase activity GO:0006629 lipid metabolic process GO:0016787 hydrolase activity	62.9927858470607	99.6058518613244	34.65785123078	13.1654785187913	22.5452947335367	26.2449796979489
VIT_214s0066g00700	1240.1302	-0.8098	0.2266	-3.57407051935898	0.000351474202013383	0.0307619990920202		gi|359488666|ref|XP_002273158.2| PREDICTED: oleosin-like	-	GO:0016021 integral component of membrane GO:0012511 monolayer-surrounded lipid storage body	Oleosin [Source:UniProtKB/TrEMBL;Acc:A5ALS9]	GO:0012511 monolayer-surrounded lipid storage body GO:0005811 lipid particle GO:0016020 membrane GO:0016021 integral component of membrane	1690.68137728808	1572.12293574753	1475.12479301007	601.223519024802	1158.82814930379	942.80042453401
VIT_214s0066g01410	164.7799	0.7788	0.2076	3.75125955368784	0.000175948438644287	0.0186366731232296	CYP38	gi|225452484|ref|XP_002278807.1| PREDICTED: peptidyl-prolyl cis-trans isomerase. chloroplastic	5.2.1.8	GO:0050832 defense response to fungus GO:0045893 positive regulation of transcription. DNA-templated GO:0009570 chloroplast stroma GO:0009867 jasmonic acid mediated signaling pathway GO:0010363 regulation of plant-type hypersensitive response GO:0006612 protein targeting to membrane GO:0009697 salicylic acid biosynthetic process GO:0010200 response to chitin GO:0031348 negative regulation of defe…	Putative uncharacterized protein [Source:UniProtKB/TrEMBL;Acc:D7TWR2]	GO:0043900 regulation of multi-organism process GO:0009814 defense response. incompatible interaction GO:0009595 detection of biotic stimulus GO:0006098 pentose-phosphate shunt GO:0010103 stomatal complex morphogenesis GO:0003755 peptidyl-prolyl cis-trans isomerase activity GO:0000413 protein peptidyl-prolyl isomerization GO:0010200 response to chitin GO:0009570 chloroplast stroma GO:0006457 prot…	96.7389211222718	133.8651894442	132.133057817349	227.10450444915	223.198417862014	175.639479517043
VIT_214s0066g01710	128.8036	-1.5947	0.3821	-4.17316105893046	0.0000300402425398021	0.00478337761007515	TBL22	gi|296087706|emb|CBI34962.3| unnamed protein product	-	GO:0003677 DNA binding GO:0005634 nucleus GO:0005794 Golgi apparatus GO:0009507 chloroplast GO:0006351 transcription. DNA-templated GO:0010411 xyloglucan metabolic process	Putative uncharacterized protein [Source:UniProtKB/TrEMBL;Acc:D7TWT7]	GO:0010411 xyloglucan metabolic process GO:0005794 Golgi apparatus	295.841119246017	156.070315655324	128.883884264463	39.4964355563738	87.9266494607933	64.6030269487973
VIT_214s0068g00500	599.1396	0.6239	0.1765	3.53447489655724	0.000408586245123495	0.0338997556217199		gi|225451705|ref|XP_002279246.1| PREDICTED: UDP-glycosyltransferase 83A1	-	GO:0009813 flavonoid biosynthetic process GO:0047213 anthocyanidin 3-O-glucosyltransferase activity GO:0005509 calcium ion binding	Putative uncharacterized protein [Source:UniProtKB/TrEMBL;Acc:F6H404]	GO:0016758 transferase activity. transferring hexosyl groups GO:0016757 transferase activity. transferring glycosyl groups GO:0016740 transferase activity GO:0008152 metabolic process	449.948470336148	539.267350841565	423.475619726093	864.533089400628	707.922254633053	609.691066829274
VIT_214s0068g00680	2869.8742	0.9811	0.2129	4.60784067501421	0.00000406872230784424	0.00114534532965815		gi|225451685|ref|XP_002278352.1| PREDICTED: glyceraldehyde-3-phosphate dehydrogenase A. chloroplastic-like	1.2.1.13	GO:0009941 chloroplast envelope GO:0048046 apoplast GO:0050661 NADP binding GO:0009570 chloroplast stroma GO:0051287 NAD binding GO:0006094 gluconeogenesis GO:0006096 glycolytic process GO:0009409 response to cold GO:0009416 response to light stimulus GO:0035304 regulation of protein dephosphorylation GO:0009744 response to sucrose GO:0010103 stomatal complex morphogenesis GO:0010319 stromule GO:…	Putative uncharacterized protein [Source:UniProtKB/TrEMBL;Acc:F6H409]	GO:0006006 glucose metabolic process GO:0050661 NADP binding GO:0051287 NAD binding GO:0016620 oxidoreductase activity. acting on the aldehyde or oxo group of donors. NAD or NADP as acceptor GO:0055114 oxidation-reduction process GO:0016491 oxidoreductase activity	1588.3181002866	2131.69211626783	2068.64049533718	4752.73774528365	3819.17292786112	2858.68394248428
VIT_214s0068g00750	516.8812	0.5162	0.1513	3.41156393982041	0.000645913506274701	0.0448554207617374		gi|359488543|ref|XP_002278038.2| PREDICTED: uncharacterized protein LOC100244618	-	GO:0000166 nucleotide binding GO:0016020 membrane GO:0003676 nucleic acid binding GO:0015693 magnesium ion transport GO:0015095 magnesium ion transmembrane transporter activity	Putative uncharacterized protein [Source:UniProtKB/TrEMBL;Acc:F6H411]	GO:0005515 protein binding	354.334420389717	465.038786078668	454.884297403988	654.982556309866	599.704839912077	572.342441874501
VIT_214s0068g01400	650.5566	-1.6146	0.3493	-4.6222735659722	0.0000037955701583364	0.00110802533288917		gi|225451553|ref|XP_002274297.1| PREDICTED: UPF0497 membrane protein 7	-	GO:0016021 integral component of membrane GO:0005886 plasma membrane	CASP-like protein VIT_214s0068g01400 [Source:UniProtKB/Swiss-Prot;Acc:A7PA04]	GO:0008150 biological_process GO:0003674 molecular_function GO:0005886 plasma membrane GO:0016020 membrane GO:0016021 integral component of membrane	1350.97028218428	1013.18818740468	578.352892413641	179.928206423481	411.451628887045	369.448560363434
VIT_214s0068g01950	799.1314	0.6182	0.1762	3.5083238775913	0.000450939703357085	0.0350178004124192	RPL27	gi|225451461|ref|XP_002270270.1| PREDICTED: 50S ribosomal protein L27. chloroplastic	-	GO:0009941 chloroplast envelope GO:0005840 ribosome GO:0003735 structural constituent of ribosome GO:0006412 translation GO:0042254 ribosome biogenesis GO:0009570 chloroplast stroma GO:0009579 thylakoid	Putative uncharacterized protein [Source:UniProtKB/TrEMBL;Acc:D7SVP5]	GO:0009570 chloroplast stroma GO:0006412 translation GO:0005840 ribosome GO:0005622 intracellular GO:0003735 structural constituent of ribosome GO:0009579 thylakoid GO:0009941 chloroplast envelope	601.806079074598	696.60653085181	591.349586625184	1125.64841335665	1021.30185142921	758.076144352293
VIT_214s0068g01970	88.0518	0.7414	0.2106	3.52064662676375	0.000430495905896819	0.0342892142061407		gi|225451457|ref|XP_002274054.1| PREDICTED: uncharacterized protein LOC100265182	-	GO:0016023 cytoplasmic membrane-bounded vesicle GO:0005802 trans-Golgi network GO:0005794 Golgi apparatus GO:0005768 endosome GO:0006857 oligopeptide transport GO:0015706 nitrate transport GO:0010167 response to nitrate	Putative uncharacterized protein [Source:UniProtKB/TrEMBL;Acc:F6H3X5]		62.9927858470607	69.1531073432125	64.9834710577125	113.003690619625	117.235532614391	100.942229607496
VIT_214s0081g00060	275.1671	1.5027	0.237	6.34043515207974	2.2911709736622e-10	0.000000515971703268728		gi|225453018|ref|XP_002264508.1| PREDICTED: photosystem II reaction center W protein. chloroplastic	-	GO:0006364 rRNA processing GO:0010207 photosystem II assembly GO:0009535 chloroplast thylakoid membrane GO:0009523 photosystem II GO:0042549 photosystem II stabilization GO:0009657 plastid organization	Putative uncharacterized protein [Source:UniProtKB/TrEMBL;Acc:D7TXF3]	GO:0009523 photosystem II GO:0015979 photosynthesis GO:0009507 chloroplast	138.359154628366	139.575079041346	152.711156985624	511.259415813061	429.487864673875	279.609976012763
VIT_214s0083g00260	72.754	1.77	0.3696	4.78913811498948	0.00000167499170465683	0.000590681572730933		gi|298204386|emb|CBI16866.3| unnamed protein product	-	NA	Putative uncharacterized protein [Source:UniProtKB/TrEMBL;Acc:D7SMR9]		33.7461352752111	33.6249054054153	31.4086776778944	102.032458520632	169.089710501526	66.6218715409472
VIT_214s0083g00580	5243.9899	-1.3029	0.2534	-5.14112985487727	0.000000273091220959942	0.000153750357400447		gi|225451893|ref|XP_002282704.1| PREDICTED: S-adenosylmethionine decarboxylase proenzyme isoform 1	4.1.1.50	GO:0006525 arginine metabolic process GO:0006560 proline metabolic process GO:0008295 spermidine biosynthetic process GO:0008792 arginine decarboxylase activity GO:0006557 S-adenosylmethioninamine biosynthetic process GO:0006597 spermine biosynthetic process GO:0004014 adenosylmethionine decarboxylase activity	Putative uncharacterized protein [Source:UniProtKB/TrEMBL;Acc:F6GVT0]	GO:0008792 arginine decarboxylase activity GO:0016831 carboxy-lyase activity GO:0006597 spermine biosynthetic process GO:0006596 polyamine biosynthetic process GO:0006557 S-adenosylmethioninamine biosynthetic process GO:0004014 adenosylmethionine decarboxylase activity GO:0008295 spermidine biosynthetic process GO:0016829 lyase activity	10687.4010416594	6368.43019735016	5334.05991598723	2686.85474104332	3317.54012003993	3069.65320236394
VIT_214s0108g01020	1766.5855	1.4139	0.3434	4.11744188314398	0.0000383101094961283	0.00592078986369575	ATEXPA5	gi|225452857|ref|XP_002283741.1| PREDICTED: expansin-A1	-	GO:0016020 membrane GO:0009831 plant-type cell wall modification involved in multidimensional cell growth GO:0009828 plant-type cell wall loosening GO:0009826 unidimensional cell growth GO:0005576 extracellular region GO:0009505 plant-type cell wall GO:0010114 response to red light GO:0010119 regulation of stomatal movement GO:0006949 syncytium formation	Putative uncharacterized protein [Source:UniProtKB/TrEMBL;Acc:A5BA94]	GO:0009828 plant-type cell wall loosening GO:0009831 plant-type cell wall modification involved in multidimensional cell growth GO:0009826 unidimensional cell growth GO:0009664 plant-type cell wall organization GO:0005576 extracellular region GO:0016020 membrane	591.682238492035	822.858534166483	1478.37396656296	3221.15374426427	1627.77027976135	2857.6745201882
VIT_215s0021g00980	1925.3406	-0.4348	0.1296	-3.35561232955177	0.000791894896317978	0.0495374251807802	EIF4G	gi|359489318|ref|XP_002269466.2| PREDICTED: eukaryotic translation initiation factor 4G-like	-	GO:0003677 DNA binding GO:0005840 ribosome GO:0005576 extracellular region GO:0009737 response to abscisic acid GO:0009615 response to virus GO:0009630 gravitropism GO:0003743 translation initiation factor activity GO:0006446 regulation of translational initiation GO:0000226 microtubule cytoskeleton organization GO:0000911 cytokinesis by cell plate formation GO:0016070 RNA metabolic process	Putative uncharacterized protein [Source:UniProtKB/TrEMBL;Acc:F6GVD5]	GO:0009615 response to virus GO:0016070 RNA metabolic process GO:0006413 translational initiation GO:0003743 translation initiation factor activity GO:0009630 gravitropism GO:0000226 microtubule cytoskeleton organization GO:0003723 RNA binding GO:0009737 response to abscisic acid GO:0003677 DNA binding GO:0000911 cytokinesis by cell plate formation GO:0005515 protein binding GO:0005488 binding	2463.46787509041	1947.70678480424	2231.09917298146	1597.41139361334	1578.17063134757	1734.18750465678
VIT_215s0021g01060	423.9768	0.737	0.1765	4.17461553778869	0.0000298489705295004	0.00478337761007515		gi|359489221|ref|XP_002269870.2| PREDICTED: cytochrome P450 734A1-like	-	GO:0016021 integral component of membrane GO:0055114 oxidation-reduction process GO:0016023 cytoplasmic membrane-bounded vesicle GO:0008270 zinc ion binding GO:0009055 electron carrier activity GO:0004497 monooxygenase activity GO:0005506 iron ion binding GO:0020037 heme binding GO:0016705 oxidoreductase activity. acting on paired donors. with incorporation or reduction of molecular oxygen GO:004…	Putative uncharacterized protein [Source:UniProtKB/TrEMBL;Acc:F6GVC9]	GO:0004497 monooxygenase activity GO:0016705 oxidoreductase activity. acting on paired donors. with incorporation or reduction of molecular oxygen GO:0009055 electron carrier activity GO:0046872 metal ion binding GO:0020037 heme binding GO:0005506 iron ion binding GO:0055114 oxidation-reduction process GO:0016491 oxidoreductase activity	285.717278663454	335.614621876692	331.415702394334	562.824206678327	605.341163595461	422.947942055407
VIT_215s0024g00040	2008.4069	1.2984	0.2589	5.01580233217028	0.00000052812604850417	0.000268560613826443	LHCA3	gi|225436257|ref|XP_002273201.1| PREDICTED: chlorophyll a-b binding protein 8. chloroplastic	-	GO:0016021 integral component of membrane GO:0019344 cysteine biosynthetic process GO:0046872 metal ion binding GO:0010287 plastoglobule GO:0009535 chloroplast thylakoid membrane GO:0016168 chlorophyll binding GO:0009523 photosystem II GO:0009522 photosystem I GO:0018298 protein-chromophore linkage GO:0009765 photosynthesis. light harvesting GO:0030076 light-harvesting complex	Putative uncharacterized protein [Source:UniProtKB/TrEMBL;Acc:F6I5I9]	GO:0030076 light-harvesting complex GO:0016168 chlorophyll binding GO:0009765 photosynthesis. light harvesting GO:0010287 plastoglobule GO:0009579 thylakoid GO:0009535 chloroplast thylakoid membrane GO:0009534 chloroplast thylakoid GO:0015979 photosynthesis GO:0046872 metal ion binding GO:0009507 chloroplast GO:0019344 cysteine biosynthetic process GO:0016020 membrane	854.902093638681	1463.00060122429	1163.20413193305	3409.85893636694	3199.17732268886	1960.29809897757
VIT_215s0046g00070	230.2619	-0.887	0.2253	-3.93648929795843	0.0000826823057904125	0.0105967794185371		gi|225470970|ref|XP_002267259.1| PREDICTED: calcium-binding protein KIC	-	GO:0005634 nucleus GO:0009733 response to auxin GO:0005515 protein binding GO:0005509 calcium ion binding GO:0080167 response to karrikin GO:0042744 hydrogen peroxide catabolic process GO:0010091 trichome branching	Putative uncharacterized protein [Source:UniProtKB/TrEMBL;Acc:F6I6G4]	GO:0010091 trichome branching GO:0042744 hydrogen peroxide catabolic process GO:0005509 calcium ion binding GO:0005515 protein binding	370.082616851482	300.086419938895	226.359090851032	150.3058797562	189.380475761709	145.356810634794
VIT_215s0046g00240	213.2972	1.0216	0.2052	4.97752543412558	0.000000644023215037962	0.000315417796453939		gi|225470938|ref|XP_002265542.1| PREDICTED: LOB domain-containing protein 11-like	-	GO:0016020 membrane	Putative uncharacterized protein [Source:UniProtKB/TrEMBL;Acc:F6I6F5]		143.983510507567	147.822697348335	129.966942115425	224.910258029351	349.452068369819	283.647665197063
VIT_215s0046g01650	657.7618	0.7546	0.2225	3.39081157664869	0.000696859931514475	0.0465478811881109		gi|225454393|ref|XP_002279351.1| PREDICTED: uncharacterized protein LOC100255085	-	NA	Putative uncharacterized protein [Source:UniProtKB/TrEMBL;Acc:F6I681]		471.321022677115	548.783833503475	447.302892447254	1066.40376002209	826.285051984121	586.47435401955
VIT_215s0046g01980	29.9722	1.5871	0.4509	3.5199395848654	0.000431645107031563	0.0342892142061407		gi|225454338|ref|XP_002275802.1| PREDICTED: putative UDP-rhamnose:rhamnosyltransferase 1	-	GO:0016021 integral component of membrane GO:0009813 flavonoid biosynthetic process GO:0047213 anthocyanidin 3-O-glucosyltransferase activity	Putative uncharacterized protein [Source:UniProtKB/TrEMBL;Acc:F6I660]	GO:0016758 transferase activity. transferring hexosyl groups GO:0016757 transferase activity. transferring glycosyl groups GO:0016740 transferase activity GO:0008152 metabolic process	8.99896940672296	19.03296532382	16.2458677644281	58.1475301246615	25.9270889435672	51.4805370998228
VIT_215s0046g02370	3758.0733	-0.4716	0.1358	-3.47380279177275	0.000513138027529418	0.0385195612665416		gi|359489625|ref|XP_002275132.2| PREDICTED: uncharacterized protein LOC100244782	-	GO:0005634 nucleus GO:0005783 endoplasmic reticulum GO:0005515 protein binding GO:0006623 protein targeting to vacuole GO:0006891 intra-Golgi vesicle-mediated transport GO:0006499 N-terminal protein myristoylation GO:0016049 cell growth GO:0006914 autophagy GO:0000902 cell morphogenesis	Putative uncharacterized protein [Source:UniProtKB/TrEMBL;Acc:F6I642]		4838.07092728943	4302.71902753823	3960.74256096758	2897.50239734398	3034.59667113404	3514.808434933
VIT_215s0048g00790	69.7602	1.5073	0.3596	4.19202060669682	0.0000276480875840779	0.00452025083614676		gi|225453929|ref|XP_002279679.1| PREDICTED: probable calcium-binding protein CML10 isoform 2	-	GO:0005737 cytoplasm GO:0005634 nucleus GO:0005509 calcium ion binding GO:0048767 root hair elongation GO:0048868 pollen tube development	Putative uncharacterized protein [Source:UniProtKB/TrEMBL;Acc:F6I377]	GO:0048610 cellular process involved in reproduction GO:0048868 pollen tube development GO:0005509 calcium ion binding GO:0048767 root hair elongation GO:0005737 cytoplasm GO:0005634 nucleus	20.2476811651267	46.3135489546286	41.1561983365513	103.129581730532	133.017238927867	74.6972499095468
VIT_216s0013g00810	19.298	-2.0368	0.559	-3.64368597796396	0.000268761293227743	0.0258741710025071		gi|147862792|emb|CAN83190.1| hypothetical protein VITISV_002540	-	NA	Putative uncharacterized protein [Source:UniProtKB/TrEMBL;Acc:F6I2N2]		48.3694605611359	25.3772870984266	19.4950413173138	10.9712320989927	4.50905894670735	7.0659560725247
VIT_216s0022g00670	3173.6767	1.2785	0.224	5.70738004186987	1.14728423714407e-08	0.00000904289435716954		gi|225466093|ref|XP_002265534.1| PREDICTED: beta-fructofuranosidase. soluble isoenzyme I-like	3.2.1.26	GO:0005982 starch metabolic process GO:0005985 sucrose metabolic process GO:0009505 plant-type cell wall GO:0000325 plant-type vacuole GO:0051669 fructan beta-fructosidase activity GO:0004575 sucrose alpha-glucosidase activity GO:0017177 glucosidase II complex GO:0050306 sucrose 1F-fructosyltransferase activity	Putative uncharacterized protein [Source:UniProtKB/TrEMBL;Acc:F6HAU0]	GO:0004575 sucrose alpha-glucosidase activity GO:0004564 beta-fructofuranosidase activity GO:0016798 hydrolase activity. acting on glycosyl bonds GO:0016787 hydrolase activity GO:0004553 hydrolase activity. hydrolyzing O-glycosyl compounds GO:0005975 carbohydrate metabolic process GO:0008152 metabolic process	1853.78769778493	1494.72221009733	2211.60413166415	5705.04069147622	3421.2484758142	4355.65720756344
VIT_216s0039g01100	199.3532	-1.0532	0.2659	-3.96108806592555	0.0000746090072211274	0.00980113658194878		gi|225454649|ref|XP_002267953.1| PREDICTED: phenylalanine ammonia-lyase	4.3.1.24	GO:0046274 lignin catabolic process GO:0005737 cytoplasm GO:0006570 tyrosine metabolic process GO:0010224 response to UV-B GO:0009555 pollen development GO:0080167 response to karrikin GO:0006979 response to oxidative stress GO:0009821 alkaloid biosynthetic process GO:0009819 drought recovery GO:0045548 phenylalanine ammonia-lyase activity GO:0009800 cinnamic acid biosynthetic process GO:0006559 …	Phenylalanine ammonia-lyase [Source:UniProtKB/TrEMBL;Acc:F6HEB0]	GO:0045548 phenylalanine ammonia-lyase activity GO:0016841 ammonia-lyase activity GO:0016829 lyase activity GO:0009800 cinnamic acid biosynthetic process GO:0009698 phenylpropanoid metabolic process GO:0006559 L-phenylalanine catabolic process GO:0005737 cytoplasm GO:0009058 biosynthetic process GO:0003824 catalytic activity	311.589315707782	204.287161142334	292.425619759706	94.3525960513375	122.871856297775	170.592368036668
VIT_216s0039g02530	229.9101	1.0178	0.2809	3.62279886757463	0.000291432431654133	0.0270243579564456	ENH1	gi|359489916|ref|XP_002275188.2| PREDICTED: uncharacterized protein LOC100263114	-	GO:0009941 chloroplast envelope GO:0005506 iron ion binding GO:0009637 response to blue light GO:0010114 response to red light GO:0006098 pentose-phosphate shunt GO:0006364 rRNA processing GO:0010218 response to far red light GO:0010207 photosystem II assembly GO:0009535 chloroplast thylakoid membrane GO:0009657 plastid organization	Putative uncharacterized protein [Source:UniProtKB/TrEMBL;Acc:F6HEH2]	GO:0009637 response to blue light GO:0010114 response to red light GO:0010218 response to far red light GO:0009941 chloroplast envelope GO:0009657 plastid organization GO:0010207 photosystem II assembly GO:0006364 rRNA processing GO:0009535 chloroplast thylakoid membrane GO:0006098 pentose-phosphate shunt GO:0009534 chloroplast thylakoid GO:0009507 chloroplast	133.859669925004	162.41463742993	159.209504091396	443.237776799307	272.798066275794	207.940992991441
VIT_216s0039g02540	752.717	0.9133	0.2575	3.54733146895147	0.00038915464012041	0.0326764044379046		gi|359489916|ref|XP_002275188.2| PREDICTED: uncharacterized protein LOC100263114	-	GO:0009941 chloroplast envelope GO:0005506 iron ion binding GO:0009637 response to blue light GO:0010114 response to red light GO:0006098 pentose-phosphate shunt GO:0006364 rRNA processing GO:0010218 response to far red light GO:0010207 photosystem II assembly GO:0009535 chloroplast thylakoid membrane GO:0009657 plastid organization	Putative uncharacterized protein [Source:UniProtKB/TrEMBL;Acc:F6HEH3]	GO:0005515 protein binding	481.444863259678	627.453423508598	455.967355254949	1373.59825879389	889.411877238024	688.426005923121
VIT_216s0050g01580	235.693	1.4119	0.2317	6.09254490420641	1.11129657270496e-09	0.00000149994930678738		gi|225464646|ref|XP_002276546.1| PREDICTED: UDP-glycosyltransferase 88A1-like isoform 1	-	GO:0008152 metabolic process GO:0050505 hydroquinone glucosyltransferase activity GO:0080046 quercetin 4'-O-glucosyltransferase activity GO:0080045 quercetin 3'-O-glucosyltransferase activity GO:0080044 quercetin 7-O-glucosyltransferase activity GO:0080043 quercetin 3-O-glucosyltransferase activity	Putative uncharacterized protein [Source:UniProtKB/TrEMBL;Acc:F6H6Q6]	GO:0016758 transferase activity. transferring hexosyl groups GO:0016757 transferase activity. transferring glycosyl groups GO:0016740 transferase activity GO:0008152 metabolic process	88.8648228913892	131.327460734358	165.707851197167	382.896000254846	312.252332059484	333.109357704736
VIT_216s0050g01590	32.6796	1.7015	0.4816	3.53296836373305	0.000410921641429009	0.0339150196622351		gi|359490455|ref|XP_003634093.1| PREDICTED: UDP-glycosyltransferase 88A1-like	-	GO:0008152 metabolic process GO:0050505 hydroquinone glucosyltransferase activity GO:0080046 quercetin 4'-O-glucosyltransferase activity GO:0080045 quercetin 3'-O-glucosyltransferase activity GO:0080044 quercetin 7-O-glucosyltransferase activity GO:0080043 quercetin 3-O-glucosyltransferase activity	Putative uncharacterized protein [Source:UniProtKB/TrEMBL;Acc:F6H6Q5]	GO:0016758 transferase activity. transferring hexosyl groups GO:0016757 transferase activity. transferring glycosyl groups GO:0016740 transferase activity GO:0008152 metabolic process	4.49948470336148	18.3985331463593	22.7442148701994	39.4964355563738	47.3451189404271	63.5936046527223
VIT_216s0050g01610	36.5652	1.4888	0.4263	3.49222087592948	0.000479021956885929	0.0368356201382916		gi|225464653|ref|XP_002276715.1| PREDICTED: UDP-glycosyltransferase 88A1-like	-	GO:0008152 metabolic process GO:0050505 hydroquinone glucosyltransferase activity GO:0080046 quercetin 4'-O-glucosyltransferase activity GO:0080045 quercetin 3'-O-glucosyltransferase activity GO:0080044 quercetin 7-O-glucosyltransferase activity GO:0080043 quercetin 3-O-glucosyltransferase activity	Putative uncharacterized protein [Source:UniProtKB/TrEMBL;Acc:F6H6M2]	GO:0016758 transferase activity. transferring hexosyl groups GO:0016757 transferase activity. transferring glycosyl groups GO:0016740 transferase activity GO:0008152 metabolic process	14.6233252859248	15.226372259056	28.1595041250088	52.6619140751651	74.3994726206712	34.3203580665485
VIT_216s0050g01820	10.8029	2.7866	0.6935	4.01836020017368	0.0000586045629009104	0.00803341156147784		gi|302143745|emb|CBI22606.3| unnamed protein product	-	NA	Putative uncharacterized protein [Source:UniProtKB/TrEMBL;Acc:E0CUQ6]		2.24974235168074	1.903296532382	4.3322314038475	27.4280802474818	15.7817063134757	13.1224898489744
VIT_216s0050g01830	105.946	2.1406	0.4028	5.31438487464005	0.000000107018214971298	0.0000648859669541364		gi|302143744|emb|CBI22605.3| unnamed protein product	-	GO:0005886 plasma membrane GO:0005524 ATP binding GO:0006200 NOT_FOUND GO:0008568 microtubule-severing ATPase activity GO:0048235 pollen sperm cell differentiation	Putative uncharacterized protein [Source:UniProtKB/TrEMBL;Acc:E0CUQ5]	GO:0017111 nucleoside-triphosphatase activity GO:0000166 nucleotide binding GO:0005524 ATP binding	39.3704911544129	38.0659306476399	40.0731404855894	257.823954326329	182.616887341648	77.7255167977717
VIT_216s0050g02240	1254.7603	0.6471	0.1686	3.83700016602323	0.000124546387935161	0.014987398926793		gi|225462673|ref|XP_002264814.1| PREDICTED: uncharacterized protein At4g01150. chloroplastic-like	-	GO:0009941 chloroplast envelope GO:0010287 plastoglobule GO:0009535 chloroplast thylakoid membrane	Putative uncharacterized protein [Source:UniProtKB/TrEMBL;Acc:F6H6H6]	GO:0009579 thylakoid GO:0009941 chloroplast envelope GO:0009535 chloroplast thylakoid membrane GO:0009534 chloroplast thylakoid GO:0008150 biological_process	895.397455968935	1110.25631055616	926.014462572403	1691.76398966468	1670.60633975507	1234.52346809967
VIT_216s0098g01280	63.8157	1.1553	0.336	3.43899343634118	0.000583881390366289	0.0424161577775769		gi|225455288|ref|XP_002274646.1| PREDICTED: uncharacterized protein LOC100245212	-	GO:0009941 chloroplast envelope GO:0043085 positive regulation of catalytic activity GO:0019252 starch biosynthetic process GO:0000023 maltose metabolic process GO:0006098 pentose-phosphate shunt GO:0009535 chloroplast thylakoid membrane GO:0007568 aging	Putative uncharacterized protein [Source:UniProtKB/TrEMBL;Acc:E0CV93]	GO:0007568 aging GO:0006098 pentose-phosphate shunt GO:0043085 positive regulation of catalytic activity GO:0019252 starch biosynthetic process GO:0000023 maltose metabolic process GO:0009535 chloroplast thylakoid membrane GO:0009534 chloroplast thylakoid GO:0009941 chloroplast envelope GO:0003674 molecular_function	32.6212640993707	48.2168454870106	36.8239669327038	123.974922718618	76.6540020940249	64.6030269487973
VIT_216s0100g01020	51.3818	-1.2517	0.3284	-3.8120109364037	0.000137840776196006	0.0157458115648829		gi|359490317|ref|XP_003634067.1| PREDICTED: stilbene synthase 4-like	2.3.1.95 | 2.3.1.74	GO:0006952 defense response GO:0042967 acyl-carrier-protein biosynthetic process GO:0005835 fatty acid synthase complex GO:0006633 fatty acid biosynthetic process GO:0050350 trihydroxystilbene synthase activity GO:0004315 3-oxoacyl-[acyl-carrier-protein] synthase activity	Putative uncharacterized protein [Source:UniProtKB/TrEMBL;Acc:F6HP28]	GO:0016747 transferase activity. transferring acyl groups other than amino-acyl groups GO:0016746 transferase activity. transferring acyl groups GO:0016740 transferase activity GO:0009058 biosynthetic process GO:0008152 metabolic process GO:0003824 catalytic activity	79.8658534846663	50.1201420193925	87.7276859279119	29.6223266672804	32.6906773636283	28.2638242900988
VIT_217s0000g00010	6739.019	-0.3116	0.0898	-3.47179704396385	0.000516987026507529	0.0386245662837189		gi|359491145|ref|XP_002284739.2| PREDICTED: uncharacterized protein LOC100243857	-	GO:0016023 cytoplasmic membrane-bounded vesicle GO:0009738 abscisic acid-activated signaling pathway GO:0046482 para-aminobenzoic acid metabolic process GO:0009610 response to symbiotic fungus GO:0005773 vacuole	Putative uncharacterized protein [Source:UniProtKB/TrEMBL;Acc:F6GT51]		7622.12708749435	7497.71947323014	7271.65041135803	6279.93325346344	6004.93925227751	5757.74477681156
VIT_217s0000g02120	74.6709	0.9835	0.2457	4.00215453376246	0.0000627682784746429	0.00845058319559877		gi|225456201|ref|XP_002282848.1| PREDICTED: uncharacterized protein At3g17950	-	GO:0005634 nucleus GO:0009741 response to brassinosteroid	Putative uncharacterized protein [Source:UniProtKB/TrEMBL;Acc:D7SJD6]	GO:0009741 response to brassinosteroid GO:0008150 biological_process GO:0003674 molecular_function	46.1197182094552	55.8300316165385	47.6545454423225	117.392183459222	90.1811789341469	90.8480066467462
VIT_217s0000g02140	2044.624	-0.5504	0.1151	-4.78338991152791	0.00000172363310997354	0.000590681572730933		gi|359491523|ref|XP_002278967.2| PREDICTED: uncharacterized protein LOC100262718	-	GO:0000166 nucleotide binding GO:0008270 zinc ion binding GO:0003677 DNA binding GO:0003700 sequence-specific DNA binding transcription factor activity GO:0005634 nucleus GO:0005667 transcription factor complex GO:0045449 NOT_FOUND GO:0005739 mitochondrion GO:0006094 gluconeogenesis GO:0006096 glycolytic process GO:0006550 isoleucine catabolic process GO:0006552 leucine catabolic process GO:00065…	Putative uncharacterized protein [Source:UniProtKB/TrEMBL;Acc:F6GSN7]	GO:0008442 3-hydroxyisobutyrate dehydrogenase activity GO:0006573 valine metabolic process GO:0004616 phosphogluconate dehydrogenase (decarboxylating) activity GO:0016832 aldehyde-lyase activity GO:0004332 fructose-bisphosphate aldolase activity GO:0006098 pentose-phosphate shunt GO:0006096 glycolytic process GO:0016616 oxidoreductase activity. acting on the CH-OH group of donors. NAD or NADP as …	2509.58759329987	2217.97489240249	2564.68099107772	1618.25673460143	1582.67969029428	1774.56439649977
VIT_217s0000g03370	123.8785	-0.9403	0.2297	-4.09292770745444	0.0000425960553691067	0.00638105088467995		gi|297734237|emb|CBI15484.3| unnamed protein product	-	GO:0050832 defense response to fungus GO:0003700 sequence-specific DNA binding transcription factor activity GO:0005667 transcription factor complex GO:0045449 NOT_FOUND GO:0009867 jasmonic acid mediated signaling pathway GO:0010363 regulation of plant-type hypersensitive response GO:0006612 protein targeting to membrane GO:0010200 response to chitin GO:0031348 negative regulation of defense resp…	Putative uncharacterized protein [Source:UniProtKB/TrEMBL;Acc:D7SJ23]		166.480934024375	164.317933962312	158.126446240434	61.4388997543593	87.9266494607933	104.979918791796
VIT_217s0000g03690	14603.3786	1.4597	0.3283	4.44555564790754	0.00000876649838580308	0.00209386485687575		gi|225455934|ref|XP_002276967.1| PREDICTED: ribulose bisphosphate carboxylase small chain. chloroplastic isoform 1	4.1.1.39	GO:0005618 cell wall GO:0009941 chloroplast envelope GO:0005507 copper ion binding GO:0048046 apoplast GO:0055114 oxidation-reduction process GO:0004497 monooxygenase activity GO:0009409 response to cold GO:0046487 glyoxylate metabolic process GO:0009637 response to blue light GO:0009853 photorespiration GO:0010114 response to red light GO:0010218 response to far red light GO:0009535 chloroplast …	Ribulose bisphosphate carboxylase small chain [Source:UniProtKB/TrEMBL;Acc:A5C718]	GO:0016984 ribulose-bisphosphate carboxylase activity GO:0015977 carbon fixation GO:0004497 monooxygenase activity GO:0015979 photosynthesis GO:0009507 chloroplast GO:0016829 lyase activity GO:0009853 photorespiration GO:0009536 plastid GO:0055114 oxidation-reduction process GO:0016491 oxidoreductase activity	4669.34025091338	10160.4313220326	8531.24669202669	28769.8619331887	22132.715839913	13356.6758216638
VIT_217s0000g03930	38.7516	1.3089	0.3428	3.81871983652275	0.000134146007860896	0.0155607685187024		gi|297734187|emb|CBI15434.3| unnamed protein product	-	GO:0055114 oxidation-reduction process GO:0008270 zinc ion binding GO:0003676 nucleic acid binding GO:0009055 electron carrier activity GO:0005506 iron ion binding GO:0020037 heme binding GO:0015074 DNA integration GO:0033772 flavonoid 3'.5'-hydroxylase activity	Putative uncharacterized protein [Source:UniProtKB/TrEMBL;Acc:F6GTJ6]	GO:0016705 oxidoreductase activity. acting on paired donors. with incorporation or reduction of molecular oxygen GO:0009055 electron carrier activity GO:0020037 heme binding GO:0005506 iron ion binding GO:0055114 oxidation-reduction process	22.4974235168074	23.4739905660446	20.5780991682756	48.273421235568	73.2722078839944	44.4145810272981
VIT_217s0000g04540	1182.3962	-0.3814	0.0995	-3.83172361388158	0.000127248644399439	0.0151965729569149	ENO1	gi|225455784|ref|XP_002274334.1| PREDICTED: enolase 1. chloroplastic-like	4.2.1.11	GO:0055114 oxidation-reduction process GO:0016491 oxidoreductase activity GO:0046982 protein heterodimerization activity GO:0042803 protein homodimerization activity GO:0016020 membrane GO:0009570 chloroplast stroma GO:0006094 gluconeogenesis GO:0006096 glycolytic process GO:0000162 tryptophan biosynthetic process GO:0006571 tyrosine biosynthetic process GO:0009094 L-phenylalanine biosynthetic pr…	Putative uncharacterized protein [Source:UniProtKB/TrEMBL;Acc:F6GTG3]	GO:0004634 phosphopyruvate hydratase activity GO:0000015 phosphopyruvate hydratase complex GO:0006096 glycolytic process GO:0000287 magnesium ion binding GO:0009570 chloroplast stroma GO:0010090 trichome morphogenesis	1356.59463806349	1357.05042758836	1299.66942115425	968.759794341059	1029.19270458595	1083.11012368843
VIT_217s0000g06290	69.3229	-1.6814	0.4722	-3.56116532821927	0.00036921250172433	0.031460896633418		gi|359491707|ref|XP_002284894.2| PREDICTED: GDSL esterase/lipase At1g74460-like	-	GO:0016023 cytoplasmic membrane-bounded vesicle GO:0004091 NOT_FOUND GO:0016298 lipase activity GO:0016042 lipid catabolic process	Putative uncharacterized protein [Source:UniProtKB/TrEMBL;Acc:D7SIA6]	GO:0016788 hydrolase activity. acting on ester bonds GO:0006629 lipid metabolic process GO:0016787 hydrolase activity	98.9886634739526	154.167019122942	63.9004132067506	17.5539713583884	24.7998242068904	56.5276485801976
VIT_217s0000g06350	182.6485	2.3265	0.3068	7.58404872702743	3.34935276914168e-14	2.63995985263748e-10	LHCA4	gi|225457389|ref|XP_002284856.1| PREDICTED: chlorophyll a-b binding protein 4. chloroplastic	-	GO:0016021 integral component of membrane GO:0009941 chloroplast envelope GO:0019344 cysteine biosynthetic process GO:0046872 metal ion binding GO:0010287 plastoglobule GO:0030003 cellular cation homeostasis GO:0009535 chloroplast thylakoid membrane GO:0016168 chlorophyll binding GO:0009523 photosystem II GO:0009522 photosystem I GO:0018298 protein-chromophore linkage GO:0070838 divalent metal io…	Putative uncharacterized protein [Source:UniProtKB/TrEMBL;Acc:A5AEI0]	GO:0070838 divalent metal ion transport GO:0030003 cellular cation homeostasis GO:0030076 light-harvesting complex GO:0016168 chlorophyll binding GO:0009765 photosynthesis. light harvesting GO:0010287 plastoglobule GO:0009579 thylakoid GO:0009535 chloroplast thylakoid membrane GO:0009534 chloroplast thylakoid GO:0009941 chloroplast envelope GO:0015979 photosynthesis GO:0046872 metal ion binding G…	64.1176570229011	45.6791167771679	73.6479338654075	393.867232353839	325.779508899606	192.799658550317
VIT_217s0000g07800	463.101	0.6095	0.1737	3.50891837974503	0.000449932958672923	0.0350178004124192		gi|225457126|ref|XP_002283569.1| PREDICTED: uncharacterized protein At5g50100. mitochondrial	-	GO:0005739 mitochondrion GO:0010264 myo-inositol hexakisphosphate biosynthetic process	Putative uncharacterized protein [Source:UniProtKB/TrEMBL;Acc:D7SHX0]	GO:0008150 biological_process GO:0010264 myo-inositol hexakisphosphate biosynthetic process GO:0003674 molecular_function	366.708003323961	390.175789138309	342.246280903953	684.604882977147	517.414514134668	477.456746043455
VIT_217s0000g08070	396.6578	0.6084	0.1649	3.69037573827729	0.000223923053553162	0.0222007736868682	ALDH2B4	gi|225457075|ref|XP_002283132.1| PREDICTED: aldehyde dehydrogenase family 2 member B4. mitochondrial	1.2.1.3	GO:0055114 oxidation-reduction process GO:0005524 ATP binding GO:0046686 response to cadmium ion GO:0005739 mitochondrion GO:0009507 chloroplast GO:0004029 aldehyde dehydrogenase (NAD) activity GO:0006094 gluconeogenesis GO:0006096 glycolytic process GO:0006547 histidine metabolic process GO:0006525 arginine metabolic process GO:0006550 isoleucine catabolic process GO:0006552 leucine catabolic pr…	Putative uncharacterized protein [Source:UniProtKB/TrEMBL;Acc:D7SHU4]	GO:0004029 aldehyde dehydrogenase (NAD) activity GO:0004028 3-chloroallyl aldehyde dehydrogenase activity GO:0005739 mitochondrion GO:0016620 oxidoreductase activity. acting on the aldehyde or oxo group of donors. NAD or NADP as acceptor GO:0055114 oxidation-reduction process GO:0016491 oxidoreductase activity GO:0005524 ATP binding GO:0008152 metabolic process GO:0009507 chloroplast	316.088800411144	324.829274859861	301.090082567401	572.698315567421	455.414953617442	409.825452206433
VIT_218s0001g00760	1652.002	1.1538	0.2286	5.04602678421049	0.000000451092198703302	0.000237033914011962		gi|225459768|ref|XP_002285904.1| PREDICTED: plastocyanin. chloroplastic isoform 1	-	GO:0005507 copper ion binding GO:0046686 response to cadmium ion GO:0009644 response to high light intensity GO:0045893 positive regulation of transcription. DNA-templated GO:0009570 chloroplast stroma GO:0009055 electron carrier activity GO:0035304 regulation of protein dephosphorylation GO:0009965 leaf morphogenesis GO:0009744 response to sucrose GO:0019344 cysteine biosynthetic process GO:0009…	Putative uncharacterized protein [Source:UniProtKB/TrEMBL;Acc:E0CQV6]	GO:0005507 copper ion binding GO:0009055 electron carrier activity	844.778253056118	1203.51784064288	1023.48966915897	2934.80458648056	2239.87503177687	1665.54678852368
VIT_218s0001g00990	87.9942	-0.9058	0.2652	-3.41598835770651	0.000635509639546908	0.0447834063854529	CPK29	gi|359492036|ref|XP_002284750.2| PREDICTED: calcium-dependent protein kinase 29-like isoform 1	2.7.11.1	GO:0005886 plasma membrane GO:0005829 cytosol GO:0004683 calmodulin-dependent protein kinase activity GO:0006468 protein phosphorylation GO:0005524 ATP binding GO:0009069 serine family amino acid metabolic process GO:0046686 response to cadmium ion GO:0005634 nucleus GO:0003723 RNA binding GO:0009697 salicylic acid biosynthetic process GO:0009751 response to salicylic acid GO:0004713 protein tyro…	Putative uncharacterized protein [Source:UniProtKB/TrEMBL;Acc:E0CQW8]	GO:0004683 calmodulin-dependent protein kinase activity GO:0009627 systemic acquired resistance GO:0004713 protein tyrosine kinase activity GO:0009697 salicylic acid biosynthetic process GO:0000166 nucleotide binding GO:0005509 calcium ion binding GO:0005737 cytoplasm GO:0005634 nucleus GO:0016772 transferase activity. transferring phosphorus-containing groups GO:0016301 kinase activity GO:000646…	132.734798749164	115.466656297841	96.3921487356069	48.273421235568	56.3632368338418	78.7349390938467
VIT_218s0001g02740	5089.9062	0.9194	0.2328	3.94985164112456	0.0000781996484662546	0.0101044201510003	NPQ4	gi|225459564|ref|XP_002285857.1| PREDICTED: photosystem II 22 kDa protein. chloroplastic	-	GO:0016021 integral component of membrane GO:0043085 positive regulation of catalytic activity GO:0019252 starch biosynthetic process GO:0000023 maltose metabolic process GO:0019344 cysteine biosynthetic process GO:0010103 stomatal complex morphogenesis GO:0006364 rRNA processing GO:0010027 thylakoid membrane organization GO:0010207 photosystem II assembly GO:0080167 response to karrikin GO:00517…	Putative uncharacterized protein [Source:UniProtKB/TrEMBL;Acc:E0CR63]	GO:0051738 xanthophyll binding GO:0009517 PSII associated light-harvesting complex II GO:0010196 nonphotochemical quenching GO:0010103 stomatal complex morphogenesis GO:0016168 chlorophyll binding GO:0043085 positive regulation of catalytic activity GO:0019252 starch biosynthetic process GO:0000023 maltose metabolic process GO:0010207 photosystem II assembly GO:0009657 plastid organization GO:000…	3135.01596706711	4257.67434293852	3167.94421406348	8276.69749548012	7047.65913370358	4654.44620720163
VIT_218s0001g02770	777.1763	-0.5873	0.1655	-3.54981423623746	0.000385503074408316	0.0326724218546919		gi|302141817|emb|CBI19020.3| unnamed protein product	-	GO:0009505 plant-type cell wall GO:0004091 NOT_FOUND GO:0005975 carbohydrate metabolic process GO:0006629 lipid metabolic process GO:0004560 alpha-L-fucosidase activity	Putative uncharacterized protein [Source:UniProtKB/TrEMBL;Acc:E0CR66]	GO:0016788 hydrolase activity. acting on ester bonds GO:0006629 lipid metabolic process GO:0016787 hydrolase activity	1002.26021767377	870.440947476033	928.180578274327	505.773799763565	615.486546225553	740.915965319019
VIT_218s0001g06370	165.0573	0.9542	0.2033	4.69404014854409	0.00000267861427051016	0.000879701570006711	APX4	gi|302141995|emb|CBI19198.3| unnamed protein product	-	GO:0005524 ATP binding GO:0005634 nucleus GO:0019252 starch biosynthetic process GO:0006544 glycine metabolic process GO:0006563 L-serine metabolic process GO:0019852 L-ascorbic acid metabolic process GO:0020037 heme binding GO:0019684 photosynthesis. light reaction GO:0010103 stomatal complex morphogenesis GO:0009637 response to blue light GO:0010114 response to red light GO:0006098 pentose-phos…	Putative uncharacterized protein [Source:UniProtKB/TrEMBL;Acc:E0CRP4]	GO:0019760 glucosinolate metabolic process GO:0006098 pentose-phosphate shunt GO:0010103 stomatal complex morphogenesis GO:0019252 starch biosynthetic process GO:0031977 thylakoid lumen GO:0019684 photosynthesis. light reaction GO:0015995 chlorophyll biosynthetic process GO:0010218 response to far red light GO:0010114 response to red light GO:0009637 response to blue light GO:0009579 thylakoid GO…	105.737890528995	104.046877103549	127.800826413501	231.492997288747	244.616447858874	176.648901813118
VIT_218s0001g08800	248.2783	0.6689	0.1523	4.39047733500113	0.000011310210439048	0.00247630774112712		gi|147780451|emb|CAN70371.1| hypothetical protein VITISV_035399	-	GO:0005886 plasma membrane GO:0016023 cytoplasmic membrane-bounded vesicle GO:0005774 vacuolar membrane GO:0042967 acyl-carrier-protein biosynthetic process GO:0016556 mRNA modification GO:0030003 cellular cation homeostasis GO:0006629 lipid metabolic process GO:0070838 divalent metal ion transport GO:0004607 phosphatidylcholine-sterol O-acyltransferase activity	Putative uncharacterized protein [Source:UniProtKB/TrEMBL;Acc:F6H183]	GO:0004607 phosphatidylcholine-sterol O-acyltransferase activity GO:0008374 O-acyltransferase activity GO:0005774 vacuolar membrane GO:0070838 divalent metal ion transport GO:0030003 cellular cation homeostasis GO:0016556 mRNA modification GO:0006629 lipid metabolic process GO:0005773 vacuole	173.230161079417	210.631482916941	189.535123918328	324.748470130185	289.707037325947	301.817266526412
VIT_218s0001g10160	327.5026	0.7825	0.206	3.79906815051708	0.000145241153431812	0.0162381669694971	WOX4	gi|225458680|ref|XP_002284927.1| PREDICTED: WUSCHEL-related homeobox 4	-	GO:0003700 sequence-specific DNA binding transcription factor activity GO:0005634 nucleus GO:0005667 transcription factor complex GO:0045449 NOT_FOUND GO:0006355 regulation of transcription. DNA-templated GO:0043565 sequence-specific DNA binding GO:0010067 procambium histogenesis	Putative uncharacterized protein [Source:UniProtKB/TrEMBL;Acc:A5B5M9]	GO:0010067 procambium histogenesis GO:0043565 sequence-specific DNA binding GO:0006355 regulation of transcription. DNA-templated GO:0005634 nucleus GO:0003700 sequence-specific DNA binding transcription factor activity GO:0003677 DNA binding	248.596529860722	223.954558643615	250.186363572193	390.575862724141	528.687161501436	323.015134743986
VIT_218s0001g10690	42.5427	1.3436	0.3284	4.09123964975809	0.0000429073454564878	0.00638105088467995	BKI1	gi|225458591|ref|XP_002284646.1| PREDICTED: BRI1 kinase inhibitor 1	-	GO:0005886 plasma membrane GO:0005829 cytosol GO:0046982 protein heterodimerization activity GO:0005634 nucleus GO:0009536 plastid GO:0009742 brassinosteroid mediated signaling pathway GO:0019210 kinase inhibitor activity GO:0042326 negative regulation of phosphorylation GO:0010423 negative regulation of brassinosteroid biosynthetic process	Putative uncharacterized protein [Source:UniProtKB/TrEMBL;Acc:F6H005]	GO:0010423 negative regulation of brassinosteroid biosynthetic process GO:0046982 protein heterodimerization activity GO:0005886 plasma membrane GO:0005829 cytosol GO:0005515 protein binding	19.1228099892863	24.7428549209659	28.1595041250088	72.4101318533521	46.2178542037503	64.6030269487973
VIT_218s0001g11370	326.2581	0.9537	0.2168	4.39835297175026	0.0000109075481187612	0.00242362402598885		gi|225458473|ref|XP_002284054.1| PREDICTED: uncharacterized protein LOC100264352 isoform 1	-	GO:0006364 rRNA processing GO:0010207 photosystem II assembly GO:0009535 chloroplast thylakoid membrane GO:0009512 cytochrome b6f complex GO:0009657 plastid organization GO:0009496 plastoquinol--plastocyanin reductase activity	Putative uncharacterized protein [Source:UniProtKB/TrEMBL;Acc:E0CPD5]	GO:0009496 plastoquinol--plastocyanin reductase activity GO:0009512 cytochrome b6f complex GO:0010207 photosystem II assembly GO:0009657 plastid organization GO:0009535 chloroplast thylakoid membrane GO:0006364 rRNA processing	193.477842244544	242.353091789974	229.608264403918	541.978865690241	426.106070463844	324.024557040061
VIT_218s0001g11430	167.6116	1.3042	0.2105	6.19473889022672	5.83817314784653e-10	0.00000115041201878316		gi|359492086|ref|XP_003634362.1| PREDICTED: cytochrome P450 82A3-like	-	GO:0055114 oxidation-reduction process GO:0016020 membrane GO:0009055 electron carrier activity GO:0005506 iron ion binding GO:0020037 heme binding GO:0019825 oxygen binding GO:0033772 flavonoid 3'.5'-hydroxylase activity	Putative uncharacterized protein [Source:UniProtKB/TrEMBL;Acc:F6H1F5]	GO:0004497 monooxygenase activity GO:0016705 oxidoreductase activity. acting on paired donors. with incorporation or reduction of molecular oxygen GO:0009055 electron carrier activity GO:0046872 metal ion binding GO:0020037 heme binding GO:0005506 iron ion binding GO:0055114 oxidation-reduction process GO:0016491 oxidoreductase activity	114.736859935718	84.3794796022685	92.0599173317594	280.863541734214	227.707476808721	205.922148399291
VIT_218s0001g11710	60.7373	1.8876	0.3166	5.96129919685536	2.50240293843136e-09	0.0000024654924950895		gi|225458424|ref|XP_002283699.1| PREDICTED: oxygen-evolving enhancer protein 1. chloroplastic	-	GO:0016021 integral component of membrane GO:0048046 apoplast GO:0045893 positive regulation of transcription. DNA-templated GO:0019761 glucosinolate biosynthetic process GO:0009867 jasmonic acid mediated signaling pathway GO:0010363 regulation of plant-type hypersensitive response GO:0006612 protein targeting to membrane GO:0031348 negative regulation of defense response GO:0042742 defense respo…	Putative uncharacterized protein [Source:UniProtKB/TrEMBL;Acc:F6H029]	GO:0042549 photosystem II stabilization GO:0009279 cell outer membrane GO:0019898 extrinsic component of membrane GO:0009654 photosystem II oxygen evolving complex GO:0009523 photosystem II GO:0015979 photosynthesis GO:0005509 calcium ion binding GO:0016021 integral component of membrane	24.7471658684881	24.7428549209659	28.1595041250088	126.169169138416	87.9266494607933	72.6784053173969
VIT_218s0001g12550	539.9334	0.5412	0.1598	3.38658300946562	0.000707688634287735	0.0468739648357641	KCS4	gi|225458271|ref|XP_002282403.1| PREDICTED: 3-ketoacyl-CoA synthase 4-like isoform 1	2.3.1.199 | 2.3.1.119	GO:0005634 nucleus GO:0009409 response to cold GO:0009416 response to light stimulus GO:0000038 very long-chain fatty acid metabolic process GO:0042335 cuticle development GO:0030497 fatty acid elongation GO:0009922 fatty acid elongase activity GO:0009923 fatty acid elongase complex GO:0042967 acyl-carrier-protein biosynthetic process	3-ketoacyl-CoA synthase [Source:UniProtKB/TrEMBL;Acc:F6H048]	GO:0042335 cuticle development GO:0000038 very long-chain fatty acid metabolic process GO:0008610 lipid biosynthetic process GO:0006633 fatty acid biosynthetic process GO:0009409 response to cold GO:0016020 membrane GO:0016747 transferase activity. transferring acyl groups other than amino-acyl groups GO:0016746 transferase activity. transferring acyl groups GO:0016740 transferase activity GO:000…	352.084678038036	494.222666241858	471.130165168416	611.097627913895	654.940812009242	656.124492448722
VIT_218s0001g13230	2072.8725	0.6562	0.1348	4.86762538546468	0.00000112947171042486	0.000456538257516344	BGAL5	gi|302142564|emb|CBI19767.3| unnamed protein product	3.2.1.23	GO:0048046 apoplast GO:0016023 cytoplasmic membrane-bounded vesicle GO:0046486 glycerolipid metabolic process GO:0009664 plant-type cell wall organization GO:0009832 plant-type cell wall biogenesis GO:0016126 sterol biosynthetic process GO:0030246 carbohydrate binding GO:0006687 glycosphingolipid metabolic process GO:0016132 brassinosteroid biosynthetic process GO:0006084 acetyl-CoA metabolic pro…	Beta-galactosidase [Source:UniProtKB/TrEMBL;Acc:E0CPF1]	GO:0006084 acetyl-CoA metabolic process GO:0016132 brassinosteroid biosynthetic process GO:0043169 cation binding GO:0004565 beta-galactosidase activity GO:0016126 sterol biosynthetic process GO:0030246 carbohydrate binding GO:0016798 hydrolase activity. acting on glycosyl bonds GO:0016787 hydrolase activity GO:0004553 hydrolase activity. hydrolyzing O-glycosyl compounds GO:0005975 carbohydrate m…	1579.31913087988	1460.46287251445	1790.29462763998	2282.01627659049	2756.16228117487	2568.97974351077
VIT_218s0001g14450	656.9604	0.9042	0.2628	3.44031640142028	0.000581034500210027	0.0424047586171799	ATLFNR2	gi|359492254|ref|XP_002274366.2| PREDICTED: ferredoxin--NADP reductase. leaf isozyme. chloroplastic-like	1.18.1.2	GO:0009941 chloroplast envelope GO:0048046 apoplast GO:0005829 cytosol GO:0043085 positive regulation of catalytic activity GO:0050661 NADP binding GO:0009570 chloroplast stroma GO:0019761 glucosinolate biosynthetic process GO:0009867 jasmonic acid mediated signaling pathway GO:0010363 regulation of plant-type hypersensitive response GO:0006612 protein targeting to membrane GO:0009697 salicylic a…	Putative uncharacterized protein [Source:UniProtKB/TrEMBL;Acc:E0CQ75]	GO:0004324 ferredoxin-NADP+ reductase activity GO:0042651 thylakoid membrane GO:0050661 NADP binding GO:0050660 flavin adenine dinucleotide binding GO:0055114 oxidation-reduction process GO:0016491 oxidoreductase activity	425.20130446766	489.781640999634	457.050413105911	1143.20238471504	909.702642498207	516.824215590378
VIT_218s0001g15710	167.5132	0.6264	0.1851	3.38446417799155	0.000713173242305203	0.0469600335974512		gi|225457739|ref|XP_002278020.1| PREDICTED: uncharacterized protein LOC100253998	-	GO:0055114 oxidation-reduction process GO:0016491 oxidoreductase activity GO:0009507 chloroplast GO:0010027 thylakoid membrane organization GO:0016853 isomerase activity GO:0016209 antioxidant activity	Putative uncharacterized protein [Source:UniProtKB/TrEMBL;Acc:F6H0A8]	GO:0016209 antioxidant activity GO:0010027 thylakoid membrane organization GO:0009507 chloroplast GO:0055114 oxidation-reduction process GO:0016491 oxidoreductase activity	136.109412276685	135.134053799122	123.468595009654	239.172859758042	190.507740498385	180.686590997417
VIT_218s0041g00730	4426.9512	-0.3343	0.0967	-3.45695365907333	0.000546318788012235	0.0402005370843417		gi|225460446|ref|XP_002271656.1| PREDICTED: eukaryotic peptide chain release factor subunit 1-3	-	GO:0005886 plasma membrane GO:0005840 ribosome GO:0016149 translation release factor activity. codon specific GO:0006444 NOT_FOUND GO:0006449 regulation of translational termination GO:0018444 translation release factor complex	Putative uncharacterized protein [Source:UniProtKB/TrEMBL;Acc:F6I3Y5]	GO:0016149 translation release factor activity. codon specific GO:0006415 translational termination GO:0005737 cytoplasm	5061.92029128166	4814.07136257153	4937.66074253519	3655.61453538438	4006.29887414948	4086.14145451143
VIT_218s0072g01010	637.9018	-0.4776	0.1397	-3.41832171889298	0.000630085811391008	0.0447834063854529		gi|225460720|ref|XP_002271457.1| PREDICTED: eukaryotic peptide chain release factor subunit 1-3	-	GO:0005886 plasma membrane GO:0005840 ribosome GO:0016149 translation release factor activity. codon specific GO:0006444 NOT_FOUND GO:0006449 regulation of translational termination GO:0018444 translation release factor complex	Putative uncharacterized protein [Source:UniProtKB/TrEMBL;Acc:F6GY09]	GO:0016149 translation release factor activity. codon specific GO:0006415 translational termination GO:0005737 cytoplasm	787.409823088259	681.380158592754	760.306611375236	460.791748157695	559.123309391711	578.39897565095
VIT_218s0089g01170	874.0776	1.3659	0.2144	6.370145425373	1.88849050100122e-10	0.000000496169404296387	LHCB5	gi|225459918|ref|XP_002264295.1| PREDICTED: chlorophyll a-b binding protein CP26. chloroplastic	-	GO:0009644 response to high light intensity GO:0005739 mitochondrion GO:0009744 response to sucrose GO:0019344 cysteine biosynthetic process GO:0046872 metal ion binding GO:0009637 response to blue light GO:0010155 regulation of proton transport GO:0010114 response to red light GO:0006364 rRNA processing GO:0010218 response to far red light GO:0010287 plastoglobule GO:0009517 PSII associated ligh…	Putative uncharacterized protein [Source:UniProtKB/TrEMBL;Acc:F6GVX0]	GO:0009517 PSII associated light-harvesting complex II GO:0010196 nonphotochemical quenching GO:0009783 photosystem II antenna complex GO:0009533 chloroplast stromal thylakoid GO:0030076 light-harvesting complex GO:0016168 chlorophyll binding GO:0009765 photosynthesis. light harvesting GO:0009644 response to high light intensity GO:0010287 plastoglobule GO:0010155 regulation of proton transport G…	417.327206236777	526.578707292352	520.950826312662	1505.2530439818	1382.0265671658	892.329309730262
VIT_218s0122g00960	3263.9839	0.4741	0.1412	3.35739325231345	0.000786811185729858	0.0494155041109382	GAPB	gi|225457606|ref|XP_002273754.1| PREDICTED: glyceraldehyde-3-phosphate dehydrogenase B. chloroplastic isoform 1	1.2.1.13 | 1.2.1.12	GO:0016021 integral component of membrane GO:0009941 chloroplast envelope GO:0048046 apoplast GO:0005829 cytosol GO:0046686 response to cadmium ion GO:0009644 response to high light intensity GO:0050661 NADP binding GO:0009570 chloroplast stroma GO:0051287 NAD binding GO:0006094 gluconeogenesis GO:0006096 glycolytic process GO:0042742 defense response to bacterium GO:0009409 response to cold GO:0…	Putative uncharacterized protein [Source:UniProtKB/TrEMBL;Acc:D7UDC9]	GO:0047100 glyceraldehyde-3-phosphate dehydrogenase (NADP+) (phosphorylating) activity GO:0019253 reductive pentose-phosphate cycle GO:0019216 regulation of lipid metabolic process GO:0015994 chlorophyll metabolic process GO:0010304 PSII associated light-harvesting complex II catabolic process GO:0004365 glyceraldehyde-3-phosphate dehydrogenase (NAD+) (phosphorylating) activity GO:0031408 oxylipi…	2401.59996041919	2848.60047679839	2945.9173546163	4252.44956156958	3705.31918945676	3430.0169620627
VIT_218s0122g01160	190.4574	0.619	0.1662	3.72416294591876	0.000195964330176404	0.020059621434421		gi|359491845|ref|XP_002272677.2| PREDICTED: 12-oxophytodienoate reductase 2-like	-	GO:0055114 oxidation-reduction process GO:0046686 response to cadmium ion GO:0005739 mitochondrion GO:0009611 response to wounding GO:0009751 response to salicylic acid GO:0031408 oxylipin biosynthetic process GO:0010181 FMN binding GO:0016629 12-oxophytodienoate reductase activity	Putative uncharacterized protein [Source:UniProtKB/TrEMBL;Acc:F6I6T8]	GO:0010181 FMN binding GO:0055114 oxidation-reduction process GO:0016491 oxidoreductase activity GO:0003824 catalytic activity	143.983510507567	147.822697348335	159.209504091396	244.658475807538	201.780387865154	245.289617946215
VIT_218s0164g00030	232.0834	1.0742	0.2753	3.9024554438576	0.0000952217705838375	0.0120086079318689	ATPD	gi|225460496|ref|XP_002274963.1| PREDICTED: ATP synthase delta chain. chloroplastic	-	GO:0009941 chloroplast envelope GO:0050832 defense response to fungus GO:0019252 starch biosynthetic process GO:0009867 jasmonic acid mediated signaling pathway GO:0010363 regulation of plant-type hypersensitive response GO:0006612 protein targeting to membrane GO:0009697 salicylic acid biosynthetic process GO:0010200 response to chitin GO:0031348 negative regulation of defense response GO:000959…	Putative uncharacterized protein [Source:UniProtKB/TrEMBL;Acc:F6HVW3]	GO:0009772 photosynthetic electron transport in photosystem II GO:0019760 glucosinolate metabolic process GO:0043900 regulation of multi-organism process GO:0009814 defense response. incompatible interaction GO:0009595 detection of biotic stimulus GO:0006098 pentose-phosphate shunt GO:0046933 proton-transporting ATP synthase activity. rotational mechanism GO:0015986 ATP synthesis coupled proton t…	119.236344639079	184.619763641054	142.963636326968	422.39243581122	303.234214166069	220.054060544341
VIT_219s0014g00080	72.3495	1.2385	0.3644	3.39906264291909	0.000676172274748789	0.0460311393747398		gi|225461846|ref|XP_002285664.1| PREDICTED: trans-2.3-enoyl-CoA reductase	-	GO:0016021 integral component of membrane GO:0009941 chloroplast envelope GO:0016023 cytoplasmic membrane-bounded vesicle GO:0006699 bile acid biosynthetic process GO:0008209 androgen metabolic process GO:0008210 estrogen metabolic process GO:0003865 3-oxo-5-alpha-steroid 4-dehydrogenase activity	Putative uncharacterized protein [Source:UniProtKB/TrEMBL;Acc:F6H2J5]	GO:0016627 oxidoreductase activity. acting on the CH-CH group of donors GO:0006629 lipid metabolic process GO:0005737 cytoplasm GO:0016020 membrane GO:0016021 integral component of membrane	46.1197182094552	52.0234385517745	30.3256198269325	150.3058797562	85.6721199874396	69.650138429172
VIT_219s0014g03160	707.857	1.1659	0.2738	4.25780962733867	0.0000206439627690337	0.00374059113897756		gi|359493870|ref|XP_002284769.2| PREDICTED: protochlorophyllide reductase. chloroplastic-like	1.3.1.33	GO:0009941 chloroplast envelope GO:0000166 nucleotide binding GO:0045893 positive regulation of transcription. DNA-templated GO:0043085 positive regulation of catalytic activity GO:0019252 starch biosynthetic process GO:0000023 maltose metabolic process GO:0019761 glucosinolate biosynthetic process GO:0009723 response to ethylene GO:0009664 plant-type cell wall organization GO:0009965 leaf morpho…	Putative uncharacterized protein [Source:UniProtKB/TrEMBL;Acc:E0CSP0]	GO:0016630 protochlorophyllide reductase activity GO:0055114 oxidation-reduction process GO:0016491 oxidoreductase activity GO:0008152 metabolic process	256.470628091604	494.222666241858	557.774793245366	1053.2382815033	790.212580410462	1095.22319124133
VIT_219s0014g03660	85.4901	2.2953	0.3729	6.15583005694998	7.46852776114105e-10	0.00000128579012388582		gi|225461315|ref|XP_002284493.1| PREDICTED: chlorophyll a-b binding protein 13. chloroplastic-like	-	GO:0046872 metal ion binding GO:0009535 chloroplast thylakoid membrane GO:0005198 structural molecule activity GO:0009765 photosynthesis. light harvesting GO:0030076 light-harvesting complex	Putative uncharacterized protein [Source:UniProtKB/TrEMBL;Acc:F6H2E4]	GO:0009765 photosynthesis. light harvesting GO:0015979 photosynthesis GO:0046872 metal ion binding GO:0009507 chloroplast GO:0016020 membrane GO:0005198 structural molecule activity GO:0009579 thylakoid GO:0009535 chloroplast thylakoid membrane GO:0009534 chloroplast thylakoid	32.6212640993707	27.2805836308086	27.0764462740469	204.064917041265	143.162621557958	78.7349390938467
VIT_219s0015g01760	370.1956	1.2764	0.2585	4.93829135407116	0.000000788100375898315	0.000365400421342972	PSAG	gi|359494249|ref|XP_002264233.2| PREDICTED: photosystem I reaction center subunit V. chloroplastic	-	GO:0016021 integral component of membrane GO:0009941 chloroplast envelope GO:0019344 cysteine biosynthetic process GO:0030003 cellular cation homeostasis GO:0016168 chlorophyll binding GO:0070838 divalent metal ion transport GO:0009773 photosynthetic electron transport in photosystem I GO:0030093 chloroplast photosystem I GO:0050821 protein stabilization GO:0042550 photosystem I stabilization GO:…	Putative uncharacterized protein [Source:UniProtKB/TrEMBL;Acc:F6I4W8]	GO:0050821 protein stabilization GO:0042550 photosystem I stabilization GO:0030093 chloroplast photosystem I GO:0009780 photosynthetic NADP+ reduction GO:0070838 divalent metal ion transport GO:0030003 cellular cation homeostasis GO:0009522 photosystem I GO:0016168 chlorophyll binding GO:0009773 photosynthetic electron transport in photosystem I GO:0009579 thylakoid GO:0009535 chloroplast thylako…	143.983510507567	267.09594671094	236.106611509689	652.788309890068	498.251013611162	422.947942055407
VIT_219s0015g02910	76.8163	1.0561	0.2943	3.58823865367851	0.000332919483582939	0.029672332848289		gi|359494212|ref|XP_003634738.1| PREDICTED: secologanin synthase-like	-	GO:0055114 oxidation-reduction process GO:0009055 electron carrier activity GO:0004497 monooxygenase activity GO:0005506 iron ion binding GO:0020037 heme binding GO:0016705 oxidoreductase activity. acting on paired donors. with incorporation or reduction of molecular oxygen	Putative uncharacterized protein [Source:UniProtKB/TrEMBL;Acc:D7UB23]	GO:0004497 monooxygenase activity GO:0016705 oxidoreductase activity. acting on paired donors. with incorporation or reduction of molecular oxygen GO:0009055 electron carrier activity GO:0046872 metal ion binding GO:0020037 heme binding GO:0005506 iron ion binding GO:0055114 oxidation-reduction process GO:0016491 oxidoreductase activity	33.7461352752111	54.5611672616172	60.651239653865	119.586429879021	111.599208931007	80.7537836859966
VIT_219s0027g00200	4252.0358	1.0599	0.2336	4.53689627832854	0.00000570881656339749	0.00145151265008706	PSBR	gi|225462227|ref|XP_002271791.1| PREDICTED: photosystem II 10 kDa polypeptide. chloroplastic	-	GO:0009644 response to high light intensity GO:0009744 response to sucrose GO:0019344 cysteine biosynthetic process GO:0009637 response to blue light GO:0010155 regulation of proton transport GO:0010114 response to red light GO:0010218 response to far red light GO:0009535 chloroplast thylakoid membrane GO:0009654 photosystem II oxygen evolving complex GO:0010270 photosystem II oxygen evolving com…	Putative uncharacterized protein [Source:UniProtKB/TrEMBL;Acc:A5AWT3]	GO:0042651 thylakoid membrane GO:0009654 photosystem II oxygen evolving complex GO:0009523 photosystem II GO:0009644 response to high light intensity GO:0010155 regulation of proton transport GO:0010218 response to far red light GO:0010114 response to red light GO:0009637 response to blue light GO:0009579 thylakoid GO:0009535 chloroplast thylakoid membrane GO:0009534 chloroplast thylakoid GO:0015…	2357.72998456142	3204.51692835382	2706.56156955373	7210.29373545803	6097.37496068501	3935.73753239626
VIT_219s0085g00600	991.8775	-0.5418	0.1454	-3.72549160816452	0.000194934938155273	0.020059621434421		gi|225462254|ref|XP_002263263.1| PREDICTED: glyceraldehyde-3-phosphate dehydrogenase. cytosolic	1.2.1.12	GO:0005507 copper ion binding GO:0055114 oxidation-reduction process GO:0008270 zinc ion binding GO:0016020 membrane GO:0050661 NADP binding GO:0009507 chloroplast GO:0051287 NAD binding GO:0006094 gluconeogenesis GO:0006096 glycolytic process GO:0009555 pollen development GO:0080022 primary root development GO:0080144 amino acid homeostasis GO:0004365 glyceraldehyde-3-phosphate dehydrogenase (NA…	Putative uncharacterized protein [Source:UniProtKB/TrEMBL;Acc:D7T0U8]	GO:0006006 glucose metabolic process GO:0050661 NADP binding GO:0051287 NAD binding GO:0016620 oxidoreductase activity. acting on the aldehyde or oxo group of donors. NAD or NADP as acceptor GO:0055114 oxidation-reduction process GO:0016491 oxidoreductase activity	1374.59257687693	1114.69733579839	1039.7355369234	760.306384460197	795.848904093847	866.084330032313
VIT_219s0093g00510	866.3179	0.8698	0.2354	3.69517514984183	0.000219735259426031	0.0219234596809617		gi|225462096|ref|XP_002277249.1| PREDICTED: peroxisomal (S)-2-hydroxy-acid oxidase GLO1	1.1.3.15	GO:0048046 apoplast GO:0055114 oxidation-reduction process GO:0005634 nucleus GO:0016020 membrane GO:0009570 chloroplast stroma GO:0042742 defense response to bacterium GO:0005777 peroxisome GO:0005773 vacuole GO:0050665 hydrogen peroxide biosynthetic process GO:0010181 FMN binding GO:0000041 transition metal ion transport GO:0022626 cytosolic ribosome GO:0010204 defense response signaling pathwa…	Putative uncharacterized protein [Source:UniProtKB/TrEMBL;Acc:D7TQZ8]	GO:0010181 FMN binding GO:0055114 oxidation-reduction process GO:0016491 oxidoreductase activity GO:0003824 catalytic activity	551.186876161781	741.651215451518	543.695041182861	1396.63784620178	1191.51882666742	773.217478793417
VIT_219s0135g00230	140.1852	0.8564	0.2095	4.08757233290712	0.0000435910785496391	0.00638822763502536		gi|225462970|ref|XP_002270326.1| PREDICTED: secologanin synthase	-	GO:0055114 oxidation-reduction process GO:0009055 electron carrier activity GO:0004497 monooxygenase activity GO:0005506 iron ion binding GO:0020037 heme binding GO:0016705 oxidoreductase activity. acting on paired donors. with incorporation or reduction of molecular oxygen	Putative uncharacterized protein [Source:UniProtKB/TrEMBL;Acc:F6H5K4]	GO:0004497 monooxygenase activity GO:0016705 oxidoreductase activity. acting on paired donors. with incorporation or reduction of molecular oxygen GO:0009055 electron carrier activity GO:0046872 metal ion binding GO:0020037 heme binding GO:0005506 iron ion binding GO:0055114 oxidation-reduction process GO:0016491 oxidoreductase activity	76.4912399571452	107.219037990852	114.804132201959	171.151220744287	173.598769448233	197.846770030692
VIT_219s0140g00210	2865.775	0.7788	0.1789	4.3528123459204	0.000013440218728165	0.00275157932507523		gi|225470739|ref|XP_002266519.1| PREDICTED: heme-binding protein 2	-	GO:0005886 plasma membrane GO:0005774 vacuolar membrane GO:0019761 glucosinolate biosynthetic process GO:0009507 chloroplast	Putative uncharacterized protein [Source:UniProtKB/TrEMBL;Acc:F6HRG1]		1895.40793129102	2279.51481361617	2155.28512341413	4306.20859885465	3717.71910156021	2840.51434115493
VIT_219s0177g00030	383.7462	0.8906	0.2375	3.74929202107256	0.00017733449432152	0.0186366731232296		gi|527498304|ref|NP_001268435.1| gibberellin 2-beta-dioxygenase 8-like	-	GO:0055114 oxidation-reduction process GO:0045431 flavonol synthase activity GO:0016707 gibberellin 3-beta-dioxygenase activity GO:0051555 flavonol biosynthetic process GO:0016102 diterpenoid biosynthetic process	Putative uncharacterized protein [Source:UniProtKB/TrEMBL;Acc:F6H9A1]	GO:0016706 oxidoreductase activity. acting on paired donors. with incorporation or reduction of molecular oxygen. 2-oxoglutarate as one donor. and incorporation of one atom each of oxygen into both donors GO:0055114 oxidation-reduction process GO:0016491 oxidoreductase activity	186.728615189501	262.654921468715	357.409090817419	428.975175070616	528.687161501436	538.022083807952
VIT_219s0177g00340	271.7279	0.8866	0.1898	4.67000314508015	0.0000030119512419004	0.000949607987546357	GDC1	gi|225461044|ref|XP_002281441.1| PREDICTED: protein LHCP TRANSLOCATION DEFECT	-	GO:0009570 chloroplast stroma GO:0006098 pentose-phosphate shunt GO:0019288 isopentenyl diphosphate biosynthetic process. methylerythritol 4-phosphate pathway GO:0080167 response to karrikin GO:0015031 protein transport GO:0006655 phosphatidylglycerol biosynthetic process GO:0090391 granum assembly	Putative uncharacterized protein [Source:UniProtKB/TrEMBL;Acc:D7T0C7]	GO:0090391 granum assembly GO:0006655 phosphatidylglycerol biosynthetic process GO:0006098 pentose-phosphate shunt GO:0009570 chloroplast stroma GO:0003674 molecular_function GO:0019288 isopentenyl diphosphate biosynthetic process. methylerythritol 4-phosphate pathway GO:0006886 intracellular protein transport GO:0005515 protein binding	161.981449321013	197.308407190267	212.279338788528	414.712573341925	348.324803633143	295.760732749962
