# Supplementary material for: Transcriptomic and biochemical investigations support the role of rootstock-scion interaction in grapevine berry quality
Source: BMC Genomics. 2020 Jul 8;21:468. doi: 10.1186/s12864-020-06795-5 (PMC7341580; doi:10.1186/s12864-020-06795-5)
Supplement: Supplementary file 4 — Additional file 4. List of differentially expressed genes, indicating for each gene in each comparison FDR, Log2 Fold Change, expression level for each sample as the output of DESeq2 and Blast2GO field description (Folder containing 6 TSV files 4.47 Mb). [file 12864_2020_6795_MOESM4_ESM.zip › Additional file 4/DEG_DESEQ2_0.05_NOFC_2012_M-T1 P-T1.tsv]

id	baseMean	log2FoldChange	lfcSE	stat	pvalue	padj	GENE_NAME	Blast2GO_best_hit	Blast2GO_EC	Blast2GO_GO_info	ENSEMBL_GENE_descript	ENSEMBL_GO_info	2012_M101_t1_repA	2012_M101_t1_repB	2012_M101_t1_repC	2012_Paulsen_t1_repA	2012_Paulsen_t1_repB	2012_Paulsen_t1_repC
