# Supplementary material for: Transcriptomic and biochemical investigations support the role of rootstock-scion interaction in grapevine berry quality
Source: BMC Genomics. 2020 Jul 8;21:468. doi: 10.1186/s12864-020-06795-5 (PMC7341580; doi:10.1186/s12864-020-06795-5)
Supplement: Supplementary file 4 — Additional file 4. List of differentially expressed genes, indicating for each gene in each comparison FDR, Log2 Fold Change, expression level for each sample as the output of DESeq2 and Blast2GO field description (Folder containing 6 TSV files 4.47 Mb). [file 12864_2020_6795_MOESM4_ESM.zip › Additional file 4/DEG_DESEQ2_0.05_NOFC_2012_M-T2 NGC-T2.tsv]

id	baseMean	log2FoldChange	lfcSE	stat	pvalue	padj	GENE_NAME	Blast2GO_best_hit	Blast2GO_EC	Blast2GO_GO_info	ENSEMBL_GENE_descript	ENSEMBL_GO_info	2012_M101_t2_repA	2012_M101_t2_repB	2012_M101_t2_repC	2012_NGC_t2_repA	2012_NGC_t2_repB	2012_NGC_t2_repC
VIT_200s0125g00020	251.0183	-0.4893	0.1465	-3.34033284982843	0.000836780348368722	0.0115751238020109		gi|57013900|ref|YP_173374.1| hypothetical protein NitaMp027	-	GO:0005739 mitochondrion	Putative uncharacterized protein [Source:UniProtKB/TrEMBL;Acc:F6H2S0]		256.53867385722	280.750417365365	342.528426207255	226.872607160149	221.872805918586	177.546705359787
VIT_200s0160g00110	84.1619	0.6598	0.2032	3.24711845653547	0.00116579857543638	0.0150458299731023		gi|147859369|emb|CAN83953.1| hypothetical protein VITISV_018322	-	GO:0005524 ATP binding GO:0007165 signal transduction GO:0006952 defense response GO:0043531 ADP binding GO:0017111 nucleoside-triphosphatase activity	Putative uncharacterized protein [Source:UniProtKB/TrEMBL;Acc:F6HWJ7]	GO:0005515 protein binding	62.6196762958569	73.239239312704	60.2247782342426	114.593816881912	98.6101359638161	95.6838531879092
VIT_200s0174g00320	421.7507	-0.4975	0.105	-4.73799969292867	0.0000021583813948092	0.0000872464592585727		gi|359495428|ref|XP_002274797.2| PREDICTED: uncharacterized protein LOC100251197	-	GO:0045492 xylan biosynthetic process GO:0010413 glucuronoxylan metabolic process GO:0016592 mediator complex GO:0000956 nuclear-transcribed mRNA catabolic process	Putative uncharacterized protein [Source:UniProtKB/TrEMBL;Acc:F6I1Y4]		479.410855082259	475.037843875455	527.907821709533	339.151397438387	331.576582178332	377.419643130086
VIT_200s0179g00150	22.1296	-1.1702	0.4144	-2.823929027193	0.0047438888316966	0.0428600478051914		gi|225437154|ref|XP_002280618.1| PREDICTED: heat stress transcription factor A-6b	-	GO:0005737 cytoplasm GO:0003700 sequence-specific DNA binding transcription factor activity GO:0005634 nucleus GO:0005667 transcription factor complex GO:0045449 NOT_FOUND GO:0006355 regulation of transcription. DNA-templated GO:0043565 sequence-specific DNA binding GO:0009408 response to heat GO:0009407 toxin catabolic process	Putative uncharacterized protein [Source:UniProtKB/TrEMBL;Acc:F6HBI2]	GO:0009408 response to heat GO:0043565 sequence-specific DNA binding GO:0006355 regulation of transcription. DNA-templated GO:0005634 nucleus GO:0003700 sequence-specific DNA binding transcription factor activity GO:0003677 DNA binding	24.913204547814	39.6712546277146	27.2893526373912	16.205186225725	17.2567737936678	7.44207747017072
VIT_200s0179g00210	936.0338	0.2934	0.1016	2.88844064324317	0.00387157091343615	0.0370904717078716		gi|359495455|ref|XP_002274761.2| PREDICTED: uncharacterized protein LOC100264735	-	GO:0055114 oxidation-reduction process GO:0007165 signal transduction GO:0008270 zinc ion binding GO:0005634 nucleus GO:0009507 chloroplast GO:0006355 regulation of transcription. DNA-templated GO:0009737 response to abscisic acid GO:0008284 positive regulation of cell proliferation GO:0007033 vacuole organization GO:0048573 photoperiodism. flowering GO:0009825 multidimensional cell growth GO:001…	Putative uncharacterized protein [Source:UniProtKB/TrEMBL;Acc:F6HBI7]	GO:0005515 protein binding GO:0005488 binding	922.461898121762	750.702202955216	848.792968238856	1083.4324505199	899.817490669822	1110.99585090406
VIT_200s0179g00260	1078.9176	-0.3579	0.1288	-2.77951357275614	0.00544403784263141	0.0472138237450047		gi|225437164|ref|XP_002274787.1| PREDICTED: calcium-transporting ATPase 12. plasma membrane-type-like	3.6.3.8	GO:0016021 integral component of membrane GO:0005524 ATP binding GO:0030968 endoplasmic reticulum unfolded protein response GO:0010200 response to chitin GO:0046872 metal ion binding GO:0009624 response to nematode GO:0005516 calmodulin binding GO:0002679 respiratory burst involved in defense response GO:0005388 calcium-transporting ATPase activity GO:0070588 calcium ion transmembrane transport G…	Putative uncharacterized protein [Source:UniProtKB/TrEMBL;Acc:F6HBJ0]	GO:0006882 cellular zinc ion homeostasis GO:0006816 calcium ion transport GO:0070588 calcium ion transmembrane transport GO:0005388 calcium-transporting ATPase activity GO:0015662 ATPase activity. coupled to transmembrane movement of ions. phosphorylative mechanism GO:0006754 ATP biosynthetic process GO:0002679 respiratory burst involved in defense response GO:0019829 cation-transporting ATPase a…	999.221501323135	1539.0412372239	1100.98422709475	910.96296854611	897.352237270726	1025.94353695925
VIT_200s0181g00080	1206.15	-0.4386	0.0949	-4.62413382571285	0.00000376166958048831	0.000138647860085998		gi|225470438|ref|XP_002274518.1| PREDICTED: F-box protein At1g61340-like	-	GO:0009753 response to jasmonic acid GO:0005634 nucleus GO:0009611 response to wounding GO:0010200 response to chitin GO:0009651 response to salt stress GO:0009737 response to abscisic acid GO:0009617 response to bacterium GO:0009751 response to salicylic acid GO:0009693 ethylene biosynthetic process GO:0009961 response to 1-aminocyclopropane-1-carboxylic acid	Putative uncharacterized protein [Source:UniProtKB/TrEMBL;Acc:F6H7T1]		1269.22677223323	1365.09804385623	1530.08577201373	1010.50911250413	1132.78393688434	929.196529847029
VIT_200s0181g00250	661.6874	-0.5435	0.1008	-5.39421496619067	6.8823783379706e-08	0.00000435265986474089		gi|302144199|emb|CBI23326.3| unnamed protein product	-	GO:0016310 phosphorylation GO:0046486 glycerolipid metabolic process GO:0009737 response to abscisic acid GO:0009845 seed germination GO:0006687 glycosphingolipid metabolic process GO:0009395 phospholipid catabolic process GO:0009705 plant-type vacuole membrane GO:0004143 diacylglycerol kinase activity GO:0003951 NAD+ kinase activity GO:0007205 protein kinase C-activating G-protein coupled recept…	Putative uncharacterized protein [Source:UniProtKB/TrEMBL;Acc:F6H7U2]	GO:0007205 protein kinase C-activating G-protein coupled receptor signaling pathway GO:0004143 diacylglycerol kinase activity GO:0003951 NAD+ kinase activity GO:0008152 metabolic process	706.996345275803	769.012012783391	880.787381675798	526.668552336061	518.935840509582	567.724195581595
VIT_200s0187g00010	112.0333	0.9336	0.2031	4.59810774715004	0.00000426345500859171	0.000153041963854639		gi|297741790|emb|CBI33095.3| unnamed protein product	-	GO:0046872 metal ion binding GO:0030001 metal ion transport	Putative uncharacterized protein [Source:UniProtKB/TrEMBL;Acc:F6HRK6]	GO:0030001 metal ion transport GO:0046872 metal ion binding	74.0662837907984	84.4285675410337	72.4579363130731	173.626995275625	160.241470941201	107.37854635532
VIT_200s0187g00280	292.6404	-0.3569	0.1285	-2.77716987774795	0.00548345112361541	0.0474411250921981		gi|297741811|emb|CBI33116.3| unnamed protein product	3.2.1.78	GO:0016023 cytoplasmic membrane-bounded vesicle GO:0005576 extracellular region GO:0009845 seed germination GO:0043169 cation binding GO:0006000 fructose metabolic process GO:0006013 mannose metabolic process GO:0016985 mannan endo-1.4-beta-mannosidase activity GO:0006080 substituted mannan metabolic process	Putative uncharacterized protein [Source:UniProtKB/TrEMBL;Acc:D7TRJ1]	GO:0004553 hydrolase activity. hydrolyzing O-glycosyl compounds GO:0005975 carbohydrate metabolic process GO:0003824 catalytic activity	341.378235290316	276.681570736882	366.994742364916	254.652926404249	258.851606905017	257.283249683045
VIT_200s0189g00050	134.641	-0.7016	0.1856	-3.78095757834818	0.000156226295797893	0.00307765802721849		gi|297736671|emb|CBI25688.3| unnamed protein product	-	NA	Putative uncharacterized protein [Source:UniProtKB/TrEMBL;Acc:D7T5A5]		191.225678150789	155.633383539496	153.384982065337	91.4435508451622	87.5164956678868	128.641624841522
VIT_200s0194g00120	146.7297	-0.7798	0.213	-3.66173389334796	0.000250514001382817	0.0044807383133131		gi|359495618|ref|XP_002270544.2| PREDICTED: serine acetyltransferase 3. mitochondrial-like	2.3.1.30	GO:0005829 cytosol GO:0046686 response to cadmium ion GO:0008270 zinc ion binding GO:0005634 nucleus GO:0005739 mitochondrion GO:0019761 glucosinolate biosynthetic process GO:0009507 chloroplast GO:0009684 indoleacetic acid biosynthetic process GO:0006569 tryptophan catabolic process GO:0009409 response to cold GO:0009970 cellular response to sulfate starvation GO:0006184 NOT_FOUND GO:0003924 GTP…	Putative uncharacterized protein [Source:UniProtKB/TrEMBL;Acc:F6HCV5]	GO:0009001 serine O-acetyltransferase activity GO:0006535 cysteine biosynthetic process from serine GO:0005737 cytoplasm GO:0016740 transferase activity	154.192536255389	213.614447995387	188.202431982008	112.278790278237	142.984697147533	69.1050050801566
VIT_200s0199g00310	1354.3533	-0.8124	0.0945	-8.5990483453859	8.0379823693685e-18	2.81148938425728e-15		gi|359495661|ref|XP_003635050.1| PREDICTED: uncharacterized protein LOC100853358	-	GO:0031225 anchored component of membrane	Putative uncharacterized protein [Source:UniProtKB/TrEMBL;Acc:F6GZ66]		1505.56555051114	1733.32866373399	1940.3670737345	975.78371344901	1020.6149072255	950.459608333231
VIT_200s0207g00270	341.6531	-0.3278	0.1173	-2.79299671356497	0.00522222225064732	0.0458993164891509	HCF164	gi|359495767|ref|XP_003635085.1| PREDICTED: thioredoxin-like protein HCF164. chloroplastic-like	-	GO:0055114 oxidation-reduction process GO:0009570 chloroplast stroma GO:0019761 glucosinolate biosynthetic process GO:0009055 electron carrier activity GO:0045454 cell redox homeostasis GO:0016853 isomerase activity GO:0009535 chloroplast thylakoid membrane GO:0015035 protein disulfide oxidoreductase activity GO:0006662 glycerol ether metabolic process GO:0016671 oxidoreductase activity. acting o…	Putative uncharacterized protein [Source:UniProtKB/TrEMBL;Acc:D7U6J4]	GO:0010190 cytochrome b6f complex assembly GO:0016671 oxidoreductase activity. acting on a sulfur group of donors. disulfide as acceptor GO:0006662 glycerol ether metabolic process GO:0031977 thylakoid lumen GO:0019761 glucosinolate biosynthetic process GO:0009535 chloroplast thylakoid membrane GO:0009534 chloroplast thylakoid GO:0045454 cell redox homeostasis GO:0015035 protein disulfide oxidore…	414.771189228471	333.645423535651	390.520046362667	309.056051590612	310.621928286021	291.304175260968
VIT_200s0211g00180	8.1531	-2.1339	0.7077	-3.01543572200701	0.0025661032308352	0.0272156208374285		gi|359495802|ref|XP_002273556.2| PREDICTED: MADS-box transcription factor 27-like	-	GO:0055114 oxidation-reduction process GO:0003677 DNA binding GO:0003700 sequence-specific DNA binding transcription factor activity GO:0042803 protein homodimerization activity GO:0005634 nucleus GO:0005667 transcription factor complex GO:0045449 NOT_FOUND GO:0006355 regulation of transcription. DNA-templated GO:0009556 microsporogenesis GO:0052543 callose deposition in cell wall GO:0048481 ovul…	Putative uncharacterized protein [Source:UniProtKB/TrEMBL;Acc:D7T5C5]	GO:0046983 protein dimerization activity GO:0006355 regulation of transcription. DNA-templated GO:0006351 transcription. DNA-templated GO:0005634 nucleus GO:0003700 sequence-specific DNA binding transcription factor activity GO:0003677 DNA binding	12.7932672002288	11.1893282283298	15.9972067184707	1.1575133018375	2.4652533990954	5.31576962155051
VIT_200s0214g00090	623.9676	-0.3537	0.0996	-3.55041254787935	0.000384627899895528	0.00636306715859986		gi|225470216|ref|XP_002270482.1| PREDICTED: F-box protein PP2-B1	-	NA	Putative uncharacterized protein [Source:UniProtKB/TrEMBL;Acc:F6I209]	GO:0005515 protein binding	685.449789991207	787.321822611567	628.596122819907	556.763898183836	534.959987603702	550.713732792633
VIT_200s0216g00020	995.2102	0.2724	0.0791	3.44285861767227	0.000575600145448343	0.00873800787673972	GAUT8	gi|359495836|ref|XP_002273962.2| PREDICTED: galacturonosyltransferase 8-like	-	GO:0005982 starch metabolic process GO:0005985 sucrose metabolic process GO:0016023 cytoplasmic membrane-bounded vesicle GO:0005739 mitochondrion GO:0005802 trans-Golgi network GO:0005794 Golgi apparatus GO:0005768 endosome GO:0009117 nucleotide metabolic process GO:0047262 polygalacturonate 4-alpha-galacturonosyltransferase activity GO:0010289 homogalacturonan biosynthetic process	Putative uncharacterized protein [Source:UniProtKB/TrEMBL;Acc:F6HCQ2]	GO:0010289 homogalacturonan biosynthetic process GO:0045489 pectin biosynthetic process GO:0016051 carbohydrate biosynthetic process GO:0047262 polygalacturonate 4-alpha-galacturonosyltransferase activity GO:0005739 mitochondrion GO:0005802 trans-Golgi network GO:0005768 endosome GO:0016758 transferase activity. transferring hexosyl groups GO:0016757 transferase activity. transferring glycosyl gr…	956.128390753943	874.802025123964	871.377260076697	1045.23451155926	1110.59665629248	1113.12215875268
VIT_200s0218g00010	72.5744	-2.2244	0.2775	-8.01742785432297	1.07982468870731e-15	2.93763735551659e-13		gi|147853401|emb|CAN80210.1| hypothetical protein VITISV_005115	1.1.1.195	GO:0055114 oxidation-reduction process GO:0000166 nucleotide binding GO:0008270 zinc ion binding GO:0006558 L-phenylalanine metabolic process GO:0006570 tyrosine metabolic process GO:0009805 coumarin biosynthetic process GO:0009617 response to bacterium GO:0009809 lignin biosynthetic process GO:0009811 stilbene biosynthetic process GO:0009626 plant-type hypersensitive response GO:0019384 caprolac…	Putative uncharacterized protein [Source:UniProtKB/TrEMBL;Acc:F6I719]	GO:0046872 metal ion binding GO:0008270 zinc ion binding GO:0055114 oxidation-reduction process GO:0016491 oxidoreductase activity	148.132567581597	101.721165712089	108.216398389655	35.8829123569624	23.4199072914063	18.0736167132717
VIT_200s0218g00150	79.062	0.5977	0.208	2.8734692228097	0.0040599063324507	0.0384860257919649		gi|296090525|emb|CBI40856.3| unnamed protein product	-	GO:0016021 integral component of membrane GO:0009813 flavonoid biosynthetic process GO:0047213 anthocyanidin 3-O-glucosyltransferase activity	Putative uncharacterized protein [Source:UniProtKB/TrEMBL;Acc:F6I727]	GO:0016758 transferase activity. transferring hexosyl groups GO:0016757 transferase activity. transferring glycosyl groups GO:0016740 transferase activity GO:0008152 metabolic process	62.6196762958569	68.1531810270995	58.3427539144225	89.1285242414873	88.7491223674345	107.37854635532
VIT_200s0225g00010	3951.733	-0.4638	0.1118	-4.14696296395641	0.0000336914535943252	0.000870946942915745		gi|225470567|ref|XP_002272662.1| PREDICTED: uncharacterized protein LOC100264929	-	GO:0008233 peptidase activity GO:0006508 proteolysis GO:0009535 chloroplast thylakoid membrane GO:0015996 chlorophyll catabolic process	Putative uncharacterized protein [Source:UniProtKB/TrEMBL;Acc:F6H7X2]	GO:0015996 chlorophyll catabolic process GO:0009535 chloroplast thylakoid membrane GO:0008150 biological_process GO:0005515 protein binding	4664.15588926237	4096.31134322582	4985.48242320339	3063.93770996385	2896.6727439371	4003.83767895185
VIT_200s0226g00100	68.5714	-0.769	0.2712	-2.8356377609467	0.00457342861015417	0.0418271040285125		gi|296081345|emb|CBI17691.3| unnamed protein product	-	GO:0016021 integral component of membrane GO:0016023 cytoplasmic membrane-bounded vesicle GO:0051205 protein insertion into membrane	Putative uncharacterized protein [Source:UniProtKB/TrEMBL;Acc:D7SPW2]		68.0063151170058	126.13424548299	65.8708511937028	48.6155586771749	51.7703213810034	51.0313883668849
VIT_200s0227g00160	2011.6728	-0.3402	0.0854	-3.98444197008032	0.0000676388828714724	0.00153775859909301		gi|359495943|ref|XP_003635119.1| PREDICTED: uncharacterized protein LOC100248340	-	GO:0005634 nucleus	Putative uncharacterized protein [Source:UniProtKB/TrEMBL;Acc:D7T5A0]		2430.04743819083	2008.99302281375	2302.65675529987	1765.20778530218	1673.90705798578	1889.22452349905
VIT_200s0233g00030	202.4862	-0.4665	0.1349	-3.45695683380485	0.000546312351948032	0.00836751331549359		gi|359496005|ref|XP_002264471.2| PREDICTED: trehalose-phosphate phosphatase-like	3.1.3.12	GO:0005982 starch metabolic process GO:0005985 sucrose metabolic process GO:0005737 cytoplasm GO:0005634 nucleus GO:0005992 trehalose biosynthetic process GO:0004805 trehalose-phosphatase activity	Putative uncharacterized protein [Source:UniProtKB/TrEMBL;Acc:F6HCY3]	GO:0005992 trehalose biosynthetic process GO:0008152 metabolic process GO:0003824 catalytic activity	229.605479751475	230.907046166442	244.66316157661	177.099535181137	161.474097640749	171.167781813926
VIT_200s0250g00030	262.5302	0.5203	0.1579	3.29579445232579	0.000981437939182332	0.013090167190386		gi|147820655|emb|CAN65363.1| hypothetical protein VITISV_036074	-	GO:0005634 nucleus GO:0005802 trans-Golgi network GO:0005794 Golgi apparatus GO:0005768 endosome GO:0016757 transferase activity. transferring glycosyl groups GO:0019375 galactolipid biosynthetic process GO:0001666 response to hypoxia	Putative uncharacterized protein [Source:UniProtKB/TrEMBL;Acc:F6H823]	GO:0005802 trans-Golgi network GO:0005768 endosome GO:0005794 Golgi apparatus GO:0009058 biosynthetic process	206.038934908948	216.666082966749	223.96089405859	355.356583664112	348.833355971999	224.325478029432
VIT_200s0252g00130	2971.8966	-0.2883	0.0929	-3.10484275482415	0.00190380206161449	0.0218482602377338		gi|526117928|ref|NP_001267893.1| uncharacterized protein LOC100248601	-	GO:0008233 peptidase activity GO:0006508 proteolysis GO:0030048 actin filament-based movement GO:0005509 calcium ion binding GO:0010286 heat acclimation GO:0051645 Golgi localization GO:0051646 mitochondrion localization GO:0060151 peroxisome localization	EF-hand calcium-binding protein [Source:UniProtKB/TrEMBL;Acc:E2JF17]	GO:0005509 calcium ion binding	3021.90437866458	3255.07730278684	3529.73661182256	2467.81835951754	2503.46482678138	3053.37807061861
VIT_200s0253g00080	31.6655	-1.108	0.3428	-3.23210677645044	0.0012288113008572	0.0156700869682973		gi|359496065|ref|XP_002263026.2| PREDICTED: polyneuridine-aldehyde esterase-like	-	GO:0055114 oxidation-reduction process GO:0009611 response to wounding GO:0009862 systemic acquired resistance. salicylic acid mediated signaling pathway GO:0009694 jasmonic acid metabolic process GO:0042432 indole biosynthetic process GO:0016298 lipase activity GO:0016042 lipid catabolic process GO:0016706 oxidoreductase activity. acting on paired donors. with incorporation or reduction of molec…	Putative uncharacterized protein [Source:UniProtKB/TrEMBL;Acc:F6GYW1]		41.7464508639046	36.619619656352	51.7556687950522	16.205186225725	16.0241470941201	27.6420020320627
VIT_200s0259g00150	212.1404	0.3846	0.1332	2.88656392039279	0.00389473625770801	0.0372499356701214		gi|359496111|ref|XP_002270146.2| PREDICTED: SNF1-related protein kinase regulatory subunit beta-2-like	-	GO:0009069 serine family amino acid metabolic process GO:0005737 cytoplasm GO:0016310 phosphorylation GO:0005515 protein binding GO:0006691 leukotriene metabolic process GO:0006693 prostaglandin metabolic process GO:0006749 glutathione metabolic process GO:0043562 cellular response to nitrogen levels GO:0004679 AMP-activated protein kinase activity GO:0003840 gamma-glutamyltransferase activity GO…	Putative uncharacterized protein [Source:UniProtKB/TrEMBL;Acc:F6GZ00]	GO:0005515 protein binding	177.759081097916	186.149733253123	188.202431982008	238.447740178524	260.084233604565	222.199170180811
VIT_200s0264g00020	1914.9938	-0.5907	0.0991	-5.96119583753183	2.50398652892822e-09	0.00000021674659151162		gi|225468578|ref|XP_002263471.1| PREDICTED: NEP1-interacting protein 1	-	GO:0008270 zinc ion binding GO:0035556 intracellular signal transduction GO:0010200 response to chitin GO:0009416 response to light stimulus GO:0005515 protein binding GO:0002679 respiratory burst involved in defense response GO:0009535 chloroplast thylakoid membrane GO:0009299 mRNA transcription GO:0031351 integral component of plastid membrane	Putative uncharacterized protein [Source:UniProtKB/TrEMBL;Acc:D7T1R5]	GO:0002679 respiratory burst involved in defense response GO:0035556 intracellular signal transduction GO:0046872 metal ion binding GO:0008270 zinc ion binding GO:0005515 protein binding	2038.84279380489	2207.34929595233	2659.30036390577	1494.34967267221	1659.11553759121	1431.0051821214
VIT_200s0265g00050	426.2826	0.4662	0.0984	4.73838537415201	0.00000215427830214038	0.0000872464592585727	ATGSL1	gi|359496162|ref|XP_002263757.2| PREDICTED: callose synthase 11-like	2.4.1.34	GO:0005982 starch metabolic process GO:0005985 sucrose metabolic process GO:0050832 defense response to fungus GO:0016023 cytoplasmic membrane-bounded vesicle GO:0010150 leaf senescence GO:0005794 Golgi apparatus GO:0010363 regulation of plant-type hypersensitive response GO:0006612 protein targeting to membrane GO:0043069 negative regulation of programmed cell death GO:0009863 salicylic acid med…	Putative uncharacterized protein [Source:UniProtKB/TrEMBL;Acc:F6H9C2]	GO:0052543 callose deposition in cell wall GO:0000003 reproduction GO:0009556 microsporogenesis GO:0006075 (1->3)-beta-D-glucan biosynthetic process GO:0003843 1.3-beta-D-glucan synthase activity GO:0000148 1.3-beta-D-glucan synthase complex GO:0009555 pollen development GO:0016757 transferase activity. transferring glycosyl groups GO:0016020 membrane	356.191492048476	349.920810049586	367.935754524826	475.737967055211	502.911693415462	504.998114047299
VIT_200s0265g00060	449.7227	-0.2931	0.1022	-2.86846815662845	0.00412464715740834	0.0389060691418941		gi|359496164|ref|XP_002269383.2| PREDICTED: uncharacterized protein LOC100253928	-	GO:0016020 membrane GO:0005802 trans-Golgi network GO:0005794 Golgi apparatus GO:0005768 endosome GO:0009507 chloroplast	Putative uncharacterized protein [Source:UniProtKB/TrEMBL;Acc:F6H9C3]	GO:0005802 trans-Golgi network GO:0005768 endosome GO:0008150 biological_process GO:0005794 Golgi apparatus	462.577608766168	532.001696674224	492.149359632951	412.074735454149	417.860451146671	381.672258827327
VIT_200s0270g00010	16.8069	-1.6063	0.4986	-3.22170190454631	0.00127431641524453	0.01608284907281		gi|296085791|emb|CBI31115.3| unnamed protein product	-	NA	Putative uncharacterized protein [Source:UniProtKB/TrEMBL;Acc:D7TKU3]		20.1998955793087	20.3442331424178	35.7584620765815	5.78756650918748	4.9305067981908	13.8210010160313
VIT_200s0270g00130	42.3184	1.0722	0.3483	3.07803775345985	0.00208368515295857	0.0233192615055415		gi|225466204|ref|XP_002265619.1| PREDICTED: cysteine-rich receptor-like protein kinase 2	2.7.11.1	GO:0005524 ATP binding GO:0009069 serine family amino acid metabolic process GO:0016023 cytoplasmic membrane-bounded vesicle GO:0000186 activation of MAPKK activity GO:0004709 MAP kinase kinase kinase activity GO:0007178 transmembrane receptor protein serine/threonine kinase signaling pathway	Putative uncharacterized protein [Source:UniProtKB/TrEMBL;Acc:D7TKV0]	GO:0000166 nucleotide binding GO:0016772 transferase activity. transferring phosphorus-containing groups GO:0006468 protein phosphorylation GO:0005524 ATP binding GO:0004674 protein serine/threonine kinase activity GO:0004672 protein kinase activity	22.8932149898832	36.619619656352	22.584291837841	74.0808513175998	69.0270951746712	28.7051559563728
VIT_200s0274g00090	1378.1657	0.4675	0.1023	4.56824555875021	0.00000491823635185651	0.000173087582822318		gi|359496238|ref|XP_003635188.1| PREDICTED: flavoprotein wrbA-like	-	GO:0055114 oxidation-reduction process GO:0005886 plasma membrane GO:0016023 cytoplasmic membrane-bounded vesicle GO:0009733 response to auxin GO:0009506 plasmodesma GO:0045892 negative regulation of transcription. DNA-templated GO:0005773 vacuole GO:0010181 FMN binding GO:0050625 2-hydroxy-1.4-benzoquinone reductase activity	Putative uncharacterized protein [Source:UniProtKB/TrEMBL;Acc:F6GZ23]	GO:0045892 negative regulation of transcription. DNA-templated GO:0010181 FMN binding GO:0055114 oxidation-reduction process GO:0016491 oxidoreductase activity	1178.32724212634	1151.48359586085	1138.62471349115	1583.4781969137	1871.12732991341	1345.95286817659
VIT_200s0283g00060	2829.072	-0.2608	0.0773	-3.3737826739453	0.00074142878224121	0.0106555739610352		gi|359496253|ref|XP_003635192.1| PREDICTED: uncharacterized protein LOC100259710 isoform 2	-	GO:0005739 mitochondrion GO:0080022 primary root development GO:0006099 tricarboxylic acid cycle GO:0009062 fatty acid catabolic process GO:0006119 oxidative phosphorylation GO:0008177 succinate dehydrogenase (ubiquinone) activity GO:0045281 succinate dehydrogenase complex	Putative uncharacterized protein [Source:UniProtKB/TrEMBL;Acc:F6HWL4]	GO:0080022 primary root development GO:0008177 succinate dehydrogenase (ubiquinone) activity GO:0009062 fatty acid catabolic process GO:0005739 mitochondrion	3248.81653900548	2788.17715216835	3212.61551393288	2479.39349253592	2658.77579092439	2586.65349784648
VIT_200s0287g00040	351.8087	0.3131	0.1082	2.89548476125702	0.00378573410143707	0.0364515150362528		gi|302144218|emb|CBI23401.3| unnamed protein product	-	GO:0008270 zinc ion binding GO:0003700 sequence-specific DNA binding transcription factor activity GO:0005634 nucleus GO:0005667 transcription factor complex GO:0045449 NOT_FOUND GO:0006355 regulation of transcription. DNA-templated GO:0043565 sequence-specific DNA binding	Putative uncharacterized protein [Source:UniProtKB/TrEMBL;Acc:F6H7Z5]	GO:0043565 sequence-specific DNA binding GO:0008270 zinc ion binding GO:0006355 regulation of transcription. DNA-templated GO:0003700 sequence-specific DNA binding transcription factor activity	327.2383083848	311.266767078992	302.064903331123	364.616690078812	400.603677353003	405.061645162149
VIT_200s0291g00060	141.9855	0.6779	0.1821	3.72273127079386	0.00019707924835002	0.00373231075963646	PHT2;1	gi|225470559|ref|XP_002271876.1| PREDICTED: inorganic phosphate transporter 2-1. chloroplastic-like	-	GO:0009941 chloroplast envelope GO:0016020 membrane GO:0009556 microsporogenesis GO:0052543 callose deposition in cell wall GO:0016117 carotenoid biosynthetic process GO:0006817 phosphate ion transport GO:0005315 inorganic phosphate transmembrane transporter activity GO:0009673 low-affinity phosphate transmembrane transporter activity	Putative uncharacterized protein [Source:UniProtKB/TrEMBL;Acc:F6GZ13]	GO:0009673 low-affinity phosphate transmembrane transporter activity GO:0052543 callose deposition in cell wall GO:0009556 microsporogenesis GO:0006817 phosphate ion transport GO:0005315 inorganic phosphate transmembrane transporter activity GO:0016117 carotenoid biosynthetic process GO:0009941 chloroplast envelope GO:0016020 membrane	106.386116717692	127.151457140111	94.101215991004	188.674668199512	198.45289862718	137.146856236003
VIT_200s0299g00100	127.2473	0.7027	0.1736	4.04713942645442	0.000051847361109597	0.00123762106136126		gi|225469372|ref|XP_002263193.1| PREDICTED: homeobox-leucine zipper protein HAT4-like isoform 1	-	GO:0003700 sequence-specific DNA binding transcription factor activity GO:0042803 protein homodimerization activity GO:0005634 nucleus GO:0009733 response to auxin GO:0005667 transcription factor complex GO:0045449 NOT_FOUND GO:0009826 unidimensional cell growth GO:0048364 root development GO:0045892 negative regulation of transcription. DNA-templated GO:0010218 response to far red light GO:00082…	Putative uncharacterized protein [Source:UniProtKB/TrEMBL;Acc:D7TG79]	GO:0010016 shoot system morphogenesis GO:0009826 unidimensional cell growth GO:0045892 negative regulation of transcription. DNA-templated GO:0000976 transcription regulatory region sequence-specific DNA binding GO:0048364 root development GO:0042803 protein homodimerization activity GO:0009733 response to auxin GO:0043565 sequence-specific DNA binding GO:0006355 regulation of transcription. DNA-…	100.3261480439	104.772800683451	85.6321065518136	171.31196867195	135.588936950247	165.852012192376
VIT_200s0299g00110	187.5222	0.5295	0.1505	3.51798427067155	0.000434838136391015	0.00703084039585435		gi|462406522|gb|EMJ11986.1| hypothetical protein PRUPE_ppa018739mg	-	GO:0005634 nucleus GO:0006570 tyrosine metabolic process GO:0008138 protein tyrosine/serine/threonine phosphatase activity GO:0004725 protein tyrosine phosphatase activity GO:0035335 peptidyl-tyrosine dephosphorylation	Putative uncharacterized protein [Source:UniProtKB/TrEMBL;Acc:F6HJQ1]		130.625991412863	154.616171882375	176.910286063088	209.509907632587	220.640179219038	232.830709423912
VIT_200s0301g00100	929.7017	-2.1662	0.5436	-3.9847117775678	0.0000675620796769119	0.00153775859909301	BFN1	gi|225469298|ref|XP_002269205.1| PREDICTED: nuclease S1	3.1.30.1	GO:0010150 leaf senescence GO:0003676 nucleic acid binding GO:0005576 extracellular region GO:0051252 regulation of RNA metabolic process GO:0016891 endoribonuclease activity. producing 5'-phosphomonoesters GO:0006308 DNA catabolic process GO:0000014 single-stranded DNA endodeoxyribonuclease activity GO:0043765 T/G mismatch-specific endonuclease activity GO:0080187 floral organ senescence	Putative uncharacterized protein [Source:UniProtKB/TrEMBL;Acc:D7SSG6]	GO:0043765 T/G mismatch-specific endonuclease activity GO:0006308 DNA catabolic process GO:0000014 single-stranded DNA endodeoxyribonuclease activity GO:0016891 endoribonuclease activity. producing 5'-phosphomonoesters GO:0004519 endonuclease activity GO:0016788 hydrolase activity. acting on ester bonds GO:0003676 nucleic acid binding	1459.10579067873	1163.6901357463	1939.42606157459	233.817686971174	191.057138429894	591.113581916417
VIT_200s0304g00010	389.2066	0.5916	0.1192	4.96271075883305	0.000000695160672962399	0.0000334184259409026		gi|147852490|emb|CAN82747.1| hypothetical protein VITISV_026523	-	GO:0016023 cytoplasmic membrane-bounded vesicle GO:0016020 membrane GO:0005802 trans-Golgi network GO:0005794 Golgi apparatus GO:0005768 endosome	Putative uncharacterized protein [Source:UniProtKB/TrEMBL;Acc:F6I7E8]		355.518162195832	284.819263993849	287.949720932472	488.470613375424	494.283306518628	424.198415799731
VIT_200s0304g00020	33.9918	0.8384	0.3038	2.75956781230524	0.00578778737210617	0.0491560395294983		gi|225439014|ref|XP_002262789.1| PREDICTED: uncharacterized protein LOC100241664	-	GO:0016021 integral component of membrane GO:0009627 systemic acquired resistance GO:0034219 carbohydrate transmembrane transport GO:0005351 sugar:proton symporter activity GO:0006487 protein N-linked glycosylation GO:0015706 nitrate transport GO:0002237 response to molecule of bacterial origin GO:0031347 regulation of defense response GO:0009567 double fertilization forming a zygote and endosperm	Putative uncharacterized protein [Source:UniProtKB/TrEMBL;Acc:F6I7E9]	GO:0055085 transmembrane transport GO:0016021 integral component of membrane	24.2398746951704	25.4302914280222	23.525303997751	48.6155586771749	40.6766810850741	41.463003048094
VIT_200s0313g00030	2829.1719	0.3862	0.0866	4.46020824085434	0.00000818800556437412	0.000268839516030283		gi|359496374|ref|XP_002268599.2| PREDICTED: DUF246 domain-containing protein At1g04910-like	-	GO:0006511 ubiquitin-dependent protein catabolic process	Putative uncharacterized protein [Source:UniProtKB/TrEMBL;Acc:D7U6A0]	GO:0008150 biological_process	2607.80651928875	2130.04121001114	2616.95481670982	3297.75539693503	3270.15863390005	3052.3149166943
VIT_200s0313g00040	399.9621	-0.6551	0.1443	-4.53884669959914	0.00000565627372159878	0.000194664408262011	PAS2	gi|225467969|ref|XP_002269096.1| PREDICTED: 3-hydroxyacyl-CoA dehydratase PASTICCINO 2 isoform 1	4.2.1.134	GO:0016021 integral component of membrane GO:0005829 cytosol GO:0005634 nucleus GO:0005739 mitochondrion GO:0006570 tyrosine metabolic process GO:0006550 isoleucine catabolic process GO:0006552 leucine catabolic process GO:0006554 lysine catabolic process GO:0006568 tryptophan metabolic process GO:0006574 valine catabolic process GO:0019482 beta-alanine metabolic process GO:0046251 limonene catab…	Putative uncharacterized protein [Source:UniProtKB/TrEMBL;Acc:D7U6A1]	GO:0080023 3R-hydroxyacyl-CoA dehydratase activity GO:0050732 negative regulation of peptidyl-tyrosine phosphorylation GO:0048640 negative regulation of developmental growth GO:0042761 very long-chain fatty acid biosynthetic process GO:0009923 fatty acid elongase complex GO:0035335 peptidyl-tyrosine dephosphorylation GO:0004725 protein tyrosine phosphatase activity GO:0043481 anthocyanin accumula…	620.136794284776	421.125626048048	424.396484119428	292.850865364887	310.621928286021	330.640870460442
VIT_200s0317g00100	740.1389	0.273	0.0826	3.30353924264858	0.00095472605980806	0.0128640329709515		gi|225448823|ref|XP_002282354.1| PREDICTED: splicing factor 3B subunit 3-like	-	GO:0005829 cytosol GO:0005634 nucleus GO:0009507 chloroplast GO:0003676 nucleic acid binding GO:0009555 pollen development GO:0048481 ovule development GO:0009846 pollen germination	Putative uncharacterized protein [Source:UniProtKB/TrEMBL;Acc:F6HRR6]	GO:0003676 nucleic acid binding GO:0005634 nucleus GO:0005515 protein binding	672.656522790978	690.686715185083	648.357378178018	805.629258078898	781.485327513242	842.017908053601
VIT_200s0322g00030	4373.9093	0.2671	0.0923	2.89480087256973	0.00379399123905854	0.0365105086166335		gi|359496412|ref|XP_002266538.2| PREDICTED: LOW QUALITY PROTEIN: galactomannan galactosyltransferase 1-like	-	GO:0016021 integral component of membrane GO:0005802 trans-Golgi network GO:0005768 endosome GO:0016758 transferase activity. transferring hexosyl groups GO:0000139 Golgi membrane GO:0033843 xyloglucan 6-xylosyltransferase activity	Putative uncharacterized protein [Source:UniProtKB/TrEMBL;Acc:F6HD46]	GO:0016758 transferase activity. transferring hexosyl groups GO:0016021 integral component of membrane	4549.68981431295	3494.12204221025	3862.85491643071	4741.17448432639	4621.11749660433	4974.49721184697
VIT_200s0323g00070	803.3819	-1.2699	0.4008	-3.1685194260456	0.00153217509396371	0.0186372951990376		gi|225426925|ref|XP_002264891.1| PREDICTED: 21 kDa protein	-	GO:0030599 pectinesterase activity GO:0005982 starch metabolic process GO:0005985 sucrose metabolic process GO:0046910 pectinesterase inhibitor activity GO:0043086 negative regulation of catalytic activity	Putative uncharacterized protein [Source:UniProtKB/TrEMBL;Acc:A5CBR6]	GO:0004857 enzyme inhibitor activity GO:0030599 pectinesterase activity GO:0043086 negative regulation of catalytic activity	787.795927593038	1008.0567522068	1611.9538299259	376.191823097187	384.579530258883	651.713355602093
VIT_200s0332g00140	19.2163	1.2758	0.4396	2.90207798532106	0.00370696245820394	0.0358947059724052		gi|296087071|emb|CBI33445.3| unnamed protein product	-	GO:0046686 response to cadmium ion GO:0051287 NAD binding GO:0005747 mitochondrial respiratory chain complex I GO:0006744 ubiquinone biosynthetic process GO:0015992 proton transport GO:0006814 sodium ion transport GO:0008137 NADH dehydrogenase (ubiquinone) activity GO:0006120 mitochondrial electron transport. NADH to ubiquinone GO:0048038 quinone binding	Putative uncharacterized protein [Source:UniProtKB/TrEMBL;Acc:D7TSH3]	GO:0016651 oxidoreductase activity. acting on NAD(P)H GO:0051287 NAD binding GO:0048038 quinone binding GO:0055114 oxidation-reduction process	9.42661793701071	11.1893282283298	13.1741702387406	37.0404256587999	29.5830407891448	14.8841549403414
VIT_200s0338g00020	264.8127	-0.4609	0.1275	-3.61496498700513	0.000300388216234118	0.00525342207962913		gi|297742205|emb|CBI34354.3| unnamed protein product	-	GO:0009941 chloroplast envelope GO:0006508 proteolysis GO:0004252 serine-type endopeptidase activity	Putative uncharacterized protein [Source:UniProtKB/TrEMBL;Acc:D7TV29]	GO:0008150 biological_process GO:0009941 chloroplast envelope GO:0003674 molecular_function GO:0009507 chloroplast	329.258297942731	301.094650507783	289.831745252292	215.297474141774	204.616032124918	248.778018288564
VIT_200s0340g00050	265.1556	-0.5256	0.1215	-4.32519212107931	0.0000152398982288533	0.000449563882520338		gi|296080957|emb|CBI18623.3| unnamed protein product	3.2.1.4	GO:0016021 integral component of membrane GO:0005982 starch metabolic process GO:0005985 sucrose metabolic process GO:0005886 plasma membrane GO:0042538 hyperosmotic salinity response GO:0005794 Golgi apparatus GO:0009826 unidimensional cell growth GO:0008810 cellulase activity GO:0016740 transferase activity GO:0009624 response to nematode GO:0009504 cell plate GO:0048367 shoot system developmen…	Putative uncharacterized protein [Source:UniProtKB/TrEMBL;Acc:F6GYZ4]	GO:0004553 hydrolase activity. hydrolyzing O-glycosyl compounds GO:0005975 carbohydrate metabolic process GO:0003824 catalytic activity	317.138360595146	291.939745593695	329.354255968514	217.612500745449	216.942299120395	217.946554483571
VIT_200s0341g00050	93.6363	0.6034	0.2011	3.00083620709309	0.00269239346700571	0.0282231997743185		gi|296083498|emb|CBI23467.3| unnamed protein product	-	GO:0003677 DNA binding GO:0000785 chromatin GO:0003682 chromatin binding	Putative uncharacterized protein [Source:UniProtKB/TrEMBL;Acc:F6H852]	GO:0003682 chromatin binding GO:0003677 DNA binding	80.126252464591	79.3425092554293	63.0478147139727	131.956516409475	108.471149560198	98.8733149608395
VIT_200s0347g00030	998.346	-0.3972	0.1254	-3.16827967337268	0.0015334392929108	0.0186394440008498		gi|147788101|emb|CAN67068.1| hypothetical protein VITISV_015160	-	GO:0008270 zinc ion binding GO:0003700 sequence-specific DNA binding transcription factor activity GO:0005634 nucleus GO:0005667 transcription factor complex GO:0045449 NOT_FOUND GO:0006355 regulation of transcription. DNA-templated	Putative uncharacterized protein [Source:UniProtKB/TrEMBL;Acc:A5ARZ7]	GO:0005622 intracellular GO:0008270 zinc ion binding	1240.9469184222	1015.17723380665	1148.97584725016	744.28105308151	760.530673620931	1080.16438709906
VIT_200s0357g00100	4086.6598	-0.2377	0.0791	-3.00524381051058	0.00265368041251434	0.0279467114452958		gi|225469438|ref|XP_002268073.1| PREDICTED: pollen-specific protein C13 isoform 1	-	GO:0016023 cytoplasmic membrane-bounded vesicle GO:0009651 response to salt stress GO:0042546 cell wall biogenesis GO:0019344 cysteine biosynthetic process GO:0007030 Golgi organization GO:0006816 calcium ion transport GO:0005615 extracellular space	Putative uncharacterized protein [Source:UniProtKB/TrEMBL;Acc:D7TRB4]		4521.40996050192	4031.20979717008	4714.4709211493	3546.62075683009	3738.55677972818	3967.6904455253
VIT_200s0370g00010	708.872	-0.5447	0.0897	-6.07418646833587	1.24617856010369e-09	0.00000011865696856454		gi|297742896|emb|CBI35687.3| unnamed protein product	2.7.11.1	GO:0006468 protein phosphorylation GO:0005524 ATP binding GO:0009069 serine family amino acid metabolic process GO:0009536 plastid GO:0010200 response to chitin GO:0009595 detection of biotic stimulus GO:0004674 protein serine/threonine kinase activity GO:0004715 non-membrane spanning protein tyrosine kinase activity GO:0002237 response to molecule of bacterial origin GO:0009581 detection of exte…	Putative uncharacterized protein [Source:UniProtKB/TrEMBL;Acc:D7TYW0]	GO:0016772 transferase activity. transferring phosphorus-containing groups GO:0006468 protein phosphorylation GO:0005524 ATP binding GO:0004674 protein serine/threonine kinase activity GO:0004672 protein kinase activity	805.975833614416	873.784813466843	845.969931759126	563.708977994861	538.657867702345	625.13450749434
VIT_200s0371g00050	382.0523	-0.3104	0.1092	-2.84259755416044	0.00447475343436675	0.0412770716424176		gi|359496607|ref|XP_003635278.1| PREDICTED: probable mannitol dehydrogenase-like	1.1.1.195	GO:0055114 oxidation-reduction process GO:0008270 zinc ion binding GO:0006558 L-phenylalanine metabolic process GO:0006570 tyrosine metabolic process GO:0009805 coumarin biosynthetic process GO:0009617 response to bacterium GO:0009809 lignin biosynthetic process GO:0009811 stilbene biosynthetic process GO:0009626 plant-type hypersensitive response GO:0019384 caprolactam catabolic process GO:00421…	Putative uncharacterized protein [Source:UniProtKB/TrEMBL;Acc:D7TRT6]	GO:0046872 metal ion binding GO:0008270 zinc ion binding GO:0055114 oxidation-reduction process GO:0016491 oxidoreductase activity	463.924268471456	412.987932791081	390.520046362667	339.151397438387	340.204969075165	345.525025400783
VIT_200s0375g00040	368.0759	-0.4239	0.1263	-3.35694042050159	0.000788100931255104	0.0110806085814448	anac025	gi|297744870|emb|CBI38329.3| unnamed protein product	-	GO:0005737 cytoplasm GO:0009414 response to water deprivation GO:0009873 ethylene-activated signaling pathway GO:0009753 response to jasmonic acid GO:0009962 regulation of flavonoid biosynthetic process GO:0046982 protein heterodimerization activity GO:0042538 hyperosmotic salinity response GO:0000303 response to superoxide GO:0003677 DNA binding GO:0009644 response to high light intensity GO:001…	Putative uncharacterized protein [Source:UniProtKB/TrEMBL;Acc:D7U6G0]	GO:0007275 multicellular organismal development GO:0006355 regulation of transcription. DNA-templated GO:0003700 sequence-specific DNA binding transcription factor activity GO:0003677 DNA binding	401.304592175599	364.161773249278	499.677456912231	311.371078194287	327.878702079688	304.062022352689
VIT_200s0397g00010	47.7407	0.8572	0.2755	3.11153962194099	0.0018611449628979	0.0214794529081453		gi|359496701|ref|XP_003635305.1| PREDICTED: LRR receptor-like serine/threonine-protein kinase GSO1-like. partial	2.7.11.1	GO:0055114 oxidation-reduction process GO:0016310 phosphorylation GO:0016301 kinase activity GO:0032440 2-alkenal reductase [NAD(P)] activity	Putative uncharacterized protein [Source:UniProtKB/TrEMBL;Acc:F6HD33]	GO:0005515 protein binding	35.686482190112	42.7228895990773	23.525303997751	55.5606384881998	64.0965883764804	64.8523893829162
VIT_200s0399g00060	261.9565	-0.3652	0.1204	-3.03386426863882	0.00241443031397949	0.0260093784734724		gi|297745709|emb|CBI41031.3| unnamed protein product	1.10.3.11	GO:0016021 integral component of membrane GO:0055114 oxidation-reduction process GO:0009644 response to high light intensity GO:0009536 plastid GO:0009658 chloroplast organization GO:0045892 negative regulation of transcription. DNA-templated GO:0046872 metal ion binding GO:0009266 response to temperature stimulus GO:0016117 carotenoid biosynthetic process GO:0009579 thylakoid GO:0005740 mitochon…	Alternative oxidase [Source:UniProtKB/TrEMBL;Acc:D7UE66]	GO:0009916 alternative oxidase activity GO:0070469 respiratory chain GO:0046872 metal ion binding GO:0016020 membrane GO:0055114 oxidation-reduction process GO:0016491 oxidoreductase activity GO:0016021 integral component of membrane	299.631784426412	280.750417365365	303.946927650943	223.400067254637	235.431699613611	228.578093726672
VIT_200s0404g00040	837.0921	-0.3837	0.1236	-3.10473365136387	0.00190450439320698	0.0218482602377338		gi|359496730|ref|XP_003635314.1| PREDICTED: probable ADP-ribosylation factor GTPase-activating protein AGD5-like	-	GO:0005829 cytosol GO:0008270 zinc ion binding GO:0003677 DNA binding GO:0005634 nucleus GO:0005802 trans-Golgi network GO:0005768 endosome GO:0006499 N-terminal protein myristoylation GO:0010227 floral organ abscission GO:0032857 NOT_FOUND GO:0008060 NOT_FOUND	Putative uncharacterized protein [Source:UniProtKB/TrEMBL;Acc:E0CW29]	GO:0032312 regulation of ARF GTPase activity GO:0008060 ARF GTPase activator activity GO:0046872 metal ion binding GO:0008270 zinc ion binding	983.734914712332	921.593761351525	939.13013559022	611.167023370198	648.361643962091	918.564990603928
VIT_200s0415g00070	757.2458	-0.3123	0.1063	-2.93918114846931	0.00329080675509015	0.0329061475936348		gi|225469220|ref|XP_002264753.1| PREDICTED: uncharacterized protein LOC100262463	-	NA	Putative uncharacterized protein [Source:UniProtKB/TrEMBL;Acc:D7T5D4]		820.115760519932	881.92250672381	816.798554801915	606.536970162848	617.545976473398	800.554905005507
VIT_200s0434g00020	1072.8305	-0.2864	0.0779	-3.67684460666177	0.000236136786070149	0.0042872334496359		gi|359496811|ref|XP_003635344.1| PREDICTED: LOW QUALITY PROTEIN: probable protein phosphatase 2C 60-like	3.1.3.16	GO:0005886 plasma membrane GO:0005739 mitochondrion GO:0046872 metal ion binding GO:0006470 protein dephosphorylation GO:0004722 protein serine/threonine phosphatase activity GO:0008287 protein serine/threonine phosphatase complex	Putative uncharacterized protein [Source:UniProtKB/TrEMBL;Acc:F6HHH9]	GO:0046872 metal ion binding GO:0006470 protein dephosphorylation GO:0004722 protein serine/threonine phosphatase activity GO:0004721 phosphoprotein phosphatase activity GO:0016787 hydrolase activity GO:0003824 catalytic activity	1201.22045711622	1150.46638420372	1185.67532148665	949.160907506747	917.074264463489	1033.38561442942
VIT_200s0434g00090	150.7082	-0.7278	0.155	-4.694629914769	0.00000267089824218578	0.000104512614093201		gi|359496801|ref|XP_003635339.1| PREDICTED: aspartic proteinase-like protein 1-like	-	GO:0006508 proteolysis GO:0006865 amino acid transport GO:0031225 anchored component of membrane GO:0004190 aspartic-type endopeptidase activity	Putative uncharacterized protein [Source:UniProtKB/TrEMBL;Acc:D7TCZ7]	GO:0008233 peptidase activity GO:0006508 proteolysis GO:0004190 aspartic-type endopeptidase activity GO:0016787 hydrolase activity	187.185699034927	194.28742651009	182.556359022548	119.223870089262	107.23852286065	113.757469901181
VIT_200s0455g00020	468.748	0.2789	0.0985	2.83267820161523	0.00461598292022727	0.0421039549067457		gi|359496844|ref|XP_002269564.2| PREDICTED: enhancer of mRNA-decapping protein 4-like	-	GO:0005829 cytosol GO:0000166 nucleotide binding GO:0042803 protein homodimerization activity GO:0005634 nucleus GO:0009536 plastid GO:0009965 leaf morphogenesis GO:0010072 primary shoot apical meristem specification GO:0000932 cytoplasmic mRNA processing body GO:0031087 deadenylation-independent decapping of nuclear-transcribed mRNA GO:0010071 root meristem specification GO:0071365 cellular resp…	Putative uncharacterized protein [Source:UniProtKB/TrEMBL;Acc:F6GZB1]	GO:0005515 protein binding	439.684393776285	387.557641363058	442.275715157719	523.196012430549	504.14432011501	515.6296532904
VIT_200s0463g00030	173.4027	-0.7765	0.1583	-4.90440361951519	0.000000937116203672541	0.0000424900386633431		gi|296086975|emb|CBI33231.3| unnamed protein product	3.6.3.8	GO:0016021 integral component of membrane GO:0005524 ATP binding GO:0046872 metal ion binding GO:0009624 response to nematode GO:0005516 calmodulin binding GO:0005388 calcium-transporting ATPase activity GO:0070588 calcium ion transmembrane transport GO:0016529 sarcoplasmic reticulum GO:0006754 ATP biosynthetic process GO:0006882 cellular zinc ion homeostasis	Putative uncharacterized protein [Source:UniProtKB/TrEMBL;Acc:F6HRV7]	GO:0070588 calcium ion transmembrane transport GO:0005388 calcium-transporting ATPase activity GO:0019829 cation-transporting ATPase activity GO:0006812 cation transport GO:0000166 nucleotide binding GO:0046872 metal ion binding GO:0016020 membrane GO:0016021 integral component of membrane GO:0005524 ATP binding	232.29879916205	241.079162737651	183.497371182458	134.27154301315	119.564789856127	129.704778765832
VIT_200s0471g00050	22.9672	-1.5921	0.3997	-3.98345639414545	0.0000679201388361868	0.00153775859909301		gi|359496882|ref|XP_002265013.2| PREDICTED: uncharacterized protein LOC100264704	-	GO:0005829 cytosol GO:0005634 nucleus GO:0016597 amino acid binding GO:0016758 transferase activity. transferring hexosyl groups GO:0019344 cysteine biosynthetic process GO:0030170 pyridoxal phosphate binding GO:0019243 methylglyoxal catabolic process to D-lactate GO:0008773 [protein-PII] uridylyltransferase activity	Putative uncharacterized protein [Source:UniProtKB/TrEMBL;Acc:F6HJR2]	GO:0016597 amino acid binding GO:0008152 metabolic process	37.0331418953992	31.5335613707475	34.8174499166715	8.10259311286248	13.5588936950247	12.7578470917212
VIT_200s0477g00010	290.7958	-0.8214	0.141	-5.82659129344199	5.65709266124893e-09	0.000000461699576767359		gi|359495661|ref|XP_003635050.1| PREDICTED: uncharacterized protein LOC100853358	-	GO:0031225 anchored component of membrane	Putative uncharacterized protein [Source:UniProtKB/TrEMBL;Acc:F6I7I3]		308.385072510779	385.523218048817	421.573447639698	233.817686971174	200.918152026275	194.557168148749
VIT_200s0480g00040	1013.9142	-0.3356	0.1181	-2.84165563941245	0.00448799395513027	0.0413483478953209		gi|359496906|ref|XP_002275842.2| PREDICTED: LOW QUALITY PROTEIN: polyphenol oxidase. chloroplastic-like isoform 1	-	GO:0052716 hydroquinone:oxygen oxidoreductase activity GO:0055114 oxidation-reduction process GO:0009507 chloroplast GO:0006570 tyrosine metabolic process GO:0009805 coumarin biosynthetic process GO:0046872 metal ion binding GO:0006771 riboflavin metabolic process GO:0009821 alkaloid biosynthetic process GO:0009809 lignin biosynthetic process GO:0009811 stilbene biosynthetic process GO:0004097 ca…	Putative uncharacterized protein [Source:UniProtKB/TrEMBL;Acc:F6I2B6]	GO:0004097 catechol oxidase activity GO:0055114 oxidation-reduction process	1238.25359901162	1255.23918488718	900.548637033908	857.717356661585	834.488275593793	997.238381002876
VIT_200s0487g00050	756.7086	-0.7042	0.0982	-7.17135403612274	7.42595855104005e-13	1.35397344261995e-10		gi|359496928|ref|XP_003635374.1| PREDICTED: probable disease resistance protein At5g66900-like	-	GO:0005524 ATP binding GO:0006952 defense response GO:0043531 ADP binding GO:0017111 nucleoside-triphosphatase activity	Putative uncharacterized protein [Source:UniProtKB/TrEMBL;Acc:F6HWT5]	GO:0043531 ADP binding GO:0006952 defense response	880.042117405214	1062.98618169133	872.318272236607	549.818818372811	574.404041989229	600.681967235208
VIT_200s0505g00030	101.347	0.7047	0.2303	3.059627730184	0.00221612265585095	0.0243646228341845		gi|297735946|emb|CBI23503.3| unnamed protein product	1.6.99.5 | 1.6.5.3	GO:0016021 integral component of membrane GO:0016023 cytoplasmic membrane-bounded vesicle GO:0005743 mitochondrial inner membrane GO:0006744 ubiquinone biosynthetic process GO:0015992 proton transport GO:0006814 sodium ion transport GO:0008137 NADH dehydrogenase (ubiquinone) activity GO:0006120 mitochondrial electron transport. NADH to ubiquinone GO:0070469 respiratory chain	Putative uncharacterized protein [Source:UniProtKB/TrEMBL;Acc:F6H891]	GO:0042773 ATP synthesis coupled electron transport GO:0006120 mitochondrial electron transport. NADH to ubiquinone GO:0008137 NADH dehydrogenase (ubiquinone) activity GO:0016020 membrane GO:0055114 oxidation-reduction process GO:0016491 oxidoreductase activity	86.1862211383836	47.8089478846817	95.9832403108241	126.168949900287	146.682577246176	105.2522385067
VIT_200s0510g00050	785.4702	-0.7149	0.0903	-7.91839379754488	2.40598320922862e-15	6.44314784733895e-13		gi|296084698|emb|CBI25840.3| unnamed protein product	-	GO:0016023 cytoplasmic membrane-bounded vesicle GO:0006508 proteolysis GO:0006865 amino acid transport GO:0031225 anchored component of membrane GO:0004190 aspartic-type endopeptidase activity	Putative uncharacterized protein [Source:UniProtKB/TrEMBL;Acc:D7T5Q6]	GO:0031225 anchored component of membrane GO:0006865 amino acid transport GO:0008233 peptidase activity GO:0006508 proteolysis GO:0004190 aspartic-type endopeptidase activity GO:0016787 hydrolase activity	1034.2346536606	925.662607980008	968.301512547431	556.763898183836	579.334548787419	648.523893829162
VIT_200s0524g00030	1779.7447	-0.2812	0.0743	-3.78402011484489	0.000154315343539289	0.00305053134131474		gi|225469211|ref|XP_002263607.1| PREDICTED: U-box domain-containing protein 9	-	GO:0005634 nucleus GO:0009536 plastid GO:0016567 protein ubiquitination GO:0004842 ubiquitin-protein transferase activity GO:0000151 ubiquitin ligase complex	Putative uncharacterized protein [Source:UniProtKB/TrEMBL;Acc:D7SZ16]	GO:0004842 ubiquitin-protein transferase activity GO:0000151 ubiquitin ligase complex GO:0016567 protein ubiquitination GO:0071215 cellular response to abscisic acid stimulus GO:0046777 protein autophosphorylation GO:0070696 transmembrane receptor protein serine/threonine kinase binding GO:0005515 protein binding GO:0005488 binding	1986.32306529869	1857.42848590274	2011.88399788767	1588.10825012105	1713.3511123713	1521.37326568776
VIT_200s0531g00050	3129.8489	-0.2442	0.0836	-2.92290910140808	0.00346777735929413	0.034275799400774		gi|359497005|ref|XP_003635396.1| PREDICTED: probable acetyl-CoA acetyltransferase. cytosolic 2-like	2.3.1.9	GO:0005886 plasma membrane GO:0005829 cytosol GO:0006550 isoleucine catabolic process GO:0006552 leucine catabolic process GO:0006554 lysine catabolic process GO:0006568 tryptophan metabolic process GO:0006574 valine catabolic process GO:0009860 pollen tube growth GO:0042967 acyl-carrier-protein biosynthetic process GO:0016126 sterol biosynthetic process GO:0005777 peroxisome GO:0009793 embryo de…	Putative uncharacterized protein [Source:UniProtKB/TrEMBL;Acc:F6HRX1]	GO:0003985 acetyl-CoA C-acetyltransferase activity GO:0019745 pentacyclic triterpenoid biosynthetic process GO:0016126 sterol biosynthetic process GO:0016747 transferase activity. transferring acyl groups other than amino-acyl groups GO:0016746 transferase activity. transferring acyl groups GO:0016740 transferase activity GO:0008152 metabolic process GO:0003824 catalytic activity	3583.46147576936	3245.92239787275	3352.82632575947	2646.07540800052	2747.52491329183	3203.28277394634
VIT_200s0532g00030	7494.8157	-0.2705	0.0916	-2.952951431521	0.00314751480273791	0.0318242265527117	ATCXXS1	gi|297741860|emb|CBI33224.3| unnamed protein product	-	GO:0005829 cytosol GO:0006661 phosphatidylinositol biosynthetic process GO:0009055 electron carrier activity GO:0045454 cell redox homeostasis GO:0006457 protein folding GO:0015035 protein disulfide oxidoreductase activity GO:0006662 glycerol ether metabolic process GO:0003756 protein disulfide isomerase activity	Thioredoxin [Source:UniProtKB/TrEMBL;Acc:D7TRU8]	GO:0003756 protein disulfide isomerase activity GO:0006662 glycerol ether metabolic process GO:0006661 phosphatidylinositol biosynthetic process GO:0006457 protein folding GO:0045454 cell redox homeostasis GO:0015035 protein disulfide oxidoreductase activity GO:0009055 electron carrier activity GO:0005829 cytosol	8770.79466053582	7865.08053285871	7949.67072692002	6166.07335888835	6524.29312070598	7692.9817963079
VIT_200s0533g00010	600.1436	-0.3517	0.103	-3.41401026743479	0.000640141633256617	0.00952377383019545		gi|225469844|ref|XP_002265824.1| PREDICTED: uncharacterized protein LOC100253628	-	GO:0005634 nucleus GO:0009507 chloroplast	Putative uncharacterized protein [Source:UniProtKB/TrEMBL;Acc:F6HJR7]		641.010019716728	666.273635414182	713.28721721181	468.792887244186	514.005333711391	597.492505462278
VIT_200s0533g00050	2035.6831	-0.2429	0.0793	-3.06346168317666	0.0021879222197347	0.0241225755685721		gi|359497024|ref|XP_003635400.1| PREDICTED: uncharacterized protein LOC100852642	-	GO:0055114 oxidation-reduction process GO:0005886 plasma membrane GO:0006468 protein phosphorylation GO:0005524 ATP binding GO:0009069 serine family amino acid metabolic process GO:0005576 extracellular region GO:0020037 heme binding GO:0010200 response to chitin GO:0046872 metal ion binding GO:0004674 protein serine/threonine kinase activity GO:0004601 peroxidase activity GO:0006979 response to …	Putative uncharacterized protein [Source:UniProtKB/TrEMBL;Acc:F6HJR9]	GO:0031225 anchored component of membrane GO:0010200 response to chitin	2098.09582083753	2076.12899218373	2446.6316157661	1883.27414208961	1852.63792942019	1857.32990576975
VIT_200s0583g00040	334.4209	0.3275	0.1135	2.8854255685899	0.00390884878578174	0.0373432326307208		gi|359497085|ref|XP_002269005.2| PREDICTED: uncharacterized protein LOC100244841	-	GO:0008270 zinc ion binding GO:0015996 chlorophyll catabolic process	Putative uncharacterized protein [Source:UniProtKB/TrEMBL;Acc:A5BMW9]	GO:0046872 metal ion binding GO:0008270 zinc ion binding GO:0005515 protein binding	289.531836636757	289.905322279453	311.475024930223	363.459176776974	343.902849173809	408.251106935079
VIT_200s0587g00030	909.0415	-0.3521	0.0918	-3.83570494438015	0.000125204648951311	0.00252456762161944		gi|225470342|ref|XP_002269338.1| PREDICTED: CBS domain-containing protein CBSX5	-	GO:0009753 response to jasmonic acid GO:0009611 response to wounding GO:0003824 catalytic activity GO:0009695 jasmonic acid biosynthetic process GO:0009620 response to fungus GO:0030554 adenyl nucleotide binding	Putative uncharacterized protein [Source:UniProtKB/TrEMBL;Acc:F6HD56]		1096.18100010382	906.335586494711	1052.99260693934	763.958779212748	848.047169288818	786.733903989476
VIT_200s0615g00020	154.1851	-1.9572	0.206	-9.50061145289674	2.08661437595201e-21	1.11757761842005e-18		gi|359497139|ref|XP_003635435.1| PREDICTED: probable mannitol dehydrogenase-like	1.1.1.195	GO:0055114 oxidation-reduction process GO:0008270 zinc ion binding GO:0006558 L-phenylalanine metabolic process GO:0006570 tyrosine metabolic process GO:0009805 coumarin biosynthetic process GO:0009617 response to bacterium GO:0009809 lignin biosynthetic process GO:0009811 stilbene biosynthetic process GO:0009626 plant-type hypersensitive response GO:0019384 caprolactam catabolic process GO:00421…	Putative uncharacterized protein [Source:UniProtKB/TrEMBL;Acc:D7ST12]	GO:0046872 metal ion binding GO:0008270 zinc ion binding GO:0055114 oxidation-reduction process GO:0016491 oxidoreductase activity	288.18517693147	210.562813024024	235.25303997751	68.2932848084123	81.3533621701483	41.463003048094
VIT_200s0615g00030	1810.8096	-1.2603	0.0873	-14.4390830158355	2.93723881075943e-47	1.67804453258686e-43		gi|359497141|ref|XP_003635436.1| PREDICTED: probable mannitol dehydrogenase-like isoform 2	1.1.1.195	GO:0055114 oxidation-reduction process GO:0008270 zinc ion binding GO:0006558 L-phenylalanine metabolic process GO:0006570 tyrosine metabolic process GO:0009805 coumarin biosynthetic process GO:0009617 response to bacterium GO:0009809 lignin biosynthetic process GO:0009811 stilbene biosynthetic process GO:0009626 plant-type hypersensitive response GO:0019384 caprolactam catabolic process GO:00421…	Putative uncharacterized protein [Source:UniProtKB/TrEMBL;Acc:F6GZD1]	GO:0046872 metal ion binding GO:0008270 zinc ion binding GO:0055114 oxidation-reduction process GO:0016491 oxidoreductase activity	2807.11215567126	2486.06529000345	2370.40963081339	973.468686845335	1109.36402959293	1118.43792837423
VIT_200s0652g00010	59.9145	0.7586	0.2521	3.00872890510299	0.00262343091102188	0.0276865655073916		gi|359497179|ref|XP_002268276.2| PREDICTED: uncharacterized protein LOC100246521	-	GO:0008270 zinc ion binding GO:0003677 DNA binding GO:0003700 sequence-specific DNA binding transcription factor activity GO:0005634 nucleus GO:0005667 transcription factor complex GO:0045449 NOT_FOUND GO:0006355 regulation of transcription. DNA-templated	Putative uncharacterized protein [Source:UniProtKB/TrEMBL;Acc:F6HJS1]	GO:0006355 regulation of transcription. DNA-templated GO:0003677 DNA binding	40.3997911586173	53.9122178274071	39.5225107162217	85.6559843359748	82.585988869696	57.4103119127455
VIT_200s0652g00030	823.0615	0.3895	0.1068	3.64616771876513	0.000266180281501438	0.0047275273001587		gi|296085729|emb|CBI29531.3| unnamed protein product	-	GO:0006886 intracellular protein transport GO:0009506 plasmodesma GO:0009630 gravitropism GO:0000226 microtubule cytoskeleton organization GO:0045298 tubulin complex GO:0010564 regulation of cell cycle process GO:0009524 phragmoplast GO:0005874 microtubule GO:0008017 microtubule binding GO:0007131 reciprocal meiotic recombination GO:0051567 histone H3-K9 methylation GO:0006342 chromatin silencing…	Putative uncharacterized protein [Source:UniProtKB/TrEMBL;Acc:F6HJS2]	GO:0030981 cortical microtubule cytoskeleton GO:0007017 microtubule-based process GO:0008017 microtubule binding GO:0009574 preprophase band GO:0009920 cell plate formation involved in plant-type cell wall biogenesis GO:0009630 gravitropism GO:0007131 reciprocal meiotic recombination GO:0000226 microtubule cytoskeleton organization GO:0006342 chromatin silencing GO:0016572 histone phosphorylation…	826.849059046368	658.135942157215	650.239402497838	926.010641469997	855.442929486104	1021.69092126201
VIT_200s0698g00010	7627.5945	0.3084	0.0771	3.99895438064145	0.0000636229406585087	0.0014676091250958		gi|359476986|ref|XP_003631925.1| PREDICTED: catalase isozyme 1-like	1.11.1.6	GO:0005618 cell wall GO:0009941 chloroplast envelope GO:0005982 starch metabolic process GO:0048046 apoplast GO:0055114 oxidation-reduction process GO:0005886 plasma membrane GO:0046686 response to cadmium ion GO:0005739 mitochondrion GO:0009570 chloroplast stroma GO:0006568 tryptophan metabolic process GO:0020037 heme binding GO:0009409 response to cold GO:0009970 cellular response to sulfate st…	Catalase [Source:UniProtKB/TrEMBL;Acc:F6I0K4]	GO:0004096 catalase activity GO:0042744 hydrogen peroxide catabolic process GO:0046872 metal ion binding GO:0020037 heme binding GO:0006979 response to oxidative stress GO:0004601 peroxidase activity GO:0055114 oxidation-reduction process GO:0016491 oxidoreductase activity	7055.82352585252	7058.43168876184	6330.18879971484	8411.64916445309	8939.00882511993	7970.46497055284
VIT_200s0732g00010	126.234	0.6762	0.1716	3.94070063161777	0.0000812439669228128	0.00177155260698484		gi|359497258|ref|XP_002271511.2| PREDICTED: homeobox-leucine zipper protein HAT22	-	GO:0003700 sequence-specific DNA binding transcription factor activity GO:0005634 nucleus GO:0005667 transcription factor complex GO:0045449 NOT_FOUND GO:0006355 regulation of transcription. DNA-templated GO:0043565 sequence-specific DNA binding GO:0009735 response to cytokinin GO:0006473 protein acetylation	Putative uncharacterized protein [Source:UniProtKB/TrEMBL;Acc:A5B626]	GO:0043565 sequence-specific DNA binding GO:0006355 regulation of transcription. DNA-templated GO:0006351 transcription. DNA-templated GO:0005634 nucleus GO:0003700 sequence-specific DNA binding transcription factor activity GO:0003677 DNA binding	108.406106275623	98.6695307407262	83.7500822319936	155.106782446225	146.682577246176	164.788858268066
VIT_200s0768g00040	534.8571	-0.4974	0.1487	-3.34429447156223	0.000824921269251235	0.0114573141277933		gi|296088212|emb|CBI35727.3| unnamed protein product	-	GO:0016021 integral component of membrane GO:0005829 cytosol GO:0005524 ATP binding GO:0009069 serine family amino acid metabolic process GO:0000186 activation of MAPKK activity GO:0004709 MAP kinase kinase kinase activity GO:0007178 transmembrane receptor protein serine/threonine kinase signaling pathway GO:0009814 defense response. incompatible interaction GO:0016998 cell wall macromolecule cat…	Putative uncharacterized protein [Source:UniProtKB/TrEMBL;Acc:F6HWV5]	GO:0016772 transferase activity. transferring phosphorus-containing groups GO:0006468 protein phosphorylation GO:0005524 ATP binding GO:0004672 protein kinase activity	696.223067633505	588.965549472994	593.778672903235	357.671610267787	384.579530258883	587.924120143487
VIT_200s0779g00010	438.287	0.5623	0.1131	4.97045632427156	0.00000066795507373154	0.0000323392147137991		gi|359497301|ref|XP_003635478.1| PREDICTED: uncharacterized protein LOC100853077	-	GO:0005739 mitochondrion GO:0009507 chloroplast	Putative uncharacterized protein [Source:UniProtKB/TrEMBL;Acc:F6I2F0]		350.804853227327	401.798604562751	309.593000610403	548.661305070974	536.19261430325	482.671881636786
VIT_200s0802g00010	255.7609	-0.5657	0.1417	-3.99321960595031	0.0000651821475238162	0.00149352516899824		gi|225438233|ref|XP_002266117.1| PREDICTED: uncharacterized protein LOC100267927	-	GO:0005886 plasma membrane GO:0009554 megasporogenesis	Putative uncharacterized protein [Source:UniProtKB/TrEMBL;Acc:D7ST19]	GO:0005575 cellular_component GO:0008150 biological_process GO:0003674 molecular_function	261.251982825725	302.111862164904	353.820572126175	186.359641595837	212.011792322205	219.009708407881
VIT_200s0802g00020	23.7361	2.0902	0.4672	4.47443116202601	0.0000076615003918396	0.000253495087289071		gi|359497315|ref|XP_002266324.2| PREDICTED: uncharacterized protein LOC100262782	-	GO:0005874 microtubule	Putative uncharacterized protein [Source:UniProtKB/TrEMBL;Acc:D7ST21]	GO:0005874 microtubule GO:0003674 molecular_function	12.7932672002288	4.06884662848355	9.4101215991004	46.3005320734999	51.7703213810034	18.0736167132717
VIT_200s0865g00030	463.064	-0.3787	0.1289	-2.93891814010982	0.00329360051431236	0.0329148800086295		gi|225469181|ref|XP_002275483.1| PREDICTED: probable histone H2A.3	-	GO:0005618 cell wall GO:0046982 protein heterodimerization activity GO:0003677 DNA binding GO:0009611 response to wounding GO:0009617 response to bacterium GO:0000786 nucleosome GO:0006334 nucleosome assembly GO:0005730 nucleolus GO:0009294 DNA mediated transformation GO:0008283 cell proliferation GO:0001510 RNA methylation	Histone H2A [Source:UniProtKB/TrEMBL;Acc:D7U6X1]	GO:0046982 protein heterodimerization activity GO:0006334 nucleosome assembly GO:0005694 chromosome GO:0000786 nucleosome GO:0005634 nucleus GO:0003677 DNA binding	443.051043039503	490.296018732268	638.947256578917	410.917222152311	378.416396761144	416.75633832956
VIT_200s0904g00010	306.9778	-0.4437	0.1206	-3.67857982912982	0.000234536283721651	0.00426721588822226		gi|225469185|ref|XP_002275624.1| PREDICTED: oxygen-evolving enhancer protein 3-2. chloroplastic	-	GO:0048046 apoplast GO:0009644 response to high light intensity GO:0009570 chloroplast stroma GO:0035304 regulation of protein dephosphorylation GO:0009744 response to sucrose GO:0005509 calcium ion binding GO:0009637 response to blue light GO:0010155 regulation of proton transport GO:0009853 photorespiration GO:0010114 response to red light GO:0006364 rRNA processing GO:0010218 response to far r…	Putative uncharacterized protein [Source:UniProtKB/TrEMBL;Acc:F6H8B4]	GO:0019898 extrinsic component of membrane GO:0009654 photosystem II oxygen evolving complex GO:0009523 photosystem II GO:0015979 photosynthesis GO:0005509 calcium ion binding	358.884811459051	379.419948106091	323.708183009054	239.605253480362	256.386353505922	283.862097790797
VIT_200s0941g00020	46.1484	1.6462	0.3259	5.05093235688838	0.000000439658756229782	0.0000223599745490274		gi|296090684|emb|CBI41083.3| unnamed protein product	-	GO:0008270 zinc ion binding GO:0046982 protein heterodimerization activity GO:0042803 protein homodimerization activity GO:0005634 nucleus GO:0080022 primary root development GO:0010492 maintenance of shoot apical meristem identity GO:0010468 regulation of gene expression GO:0010078 maintenance of root meristem identity GO:0010071 root meristem specification GO:0019048 modulation by virus of host…	Putative uncharacterized protein [Source:UniProtKB/TrEMBL;Acc:D7UEB9]	GO:0008270 zinc ion binding GO:0005515 protein binding	25.5865344004576	16.2753865139342	24.466316157661	91.4435508451622	77.6554820715051	41.463003048094
VIT_200s0992g00010	201.2048	0.3897	0.1357	2.87216504213554	0.00407669997356673	0.038581204222507		gi|225444440|ref|XP_002266891.1| PREDICTED: uncharacterized protein LOC100252085	-	GO:0005634 nucleus GO:0046872 metal ion binding	Putative uncharacterized protein [Source:UniProtKB/TrEMBL;Acc:F6HRY3]	GO:0008150 biological_process GO:0003674 molecular_function GO:0046872 metal ion binding GO:0005634 nucleus	182.472390066422	166.822711767826	172.205225263537	231.502660367499	241.594833111349	212.63078486202
VIT_200s1291g00030	488.8224	-0.578	0.1542	-3.74794756023154	0.000178287516420182	0.00343333679092753		gi|296087016|emb|CBI33279.3| unnamed protein product	2.7.11.1	GO:0005829 cytosol GO:0005524 ATP binding GO:0009069 serine family amino acid metabolic process GO:0005634 nucleus GO:0000186 activation of MAPKK activity GO:0004709 MAP kinase kinase kinase activity GO:0007178 transmembrane receptor protein serine/threonine kinase signaling pathway GO:0004713 protein tyrosine kinase activity GO:0046777 protein autophosphorylation GO:0005777 peroxisome GO:0009814…	Putative uncharacterized protein [Source:UniProtKB/TrEMBL;Acc:F6HRZ2]	GO:0016772 transferase activity. transferring phosphorus-containing groups GO:0006468 protein phosphorylation GO:0005524 ATP binding GO:0004674 protein serine/threonine kinase activity GO:0004672 protein kinase activity	663.229904853968	553.363141473763	540.140979788363	309.056051590612	345.135475873356	522.00857683626
VIT_200s1353g00010	32.7116	1.6002	0.3453	4.63471960643345	0.00000357421615825788	0.000132594135793034		gi|359497545|ref|XP_003635561.1| PREDICTED: leucine-rich repeat receptor-like serine/threonine-protein kinase BAM1-like	2.7.11.1	GO:0016021 integral component of membrane GO:0005985 sucrose metabolic process GO:0055114 oxidation-reduction process GO:0005886 plasma membrane GO:0005829 cytosol GO:0005524 ATP binding GO:0009069 serine family amino acid metabolic process GO:0016023 cytoplasmic membrane-bounded vesicle GO:0009414 response to water deprivation GO:0005634 nucleus GO:0009507 chloroplast GO:0009926 auxin polar tran…	Putative uncharacterized protein [Source:UniProtKB/TrEMBL;Acc:F6HWW0]	GO:0016020 membrane GO:0016021 integral component of membrane GO:0016772 transferase activity. transferring phosphorus-containing groups GO:0006468 protein phosphorylation GO:0005524 ATP binding GO:0004674 protein serine/threonine kinase activity GO:0004672 protein kinase activity GO:0005515 protein binding	16.1599164634469	18.309809828176	14.1151823986506	55.5606384881998	59.1660815782896	32.9577716536132
VIT_200s1682g00010	169.2017	0.6544	0.1567	4.1764188273219	0.000029613434927862	0.000783247933994795		gi|296084787|emb|CBI25930.3| unnamed protein product	-	GO:0005507 copper ion binding GO:0055114 oxidation-reduction process GO:0016023 cytoplasmic membrane-bounded vesicle GO:0009738 abscisic acid-activated signaling pathway GO:0005634 nucleus GO:0005576 extracellular region GO:0005773 vacuole GO:0008131 primary amine oxidase activity GO:0048038 quinone binding GO:0009308 amine metabolic process GO:0006809 nitric oxide biosynthetic process	Putative uncharacterized protein [Source:UniProtKB/TrEMBL;Acc:F6HDD0]	GO:0048038 quinone binding GO:0009308 amine metabolic process GO:0008131 primary amine oxidase activity GO:0005507 copper ion binding GO:0055114 oxidation-reduction process	134.665970528724	126.13424548299	132.682714547316	215.297474141774	234.199072914063	172.230935738237
VIT_200s1737g00010	252.0344	-0.4498	0.1324	-3.39589746591939	0.000684039787299959	0.0099688118912716		gi|359497671|ref|XP_002267258.2| PREDICTED: probable S-acyltransferase At3g60800-like. partial	-	GO:0008270 zinc ion binding GO:0016020 membrane GO:0005794 Golgi apparatus GO:0016740 transferase activity	Putative uncharacterized protein [Source:UniProtKB/TrEMBL;Acc:D7T606]	GO:0008150 biological_process GO:0046872 metal ion binding GO:0005794 Golgi apparatus GO:0008270 zinc ion binding	300.978444131699	253.285702623101	318.062110049594	197.934774614212	221.872805918586	220.072862332191
VIT_200s1937g00010	225.3029	0.467	0.1471	3.17533840978901	0.00149661850790322	0.0182826404896317		gi|359497710|ref|XP_003635614.1| PREDICTED: primary amine oxidase-like. partial	-	GO:0005507 copper ion binding GO:0055114 oxidation-reduction process GO:0016023 cytoplasmic membrane-bounded vesicle GO:0009738 abscisic acid-activated signaling pathway GO:0005802 trans-Golgi network GO:0005794 Golgi apparatus GO:0005768 endosome GO:0005576 extracellular region GO:0005773 vacuole GO:0008131 primary amine oxidase activity GO:0048038 quinone binding GO:0009308 amine metabolic proc…	Putative uncharacterized protein [Source:UniProtKB/TrEMBL;Acc:F6HWY7]	GO:0048038 quinone binding GO:0009308 amine metabolic process GO:0008131 primary amine oxidase activity GO:0005507 copper ion binding GO:0055114 oxidation-reduction process	202.67228564573	173.943193367672	189.143444141918	283.590758950187	290.899901093257	211.56763093771
VIT_200s2015g00020	32.8705	1.0854	0.3138	3.45850846817719	0.000543175197094087	0.0083269049221785		gi|359497716|ref|XP_003635617.1| PREDICTED: F-box protein FBW2-like	-	GO:0003723 RNA binding GO:0003964 RNA-directed DNA polymerase activity GO:0006278 RNA-dependent DNA replication	Putative uncharacterized protein [Source:UniProtKB/TrEMBL;Acc:F6HWY3]	GO:0006278 RNA-dependent DNA replication GO:0003964 RNA-directed DNA polymerase activity GO:0003723 RNA binding GO:0005515 protein binding	23.5665448425268	22.3786564566595	16.9382188783807	45.1430187716624	45.6071878832649	43.5893108967142
VIT_200s2085g00010	504.6002	0.4326	0.0984	4.39685528189078	0.0000109830519740553	0.000344128935618528		gi|359497728|ref|XP_003635622.1| PREDICTED: probably inactive leucine-rich repeat receptor-like protein kinase At5g48380-like	2.7.11.1	GO:0016021 integral component of membrane GO:0005886 plasma membrane GO:0006468 protein phosphorylation GO:0005524 ATP binding GO:0009863 salicylic acid mediated signaling pathway GO:0009697 salicylic acid biosynthetic process GO:0031348 negative regulation of defense response GO:0009506 plasmodesma GO:0042742 defense response to bacterium GO:0009627 systemic acquired resistance GO:0004672 protei…	Putative uncharacterized protein [Source:UniProtKB/TrEMBL;Acc:D7SZ83]	GO:0016020 membrane GO:0016021 integral component of membrane GO:0016772 transferase activity. transferring phosphorus-containing groups GO:0006468 protein phosphorylation GO:0005524 ATP binding GO:0004672 protein kinase activity GO:0005515 protein binding	410.057880259966	449.607552447433	430.983569238798	585.701730729773	532.494734204607	618.75558394848
VIT_200s2086g00010	108.3486	1.2236	0.238	5.14063249905585	0.000000273815151564672	0.0000148981520084664		gi|359497730|ref|XP_002273430.2| PREDICTED: 1-aminocyclopropane-1-carboxylate oxidase	-	GO:0055114 oxidation-reduction process GO:0006950 response to stress GO:0046872 metal ion binding GO:0009693 ethylene biosynthetic process GO:0016706 oxidoreductase activity. acting on paired donors. with incorporation or reduction of molecular oxygen. 2-oxoglutarate as one donor. and incorporation of one atom each of oxygen into both donors GO:0009815 1-aminocyclopropane-1-carboxylate oxidase ac…	Putative uncharacterized protein [Source:UniProtKB/TrEMBL;Acc:F6I7R7]	GO:0009815 1-aminocyclopropane-1-carboxylate oxidase activity GO:0043900 regulation of multi-organism process GO:0009595 detection of biotic stimulus GO:0010200 response to chitin GO:0070838 divalent metal ion transport GO:0030003 cellular cation homeostasis GO:0009693 ethylene biosynthetic process GO:0050832 defense response to fungus GO:0042742 defense response to bacterium GO:0031348 negative …	58.5796971799951	46.7917362275609	89.3961551914538	179.414561784812	166.40460443894	109.504854203941
VIT_200s2207g00010	103.4237	-0.7138	0.2078	-3.43435080050526	0.000593974957298613	0.0089613880221311		gi|296083573|emb|CBI23564.3| unnamed protein product	-	GO:0005982 starch metabolic process GO:0005985 sucrose metabolic process GO:0005886 plasma membrane GO:0005829 cytosol GO:0006011 UDP-glucose metabolic process GO:0006012 galactose metabolic process GO:0006047 UDP-N-acetylglucosamine metabolic process GO:0052630 UDP-N-acetylgalactosamine diphosphorylase activity GO:0019276 UDP-N-acetylgalactosamine metabolic process GO:0003983 UTP:glucose-1-phosp…	Putative uncharacterized protein [Source:UniProtKB/TrEMBL;Acc:F6H8F1]	GO:0016779 nucleotidyltransferase activity GO:0008152 metabolic process GO:0070569 uridylyltransferase activity	114.466074949416	126.13424548299	145.856884786056	60.1906916955498	73.9576019728621	99.9364688851496
VIT_200s2300g00010	96.7322	-0.7807	0.1998	-3.90668897695636	0.0000935694687212032	0.00200210627267503		gi|359497770|ref|XP_002272250.2| PREDICTED: acyl-CoA--sterol O-acyltransferase 1-like	2.3.1.75	GO:0008270 zinc ion binding GO:0009507 chloroplast GO:0005515 protein binding GO:0005509 calcium ion binding GO:0016746 transferase activity. transferring acyl groups GO:0034434 sterol esterification GO:0016127 sterol catabolic process	Putative uncharacterized protein [Source:UniProtKB/TrEMBL;Acc:D7TGH5]		129.279331707575	103.755589026331	133.623726707226	62.5057182992248	71.4923485737666	79.7365443232577
VIT_200s2507g00010	56.1874	1.1164	0.2523	4.42557432501867	0.00000961860311683177	0.000310458076872655		gi|296081456|emb|CBI18855.3| unnamed protein product	-	GO:0003723 RNA binding GO:0003964 RNA-directed DNA polymerase activity GO:0006278 RNA-dependent DNA replication	Putative uncharacterized protein [Source:UniProtKB/TrEMBL;Acc:F6GZI8]	GO:0005515 protein binding	40.3997911586173	34.5851963421102	31.0534012770313	72.9233380157623	67.7944684751236	90.3680835663587
VIT_200s2563g00010	1021.626	-0.5662	0.0941	-6.01401810417682	1.80980285032356e-09	0.000000162399010741861		gi|296081459|emb|CBI18858.3| unnamed protein product	-	GO:0016023 cytoplasmic membrane-bounded vesicle GO:0016020 membrane GO:0005739 mitochondrion GO:0016758 transferase activity. transferring hexosyl groups GO:0016051 carbohydrate biosynthetic process	Putative uncharacterized protein [Source:UniProtKB/TrEMBL;Acc:D7ST65]	GO:0016757 transferase activity. transferring glycosyl groups	1094.16101054589	1217.6023535737	1348.47042515109	762.80126591091	876.397583378415	830.32321488619
VIT_200s2579g00010	369.9884	0.4714	0.1153	4.08880766227583	0.0000433596180789288	0.00107235280556243		gi|359497849|ref|XP_003635669.1| PREDICTED: phosphoserine aminotransferase. chloroplastic-like	2.6.1.52	GO:0046686 response to cadmium ion GO:0009570 chloroplast stroma GO:0006544 glycine metabolic process GO:0034976 response to endoplasmic reticulum stress GO:0009627 systemic acquired resistance GO:0030170 pyridoxal phosphate binding GO:0009534 chloroplast thylakoid GO:0006566 threonine metabolic process GO:0042816 vitamin B6 metabolic process GO:0006564 L-serine biosynthetic process GO:0004648 O-…	Putative uncharacterized protein [Source:UniProtKB/TrEMBL;Acc:F6H8F3]	GO:0004648 O-phospho-L-serine:2-oxoglutarate aminotransferase activity GO:0006564 L-serine biosynthetic process GO:0008483 transaminase activity GO:0008652 cellular amino acid biosynthetic process GO:0030170 pyridoxal phosphate binding GO:0016740 transferase activity GO:0008152 metabolic process GO:0003824 catalytic activity	299.631784426412	300.077438850662	330.295268128424	393.554522624749	488.12017302089	408.251106935079
VIT_201s0010g00510	220.9866	0.5993	0.1499	3.99701890906015	0.0000641451789317772	0.0014776669646663		gi|297738193|emb|CBI27394.3| unnamed protein product	-	GO:0005576 extracellular region GO:0042157 lipoprotein metabolic process	Putative uncharacterized protein [Source:UniProtKB/TrEMBL;Acc:D7TA72]	GO:0005575 cellular_component GO:0008150 biological_process	177.759081097916	152.581748568133	195.730529261288	265.070546120787	309.389301586473	225.388631953742
VIT_201s0010g01000	179.479	1.0563	0.1592	6.63592752588962	3.22468265495003e-11	4.42142688185509e-09	NIK2	gi|225425033|ref|XP_002269902.1| PREDICTED: protein NSP-INTERACTING KINASE 1	2.7.11.1	GO:0016021 integral component of membrane GO:0055114 oxidation-reduction process GO:0005886 plasma membrane GO:0006468 protein phosphorylation GO:0005524 ATP binding GO:0009069 serine family amino acid metabolic process GO:0016023 cytoplasmic membrane-bounded vesicle GO:0004713 protein tyrosine kinase activity GO:0009736 cytokinin-activated signaling pathway GO:0004674 protein serine/threonine ki…	Putative uncharacterized protein [Source:UniProtKB/TrEMBL;Acc:D7TAB0]	GO:0000166 nucleotide binding GO:0016020 membrane GO:0016021 integral component of membrane GO:0016772 transferase activity. transferring phosphorus-containing groups GO:0016310 phosphorylation GO:0016301 kinase activity GO:0006468 protein phosphorylation GO:0005524 ATP binding GO:0004674 protein serine/threonine kinase activity GO:0004672 protein kinase activity GO:0016740 transferase activity G…	98.3061584859688	120.030975540265	132.682714547316	261.598006215274	252.688473407279	211.56763093771
VIT_201s0010g01180	3236.6262	-0.3497	0.0911	-3.84034426321386	0.00012286189447788	0.00249198817687147		gi|225425061|ref|XP_002271546.1| PREDICTED: anamorsin homolog	-	GO:0032259 methylation GO:0008168 methyltransferase activity GO:0009055 electron carrier activity GO:0005515 protein binding GO:0016226 iron-sulfur cluster assembly GO:0005758 mitochondrial intermembrane space GO:0051537 2 iron. 2 sulfur cluster binding GO:0043066 negative regulation of apoptotic process	Anamorsin homolog [Source:UniProtKB/Swiss-Prot;Acc:D1I234]	GO:0051537 2 iron. 2 sulfur cluster binding GO:0043066 negative regulation of apoptotic process GO:0006915 apoptotic process GO:0005758 mitochondrial intermembrane space GO:0016226 iron-sulfur cluster assembly GO:0051536 iron-sulfur cluster binding GO:0009055 electron carrier activity GO:0032259 methylation GO:0008168 methyltransferase activity GO:0005737 cytoplasm GO:0008152 metabolic process	3605.6813609066	3245.92239787275	4027.53204441497	2822.01742987982	3100.05614936247	2618.54811557578
VIT_201s0010g01200	813.2229	0.5909	0.1346	4.38855598251967	0.000011410576400652	0.000354928981725543		gi|359473657|ref|XP_002271846.2| PREDICTED: delta(24)-sterol reductase-like	1.3.1.72	GO:0016021 integral component of membrane GO:0005982 starch metabolic process GO:0055114 oxidation-reduction process GO:0005886 plasma membrane GO:0005774 vacuolar membrane GO:0009664 plant-type cell wall organization GO:0019344 cysteine biosynthetic process GO:0016126 sterol biosynthetic process GO:0050660 flavin adenine dinucleotide binding GO:0005516 calmodulin binding GO:0016132 brassinostero…	Putative uncharacterized protein [Source:UniProtKB/TrEMBL;Acc:F6HGH6]	GO:0050660 flavin adenine dinucleotide binding GO:0016614 oxidoreductase activity. acting on CH-OH group of donors GO:0008762 UDP-N-acetylmuramate dehydrogenase activity GO:0055114 oxidation-reduction process GO:0016491 oxidoreductase activity GO:0003824 catalytic activity	651.783297359026	561.50083473073	732.107460410011	1078.80239731255	1113.06190969157	742.081439168451
VIT_201s0010g01710	188.4245	-0.5524	0.1439	-3.83743003214053	0.000124328642211068	0.00251081383191763	ATPSKR1	gi|225425114|ref|XP_002273186.1| PREDICTED: phytosulfokine receptor 1	2.7.11.1	GO:0016021 integral component of membrane GO:0055114 oxidation-reduction process GO:0005886 plasma membrane GO:0006468 protein phosphorylation GO:0005524 ATP binding GO:0009069 serine family amino acid metabolic process GO:0016023 cytoplasmic membrane-bounded vesicle GO:0009507 chloroplast GO:0006144 purine nucleobase metabolic process GO:0009611 response to wounding GO:0004713 protein tyrosine k…	Putative uncharacterized protein [Source:UniProtKB/TrEMBL;Acc:F6HG10]	GO:0006182 cGMP biosynthetic process GO:0004383 guanylate cyclase activity GO:0045087 innate immune response GO:0007169 transmembrane receptor protein tyrosine kinase signaling pathway GO:0004713 protein tyrosine kinase activity GO:0001653 peptide receptor activity GO:0031347 regulation of defense response GO:0009611 response to wounding GO:0016772 transferase activity. transferring phosphorus-co…	216.138882698603	221.752141252354	235.25303997751	150.476729238875	136.821563649795	170.104627889616
VIT_201s0010g01840	1134.1211	-0.8494	0.0852	-9.96349914592166	2.20174085889863e-23	1.50942546322654e-20		gi|225468805|ref|XP_002263365.1| PREDICTED: GEM-like protein 5	-	GO:0005737 cytoplasm GO:0010286 heat acclimation	Putative uncharacterized protein [Source:UniProtKB/TrEMBL;Acc:D7TAG7]		1446.3125234785	1423.07910831212	1504.67844369615	796.369151664198	898.584863970274	735.702515622591
VIT_201s0010g01850	107.8484	0.5892	0.1925	3.06098024250868	0.00220613651552998	0.0242845046497549		gi|359473527|ref|XP_002263192.2| PREDICTED: uncharacterized protein LOC100243095	-	GO:0005524 ATP binding GO:0016787 hydrolase activity	Putative uncharacterized protein [Source:UniProtKB/TrEMBL;Acc:F6HG18]	GO:0016787 hydrolase activity GO:0005524 ATP binding GO:0005515 protein binding	92.2461898121762	81.3769325696711	84.6910943919036	113.436303580075	115.866909757484	159.473088646515
VIT_201s0010g02210	388.1305	0.4659	0.1024	4.54827722036609	0.00000540868582064069	0.00018765074145741		gi|297738322|emb|CBI27523.3| unnamed protein product	2.7.11.1	GO:0005886 plasma membrane GO:0005524 ATP binding GO:0009069 serine family amino acid metabolic process GO:0016023 cytoplasmic membrane-bounded vesicle GO:0005576 extracellular region GO:0009506 plasmodesma GO:0000186 activation of MAPKK activity GO:0004709 MAP kinase kinase kinase activity GO:0007178 transmembrane receptor protein serine/threonine kinase signaling pathway GO:0004713 protein tyro…	Putative uncharacterized protein [Source:UniProtKB/TrEMBL;Acc:D7TAK0]	GO:0035196 production of miRNAs involved in gene silencing by miRNA GO:0010267 production of ta-siRNAs involved in RNA interference GO:0009616 virus induced gene silencing GO:0007267 cell-cell signaling GO:0016772 transferase activity. transferring phosphorus-containing groups GO:0016301 kinase activity GO:0006468 protein phosphorylation GO:0005524 ATP binding GO:0004674 protein serine/threonine …	331.278287500662	307.197920450508	338.764377567614	449.115161112949	454.839252133102	447.587802134553
VIT_201s0010g02260	1424.0377	-0.2297	0.0703	-3.26708073258363	0.00108662687876283	0.0142601057236724		gi|225425920|ref|XP_002272331.1| PREDICTED: probable carboxylesterase 11	-	GO:0008152 metabolic process GO:0004091 NOT_FOUND GO:0015824 proline transport	Putative uncharacterized protein [Source:UniProtKB/TrEMBL;Acc:F6HG34]	GO:0016787 hydrolase activity GO:0008152 metabolic process	1551.35198049091	1480.04296111089	1579.95941648896	1299.88743796351	1288.09490102735	1344.88971425228
VIT_201s0010g02280	964.175	-0.2524	0.0817	-3.09167008443409	0.00199033922310648	0.0225434679956436		gi|359473697|ref|XP_002272215.2| PREDICTED: uncharacterized protein LOC100256260	-	GO:0009941 chloroplast envelope GO:0006508 proteolysis GO:0046872 metal ion binding GO:0016117 carotenoid biosynthetic process GO:0006364 rRNA processing GO:0019288 isopentenyl diphosphate biosynthetic process. methylerythritol 4-phosphate pathway GO:0010027 thylakoid membrane organization GO:0042793 transcription from plastid promoter GO:0009902 chloroplast relocation GO:0015995 chlorophyll bios…	Putative uncharacterized protein [Source:UniProtKB/TrEMBL;Acc:F6HG36]	GO:0019684 photosynthesis. light reaction GO:0016117 carotenoid biosynthetic process GO:0015995 chlorophyll biosynthetic process GO:0010207 photosystem II assembly GO:0009534 chloroplast thylakoid GO:0006364 rRNA processing GO:0008150 biological_process GO:0009941 chloroplast envelope GO:0003674 molecular_function GO:0042793 transcription from plastid promoter GO:0034660 ncRNA metabolic process G…	1071.267795556	978.557614150295	1093.45612981547	847.299736945048	926.935278059871	867.533602237044
VIT_201s0010g02290	560.4066	-1.1071	0.355	-3.11839966268107	0.00181836043943999	0.0211144170539037		gi|225425914|ref|XP_002272065.1| PREDICTED: 25.3 kDa heat shock protein. chloroplastic	-	GO:0009507 chloroplast GO:0006457 protein folding GO:0010286 heat acclimation	Putative uncharacterized protein [Source:UniProtKB/TrEMBL;Acc:D7TAL0]		567.617065778573	842.251252096095	886.433454635258	429.437434981711	416.627824447123	220.072862332191
VIT_201s0010g02380	428.6005	-0.3318	0.1158	-2.86451673248285	0.00417646088943353	0.0392651471113556		gi|225425900|ref|XP_002266763.1| PREDICTED: F-box protein SKIP14	-	GO:0016023 cytoplasmic membrane-bounded vesicle GO:0003723 RNA binding GO:0003964 RNA-directed DNA polymerase activity GO:0006278 RNA-dependent DNA replication	Putative uncharacterized protein [Source:UniProtKB/TrEMBL;Acc:F6HG39]	GO:0008150 biological_process GO:0003674 molecular_function GO:0005515 protein binding	408.711220554679	500.468135303477	526.025797389712	400.499602435774	364.857503066119	371.040719584226
VIT_201s0010g02450	18.4172	-1.5549	0.4644	-3.34845830087334	0.000812625084976341	0.0113232368548045		gi|225425886|ref|XP_002270661.1| PREDICTED: uncharacterized protein LOC100259604	-	GO:0010150 leaf senescence GO:0005777 peroxisome	Putative uncharacterized protein [Source:UniProtKB/TrEMBL;Acc:D7TAM5]	GO:0005777 peroxisome	32.9931627795375	22.3786564566595	27.2893526373912	9.26010641469997	3.6978800986431	14.8841549403414
VIT_201s0010g02580	255.8092	-0.3861	0.1395	-2.7675430738496	0.00564805812282956	0.0484010340835879		gi|225425867|ref|XP_002269103.1| PREDICTED: uncharacterized membrane protein yuiD-like	-	GO:0005886 plasma membrane GO:0019375 galactolipid biosynthetic process GO:0045892 negative regulation of transcription. DNA-templated GO:0016036 cellular response to phosphate starvation GO:0004601 peroxidase activity GO:0006979 response to oxidative stress GO:0015824 proline transport	Putative uncharacterized protein [Source:UniProtKB/TrEMBL;Acc:D7TAN8]	GO:0016020 membrane GO:0008152 metabolic process GO:0003824 catalytic activity	253.845354446646	293.974168907937	323.708183009054	214.139960839937	197.220271927632	251.967480061494
VIT_201s0010g03020	27.7039	-1.2688	0.3689	-3.43970779801091	0.000582342545700259	0.00883253884137765		gi|225425794|ref|XP_002264459.1| PREDICTED: probable calcium-binding protein CML31	-	GO:0005509 calcium ion binding	Putative uncharacterized protein [Source:UniProtKB/TrEMBL;Acc:F6HG76]	GO:0005509 calcium ion binding	29.6265135163194	43.7401012561982	44.2275715157719	19.6777261312374	17.2567737936678	11.6946931674111
VIT_201s0010g03490	64.8219	-0.8135	0.2577	-3.15737015704861	0.0015919911798799	0.019174375848181		gi|297738442|emb|CBI27643.3| unnamed protein product	2.1.1.104	GO:0005829 cytosol GO:0032259 methylation GO:0009805 coumarin biosynthetic process GO:0046872 metal ion binding GO:0010584 pollen exine formation GO:0009809 lignin biosynthetic process GO:0009811 stilbene biosynthetic process GO:0009718 anthocyanin-containing compound biosynthetic process GO:0048316 seed development GO:0042409 caffeoyl-CoA O-methyltransferase activity GO:0080078 tricaffeoyl sperm…	Putative uncharacterized protein [Source:UniProtKB/TrEMBL;Acc:F6HGA0]	GO:0008171 O-methyltransferase activity	76.7596032013729	97.6523190836053	74.3399606328932	35.8829123569624	39.4440543855264	64.8523893829162
VIT_201s0010g03600	3079.5836	-0.2159	0.0749	-2.88241683289879	0.00394637297964027	0.0376387793533971		gi|225425424|ref|XP_002278036.1| PREDICTED: REF/SRPP-like protein At1g67360-like	-	GO:0005840 ribosome GO:0003746 translation elongation factor activity GO:0006448 regulation of translational elongation GO:0005773 vacuole GO:0009062 fatty acid catabolic process	Putative uncharacterized protein [Source:UniProtKB/TrEMBL;Acc:F6HGA5]	GO:0008150 biological_process GO:0005773 vacuole	3164.65030742502	3406.64183969785	3357.53138655902	2848.64023582208	3065.54260177513	2634.49542444043
VIT_201s0010g03640	1063.8484	-0.3315	0.095	-3.48935603395175	0.000484185788813201	0.00758542983041084		gi|359473751|ref|XP_003631355.1| PREDICTED: uncharacterized protein LOC100852520	-	GO:0031072 heat shock protein binding GO:0009507 chloroplast GO:0051082 unfolded protein binding	Putative uncharacterized protein [Source:UniProtKB/TrEMBL;Acc:F6HGA7]	GO:0031072 heat shock protein binding GO:0051082 unfolded protein binding	1147.35406890473	1064.00339334845	1344.70637651145	973.468686845335	970.077212544041	883.480911101695
VIT_201s0010g03730	1321.1721	0.2309	0.0815	2.83459372862337	0.00458839959602697	0.0418969529442229		gi|225425400|ref|XP_002271194.1| PREDICTED: F-box only protein 6-like	-	GO:0010928 regulation of auxin mediated signaling pathway GO:0010305 leaf vascular tissue pattern formation GO:0060776 simple leaf morphogenesis	Putative uncharacterized protein [Source:UniProtKB/TrEMBL;Acc:F6HGB2]	GO:0060776 simple leaf morphogenesis GO:0010928 regulation of auxin mediated signaling pathway GO:0010305 leaf vascular tissue pattern formation GO:0003674 molecular_function GO:0005515 protein binding	1330.4997888238	1148.43196088948	1164.03204180872	1460.78178691892	1458.19738556493	1365.08963881417
VIT_201s0010g03750	4605.2171	-0.3656	0.0859	-4.25618306461309	0.00002079464620399	0.000577218711445621		gi|297738467|emb|CBI27668.3| unnamed protein product	-	GO:0006979 response to oxidative stress	Putative uncharacterized protein [Source:UniProtKB/TrEMBL;Acc:F6HGB4]	GO:0005783 endoplasmic reticulum	5614.22431134252	4545.91889567325	5394.82271276426	3978.37321841548	3888.937237073	4209.02638634369
VIT_201s0010g03790	3102.5449	-0.3311	0.087	-3.80677698688228	0.000140789593956374	0.0028090720032809	NTF2A	gi|225425388|ref|XP_002276841.1| PREDICTED: nuclear transport factor 2 isoform 1	-	GO:0005886 plasma membrane GO:0005829 cytosol GO:0008536 Ran GTPase binding GO:0010363 regulation of plant-type hypersensitive response GO:0006612 protein targeting to membrane GO:0043069 negative regulation of programmed cell death GO:0016558 protein import into peroxisome matrix GO:0006891 intra-Golgi vesicle-mediated transport GO:0006862 nucleotide transport GO:0008565 protein transporter acti…	Putative uncharacterized protein [Source:UniProtKB/TrEMBL;Acc:A5BM29]	GO:0010351 lithium ion transport GO:0016558 protein import into peroxisome matrix GO:0005635 nuclear envelope GO:0006605 protein targeting GO:0006891 intra-Golgi vesicle-mediated transport GO:0006606 protein import into nucleus GO:0008536 Ran GTPase binding GO:0008565 protein transporter activity GO:0006913 nucleocytoplasmic transport GO:0006869 lipid transport GO:0005622 intracellular GO:0006810…	3570.66820856913	3105.54718919007	3694.41373980682	2552.31683055168	2684.66095161489	3007.66245187328
VIT_201s0010g03880	683.5074	-0.3676	0.1017	-3.61566961486996	0.000299572248840829	0.00524450334308781		gi|359473765|ref|XP_002270801.2| PREDICTED: uncharacterized protein LOC100243721	-	GO:0005739 mitochondrion	Putative uncharacterized protein [Source:UniProtKB/TrEMBL;Acc:F6HGC2]	GO:0008150 biological_process GO:0003674 molecular_function	733.929539381548	789.356245925809	789.509202164524	550.976331674648	547.286254599179	689.986896877256
VIT_201s0010g03930	1186.5321	-0.3113	0.1107	-2.81160318949432	0.00492952758910065	0.0440037361195813		gi|225425364|ref|XP_002275576.1| PREDICTED: probable WRKY transcription factor 57	-	GO:0003700 sequence-specific DNA binding transcription factor activity GO:0005667 transcription factor complex GO:0045449 NOT_FOUND GO:0006355 regulation of transcription. DNA-templated GO:0043565 sequence-specific DNA binding	Putative uncharacterized protein [Source:UniProtKB/TrEMBL;Acc:D7TB08]	GO:0043565 sequence-specific DNA binding GO:0006355 regulation of transcription. DNA-templated GO:0003700 sequence-specific DNA binding transcription factor activity	1176.98058242105	1459.69872796847	1308.94791443487	971.15366024166	947.889931952182	1254.52163068592
VIT_201s0011g00050	563.0727	-0.4173	0.0906	-4.60378859766371	0.00000414873605646263	0.000150646583202782		gi|297738123|emb|CBI27324.3| unnamed protein product	-	GO:0006950 response to stress GO:0031072 heat shock protein binding GO:0005774 vacuolar membrane GO:0005739 mitochondrion	Putative uncharacterized protein [Source:UniProtKB/TrEMBL;Acc:F6HF05]	GO:0005774 vacuolar membrane GO:0031072 heat shock protein binding GO:0008150 biological_process	617.443474874201	658.135942157215	657.767499777118	480.368020262561	467.165519128579	497.556036577128
VIT_201s0011g00060	573.494	0.507	0.1184	4.28234232718983	0.0000184936172520317	0.000525641966969439		gi|147778529|emb|CAN71712.1| hypothetical protein VITISV_013459	-	NA	Putative uncharacterized protein [Source:UniProtKB/TrEMBL;Acc:F6HF04]		537.31722240961	449.607552447433	430.983569238798	703.768087517198	749.437033325002	569.850503430215
VIT_201s0011g00370	2259.4569	0.2178	0.0718	3.03215907409402	0.00242811208312204	0.0261075363818248		gi|225423452|ref|XP_002265466.1| PREDICTED: uncharacterized protein LOC100257592	-	GO:0005886 plasma membrane GO:0005874 microtubule	Putative uncharacterized protein [Source:UniProtKB/TrEMBL;Acc:D7T9X8]		2202.46194799729	2027.30283264193	2034.46828972551	2415.73026093486	2560.16565496057	2316.61240107171
VIT_201s0011g00530	410.7918	-0.4006	0.1146	-3.49562490043309	0.0004729530459453	0.00748471122295152		gi|359472811|ref|XP_003631196.1| PREDICTED: ureide permease 2-like	-	GO:0005886 plasma membrane GO:0005739 mitochondrion GO:0009507 chloroplast GO:0006635 fatty acid beta-oxidation GO:0016558 protein import into peroxisome matrix GO:0006812 cation transport GO:0048573 photoperiodism. flowering GO:0015931 nucleobase-containing compound transport GO:0015857 uracil transport GO:0015505 uracil:cation symporter activity GO:0042906 xanthine transport GO:0005274 allantoi…	Putative uncharacterized protein [Source:UniProtKB/TrEMBL;Acc:F6HFU3]		499.610750661568	412.987932791081	489.326323153221	344.938963947574	326.646075380141	391.240644146118
VIT_201s0011g00570	4435.6547	0.2216	0.0615	3.60217313746717	0.000315568064302317	0.00546015466412599		gi|359472536|ref|XP_003631162.1| PREDICTED: glucan endo-1.3-beta-glucosidase-like protein 3-like isoform 2	-	GO:0009069 serine family amino acid metabolic process GO:0016787 hydrolase activity GO:0046658 anchored component of plasma membrane GO:0009506 plasmodesma GO:0009505 plant-type cell wall GO:0009664 plant-type cell wall organization GO:0010162 seed dormancy process GO:0052543 callose deposition in cell wall GO:0001872 (1->3)-beta-D-glucan binding GO:0000096 sulfur amino acid metabolic process GO:…	Putative uncharacterized protein [Source:UniProtKB/TrEMBL;Acc:A5AZD0]		4183.39837447482	3977.29757934267	4124.45629688571	4788.63252970172	4820.80302193106	4719.34027001254
VIT_201s0011g00690	5186.0285	-0.3659	0.069	-5.30503549264807	0.000000112651075331979	0.00000661207801409176	UGD1	gi|225423507|ref|XP_002269692.1| PREDICTED: UDP-glucose 6-dehydrogenase-like isoform 1	1.1.1.22	GO:0005982 starch metabolic process GO:0005985 sucrose metabolic process GO:0055114 oxidation-reduction process GO:0051287 NAD binding GO:0009117 nucleotide metabolic process GO:0003979 UDP-glucose 6-dehydrogenase activity	UDP-glucose 6-dehydrogenase [Source:UniProtKB/TrEMBL;Acc:F6HF82]	GO:0003979 UDP-glucose 6-dehydrogenase activity GO:0051287 NAD binding GO:0016616 oxidoreductase activity. acting on the CH-OH group of donors. NAD or NADP as acceptor GO:0050662 coenzyme binding GO:0000166 nucleotide binding GO:0055114 oxidation-reduction process GO:0016491 oxidoreductase activity	5849.21642991515	5653.6623902779	6018.71377478462	4353.40752821083	4432.52561157353	4808.64519965459
VIT_201s0011g00700	308.4731	0.4239	0.1221	3.47127744556025	0.000517988507165843	0.00804878062041285		gi|147819419|emb|CAN60165.1| hypothetical protein VITISV_040087	-	GO:0003677 DNA binding GO:0009536 plastid GO:0000785 chromatin GO:0003682 chromatin binding GO:0000956 nuclear-transcribed mRNA catabolic process	Putative uncharacterized protein [Source:UniProtKB/TrEMBL;Acc:F6HF81]		257.212003709864	292.956957250816	240.89911293697	388.924469417399	340.204969075165	330.640870460442
VIT_201s0011g00760	358.4741	-0.7396	0.1622	-4.56011740264575	0.00000511250298230166	0.000178095911816399		gi|297738063|emb|CBI27264.3| unnamed protein product	3.2.1.21	GO:0005982 starch metabolic process GO:0005985 sucrose metabolic process GO:0048046 apoplast GO:0016023 cytoplasmic membrane-bounded vesicle GO:0009507 chloroplast GO:0046486 glycerolipid metabolic process GO:0009505 plant-type cell wall GO:0046872 metal ion binding GO:0006687 glycosphingolipid metabolic process GO:0042973 glucan endo-1.3-beta-D-glucosidase activity GO:0004565 beta-galactosidase …	Putative uncharacterized protein [Source:UniProtKB/TrEMBL;Acc:F6HF75]	GO:0008422 beta-glucosidase activity GO:0016798 hydrolase activity. acting on glycosyl bonds GO:0016787 hydrolase activity GO:0004553 hydrolase activity. hydrolyzing O-glycosyl compounds GO:0005975 carbohydrate metabolic process GO:0008152 metabolic process GO:0003824 catalytic activity	451.80433112387	414.005144448202	480.857213714031	236.132713574849	203.383405425371	364.661796038365
VIT_201s0011g00830	6156.3315	-0.6517	0.0758	-8.6013151940955	7.8807722358856e-18	2.81148938425728e-15		gi|225423539|ref|XP_002271911.1| PREDICTED: uncharacterized protein LOC100262861	-	GO:0009941 chloroplast envelope GO:0005886 plasma membrane GO:0046686 response to cadmium ion GO:0009570 chloroplast stroma GO:0006096 glycolytic process GO:0009611 response to wounding GO:0009805 coumarin biosynthetic process GO:0009651 response to salt stress GO:0006833 water transport GO:0006972 hyperosmotic response GO:0007030 Golgi organization GO:0009266 response to temperature stimulus GO:…	Putative uncharacterized protein [Source:UniProtKB/TrEMBL;Acc:F6HF70]		7587.75410944098	7110.30948327501	7873.44874196731	4524.71949688278	4702.47085877448	5139.28607011503
VIT_201s0011g00910	185.8861	0.4584	0.1568	2.92414895964136	0.00345399415930208	0.0341790927728796		gi|297738047|emb|CBI27248.3| unnamed protein product	-	GO:0005739 mitochondrion	Putative uncharacterized protein [Source:UniProtKB/TrEMBL;Acc:F6HEZ1]		161.599164634469	176.994828339035	131.741702387406	216.454987443612	186.126631631703	242.399094742703
VIT_201s0011g01290	1158.3509	-0.3492	0.102	-3.42413806085715	0.000616752792640257	0.00925423034798232	ATAAH	gi|359473090|ref|XP_002275843.2| PREDICTED: allantoate deiminase. chloroplastic-like	-	GO:0016023 cytoplasmic membrane-bounded vesicle GO:0006508 proteolysis GO:0005783 endoplasmic reticulum GO:0009507 chloroplast GO:0006144 purine nucleobase metabolic process GO:0008237 metallopeptidase activity GO:0015996 chlorophyll catabolic process GO:0010136 ureide catabolic process GO:0047652 allantoate deiminase activity	Putative uncharacterized protein [Source:UniProtKB/TrEMBL;Acc:F6HFT4]	GO:0047652 allantoate deiminase activity GO:0010136 ureide catabolic process GO:0016813 hydrolase activity. acting on carbon-nitrogen (but not peptide) bonds. in linear amidines GO:0008237 metallopeptidase activity GO:0015996 chlorophyll catabolic process GO:0006508 proteolysis GO:0005783 endoplasmic reticulum GO:0016787 hydrolase activity GO:0008152 metabolic process	1367.5329307192	1103.67464797616	1421.86937362407	995.461439580247	944.192051853539	1117.37477444992
VIT_201s0011g01420	1055.8638	-0.4066	0.1169	-3.47876240460882	0.000503734991526904	0.00783440473664211		gi|225423637|ref|XP_002276048.1| PREDICTED: probable UDP-N-acetylglucosamine pyrophosphorylase	2.7.7.23	GO:0005982 starch metabolic process GO:0005985 sucrose metabolic process GO:0005886 plasma membrane GO:0005829 cytosol GO:0006011 UDP-glucose metabolic process GO:0006012 galactose metabolic process GO:0006047 UDP-N-acetylglucosamine metabolic process GO:0052630 UDP-N-acetylgalactosamine diphosphorylase activity GO:0019276 UDP-N-acetylgalactosamine metabolic process GO:0003983 UTP:glucose-1-phosp…	Putative uncharacterized protein [Source:UniProtKB/TrEMBL;Acc:D7T9N2]	GO:0016779 nucleotidyltransferase activity GO:0008152 metabolic process GO:0070569 uridylyltransferase activity	1280.00004987553	1129.10493940419	1202.61354036503	782.478992042148	817.231501800126	1123.75369799578
VIT_201s0011g01600	332.7005	0.3586	0.1128	3.17787429109003	0.00148359060233205	0.0181493642636467		gi|359472749|ref|XP_002276440.2| PREDICTED: probable glycosyltransferase At5g11130-like	-	GO:0016023 cytoplasmic membrane-bounded vesicle GO:0016020 membrane GO:0005739 mitochondrion GO:0005802 trans-Golgi network GO:0005794 Golgi apparatus GO:0005768 endosome GO:0016757 transferase activity. transferring glycosyl groups GO:0045489 pectin biosynthetic process	Putative uncharacterized protein [Source:UniProtKB/TrEMBL;Acc:F6HF60]		315.118371037215	270.578300794156	287.008708772562	388.924469417399	378.416396761144	356.156564643884
VIT_201s0011g01630	383.0777	0.3756	0.1215	3.0915101087854	0.00199141201618557	0.0225434679956436	GRL	gi|297737983|emb|CBI27184.3| unnamed protein product	-	GO:0005886 plasma membrane GO:0045893 positive regulation of transcription. DNA-templated GO:0005634 nucleus GO:0010014 meristem initiation GO:0005515 protein binding GO:0005789 endoplasmic reticulum membrane GO:0045010 actin nucleation GO:0048765 root hair cell differentiation GO:0048449 floral organ formation GO:0045595 regulation of cell differentiation GO:0009825 multidimensional cell growth …	Putative uncharacterized protein [Source:UniProtKB/TrEMBL;Acc:D7T9L3]	GO:0033043 regulation of organelle organization GO:0048449 floral organ formation GO:0071555 cell wall organization GO:0016049 cell growth GO:0007155 cell adhesion GO:0031209 SCAR complex GO:0045595 regulation of cell differentiation GO:0045010 actin nucleation GO:0009825 multidimensional cell growth GO:0003002 regionalization GO:0048765 root hair cell differentiation GO:0048589 developmental gro…	347.438203964109	358.058503306553	295.477818211753	449.115161112949	371.020636563858	477.356112015236
VIT_201s0011g01780	150.8987	0.8594	0.2075	4.14139288784515	0.0000345203071533752	0.000887021805549772		gi|225423696|ref|XP_002277255.1| PREDICTED: protein PHLOEM PROTEIN 2-LIKE A2	-	NA	Putative uncharacterized protein [Source:UniProtKB/TrEMBL;Acc:D7T9K0]		124.56602273907	97.6523190836053	97.8652646306442	218.770014047287	237.896953012706	128.641624841522
VIT_201s0011g01810	220.6052	-0.8584	0.178	-4.82331491663415	0.0000014119178201552	0.0000606487707259146		gi|225423702|ref|XP_002276716.1| PREDICTED: uncharacterized protein LOC100244000	-	GO:0005618 cell wall GO:0005199 structural constituent of cell wall GO:0042546 cell wall biogenesis	Putative uncharacterized protein [Source:UniProtKB/TrEMBL;Acc:F6HFS8]		204.692275203661	294.991380565058	354.761584286085	157.4218090499	156.543590842558	155.220472949275
VIT_201s0011g02260	30.0884	-2.5557	0.4198	-6.08732080949201	1.14815764127845e-09	0.000000109934490580287		gi|225423775|ref|XP_002279707.1| PREDICTED: probable metal-nicotianamine transporter YSL7	-	GO:0016021 integral component of membrane GO:0005886 plasma membrane GO:0006857 oligopeptide transport GO:0006865 amino acid transport GO:0055085 transmembrane transport GO:0015198 oligopeptide transporter activity	Putative uncharacterized protein [Source:UniProtKB/TrEMBL;Acc:F6HF40]	GO:0055085 transmembrane transport	45.7864299797663	45.77452457044	63.0478147139727	3.47253990551249	8.62838689683391	13.8210010160313
VIT_201s0011g02480	876.235	-0.3243	0.0801	-4.04790315576814	0.0000516785190998409	0.00123531121178825		gi|225423806|ref|XP_002280418.1| PREDICTED: putative phospholipid-transporting ATPase 9-like isoform 1	3.6.3.1	GO:0016021 integral component of membrane GO:0009941 chloroplast envelope GO:0005886 plasma membrane GO:0005524 ATP binding GO:0005739 mitochondrion GO:0008152 metabolic process GO:0000287 magnesium ion binding GO:0005516 calmodulin binding GO:0006812 cation transport GO:0019829 cation-transporting ATPase activity GO:0004012 phospholipid-translocating ATPase activity GO:0015917 aminophospholipid …	Putative uncharacterized protein [Source:UniProtKB/TrEMBL;Acc:F6HFR1]	GO:0015914 phospholipid transport GO:0004012 phospholipid-translocating ATPase activity GO:0019829 cation-transporting ATPase activity GO:0000287 magnesium ion binding GO:0006812 cation transport GO:0000166 nucleotide binding GO:0046872 metal ion binding GO:0016787 hydrolase activity GO:0016020 membrane GO:0016021 integral component of membrane GO:0005524 ATP binding	933.908505616704	989.746942378624	1000.29592598437	811.416824588085	770.391687217313	751.649824487242
VIT_201s0011g02900	51.6976	-0.7946	0.2706	-2.93601857606846	0.00332454413361774	0.0331854175341144		gi|147860153|emb|CAN78729.1| hypothetical protein VITISV_020013	-	GO:0048046 apoplast GO:0007165 signal transduction GO:0030154 cell differentiation GO:0007275 multicellular organismal development GO:0005102 receptor binding	Putative uncharacterized protein [Source:UniProtKB/TrEMBL;Acc:F6HF20]		54.5397180641334	74.2564509698248	68.6938876734329	28.9378325459374	36.978800986431	46.7787726696445
VIT_201s0011g03110	972.5957	-0.9446	0.1039	-9.0919746821689	9.72563452666547e-20	4.38651710927683e-17		gi|359472983|ref|XP_002281762.2| PREDICTED: uncharacterized protein LOC100257723 isoform 1	-	GO:0003677 DNA binding GO:0003700 sequence-specific DNA binding transcription factor activity GO:0005634 nucleus GO:0005667 transcription factor complex GO:0045449 NOT_FOUND GO:0000785 chromatin GO:0003682 chromatin binding GO:0006355 regulation of transcription. DNA-templated GO:0009737 response to abscisic acid GO:0016036 cellular response to phosphate starvation GO:0080022 primary root develop…	Putative uncharacterized protein [Source:UniProtKB/TrEMBL;Acc:D7T987]	GO:0003682 chromatin binding GO:0003677 DNA binding	1347.33303513989	1123.00166946146	1367.29066834929	689.877927895148	729.715006132239	578.355734824696
VIT_201s0011g03200	6057.3879	-0.322	0.0919	-3.5022090440181	0.000461417438915012	0.00734711960352093		gi|225423915|ref|XP_002281939.1| PREDICTED: GDT1-like protein 4	-	GO:0016021 integral component of membrane GO:0009507 chloroplast GO:0080167 response to karrikin	Putative uncharacterized protein [Source:UniProtKB/TrEMBL;Acc:D7T981]	GO:0016020 membrane	7185.10285756009	5944.58492421447	7061.35524796494	5060.64815563354	5170.8690046026	5921.76735840727
VIT_201s0011g03330	3100.2139	-0.7163	0.0882	-8.11901195504585	4.69994224889375e-16	1.3888329345481e-13		gi|147784274|emb|CAN68344.1| hypothetical protein VITISV_004018	-	GO:0005737 cytoplasm GO:0009863 salicylic acid mediated signaling pathway GO:0009697 salicylic acid biosynthetic process GO:0031348 negative regulation of defense response GO:0006979 response to oxidative stress GO:0045087 innate immune response	Putative uncharacterized protein [Source:UniProtKB/TrEMBL;Acc:F6HFP2]	GO:0045087 innate immune response GO:0031348 negative regulation of defense response GO:0009697 salicylic acid biosynthetic process GO:0009863 salicylic acid mediated signaling pathway GO:0006979 response to oxidative stress	3399.64242599765	3833.87073568863	4331.47897206591	2286.08877112906	2428.27459810897	2321.92817069326
VIT_201s0011g03370	553.5183	-0.4117	0.1004	-4.10036791149413	0.0000412493825600161	0.00103298178168345		gi|359472972|ref|XP_002279093.2| PREDICTED: uncharacterized protein LOC100242253	-	GO:0003677 DNA binding GO:0009536 plastid GO:0003723 RNA binding GO:0009506 plasmodesma GO:0006333 chromatin assembly or disassembly GO:0046872 metal ion binding GO:0006487 protein N-linked glycosylation GO:0000956 nuclear-transcribed mRNA catabolic process GO:0030001 metal ion transport	Putative uncharacterized protein [Source:UniProtKB/TrEMBL;Acc:F6HFN9]	GO:0006333 chromatin assembly or disassembly GO:0008150 biological_process GO:0003723 RNA binding GO:0009506 plasmodesma GO:0003677 DNA binding GO:0003682 chromatin binding	610.036846495122	603.206512672687	682.233815934779	510.463366110336	485.654919621794	429.514185421281
VIT_201s0011g03430	183.228	-0.8983	0.1813	-4.9542188948845	0.000000726214183910009	0.0000345432081947019		gi|359472965|ref|XP_003631223.1| PREDICTED: protein NIM1-INTERACTING 2-like	-	NA	Putative uncharacterized protein [Source:UniProtKB/TrEMBL;Acc:F6HEX4]		288.858506784114	217.68329462387	207.022675180209	142.374136126012	146.682577246176	96.7470071122193
VIT_201s0011g03500	347.4266	-1.7618	0.1665	-10.5798240917615	3.69651572963949e-26	4.52532736359223e-23	HMT-1	gi|225423971|ref|XP_002282549.1| PREDICTED: homocysteine S-methyltransferase 1	2.1.1.10	GO:0005886 plasma membrane GO:0032259 methylation GO:0005737 cytoplasm GO:0009086 methionine biosynthetic process GO:0046872 metal ion binding GO:0008898 S-adenosylmethionine-homocysteine S-methyltransferase activity	Putative uncharacterized protein [Source:UniProtKB/TrEMBL;Acc:D7T951]	GO:0008898 S-adenosylmethionine-homocysteine S-methyltransferase activity GO:0009086 methionine biosynthetic process	610.710176347765	603.206512672687	396.166119322127	133.114029711312	155.31096414301	186.051936754268
VIT_201s0011g03560	596.5502	0.2881	0.098	2.9404260667222	0.00327761210222343	0.0327933414010551		gi|225423985|ref|XP_002282642.1| PREDICTED: uncharacterized protein LOC100243921	-	NA	Putative uncharacterized protein [Source:UniProtKB/TrEMBL;Acc:D7T946]	GO:0008150 biological_process GO:0003674 molecular_function	588.490291210526	513.691886846049	506.264542031602	675.987768273098	687.805698347617	607.060890781068
VIT_201s0011g03650	13.0631	-1.8283	0.5366	-3.40704085843181	0.0006567129544972	0.00968623350010974		gi|147778590|emb|CAN73469.1| hypothetical protein VITISV_000273	-	GO:0000166 nucleotide binding GO:0005634 nucleus GO:0000398 mRNA splicing. via spliceosome GO:0017069 snRNA binding	Putative uncharacterized protein [Source:UniProtKB/TrEMBL;Acc:F6HEW2]	GO:0008150 biological_process GO:0003674 molecular_function	20.8732254319523	22.3786564566595	17.8792310382908	3.47253990551249	7.39576019728621	6.37892354586061
VIT_201s0011g03660	485.7842	-0.3734	0.0971	-3.84413598238113	0.000120977913437413	0.0024586283248977		gi|225424001|ref|XP_002283553.1| PREDICTED: uncharacterized protein LOC100244058	-	GO:0005634 nucleus GO:0006598 polyamine catabolic process GO:0042398 cellular modified amino acid biosynthetic process GO:0009698 phenylpropanoid metabolic process	Putative uncharacterized protein [Source:UniProtKB/TrEMBL;Acc:F6HEW1]		532.603913441105	584.896702844511	527.907821709533	431.752461585386	431.419344841695	406.124799086459
VIT_201s0011g03730	298.9821	-0.8835	0.1609	-5.49105215897413	3.99546326712892e-08	0.00000267493144278604		gi|225424019|ref|XP_002279433.1| PREDICTED: myb-related protein 340	-	GO:0003677 DNA binding GO:0003700 sequence-specific DNA binding transcription factor activity GO:0005667 transcription factor complex GO:0045449 NOT_FOUND GO:0003824 catalytic activity GO:0010014 meristem initiation GO:0000785 chromatin GO:0003682 chromatin binding GO:0006355 regulation of transcription. DNA-templated GO:0016036 cellular response to phosphate starvation GO:0009751 response to sal…	Putative uncharacterized protein [Source:UniProtKB/TrEMBL;Acc:F6HFN5]	GO:0003682 chromatin binding GO:0003677 DNA binding	354.171502490545	373.316678163366	437.570654358169	170.154455370112	181.196124833512	277.483174244937
VIT_201s0011g04160	282.9629	-0.4319	0.1247	-3.4627180214233	0.000534748486108102	0.00822913531499912		gi|225424091|ref|XP_002282847.1| PREDICTED: putative lipid phosphate phosphatase 3. chloroplastic-like	3.1.3.4	GO:0055114 oxidation-reduction process GO:0006950 response to stress GO:0005737 cytoplasm GO:0009738 abscisic acid-activated signaling pathway GO:0046486 glycerolipid metabolic process GO:0003993 acid phosphatase activity GO:0008195 phosphatidate phosphatase activity GO:0006687 glycosphingolipid metabolic process GO:0009395 phospholipid catabolic process GO:0032440 2-alkenal reductase [NAD(P)] ac…	Putative uncharacterized protein [Source:UniProtKB/TrEMBL;Acc:F6HEU8]	GO:0016020 membrane GO:0008152 metabolic process GO:0003824 catalytic activity	304.345093394917	341.783116792618	330.295268128424	214.139960839937	240.362206411802	266.851635001836
VIT_201s0011g04180	545.0243	-0.3964	0.1236	-3.20777664054168	0.00133765342270264	0.0167099431572162	ATPAP2	gi|225424095|ref|XP_002282854.1| PREDICTED: lipid phosphate phosphatase 2	3.1.3.4	GO:0055114 oxidation-reduction process GO:0006950 response to stress GO:0005737 cytoplasm GO:0009738 abscisic acid-activated signaling pathway GO:0046486 glycerolipid metabolic process GO:0003993 acid phosphatase activity GO:0006771 riboflavin metabolic process GO:0019497 hexachlorocyclohexane metabolic process GO:0008195 phosphatidate phosphatase activity GO:0006687 glycosphingolipid metabolic p…	Putative uncharacterized protein [Source:UniProtKB/TrEMBL;Acc:D7T8Z3]	GO:0008195 phosphatidate phosphatase activity GO:0005887 integral component of plasma membrane GO:0003993 acid phosphatase activity GO:0009738 abscisic acid-activated signaling pathway GO:0005886 plasma membrane GO:0016020 membrane GO:0008152 metabolic process GO:0003824 catalytic activity	713.729643802239	550.311506502401	590.955636423505	479.210506960724	536.19261430325	399.745875540598
VIT_201s0011g04510	773.3621	-0.3284	0.0846	-3.88418577268211	0.000102673383517418	0.00214861919426742		gi|225424146|ref|XP_002283977.1| PREDICTED: uncharacterized protein LOC100250797 isoform 1	-	GO:0005737 cytoplasm GO:0008270 zinc ion binding GO:0005634 nucleus GO:0000785 chromatin GO:0042802 identical protein binding GO:0019827 stem cell maintenance GO:0031490 chromatin DNA binding GO:0000122 negative regulation of transcription from RNA polymerase II promoter GO:0009792 embryo development ending in birth or egg hatching GO:0033077 T cell differentiation in thymus GO:0030851 granulocyt…	Putative uncharacterized protein [Source:UniProtKB/TrEMBL;Acc:F6HFK8]	GO:0008150 biological_process GO:0003674 molecular_function	855.1289128574	820.889807296557	906.194709993369	669.042688462073	722.319245934953	666.597510542434
VIT_201s0011g04650	2681.9366	-0.837	0.0849	-9.86395760914497	5.96507907292371e-23	3.78649963817924e-20		gi|225424172|ref|XP_002284089.1| PREDICTED: uncharacterized protein LOC100242324	-	GO:0050832 defense response to fungus GO:0005739 mitochondrion GO:0009507 chloroplast	Putative uncharacterized protein [Source:UniProtKB/TrEMBL;Acc:F6HFJ7]		3097.99065201331	3742.32168654775	3478.92195518742	1787.2005380371	1959.87645228084	2025.30822581074
VIT_201s0011g04660	51.7208	-1.2736	0.3077	-4.13963521197781	0.0000347858524383878	0.000889842873047056		gi|508709007|gb|EOY00904.1| Uncharacterized protein TCM_010819	-	GO:0050832 defense response to fungus GO:0005739 mitochondrion	Putative uncharacterized protein [Source:UniProtKB/TrEMBL;Acc:F6HFJ6]		45.7864299797663	81.3769325696711	93.160203831094	30.0953458477749	25.8851606905017	34.0209255779233
VIT_201s0011g04720	425.3792	0.4204	0.1359	3.09409965808731	0.0019741116245016	0.0224216694051246		gi|297737720|emb|CBI26921.3| unnamed protein product	-	GO:0005618 cell wall GO:0005507 copper ion binding GO:0055114 oxidation-reduction process GO:0005829 cytosol GO:0016023 cytoplasmic membrane-bounded vesicle GO:0016020 membrane GO:0005783 endoplasmic reticulum GO:0005794 Golgi apparatus GO:0005576 extracellular region GO:0016036 cellular response to phosphate starvation GO:0080167 response to karrikin GO:0015994 chlorophyll metabolic process GO:0…	Putative uncharacterized protein [Source:UniProtKB/TrEMBL;Acc:F6HFJ3]	GO:0005507 copper ion binding GO:0046872 metal ion binding GO:0055114 oxidation-reduction process GO:0016491 oxidoreductase activity	409.384550407322	405.867451191234	274.775550693732	486.155586771749	518.935840509582	457.156187453344
VIT_201s0011g04780	210.7085	0.7865	0.2009	3.91586642969981	0.0000900801128526633	0.00193955157560527		gi|225424195|ref|XP_002284189.1| PREDICTED: uncharacterized protein At1g66480	-	GO:0005886 plasma membrane GO:0005634 nucleus GO:0005739 mitochondrion GO:0009624 response to nematode	Putative uncharacterized protein [Source:UniProtKB/TrEMBL;Acc:D7T8U4]	GO:0008150 biological_process GO:0003674 molecular_function	214.118893140672	115.962128911781	130.800690227496	269.700599328137	316.785061783759	216.883400559261
VIT_201s0011g04860	341.4683	0.5451	0.1351	4.03369917327539	0.0000549056004830354	0.00129843259819511		gi|225424210|ref|XP_002284302.1| PREDICTED: auxin efflux carrier component 3 isoform 1	-	GO:0016021 integral component of membrane GO:0009926 auxin polar transport GO:0009958 positive gravitropism GO:0010082 regulation of root meristem growth GO:0010218 response to far red light GO:0008361 regulation of cell size GO:0055085 transmembrane transport GO:0043481 anthocyanin accumulation in tissues in response to UV light GO:0009825 multidimensional cell growth GO:0048767 root hair elonga…	Putative uncharacterized protein [Source:UniProtKB/TrEMBL;Acc:F6HFI3]	GO:0055085 transmembrane transport GO:0016021 integral component of membrane	296.265135163194	233.958681137804	301.123891171213	467.635373942349	404.301557451646	345.525025400783
VIT_201s0011g05000	461.0035	-0.4102	0.106	-3.86887287506468	0.000109339627815647	0.00225779744714744		gi|225424244|ref|XP_002284457.1| PREDICTED: DUF246 domain-containing protein At1g04910	-	GO:0005794 Golgi apparatus GO:0016757 transferase activity. transferring glycosyl groups GO:0008152 metabolic process	Putative uncharacterized protein [Source:UniProtKB/TrEMBL;Acc:F6HFH6]		561.557097104781	462.831303990004	552.374137867194	407.444682246799	389.510037057073	392.303798070428
VIT_201s0011g05030	339.4056	-0.6658	0.1525	-4.36563085292859	0.000012675639261165	0.000385456680348227		gi|225424250|ref|XP_002284485.1| PREDICTED: uncharacterized protein LOC100249059	-	NA	Putative uncharacterized protein [Source:UniProtKB/TrEMBL;Acc:A5BL15]		338.011586027098	433.332165933498	478.0341772343	281.275732346512	299.528287990091	206.25186131616
VIT_201s0011g05230	1782.5881	0.2499	0.0818	3.05613057543305	0.00224213589053184	0.0245703113988652		gi|225424287|ref|XP_002284632.1| PREDICTED: probable ADP-ribosylation factor GTPase-activating protein AGD13 isoform 1	-	GO:0009638 phototropism	Putative uncharacterized protein [Source:UniProtKB/TrEMBL;Acc:A5BXZ0]	GO:0005515 protein binding	1668.5113748509	1609.22884156525	1606.30775696644	2126.35193547548	1942.61967848718	1742.50928194426
VIT_201s0011g05540	508.8368	0.3116	0.093	3.34952195083569	0.000809511411128958	0.0113015151416799		gi|359472598|ref|XP_002281148.2| PREDICTED: uncharacterized protein LOC100262719	-	GO:0005634 nucleus GO:0045492 xylan biosynthetic process GO:0010413 glucuronoxylan metabolic process GO:0006487 protein N-linked glycosylation	Putative uncharacterized protein [Source:UniProtKB/TrEMBL;Acc:F6HFE7]		468.637577439961	455.710822390158	437.570654358169	569.496544504048	541.123121101441	580.482042673316
VIT_201s0011g05570	1181.6779	-0.4689	0.078	-6.01053364290169	1.84913629331603e-09	0.000000165064306933039	PUX2	gi|225424345|ref|XP_002284867.1| PREDICTED: UBX domain-containing protein 6	-	GO:0008270 zinc ion binding GO:0005634 nucleus GO:0009536 plastid GO:0003676 nucleic acid binding GO:0006499 N-terminal protein myristoylation GO:0019898 extrinsic component of membrane	Putative uncharacterized protein [Source:UniProtKB/TrEMBL;Acc:F6HFE6]	GO:0019898 extrinsic component of membrane GO:0006499 N-terminal protein myristoylation GO:0008150 biological_process GO:0046872 metal ion binding GO:0008270 zinc ion binding GO:0003676 nucleic acid binding GO:0005515 protein binding	1366.18627101391	1305.0825560861	1443.512653302	985.04381986371	1044.0348145169	946.206992635991
VIT_201s0011g05580	766.4361	-0.7007	0.1043	-6.71560396849357	1.8728883030255e-11	2.69743131307177e-09		gi|225424347|ref|XP_002281181.1| PREDICTED: probable inactive receptor kinase At1g48480	2.7.11.1	GO:0016021 integral component of membrane GO:0042545 cell wall modification GO:0055114 oxidation-reduction process GO:0006468 protein phosphorylation GO:0005524 ATP binding GO:0009069 serine family amino acid metabolic process GO:0005774 vacuolar membrane GO:0003735 structural constituent of ribosome GO:0006412 translation GO:0042254 ribosome biogenesis GO:0046658 anchored component of plasma mem…	Putative uncharacterized protein [Source:UniProtKB/TrEMBL;Acc:F6HFE5]	GO:0016020 membrane GO:0016021 integral component of membrane GO:0016772 transferase activity. transferring phosphorus-containing groups GO:0006468 protein phosphorylation GO:0005524 ATP binding GO:0004672 protein kinase activity GO:0005515 protein binding	814.729121698783	961.265015979239	1072.75386229745	598.434377049986	587.962935684253	563.471579884354
VIT_201s0011g05650	845.9951	-0.4912	0.1339	-3.6675840839336	0.000244853043362955	0.00439774633870882		gi|225424360|ref|XP_002284896.1| PREDICTED: 1-aminocyclopropane-1-carboxylate oxidase homolog 4-like	-	GO:0055114 oxidation-reduction process GO:0005737 cytoplasm GO:0042432 indole biosynthetic process GO:0000041 transition metal ion transport GO:0009815 1-aminocyclopropane-1-carboxylate oxidase activity GO:0050590 desacetoxyvindoline 4-hydroxylase activity GO:0009691 cytokinin biosynthetic process	Putative uncharacterized protein [Source:UniProtKB/TrEMBL;Acc:F6HFE2]	GO:0016706 oxidoreductase activity. acting on paired donors. with incorporation or reduction of molecular oxygen. 2-oxoglutarate as one donor. and incorporation of one atom each of oxygen into both donors GO:0055114 oxidation-reduction process GO:0016491 oxidoreductase activity	1032.88799395532	924.645396322887	1009.70604758347	632.002262803273	564.543028392847	912.186067058068
VIT_201s0011g05670	1085.7458	-0.3125	0.097	-3.22132725132816	0.00127598359171754	0.016092040307908		gi|225424364|ref|XP_002284976.1| PREDICTED: nudix hydrolase 18. mitochondrial	-	GO:0005739 mitochondrion GO:0052843 inositol-1-diphosphate-2.3.4.5.6-pentakisphosphate diphosphatase activity GO:0052844 inositol-3-diphosphate-1.2.4.5.6-pentakisphosphate diphosphatase activity GO:0052840 inositol diphosphate tetrakisphosphate diphosphatase activity GO:0052846 inositol-1.5-bisdiphosphate-2.3.4.6-tetrakisphosphate 1-diphosphatase activity GO:0008486 diphosphoinositol-polyphosphat…	Putative uncharacterized protein [Source:UniProtKB/TrEMBL;Acc:D7T8L7]	GO:0016787 hydrolase activity	1361.4729620454	1035.52146694906	1208.25961332449	978.098740052685	977.472972741327	953.649070106162
VIT_201s0011g05850	424.5797	0.3184	0.1134	2.8073777366482	0.00499466357406885	0.0444693709069954		gi|359472684|ref|XP_003631185.1| PREDICTED: CRAL-TRIO domain-containing protein YKL091C-like	-	GO:0055114 oxidation-reduction process GO:0005886 plasma membrane GO:0005739 mitochondrion GO:0009089 lysine biosynthetic process via diaminopimelate GO:0050661 NADP binding GO:0009086 methionine biosynthetic process GO:0009570 chloroplast stroma GO:0009088 threonine biosynthetic process GO:0006164 purine nucleotide biosynthetic process GO:0006544 glycine metabolic process GO:0006563 L-serine met…	Putative uncharacterized protein [Source:UniProtKB/TrEMBL;Acc:F6HFD0]	GO:0006810 transport GO:0005215 transporter activity	426.217796723413	323.473306964442	381.109924763566	480.368020262561	477.02653272496	459.282495301964
VIT_201s0011g05880	785.0633	0.4088	0.0875	4.671982190643	0.0000029830683038874	0.000114634097893108		gi|225424397|ref|XP_002284914.1| PREDICTED: RNA-dependent RNA polymerase 1	2.7.7.48	GO:0000166 nucleotide binding GO:0003676 nucleic acid binding GO:0006144 purine nucleobase metabolic process GO:0009867 jasmonic acid mediated signaling pathway GO:0010363 regulation of plant-type hypersensitive response GO:0006612 protein targeting to membrane GO:0031348 negative regulation of defense response GO:0010310 regulation of hydrogen peroxide metabolic process GO:0009862 systemic acqui…	Putative uncharacterized protein [Source:UniProtKB/TrEMBL;Acc:F6HFC7]	GO:0003968 RNA-directed RNA polymerase activity	692.856418370287	711.030948327501	620.127013380716	878.55259609466	861.606062983843	946.206992635991
VIT_201s0011g05970	531.8295	-0.5135	0.1076	-4.77467051198852	0.0000018000171580599	0.000074879839980555	AT-HSFA8	gi|359472583|ref|XP_003631170.1| PREDICTED: LOW QUALITY PROTEIN: heat stress transcription factor A-8-like	-	GO:0003700 sequence-specific DNA binding transcription factor activity GO:0005634 nucleus GO:0005667 transcription factor complex GO:0045449 NOT_FOUND GO:0006355 regulation of transcription. DNA-templated GO:0043565 sequence-specific DNA binding GO:0009408 response to heat GO:0009407 toxin catabolic process	Putative uncharacterized protein [Source:UniProtKB/TrEMBL;Acc:F6HFC3]	GO:0009408 response to heat GO:0043565 sequence-specific DNA binding GO:0006355 regulation of transcription. DNA-templated GO:0005634 nucleus GO:0003700 sequence-specific DNA binding transcription factor activity GO:0003677 DNA binding	572.330374747079	701.876043413413	604.129806662246	479.210506960724	409.232064249837	424.198415799731
VIT_201s0011g06140	1203.5931	-0.6755	0.1118	-6.04214306314968	1.52080521674131e-09	0.000000140892327620159		gi|359473099|ref|XP_003631249.1| PREDICTED: U-box domain-containing protein 21-like	-	GO:0016567 protein ubiquitination GO:0004842 ubiquitin-protein transferase activity GO:0000151 ubiquitin ligase complex GO:0032491 detection of molecule of fungal origin	Putative uncharacterized protein [Source:UniProtKB/TrEMBL;Acc:F6HFB5]	GO:0052542 defense response by callose deposition GO:0051707 response to other organism GO:0043069 negative regulation of programmed cell death GO:0010200 response to chitin GO:0004842 ubiquitin-protein transferase activity GO:0000151 ubiquitin ligase complex GO:0009693 ethylene biosynthetic process GO:0016567 protein ubiquitination GO:0050832 defense response to fungus GO:0030968 endoplasmic ret…	1224.11367210611	1762.8278017905	1456.68682354074	885.497675905685	958.983572248111	933.44914554427
VIT_201s0011g06210	1657.9177	-0.2534	0.076	-3.33300962151678	0.000859119713155757	0.0117795622110212		gi|359472571|ref|XP_002281609.2| PREDICTED: protein OBERON 3-like	-	GO:0008270 zinc ion binding GO:0005634 nucleus GO:0005515 protein binding GO:0001708 cell fate specification GO:0009880 embryonic pattern specification GO:0090421 embryonic meristem initiation	Putative uncharacterized protein [Source:UniProtKB/TrEMBL;Acc:F6HFB0]	GO:0090421 embryonic meristem initiation GO:0009880 embryonic pattern specification GO:0001708 cell fate specification GO:0005515 protein binding	1673.2246838194	1909.30628041591	1830.26865102503	1476.98697314465	1485.31517295498	1572.40465405464
VIT_201s0011g06330	113.1268	0.5887	0.1967	2.99275382306382	0.00276472660394709	0.0287702788494531		gi|225424474|ref|XP_002281677.1| PREDICTED: 65-kDa microtubule-associated protein 6	-	GO:0005634 nucleus GO:0009536 plastid GO:0005739 mitochondrion GO:0045298 tubulin complex GO:0009524 phragmoplast GO:0008017 microtubule binding GO:0007389 pattern specification process GO:0009574 preprophase band GO:0009616 virus induced gene silencing GO:0048439 flower morphogenesis GO:0007267 cell-cell signaling GO:0007020 microtubule nucleation GO:0035196 production of miRNAs involved in gene…	Putative uncharacterized protein [Source:UniProtKB/TrEMBL;Acc:D7T8F7]	GO:0000910 cytokinesis GO:0000226 microtubule cytoskeleton organization GO:0008017 microtubule binding	66.6596554117186	102.73837736921	103.511337590104	143.53164942785	129.425803452509	132.894240538763
VIT_201s0011g06400	297.1121	-0.4129	0.1312	-3.14711953877068	0.00164887536066359	0.0197071651369688		gi|225424490|ref|XP_002285189.1| PREDICTED: uncharacterized protein LOC100262958	-	GO:0008270 zinc ion binding GO:0046982 protein heterodimerization activity GO:0003700 sequence-specific DNA binding transcription factor activity GO:0005634 nucleus GO:0005667 transcription factor complex GO:0045449 NOT_FOUND GO:0009536 plastid GO:0006355 regulation of transcription. DNA-templated GO:0043621 protein self-association GO:0044212 transcription regulatory region DNA binding GO:000995…	Putative uncharacterized protein [Source:UniProtKB/TrEMBL;Acc:A5ADE6]	GO:0046872 metal ion binding GO:0003676 nucleic acid binding	364.944780132843	290.922533936574	361.348669405455	282.433245648349	226.803312716777	256.220095758735
VIT_201s0011g06450	207.9585	-1.0892	0.1572	-6.9306439401129	4.18929261138049e-12	6.90387366023559e-10		gi|225424502|ref|XP_002285211.1| PREDICTED: probable NAD(P)H-dependent oxidoreductase 1	-	GO:0055114 oxidation-reduction process GO:0016491 oxidoreductase activity GO:0033808 6'-deoxychalcone synthase activity	Putative uncharacterized protein [Source:UniProtKB/TrEMBL;Acc:F6HF99]	GO:0055114 oxidation-reduction process GO:0016491 oxidoreductase activity	253.172024594002	261.423395880068	335.000328927974	148.1617026352	117.099536457032	132.894240538763
VIT_201s0011g06600	440.8078	-0.7214	0.1415	-5.09748286001301	0.000000344199569283182	0.0000178764739937711		gi|225424524|ref|XP_002285267.1| PREDICTED: glutamate decarboxylase 1	4.1.1.15	GO:0055114 oxidation-reduction process GO:0005829 cytosol GO:0046686 response to cadmium ion GO:0005634 nucleus GO:0019482 beta-alanine metabolic process GO:0030170 pyridoxal phosphate binding GO:0005516 calmodulin binding GO:0006522 alanine metabolic process GO:0006531 aspartate metabolic process GO:0016706 oxidoreductase activity. acting on paired donors. with incorporation or reduction of mole…	Putative uncharacterized protein [Source:UniProtKB/TrEMBL;Acc:F6HF90]	GO:0006536 glutamate metabolic process GO:0004351 glutamate decarboxylase activity GO:0019752 carboxylic acid metabolic process GO:0016831 carboxy-lyase activity GO:0030170 pyridoxal phosphate binding GO:0016829 lyase activity GO:0003824 catalytic activity	455.844310239732	499.450923646356	691.643937533879	333.363830929199	356.229116169286	308.31463804993
VIT_201s0026g00190	158.1375	-0.7184	0.1645	-4.36761571714263	0.0000125610248875979	0.000384434652765251		gi|359473439|ref|XP_002264637.2| PREDICTED: U-box domain-containing protein 19-like	-	GO:0005524 ATP binding GO:0008270 zinc ion binding GO:0010029 regulation of seed germination GO:0016567 protein ubiquitination GO:0004842 ubiquitin-protein transferase activity GO:0000151 ubiquitin ligase complex	Putative uncharacterized protein [Source:UniProtKB/TrEMBL;Acc:D7TNR3]	GO:0004842 ubiquitin-protein transferase activity GO:0000151 ubiquitin ligase complex GO:0016567 protein ubiquitination GO:0005515 protein binding GO:0005488 binding	212.098903582741	173.943193367672	203.258626540569	99.5461439580247	135.588936950247	124.389009144282
VIT_201s0026g00320	1491.0933	0.3214	0.0815	3.94478061345046	0.0000798730706466444	0.00175305027688379		gi|225424715|ref|XP_002265272.1| PREDICTED: uncharacterized protein LOC100243227	-	GO:0016023 cytoplasmic membrane-bounded vesicle	Putative uncharacterized protein [Source:UniProtKB/TrEMBL;Acc:F6HPM5]	GO:0008150 biological_process GO:0003674 molecular_function	1377.63287850885	1261.3424548299	1335.29625491235	1754.79016558565	1719.51424586904	1497.98387935293
VIT_201s0026g00710	22.3008	1.1263	0.3867	2.91269141367317	0.00358328512335086	0.0350136395262887	CYCD1;1	gi|225424764|ref|XP_002268394.1| PREDICTED: cyclin-D1-1	-	GO:0005634 nucleus GO:0000074 NOT_FOUND GO:0051301 cell division GO:0042023 DNA endoreduplication GO:0010440 stomatal lineage progression GO:0000278 mitotic cell cycle GO:0019901 protein kinase binding GO:0045736 negative regulation of cyclin-dependent protein serine/threonine kinase activity GO:0016538 cyclin-dependent protein serine/threonine kinase regulator activity	Putative uncharacterized protein [Source:UniProtKB/TrEMBL;Acc:D7TNL8]	GO:0045736 negative regulation of cyclin-dependent protein serine/threonine kinase activity GO:0016538 cyclin-dependent protein serine/threonine kinase regulator activity GO:0010440 stomatal lineage progression GO:0042023 DNA endoreduplication GO:0000278 mitotic cell cycle GO:0005634 nucleus GO:0051726 regulation of cell cycle GO:0005515 protein binding	12.7932672002288	13.2237515425715	15.9972067184707	31.2528591496124	38.2114276859787	22.3262324105121
VIT_201s0026g00730	146.6066	0.8362	0.164	5.09882661325232	0.00000034176542115708	0.0000178582852232049		gi|225424766|ref|XP_002268639.1| PREDICTED: uncharacterized protein LOC100250100	-	GO:0009651 response to salt stress GO:0006833 water transport GO:0009750 response to fructose	Putative uncharacterized protein [Source:UniProtKB/TrEMBL;Acc:D7TNL6]		108.406106275623	109.858858969056	96.9242524707341	193.304721406862	209.546538923109	161.599396495136
VIT_201s0026g00810	278.4374	0.4945	0.1316	3.75677160298678	0.000172119450802412	0.00333280197138013	TBL27	gi|225424775|ref|XP_002266929.1| PREDICTED: uncharacterized protein LOC100241586	-	GO:0015706 nitrate transport GO:0010167 response to nitrate GO:0010411 xyloglucan metabolic process	Putative uncharacterized protein [Source:UniProtKB/TrEMBL;Acc:F6HPK1]	GO:0010411 xyloglucan metabolic process GO:0015706 nitrate transport GO:0010167 response to nitrate GO:0005794 Golgi apparatus	207.385594614236	218.700506280991	268.188465574361	322.946211212662	352.531236070642	300.872560579759
VIT_201s0026g00820	1107.4933	-0.5504	0.0866	-6.35480439204631	2.08692010014519e-10	2.44984408194441e-08		gi|296086495|emb|CBI32084.3| unnamed protein product	-	GO:0016023 cytoplasmic membrane-bounded vesicle GO:0009753 response to jasmonic acid GO:0006508 proteolysis GO:0006558 L-phenylalanine metabolic process GO:0009611 response to wounding GO:0009695 jasmonic acid biosynthetic process GO:0009620 response to fungus GO:0005788 endoplasmic reticulum lumen GO:0008237 metallopeptidase activity GO:0009850 auxin metabolic process GO:0047980 hippurate hydrol…	Putative uncharacterized protein [Source:UniProtKB/TrEMBL;Acc:F6HPK0]	GO:0016787 hydrolase activity GO:0008152 metabolic process	1214.68705416909	1276.60062968671	1458.56884786056	879.710109396498	924.470024660776	890.922988571866
VIT_201s0026g00840	685.923	-0.4653	0.1128	-4.124362275823	0.0000371763361015846	0.000943948480659347		gi|296086494|emb|CBI32083.3| unnamed protein product	-	GO:0031072 heat shock protein binding GO:0009737 response to abscisic acid GO:0009958 positive gravitropism GO:0006457 protein folding GO:0051082 unfolded protein binding GO:0008092 cytoskeletal protein binding	Putative uncharacterized protein [Source:UniProtKB/TrEMBL;Acc:D7TNL0]		860.515551678549	645.929402271764	878.905357355977	576.441624315073	558.379894895108	595.366197613657
VIT_201s0026g00910	478.8798	-0.844	0.113	-7.4670702616363	8.19999894981065e-14	1.80179207693339e-11		gi|359473321|ref|XP_003631290.1| PREDICTED: uncharacterized protein LOC100262187	-	GO:0050832 defense response to fungus GO:0009611 response to wounding GO:0030968 endoplasmic reticulum unfolded protein response GO:0010200 response to chitin GO:0031348 negative regulation of defense response GO:0009862 systemic acquired resistance. salicylic acid mediated signaling pathway GO:0006979 response to oxidative stress GO:0009625 response to insect	Putative uncharacterized protein [Source:UniProtKB/TrEMBL;Acc:F6HPJ4]		535.29723285168	643.894978957522	668.118633536129	316.001131401637	346.368102572904	363.598642114055
VIT_201s0026g00960	453.062	-0.3478	0.1027	-3.38754250906674	0.000705217879017831	0.0102256592457586		gi|359473318|ref|XP_002267713.2| PREDICTED: uncharacterized protein LOC100258808	-	GO:0005634 nucleus GO:0009507 chloroplast GO:0009506 plasmodesma	Putative uncharacterized protein [Source:UniProtKB/TrEMBL;Acc:D7TNK1]		505.67071933536	547.259871531038	469.56506779511	421.334841868849	390.742663756621	383.798566675947
VIT_201s0026g00980	1999.8863	-0.2936	0.0792	-3.70605191095361	0.000210515169828559	0.00393030446153777		gi|296086483|emb|CBI32072.3| unnamed protein product	-	GO:0005982 starch metabolic process GO:0005985 sucrose metabolic process GO:0009738 abscisic acid-activated signaling pathway GO:0005794 Golgi apparatus GO:0030968 endoplasmic reticulum unfolded protein response GO:0035556 intracellular signal transduction GO:0016051 carbohydrate biosynthetic process GO:0016126 sterol biosynthetic process GO:0009117 nucleotide metabolic process GO:0047262 polygal…	Putative uncharacterized protein [Source:UniProtKB/TrEMBL;Acc:F6HPJ2]	GO:0016757 transferase activity. transferring glycosyl groups	2036.14947439431	2392.48181754833	2182.20719883138	1702.70206700296	1839.07903572517	1846.69836652665
VIT_201s0026g01240	136.4467	0.5386	0.1659	3.2465406184922	0.00116816777316027	0.0150458299731023		gi|225424845|ref|XP_002268603.1| PREDICTED: probable beta-1.3-galactosyltransferase 19	-	GO:0016021 integral component of membrane GO:0005739 mitochondrion GO:0005802 trans-Golgi network GO:0005794 Golgi apparatus GO:0005768 endosome GO:0009507 chloroplast GO:0006486 protein glycosylation GO:0030206 chondroitin sulfate biosynthetic process GO:0030246 carbohydrate binding GO:0007020 microtubule nucleation GO:0047220 galactosylxylosylprotein 3-beta-galactosyltransferase activity	Putative uncharacterized protein [Source:UniProtKB/TrEMBL;Acc:F6HPH6]	GO:0030246 carbohydrate binding GO:0016758 transferase activity. transferring hexosyl groups GO:0016757 transferase activity. transferring glycosyl groups GO:0008378 galactosyltransferase activity GO:0006486 protein glycosylation GO:0005794 Golgi apparatus GO:0016020 membrane GO:0016021 integral component of membrane GO:0016740 transferase activity	100.3261480439	109.858858969056	124.213605108125	173.626995275625	163.939351039844	146.715241554794
VIT_201s0026g01250	66.3332	0.9652	0.2847	3.39053726799414	0.000697557695830051	0.0101231510150984		gi|296086458|emb|CBI32047.3| unnamed protein product	-	GO:0016310 phosphorylation GO:0016301 kinase activity GO:0030247 polysaccharide binding	Putative uncharacterized protein [Source:UniProtKB/TrEMBL;Acc:F6HPH5]	GO:0008150 biological_process GO:0003674 molecular_function GO:0030247 polysaccharide binding	27.6065239583885	71.2048159984622	37.6404863964016	91.4435508451622	85.0512422687914	85.0523139448082
VIT_201s0026g01300	96.8188	0.8772	0.219	4.00635254039564	0.000061663591987453	0.00143340386756443		gi|359473388|ref|XP_002268718.2| PREDICTED: HIPL1 protein-like	-	GO:0016023 cytoplasmic membrane-bounded vesicle GO:0005739 mitochondrion GO:0046658 anchored component of plasma membrane GO:0005975 carbohydrate metabolic process GO:0016132 brassinosteroid biosynthetic process GO:0048038 quinone binding GO:0016901 oxidoreductase activity. acting on the CH-OH group of donors. quinone or similar compound as acceptor	Putative uncharacterized protein [Source:UniProtKB/TrEMBL;Acc:D7TNG9]	GO:0016901 oxidoreductase activity. acting on the CH-OH group of donors. quinone or similar compound as acceptor GO:0048038 quinone binding GO:0005975 carbohydrate metabolic process GO:0003824 catalytic activity GO:0031225 anchored component of membrane GO:0016132 brassinosteroid biosynthetic process	70.6996345275803	78.3252975983084	55.5197174346924	157.4218090499	123.26266995477	95.6838531879092
VIT_201s0026g01430	1548.6581	-0.5189	0.082	-6.32613234553183	2.51382234228179e-10	2.86499438405562e-08		gi|359473294|ref|XP_002274433.2| PREDICTED: uncharacterized protein LOC100257102	-	GO:0005634 nucleus GO:0010363 regulation of plant-type hypersensitive response GO:0006612 protein targeting to membrane GO:0005773 vacuole GO:0009963 positive regulation of flavonoid biosynthetic process	Putative uncharacterized protein [Source:UniProtKB/TrEMBL;Acc:F6HPG4]		1659.75808676653	1864.54896750259	1949.7771953336	1243.16928617347	1343.56310250699	1231.1322443511
VIT_201s0026g01460	3128.478	0.3995	0.0996	4.01161314772221	0.0000603052619047992	0.00140430962470972		gi|225424879|ref|XP_002274663.1| PREDICTED: thioredoxin H2	-	GO:0005886 plasma membrane GO:0005829 cytosol GO:0005739 mitochondrion GO:0009055 electron carrier activity GO:0000103 sulfate assimilation GO:0045454 cell redox homeostasis GO:0007000 nucleolus organization GO:0015035 protein disulfide oxidoreductase activity GO:0000280 nuclear division GO:0006662 glycerol ether metabolic process GO:0016671 oxidoreductase activity. acting on a sulfur group of do…	Thioredoxin [Source:UniProtKB/TrEMBL;Acc:D7TNF9]	GO:0006662 glycerol ether metabolic process GO:0045454 cell redox homeostasis GO:0015035 protein disulfide oxidoreductase activity GO:0009055 electron carrier activity	2397.72760526394	2972.29246210724	2726.11222725939	3710.98764569102	3890.16986377254	3073.57799518051
VIT_201s0026g01550	901.7705	0.3522	0.1246	2.82790262862401	0.00468540553224692	0.0425334562590996		gi|359473283|ref|XP_002269605.2| PREDICTED: homeobox-leucine zipper protein HAT5-like	-	GO:0003700 sequence-specific DNA binding transcription factor activity GO:0045893 positive regulation of transcription. DNA-templated GO:0042803 protein homodimerization activity GO:0005634 nucleus GO:0005667 transcription factor complex GO:0045449 NOT_FOUND GO:0009965 leaf morphogenesis GO:0015706 nitrate transport GO:0010167 response to nitrate GO:0000976 transcription regulatory region sequenc…	Putative uncharacterized protein [Source:UniProtKB/TrEMBL;Acc:D7TNF1]	GO:0000976 transcription regulatory region sequence-specific DNA binding GO:0043565 sequence-specific DNA binding GO:0006355 regulation of transcription. DNA-templated GO:0006351 transcription. DNA-templated GO:0005634 nucleus GO:0003700 sequence-specific DNA binding transcription factor activity GO:0003677 DNA binding	764.229382750511	955.161746036514	657.767499777118	1068.38477759601	1100.7356426961	864.344140464113
VIT_201s0026g01640	1835.3904	-0.2927	0.0887	-3.30083494518291	0.000963975743027625	0.0129053253504428		gi|296086429|emb|CBI32018.3| unnamed protein product	-	GO:0005886 plasma membrane GO:0005829 cytosol GO:0005774 vacuolar membrane GO:0005634 nucleus GO:0005794 Golgi apparatus GO:0009507 chloroplast GO:0009506 plasmodesma GO:0019344 cysteine biosynthetic process GO:0043424 protein histidine kinase binding GO:0010075 regulation of meristem growth GO:0004672 protein kinase activity	Putative uncharacterized protein [Source:UniProtKB/TrEMBL;Acc:D7TNE5]	GO:0043424 protein histidine kinase binding GO:0005774 vacuolar membrane GO:0008150 biological_process GO:0005773 vacuole GO:0009507 chloroplast GO:0009506 plasmodesma GO:0016020 membrane GO:0005515 protein binding	2166.77546580718	1980.51109641437	1914.95974541693	1489.71961946486	1614.74097640749	1845.63521260234
VIT_201s0026g01880	1082.5295	-0.3106	0.0821	-3.782619082277	0.000155186808985055	0.00306422433086965		gi|225425762|ref|XP_002277256.1| PREDICTED: protein kinase 2B. chloroplastic	2.7.11.1	GO:0005886 plasma membrane GO:0006468 protein phosphorylation GO:0005524 ATP binding GO:0009069 serine family amino acid metabolic process GO:0005634 nucleus GO:0009536 plastid GO:0004674 protein serine/threonine kinase activity GO:0004715 non-membrane spanning protein tyrosine kinase activity	Putative uncharacterized protein [Source:UniProtKB/TrEMBL;Acc:D7TNC2]	GO:0016772 transferase activity. transferring phosphorus-containing groups GO:0006468 protein phosphorylation GO:0005524 ATP binding GO:0004674 protein serine/threonine kinase activity GO:0004672 protein kinase activity	1134.5608017045	1160.63850077493	1302.3608293155	986.201333165547	926.935278059871	984.480533911155
VIT_201s0026g01890	644.9386	-0.3473	0.0904	-3.84394184332912	0.000121073709447089	0.0024586283248977		gi|225425760|ref|XP_002277178.1| PREDICTED: solute carrier family 35 member B1	-	GO:0009644 response to high light intensity GO:0009507 chloroplast GO:0030968 endoplasmic reticulum unfolded protein response GO:0009553 embryo sac development GO:0009555 pollen development GO:0006457 protein folding GO:0009408 response to heat GO:0009627 systemic acquired resistance GO:0042542 response to hydrogen peroxide GO:0030176 integral component of endoplasmic reticulum membrane GO:003017…	Putative uncharacterized protein [Source:UniProtKB/TrEMBL;Acc:D7TNC1]	GO:0016020 membrane GO:0055085 transmembrane transport GO:0016021 integral component of membrane	771.636011129591	689.669503527962	703.87709561271	544.031251863624	568.24090849149	592.176735840727
VIT_201s0026g01960	1041.6358	-0.4526	0.0992	-4.56160409211621	0.00000507642988117234	0.000177199453632205	SUT2	gi|310877782|gb|ADP37122.1| sucrose transporter	-	GO:0005985 sucrose metabolic process GO:0009753 response to jasmonic acid GO:0005794 Golgi apparatus GO:0009611 response to wounding GO:0010200 response to chitin GO:0009695 jasmonic acid biosynthetic process GO:0034219 carbohydrate transmembrane transport GO:0005887 integral component of plasma membrane GO:0009620 response to fungus GO:0006812 cation transport GO:0090406 pollen tube GO:0008506 s…	Putative uncharacterized protein [Source:UniProtKB/TrEMBL;Acc:F6HPE1]	GO:0090406 pollen tube GO:0034219 carbohydrate transmembrane transport GO:0015770 sucrose transport GO:0015144 carbohydrate transmembrane transporter activity GO:0010200 response to chitin GO:0009753 response to jasmonic acid GO:0008515 sucrose transmembrane transporter activity GO:0008506 sucrose:proton symporter activity GO:0005887 integral component of plasma membrane GO:0005351 sugar:proton s…	1227.48032136932	1027.3837736921	1355.05751027046	840.354657134023	909.678504266203	889.859834647556
VIT_201s0026g02080	1704.5384	-0.3506	0.105	-3.33821367718727	0.000843188805920745	0.0116168914346267		gi|359473368|ref|XP_003631294.1| PREDICTED: F-box/kelch-repeat protein SKIP11-like	-	GO:0005829 cytosol GO:0005634 nucleus GO:0019375 galactolipid biosynthetic process GO:0016036 cellular response to phosphate starvation GO:0009610 response to symbiotic fungus GO:0005777 peroxisome GO:0006623 protein targeting to vacuole GO:0006888 ER to Golgi vesicle-mediated transport GO:0042631 cellular response to water deprivation GO:0000041 transition metal ion transport GO:0042406 extrinsi…	Putative uncharacterized protein [Source:UniProtKB/TrEMBL;Acc:F6HPD7]	GO:0005515 protein binding	1704.87118689365	2300.93276840745	1728.63933775474	1443.41908739136	1517.36346714322	1532.00480493086
VIT_201s0026g02190	139.5847	-0.7956	0.1986	-4.00612909464558	0.0000617219239315334	0.00143340386756443	ATHVA22C	gi|225425728|ref|XP_002274152.1| PREDICTED: HVA22-like protein a	-	GO:0016023 cytoplasmic membrane-bounded vesicle GO:0042538 hyperosmotic salinity response GO:0009506 plasmodesma GO:0042742 defense response to bacterium GO:0009409 response to cold GO:0009737 response to abscisic acid GO:0009269 response to desiccation	Putative uncharacterized protein [Source:UniProtKB/TrEMBL;Acc:D7TNA4]	GO:0003674 molecular_function GO:0009506 plasmodesma	222.198851372395	145.461266968287	161.854091504527	105.333710467212	120.797416555675	81.8628521718779
VIT_201s0026g02340	1146.8719	-0.3227	0.0757	-4.26526210013806	0.0000199667666936707	0.00055734595173098		gi|225425706|ref|XP_002273644.1| PREDICTED: probable methyltransferase PMT2	-	GO:0005886 plasma membrane GO:0032259 methylation GO:0016310 phosphorylation GO:0005802 trans-Golgi network GO:0005794 Golgi apparatus GO:0005768 endosome GO:0008168 methyltransferase activity GO:0009505 plant-type cell wall GO:0016301 kinase activity	Putative uncharacterized protein [Source:UniProtKB/TrEMBL;Acc:F6HPC4]	GO:0005802 trans-Golgi network GO:0005768 endosome GO:0005794 Golgi apparatus GO:0032259 methylation GO:0008168 methyltransferase activity GO:0016020 membrane	1261.82014385415	1217.6023535737	1344.70637651145	1003.56403269311	1009.52126692957	1044.01715367252
VIT_201s0026g02400	203.3314	0.7073	0.1677	4.2187483557099	0.0000245662269966183	0.000665150970766257		gi|296086371|emb|CBI31960.3| unnamed protein product	2.5.1.18	GO:0005737 cytoplasm GO:0005634 nucleus GO:0010583 response to cyclopentenone GO:0005975 carbohydrate metabolic process GO:0006090 pyruvate metabolic process GO:0009407 toxin catabolic process GO:0004364 glutathione transferase activity GO:0004462 lactoylglutathione lyase activity GO:0006749 glutathione metabolic process	Putative uncharacterized protein [Source:UniProtKB/TrEMBL;Acc:F6HPC0]	GO:0005515 protein binding	155.539195960677	195.304638167211	112.921459189205	252.337899800574	262.54948700366	241.335940818393
VIT_201s0026g02470	560.5323	-0.5807	0.0919	-6.32007098219459	2.61443184093065e-10	2.92867629553663e-08		gi|296086365|emb|CBI31954.3| unnamed protein product	-	GO:0005886 plasma membrane GO:0005737 cytoplasm GO:0008270 zinc ion binding GO:0005634 nucleus GO:0006623 protein targeting to vacuole GO:0016567 protein ubiquitination GO:0004842 ubiquitin-protein transferase activity GO:0016192 vesicle-mediated transport	Putative uncharacterized protein [Source:UniProtKB/TrEMBL;Acc:F6HPR2]	GO:0008270 zinc ion binding	688.143109401782	667.290847071303	658.708511937028	452.587701018461	473.328652626317	423.135261875421
VIT_201s0026g02480	1873.5978	-0.2569	0.078	-3.29402870460177	0.000987624122401582	0.0131470274690632		gi|225425676|ref|XP_002275043.1| PREDICTED: calvin cycle protein CP12-like	-	GO:0009941 chloroplast envelope GO:0009644 response to high light intensity GO:0009570 chloroplast stroma GO:0006007 glucose catabolic process GO:0009744 response to sucrose GO:0009637 response to blue light GO:0010155 regulation of proton transport GO:0010114 response to red light GO:0010218 response to far red light GO:0043234 protein complex GO:0080153 negative regulation of reductive pentose-…	Putative uncharacterized protein [Source:UniProtKB/TrEMBL;Acc:F6HPR1]		1904.85015312881	2188.02227446703	2029.76322892596	1601.9984097431	1747.86465995864	1769.08813005201
VIT_201s0026g02540	450.2693	-0.3717	0.1176	-3.16024828904785	0.00157634744290394	0.0189993100027642		gi|225425662|ref|XP_002273461.1| PREDICTED: E3 ubiquitin-protein ligase RING1-like	-	GO:0016023 cytoplasmic membrane-bounded vesicle GO:0008270 zinc ion binding GO:0009536 plastid GO:0016020 membrane	Putative uncharacterized protein [Source:UniProtKB/TrEMBL;Acc:F6HPQ9]	GO:0046872 metal ion binding GO:0008270 zinc ion binding GO:0005515 protein binding	542.703861230759	422.142837705169	557.079198666744	398.184575832099	410.464690949384	371.040719584226
VIT_201s0026g02590	114.8078	0.8677	0.197	4.40509503799961	0.0000105737510122888	0.000332520217613977		gi|225425656|ref|XP_002269392.1| PREDICTED: probable calcium-binding protein CML30	-	GO:0005509 calcium ion binding	Putative uncharacterized protein [Source:UniProtKB/TrEMBL;Acc:F6HPQ4]	GO:0005509 calcium ion binding	82.1462420225219	96.6351074264844	64.9298390337928	140.059109522337	177.498244734869	127.578470917212
VIT_201s0026g02620	640.2637	1.1801	0.4141	2.84949755603524	0.00437883421702071	0.0406768778566493		gi|225425652|ref|XP_002272879.1| PREDICTED: expansin-A1	-	GO:0016020 membrane GO:0005576 extracellular region GO:0009505 plant-type cell wall GO:0009664 plant-type cell wall organization GO:0010114 response to red light GO:0010119 regulation of stomatal movement GO:0006949 syncytium formation	Putative uncharacterized protein [Source:UniProtKB/TrEMBL;Acc:A5AIN5]	GO:0009664 plant-type cell wall organization GO:0005576 extracellular region GO:0016020 membrane	461.230949060881	484.192748789543	230.54797917796	982.728793260035	1089.64200240017	593.239889765037
VIT_201s0026g02720	690.7555	0.2742	0.0932	2.94119570292701	0.0032694789998388	0.0327310751041106	emb1579	gi|296086345|emb|CBI31934.3| unnamed protein product	-	GO:0005829 cytosol GO:0030244 cellulose biosynthetic process GO:0005509 calcium ion binding GO:0009630 gravitropism GO:0009793 embryo development ending in seed dormancy GO:0048193 Golgi vesicle transport GO:0006915 apoptotic process	Putative uncharacterized protein [Source:UniProtKB/TrEMBL;Acc:F6HPP6]	GO:0006915 apoptotic process GO:0048193 Golgi vesicle transport GO:0009630 gravitropism GO:0030244 cellulose biosynthetic process GO:0009793 embryo development ending in seed dormancy GO:0005509 calcium ion binding GO:0005829 cytosol GO:0006355 regulation of transcription. DNA-templated	636.970040600866	660.170365471456	579.663490504585	755.856186099885	696.434085244451	815.439059945848
VIT_201s0127g00070	1018.4304	0.476	0.1225	3.88553464074356	0.000102104931658608	0.00214195400697292	ATNRT2.5	gi|225425615|ref|XP_002266184.1| PREDICTED: high affinity nitrate transporter 2.5	-	GO:0016021 integral component of membrane GO:0005886 plasma membrane GO:0055085 transmembrane transport GO:0015706 nitrate transport GO:0071249 cellular response to nitrate GO:0015112 nitrate transmembrane transporter activity	Putative uncharacterized protein [Source:UniProtKB/TrEMBL;Acc:F6HHT1]	GO:0015112 nitrate transmembrane transporter activity GO:0015706 nitrate transport GO:0055085 transmembrane transport GO:0016021 integral component of membrane GO:0005886 plasma membrane	718.442952770745	1017.21165712089	822.444627761375	1283.68225173778	1268.37287383458	1000.42784277581
VIT_201s0127g00160	196.3073	-0.4929	0.1476	-3.33930095471721	0.000839895173247541	0.0115901476443556		gi|225425605|ref|XP_002265829.1| PREDICTED: cysteine-rich receptor-like protein kinase 2	2.7.11.1	GO:0005886 plasma membrane GO:0005524 ATP binding GO:0009069 serine family amino acid metabolic process GO:0016023 cytoplasmic membrane-bounded vesicle GO:0009644 response to high light intensity GO:0005576 extracellular region GO:0009506 plasmodesma GO:0006857 oligopeptide transport GO:0034976 response to endoplasmic reticulum stress GO:0006457 protein folding GO:0009408 response to heat GO:0042…	Putative uncharacterized protein [Source:UniProtKB/TrEMBL;Acc:F6HHS8]	GO:0000166 nucleotide binding GO:0016772 transferase activity. transferring phosphorus-containing groups GO:0006468 protein phosphorylation GO:0005524 ATP binding GO:0004674 protein serine/threonine kinase activity GO:0004672 protein kinase activity	212.772233435385	264.475030851431	212.668748139669	160.894348955412	151.613084044367	175.420397511167
VIT_201s0127g00220	185.3973	0.5427	0.1431	3.79252219798582	0.000149124915491615	0.00295133016929652	TBL2	gi|359473242|ref|XP_002265658.2| PREDICTED: uncharacterized protein LOC100249925	-	GO:0005739 mitochondrion GO:0005802 trans-Golgi network GO:0005794 Golgi apparatus GO:0005768 endosome GO:0030244 cellulose biosynthetic process GO:0007131 reciprocal meiotic recombination GO:0007129 synapsis GO:0009827 plant-type cell wall modification GO:0045489 pectin biosynthetic process GO:0009834 plant-type secondary cell wall biogenesis	Putative uncharacterized protein [Source:UniProtKB/TrEMBL;Acc:F6HHS6]	GO:0008150 biological_process	160.925834781826	150.547325253891	140.210811826596	228.030120461987	231.733819514968	200.936091694609
VIT_201s0127g00380	1045.8674	-0.2724	0.0917	-2.96939740779368	0.0029838442890708	0.0304768219728155		gi|225425579|ref|XP_002266223.1| PREDICTED: pyrrolidone-carboxylate peptidase	-	GO:0005982 starch metabolic process GO:0005985 sucrose metabolic process GO:0008233 peptidase activity GO:0006508 proteolysis GO:0005576 extracellular region GO:0046482 para-aminobenzoic acid metabolic process GO:0006635 fatty acid beta-oxidation GO:0004650 polygalacturonase activity	Putative uncharacterized protein [Source:UniProtKB/TrEMBL;Acc:A5BWV3]	GO:0046482 para-aminobenzoic acid metabolic process GO:0008233 peptidase activity GO:0006508 proteolysis GO:0006635 fatty acid beta-oxidation GO:0016920 pyroglutamyl-peptidase activity GO:0005829 cytosol	1204.58710637944	1020.26329209225	1207.31860116458	898.230322225898	914.609011064394	1030.19615265649
VIT_201s0127g00460	4621.7964	-0.2251	0.0679	-3.31517266379887	0.000915865349571013	0.0124121735914463		gi|225425565|ref|XP_002265909.1| PREDICTED: iron sulfur cluster assembly protein 1. mitochondrial	-	GO:0005506 iron ion binding GO:0016226 iron-sulfur cluster assembly GO:0051536 iron-sulfur cluster binding	Putative uncharacterized protein [Source:UniProtKB/TrEMBL;Acc:F6HHV5]	GO:0016226 iron-sulfur cluster assembly GO:0051536 iron-sulfur cluster binding GO:0005506 iron ion binding	4841.91497036029	4962.97567509281	5141.69044174846	4065.18671605329	4230.37483284771	4488.63586843725
VIT_201s0127g00470	755.0862	-0.8021	0.2458	-3.26323851620165	0.00110146775921415	0.0144107297138713		gi|225425563|ref|XP_002265947.1| PREDICTED: glycogenin-1 isoform 1	2.4.1.123	GO:0005737 cytoplasm GO:0005634 nucleus GO:0010325 raffinose family oligosaccharide biosynthetic process GO:0046872 metal ion binding GO:0006979 response to oxidative stress GO:0070417 cellular response to cold GO:0006012 galactose metabolic process GO:0047216 inositol 3-alpha-galactosyltransferase activity GO:0052576 carbohydrate storage	Putative uncharacterized protein [Source:UniProtKB/TrEMBL;Acc:F6HHV4]	GO:0016757 transferase activity. transferring glycosyl groups	1033.56132380796	666.273635414182	1179.08823636728	568.339031202211	525.098974007321	558.155810262804
VIT_201s0127g00480	21.6925	-1.0978	0.394	-2.78639720451465	0.00532975193391059	0.046486828699895		gi|297739057|emb|CBI28546.3| unnamed protein product	-	GO:0009507 chloroplast	Putative uncharacterized protein [Source:UniProtKB/TrEMBL;Acc:F6HHV3]	GO:0008150 biological_process GO:0003674 molecular_function	25.5865344004576	27.464714742264	35.7584620765815	12.7326463202125	14.7915203945724	13.8210010160313
VIT_201s0127g00590	3227.3593	-0.2333	0.0699	-3.3382524925594	0.000843071018648536	0.0116168914346267		gi|359473192|ref|XP_003631262.1| PREDICTED: probable nucleoredoxin 1-like	1.8.1.8	GO:0055114 oxidation-reduction process GO:0005829 cytosol GO:0046686 response to cadmium ion GO:0010183 pollen tube guidance GO:0045454 cell redox homeostasis GO:0016853 isomerase activity GO:0080092 regulation of pollen tube growth GO:0016209 antioxidant activity GO:0047134 protein-disulfide reductase activity	Putative uncharacterized protein [Source:UniProtKB/TrEMBL;Acc:F6HHU6]	GO:0047134 protein-disulfide reductase activity GO:0045454 cell redox homeostasis GO:0055114 oxidation-reduction process	3621.1679475174	3390.36645318392	3451.63260255003	2915.77600732865	2827.64564876243	3157.567155201
VIT_201s0127g00600	505.9307	0.4928	0.1386	3.55534275683656	0.00037748665394812	0.00626913155234189		gi|359473224|ref|XP_003631272.1| PREDICTED: probable nucleoredoxin 1-like	1.8.1.8	GO:0055114 oxidation-reduction process GO:0005829 cytosol GO:0046686 response to cadmium ion GO:0010183 pollen tube guidance GO:0045454 cell redox homeostasis GO:0016853 isomerase activity GO:0080092 regulation of pollen tube growth GO:0016209 antioxidant activity GO:0047134 protein-disulfide reductase activity	Putative uncharacterized protein [Source:UniProtKB/TrEMBL;Acc:F6HHU5]	GO:0047134 protein-disulfide reductase activity GO:0055114 oxidation-reduction process	397.264613059737	489.278807075147	376.404863964016	482.683046866236	567.008281791942	722.94466853087
VIT_201s0137g00670	87.2473	-0.8721	0.2201	-3.96260276643411	0.0000741370781059143	0.0016653150480436	SUFE2	gi|225424641|ref|XP_002282353.1| PREDICTED: sufE-like protein. chloroplastic	-	GO:0042803 protein homodimerization activity GO:0009507 chloroplast GO:0051539 4 iron. 4 sulfur cluster binding GO:0016226 iron-sulfur cluster assembly GO:0009060 aerobic respiration GO:0008047 enzyme activator activity GO:0009435 NAD biosynthetic process GO:0019805 quinolinate biosynthetic process GO:0051176 positive regulation of sulfur metabolic process GO:0051347 positive regulation of transf…	Putative uncharacterized protein [Source:UniProtKB/TrEMBL;Acc:F6GVM4]	GO:0051176 positive regulation of sulfur metabolic process GO:0008047 enzyme activator activity GO:0016226 iron-sulfur cluster assembly GO:0043085 positive regulation of catalytic activity	88.2062106963145	120.030975540265	130.800690227496	63.6632316010623	66.5618417755758	54.2208501398152
VIT_201s0137g00810	1085.464	-0.2271	0.0749	-3.03191262931896	0.00243009531127462	0.0261124787084237		gi|296081354|emb|CBI16787.3| unnamed protein product	-	GO:0016020 membrane GO:0005794 Golgi apparatus GO:0006487 protein N-linked glycosylation GO:0003830 beta-1.4-mannosylglycoprotein 4-beta-N-acetylglucosaminyltransferase activity	Putative uncharacterized protein [Source:UniProtKB/TrEMBL;Acc:F6GVL6]	GO:0003830 beta-1.4-mannosylglycoprotein 4-beta-N-acetylglucosaminyltransferase activity GO:0006487 protein N-linked glycosylation GO:0016020 membrane	1119.0742150937	1192.17206214568	1202.61354036503	976.941226750847	1011.98652032866	1009.9962280946
VIT_201s0146g00020	296.5231	-0.3544	0.1226	-2.8905109142364	0.00384616175660762	0.0369089397236831		gi|359473784|ref|XP_003631358.1| PREDICTED: uncharacterized protein LOC100253975 isoform 2	-	GO:0009507 chloroplast	Putative uncharacterized protein [Source:UniProtKB/TrEMBL;Acc:F6I1M5]		326.564978532157	342.800328449739	330.295268128424	254.652926404249	229.268566115872	295.556790958208
VIT_201s0146g00070	49.361	1.011	0.2894	3.49410790938319	0.000475648719789369	0.00752042749858855		gi|225425208|ref|XP_002266761.1| PREDICTED: hydroxysteroid 11-beta-dehydrogenase 1-like protein isoform 1	-	GO:0055114 oxidation-reduction process GO:0016491 oxidoreductase activity GO:0000166 nucleotide binding GO:0009507 chloroplast GO:0005576 extracellular region	Putative uncharacterized protein [Source:UniProtKB/TrEMBL;Acc:D7U5Y1]	GO:0055114 oxidation-reduction process GO:0016491 oxidoreductase activity GO:0008152 metabolic process	43.0931105691918	28.4819263993849	25.4073283175711	77.5533912231123	72.7249752733144	48.9050805182647
VIT_201s0146g00100	438.7546	0.4467	0.108	4.13494194321167	0.0000355044380954353	0.000905521673389384		gi|225425204|ref|XP_002266641.1| PREDICTED: uncharacterized protein LOC100250497	-	GO:0016597 amino acid binding GO:0008152 metabolic process	Putative uncharacterized protein [Source:UniProtKB/TrEMBL;Acc:D7U5Y3]	GO:0016597 amino acid binding GO:0008152 metabolic process	397.937942912381	379.419948106091	335.000328927974	544.031251863624	511.540080312296	464.598264923515
VIT_201s0146g00150	355.4462	-1.2167	0.4408	-2.76014224964574	0.00577761983644884	0.049094014068863		gi|526117595|ref|NP_001268065.1| uncharacterized protein LOC100260747	-	GO:0051087 chaperone binding	Putative uncharacterized protein [Source:UniProtKB/TrEMBL;Acc:F6I1N1]	GO:0051087 chaperone binding GO:0005515 protein binding	502.977399924786	523.864003417257	463.91899483565	274.330652535487	268.712620501399	98.8733149608395
VIT_201s0146g00250	1651.7908	-0.3621	0.0795	-4.55281079101557	0.00000529338776537271	0.000184023068784428	PBS1	gi|225425176|ref|XP_002265076.1| PREDICTED: serine/threonine-protein kinase PBS1	2.7.11.1	GO:0005886 plasma membrane GO:0005524 ATP binding GO:0009069 serine family amino acid metabolic process GO:0046777 protein autophosphorylation GO:0004674 protein serine/threonine kinase activity GO:0004715 non-membrane spanning protein tyrosine kinase activity GO:0009816 defense response to bacterium. incompatible interaction	Putative uncharacterized protein [Source:UniProtKB/TrEMBL;Acc:F6I1N7]	GO:0009816 defense response to bacterium. incompatible interaction GO:0042742 defense response to bacterium GO:0000166 nucleotide binding GO:0006952 defense response GO:0046777 protein autophosphorylation GO:0016772 transferase activity. transferring phosphorus-containing groups GO:0016301 kinase activity GO:0006468 protein phosphorylation GO:0005524 ATP binding GO:0004674 protein serine/threonin…	1727.76440188353	1902.18579881606	1946.95415885387	1350.81802324436	1444.63849186991	1538.38372847672
VIT_201s0146g00480	102.4368	-0.8825	0.1943	-4.54234981431074	0.00000556306274766759	0.000192228492807006	JAZ10	gi|225425136|ref|XP_002262750.1| PREDICTED: protein TIFY 9	-	GO:0009414 response to water deprivation GO:0042538 hyperosmotic salinity response GO:0009738 abscisic acid-activated signaling pathway GO:0042803 protein homodimerization activity GO:0005634 nucleus GO:0009733 response to auxin GO:0009611 response to wounding GO:0009723 response to ethylene GO:0009751 response to salicylic acid GO:0009695 jasmonic acid biosynthetic process GO:0009620 response to…	Putative uncharacterized protein [Source:UniProtKB/TrEMBL;Acc:D7U618]	GO:2000022 regulation of jasmonic acid mediated signaling pathway GO:0042803 protein homodimerization activity GO:0042538 hyperosmotic salinity response GO:0009733 response to auxin GO:0009723 response to ethylene GO:0009695 jasmonic acid biosynthetic process GO:0009620 response to fungus GO:0009414 response to water deprivation GO:0007165 signal transduction GO:0009867 jasmonic acid mediated sig…	131.299321265506	120.030975540265	146.797896945966	62.5057182992248	83.8186155692437	70.1681590044668
VIT_201s0150g00210	412.2807	0.4835	0.0994	4.86540151562812	0.00000114224678719256	0.000050326395078903		gi|225425284|ref|XP_002271942.1| PREDICTED: sterol 14-demethylase	1.14.13.70	GO:0016021 integral component of membrane GO:0055114 oxidation-reduction process GO:0005886 plasma membrane GO:0032259 methylation GO:0005783 endoplasmic reticulum GO:0009086 methionine biosynthetic process GO:0005794 Golgi apparatus GO:0008168 methyltransferase activity GO:0009055 electron carrier activity GO:0005506 iron ion binding GO:0020037 heme binding GO:0016126 sterol biosynthetic process…	Putative uncharacterized protein [Source:UniProtKB/TrEMBL;Acc:F6HJ72]	GO:0004497 monooxygenase activity GO:0016705 oxidoreductase activity. acting on paired donors. with incorporation or reduction of molecular oxygen GO:0009055 electron carrier activity GO:0046872 metal ion binding GO:0020037 heme binding GO:0005506 iron ion binding GO:0055114 oxidation-reduction process GO:0016491 oxidoreductase activity	356.86482190112	339.748693478377	334.059316768064	481.525533564399	474.561279325865	486.924497334027
VIT_201s0150g00290	1331.6405	0.292	0.0775	3.77006781708871	0.000163203193520439	0.00318580812499635	NEF1	gi|225425300|ref|XP_002268217.1| PREDICTED: uncharacterized protein LOC100259097	-	GO:0055114 oxidation-reduction process GO:0016491 oxidoreductase activity GO:0016023 cytoplasmic membrane-bounded vesicle GO:0016020 membrane GO:0005739 mitochondrion GO:0009507 chloroplast	Putative uncharacterized protein [Source:UniProtKB/TrEMBL;Acc:D7TFK4]		1265.18679311737	1169.79340568902	1155.56293236953	1522.12999191631	1370.68088989704	1506.48911074741
VIT_201s0150g00300	24.5389	1.1881	0.4315	2.75360439858522	0.00589429677961466	0.0498875814843534	GH3.17	gi|225425302|ref|XP_002268278.1| PREDICTED: indole-3-acetic acid-amido synthetase GH3.17-like	-	GO:0009941 chloroplast envelope GO:0005634 nucleus GO:0009826 unidimensional cell growth GO:0010279 indole-3-acetic acid amido synthetase activity GO:0010252 auxin homeostasis GO:0010583 response to cyclopentenone GO:0009734 auxin-activated signaling pathway GO:1901183 positive regulation of camalexin biosynthetic process GO:0016132 brassinosteroid biosynthetic process	Putative uncharacterized protein [Source:UniProtKB/TrEMBL;Acc:F6HJ77]		20.8732254319523	7.12048159984622	15.9972067184707	33.5678857532874	50.5376946814557	19.1367706375818
VIT_201s0150g00330	125.5176	-0.5584	0.1908	-2.92635767830183	0.00342956385043523	0.0340749535261504		gi|225425308|ref|XP_002268325.1| PREDICTED: U-box domain-containing protein 43-like	-	GO:0008270 zinc ion binding GO:0016567 protein ubiquitination GO:0004842 ubiquitin-protein transferase activity GO:0000151 ubiquitin ligase complex	Putative uncharacterized protein [Source:UniProtKB/TrEMBL;Acc:F6HJ78]	GO:0004842 ubiquitin-protein transferase activity GO:0000151 ubiquitin ligase complex GO:0016567 protein ubiquitination GO:0046872 metal ion binding GO:0008270 zinc ion binding GO:0005515 protein binding GO:0005488 binding	139.37927949723	186.149733253123	123.272592948215	100.703657259862	112.169029658841	91.4312374906688
VIT_201s0150g00440	51.9987	-1.2116	0.2594	-4.67021897367527	0.00000300878837183215	0.000115363811867632		gi|225425328|ref|XP_002268604.1| PREDICTED: respiratory burst oxidase homolog protein C-like	-	GO:0050832 defense response to fungus GO:0005794 Golgi apparatus GO:0043069 negative regulation of programmed cell death GO:0009055 electron carrier activity GO:0005506 iron ion binding GO:0050660 flavin adenine dinucleotide binding GO:0005509 calcium ion binding GO:0009408 response to heat GO:0005773 vacuole GO:0004601 peroxidase activity GO:0005887 integral component of plasma membrane GO:00427…	Putative uncharacterized protein [Source:UniProtKB/TrEMBL;Acc:F6HJ86]	GO:0050664 oxidoreductase activity. acting on NAD(P)H. oxygen as acceptor GO:0005509 calcium ion binding GO:0004601 peroxidase activity GO:0016020 membrane GO:0055114 oxidation-reduction process GO:0016491 oxidoreductase activity GO:0016021 integral component of membrane	71.3729643802239	72.2220276555831	74.3399606328932	32.4103724514499	30.8156674886925	30.831463804993
VIT_201s0150g00460	239.5214	0.5673	0.1651	3.43534512950714	0.000591799612977567	0.00893643486063658		gi|225425332|ref|XP_002274520.1| PREDICTED: probable xyloglucan endotransglucosylase/hydrolase protein B	2.4.1.207	GO:0048046 apoplast GO:0009733 response to auxin GO:0016020 membrane GO:0009507 chloroplast GO:0009826 unidimensional cell growth GO:0009505 plant-type cell wall GO:0004553 hydrolase activity. hydrolyzing O-glycosyl compounds GO:0009612 response to mechanical stimulus GO:0016762 xyloglucan:xyloglucosyl transferase activity GO:0006073 cellular glucan metabolic process GO:0009645 response to low li…	Putative uncharacterized protein [Source:UniProtKB/TrEMBL;Acc:F6HJ88]	GO:0016762 xyloglucan:xyloglucosyl transferase activity GO:0006073 cellular glucan metabolic process GO:0005618 cell wall GO:0004553 hydrolase activity. hydrolyzing O-glycosyl compounds GO:0005975 carbohydrate metabolic process GO:0048046 apoplast	229.605479751475	187.166944910243	159.972067184707	300.953458477749	334.041835577427	225.388631953742
VIT_201s0150g00640	1757.4532	-0.2237	0.0686	-3.26248624161175	0.00110439533535917	0.0144380104139747		gi|359473858|ref|XP_003631369.1| PREDICTED: uncharacterized protein LOC100246511	-	GO:0005886 plasma membrane GO:0005829 cytosol GO:0005634 nucleus GO:0005739 mitochondrion	Putative uncharacterized protein [Source:UniProtKB/TrEMBL;Acc:F6HJ98]	GO:0008150 biological_process GO:0003674 molecular_function GO:0005886 plasma membrane GO:0005829 cytosol	1864.45036197019	1903.20301047318	1912.1367089372	1607.78597625228	1698.55959197673	1558.58365303861
VIT_201s0244g00150	8463.6549	0.3141	0.0996	3.15407411045787	0.00161008192767999	0.0192973385723828		gi|225425242|ref|XP_002268849.1| PREDICTED: auxin response factor 2-like	-	GO:0010150 leaf senescence GO:0003700 sequence-specific DNA binding transcription factor activity GO:0005634 nucleus GO:0005667 transcription factor complex GO:0045449 NOT_FOUND GO:0043565 sequence-specific DNA binding GO:0009737 response to abscisic acid GO:0045892 negative regulation of transcription. DNA-templated GO:0046983 protein dimerization activity GO:0048481 ovule development GO:0009734…	Putative uncharacterized protein [Source:UniProtKB/TrEMBL;Acc:F6HWQ3]	GO:0009725 response to hormone GO:0009734 auxin-activated signaling pathway GO:0046983 protein dimerization activity GO:0006355 regulation of transcription. DNA-templated GO:0006351 transcription. DNA-templated GO:0005634 nucleus GO:0003677 DNA binding	8634.10870044917	6416.57113311856	7583.61699671501	9784.45994043236	9134.99647034801	9228.17606301169
VIT_202s0012g00150	2047.4809	-0.5162	0.0687	-7.5120411898768	5.8212465289761e-14	1.33027125680162e-11		gi|225427370|ref|XP_002282904.1| PREDICTED: probable receptor-like protein kinase At5g47070	2.7.11.1	GO:0005886 plasma membrane GO:0006468 protein phosphorylation GO:0005524 ATP binding GO:0009069 serine family amino acid metabolic process GO:0009697 salicylic acid biosynthetic process GO:0009627 systemic acquired resistance GO:0004674 protein serine/threonine kinase activity GO:0004714 transmembrane receptor protein tyrosine kinase activity GO:0007169 transmembrane receptor protein tyrosine kin…	Putative uncharacterized protein [Source:UniProtKB/TrEMBL;Acc:D7TTJ9]	GO:0016772 transferase activity. transferring phosphorus-containing groups GO:0006468 protein phosphorylation GO:0005524 ATP binding GO:0004674 protein serine/threonine kinase activity GO:0004672 protein kinase activity	2339.82123793659	2527.77096794541	2363.82254569402	1733.95492615257	1641.85876379754	1677.65689256134
VIT_202s0012g00170	1566.3332	0.4011	0.0919	4.36663051629439	0.0000126177903466885	0.000384797702405507	CT-BMY	gi|225427366|ref|XP_002282871.1| PREDICTED: beta-amylase 3. chloroplastic-like isoform 1	3.2.1.2	GO:0005985 sucrose metabolic process GO:0005829 cytosol GO:0009414 response to water deprivation GO:0005634 nucleus GO:0009570 chloroplast stroma GO:0009409 response to cold GO:0043169 cation binding GO:0005983 starch catabolic process GO:0016161 beta-amylase activity GO:0000024 maltose biosynthetic process	Putative uncharacterized protein [Source:UniProtKB/TrEMBL;Acc:F6HTE7]	GO:0043169 cation binding GO:0016161 beta-amylase activity GO:0005983 starch catabolic process GO:0000272 polysaccharide catabolic process GO:0000024 maltose biosynthetic process GO:0009570 chloroplast stroma GO:0005975 carbohydrate metabolic process GO:0003824 catalytic activity	1284.71335884403	1323.39236591428	1441.63062898218	1889.06170859879	1915.50189109713	1543.69949809827
VIT_202s0012g00270	84.6702	0.6704	0.2157	3.10755750830941	0.00188640279415399	0.0216986963013458		gi|508776871|gb|EOY24127.1| Pleckstrin (PH) domain-containing protein isoform 3	-	GO:0005886 plasma membrane GO:0007165 signal transduction GO:0003723 RNA binding GO:0005794 Golgi apparatus GO:0009507 chloroplast GO:0009506 plasmodesma GO:0005773 vacuole GO:0003964 RNA-directed DNA polymerase activity GO:0006278 RNA-dependent DNA replication GO:0045010 actin nucleation GO:0035091 phosphatidylinositol binding GO:0048765 root hair cell differentiation GO:0071555 cell wall organi…	Putative uncharacterized protein [Source:UniProtKB/TrEMBL;Acc:F6HTE3]	GO:0005543 phospholipid binding	81.4729121698783	53.9122178274071	59.2837660743325	93.7585774488372	104.773269461555	114.820623825491
VIT_202s0012g00280	2610.9354	0.3925	0.0976	4.01955616674278	0.0000583078804520578	0.00136521688943691		gi|225427362|ref|XP_002282724.1| PREDICTED: uncharacterized protein LOC100257499	-	GO:0005634 nucleus	Putative uncharacterized protein [Source:UniProtKB/TrEMBL;Acc:F6HTE2]		2281.24154075659	2240.91728063732	2249.96007434491	3185.47660665679	3262.76287370276	2445.25402591324
VIT_202s0012g00460	54.5122	0.8347	0.2583	3.23146267312296	0.0012315840844328	0.0156912708883082		gi|297742170|emb|CBI33957.3| unnamed protein product	-	GO:0016023 cytoplasmic membrane-bounded vesicle GO:0016020 membrane GO:0006486 protein glycosylation GO:0005773 vacuole	Putative uncharacterized protein [Source:UniProtKB/TrEMBL;Acc:D7TTH7]	GO:0008150 biological_process GO:0003674 molecular_function	42.4197807165482	45.77452457044	29.1713769572112	59.0331783937123	75.1902286724098	75.4839286260173
VIT_202s0012g00580	1509.3053	0.4387	0.0814	5.38715411278162	7.15820529464112e-08	0.00000449393701629503		gi|359474588|ref|XP_002282093.2| PREDICTED: probable methyltransferase PMT14-like	-	GO:0005886 plasma membrane GO:0032259 methylation GO:0005774 vacuolar membrane GO:0016310 phosphorylation GO:0005802 trans-Golgi network GO:0005794 Golgi apparatus GO:0005768 endosome GO:0008168 methyltransferase activity GO:0009505 plant-type cell wall GO:0042546 cell wall biogenesis GO:0019288 isopentenyl diphosphate biosynthetic process. methylerythritol 4-phosphate pathway GO:0016301 kinase a…	Putative uncharacterized protein [Source:UniProtKB/TrEMBL;Acc:F6HTC6]	GO:0009505 plant-type cell wall GO:0005774 vacuolar membrane GO:0042546 cell wall biogenesis GO:0005802 trans-Golgi network GO:0005768 endosome GO:0019288 isopentenyl diphosphate biosynthetic process. methylerythritol 4-phosphate pathway GO:0032259 methylation GO:0008168 methyltransferase activity	1405.23940246724	1204.37860203113	1230.84390516233	1795.30313114996	1770.0519405505	1650.01489052928
VIT_202s0012g00760	2752.2798	0.2461	0.0706	3.48351049026601	0.000494883726367343	0.00771775449154676		gi|225427284|ref|XP_002281681.1| PREDICTED: phosphatase YqaB	-	GO:0005886 plasma membrane GO:0005829 cytosol GO:0016023 cytoplasmic membrane-bounded vesicle GO:0046487 glyoxylate metabolic process GO:0008967 phosphoglycolate phosphatase activity	Putative uncharacterized protein [Source:UniProtKB/TrEMBL;Acc:D7TU16]	GO:0016787 hydrolase activity GO:0008152 metabolic process	2583.56664459358	2455.54894028982	2512.50246695981	3026.89728430505	3151.82647074347	2783.33697384385
VIT_202s0012g00890	623.7788	-0.4666	0.1111	-4.19978666741969	0.0000267166582551508	0.000716583420712097		gi|225427272|ref|XP_002281373.1| PREDICTED: uncharacterized protein LOC100267676	-	GO:0009741 response to brassinosteroid	Putative uncharacterized protein [Source:UniProtKB/TrEMBL;Acc:F6HTB5]	GO:0009741 response to brassinosteroid GO:0008150 biological_process GO:0003674 molecular_function	770.289351424304	653.04988387161	748.104667128482	476.895480357049	481.957039523151	612.376660402619
VIT_202s0012g01130	153.1867	-0.5442	0.1698	-3.20553319533782	0.00134812495864365	0.0168162399317275		-	-	NA	Putative uncharacterized protein [Source:UniProtKB/TrEMBL;Acc:F6HTA2]		202.67228564573	156.650595196617	185.379395502278	105.333710467212	124.495296654318	144.588933706174
VIT_202s0012g01170	1010.8529	0.2767	0.0954	2.90107565458174	0.00371884081803726	0.0359893917449693	PKp3	gi|359474560|ref|XP_002278359.2| PREDICTED: pyruvate kinase isozyme G. chloroplastic-like	2.7.1.40	GO:0005524 ATP binding GO:0046686 response to cadmium ion GO:0005739 mitochondrion GO:0016310 phosphorylation GO:0009570 chloroplast stroma GO:0006144 purine nucleobase metabolic process GO:0006094 gluconeogenesis GO:0006096 glycolytic process GO:0000287 magnesium ion binding GO:0006633 fatty acid biosynthetic process GO:0010431 seed maturation GO:0015976 carbon utilization GO:0030955 potassium i…	Pyruvate kinase [Source:UniProtKB/TrEMBL;Acc:F6HTA0]	GO:0030955 potassium ion binding GO:0004743 pyruvate kinase activity GO:0006096 glycolytic process GO:0000287 magnesium ion binding GO:0016310 phosphorylation GO:0016301 kinase activity GO:0016740 transferase activity GO:0003824 catalytic activity GO:0006633 fatty acid biosynthetic process GO:0010431 seed maturation	977.001616185896	818.855383982315	943.83519638977	1214.23145362753	1111.82928299203	999.364688851496
VIT_202s0012g01330	2606.8032	-0.248	0.0727	-3.41274977094954	0.000643109634466724	0.00955963228545116		gi|359474555|ref|XP_002278066.2| PREDICTED: probable ADP-ribosylation factor GTPase-activating protein AGD8-like	-	GO:0005829 cytosol GO:0008270 zinc ion binding GO:0003677 DNA binding GO:0005634 nucleus GO:0009737 response to abscisic acid GO:0009860 pollen tube growth GO:0009555 pollen development GO:0009793 embryo development ending in seed dormancy GO:0009827 plant-type cell wall modification GO:0016579 protein deubiquitination GO:0006511 ubiquitin-dependent protein catabolic process GO:0004221 NOT_FOUND …	Putative uncharacterized protein [Source:UniProtKB/TrEMBL;Acc:D7TTW7]	GO:0032312 regulation of ARF GTPase activity GO:0008060 ARF GTPase activator activity GO:0046872 metal ion binding GO:0008270 zinc ion binding	2915.51826194688	2668.14617662809	2906.78656196211	2282.61623122354	2332.12971554425	2535.62210947959
VIT_202s0012g01380	1603.2687	-0.2434	0.0775	-3.1407022493535	0.00168543288887121	0.0199769255064755		gi|225427193|ref|XP_002279643.1| PREDICTED: uncharacterized protein LOC100255790	-	NA	Putative uncharacterized protein [Source:UniProtKB/TrEMBL;Acc:F6HT86]		1831.45719919065	1725.19097047703	1657.12241360158	1378.59834248846	1456.96475886538	1570.27834620602
VIT_202s0012g01410	261.4942	0.7664	0.1346	5.69268470388598	1.25057195769595e-08	0.000000961145864706315	TET1	gi|225427187|ref|XP_002278741.1| PREDICTED: uncharacterized protein LOC100266064	-	GO:0016021 integral component of membrane GO:0005886 plasma membrane GO:0009507 chloroplast GO:0010014 meristem initiation GO:0009926 auxin polar transport GO:0009506 plasmodesma GO:0019344 cysteine biosynthetic process GO:0010305 leaf vascular tissue pattern formation GO:0008361 regulation of cell size GO:0010015 root morphogenesis GO:0009855 determination of bilateral symmetry GO:0009944 polari…	Putative uncharacterized protein [Source:UniProtKB/TrEMBL;Acc:A5AIT7]	GO:0010305 leaf vascular tissue pattern formation GO:0010015 root morphogenesis GO:0009956 radial pattern formation GO:0009944 polarity specification of adaxial/abaxial axis GO:0008361 regulation of cell size GO:0007568 aging GO:0007389 pattern specification process GO:0040007 growth GO:0009933 meristem structural organization GO:0009926 auxin polar transport GO:0010073 meristem maintenance GO:00…	186.512369182283	220.734929595233	174.087249583357	314.843618099799	369.78800986431	302.998868428379
VIT_202s0012g01440	84.9402	0.8587	0.236	3.63793556759358	0.000274832154538417	0.00485602917178756		gi|225427183|ref|XP_002277896.1| PREDICTED: E3 ubiquitin-protein ligase Os04g0590900-like	-	GO:0008270 zinc ion binding	Putative uncharacterized protein [Source:UniProtKB/TrEMBL;Acc:F6HT83]	GO:0046872 metal ion binding GO:0008270 zinc ion binding GO:0005515 protein binding	80.7995823172347	52.8950061702862	46.109595835592	101.8611705617	96.1448825647207	131.831086614453
VIT_202s0012g01630	1704.3586	-0.4035	0.1033	-3.90712973437781	0.0000933990108213663	0.00200095705808425		gi|225427163|ref|XP_002278896.1| PREDICTED: uncharacterized membrane protein At4g09580	-	GO:0016023 cytoplasmic membrane-bounded vesicle GO:0006661 phosphatidylinositol biosynthetic process GO:0016020 membrane	Putative uncharacterized protein [Source:UniProtKB/TrEMBL;Acc:F6HT71]	GO:0006661 phosphatidylinositol biosynthetic process GO:0008150 biological_process	2092.03585216373	1610.24605322237	2120.10039627732	1383.22839569581	1423.68383797759	1596.85719431377
VIT_202s0012g01680	702.3879	0.3117	0.1017	3.06550779914503	0.00217300710109777	0.0239968870526513	ATTPS5	gi|359474547|ref|XP_002277503.2| PREDICTED: alpha.alpha-trehalose-phosphate synthase	2.4.1.15	GO:0005985 sucrose metabolic process GO:0043085 positive regulation of catalytic activity GO:0019252 starch biosynthetic process GO:0000023 maltose metabolic process GO:0005992 trehalose biosynthetic process GO:0003825 alpha.alpha-trehalose-phosphate synthase (UDP-forming) activity GO:0004805 trehalose-phosphatase activity	Putative uncharacterized protein [Source:UniProtKB/TrEMBL;Acc:F6HT67]	GO:0004805 trehalose-phosphatase activity GO:0043085 positive regulation of catalytic activity GO:0019252 starch biosynthetic process GO:0000023 maltose metabolic process GO:0005992 trehalose biosynthetic process GO:0016757 transferase activity. transferring glycosyl groups GO:0008152 metabolic process GO:0003824 catalytic activity	680.063151170058	581.845067873148	615.421952581166	836.88211722851	819.696755199221	680.418511558466
VIT_202s0012g01860	341.8853	-0.4085	0.118	-3.46233368771226	0.00053551276484504	0.00823152760240282		gi|225427136|ref|XP_002278543.1| PREDICTED: protein vip1	-	GO:0005829 cytosol GO:0000166 nucleotide binding GO:0003723 RNA binding GO:0034976 response to endoplasmic reticulum stress GO:0009627 systemic acquired resistance GO:0003964 RNA-directed DNA polymerase activity GO:0006278 RNA-dependent DNA replication GO:0016192 vesicle-mediated transport	Putative uncharacterized protein [Source:UniProtKB/TrEMBL;Acc:D7TTS9]	GO:0000166 nucleotide binding GO:0003676 nucleic acid binding	409.384550407322	337.714270164135	421.573447639698	295.165891968562	298.295661290544	289.177867412348
VIT_202s0012g01960	418.2943	-1.0065	0.312	-3.2259713488151	0.00125545924108248	0.0158916661247508		gi|225427118|ref|XP_002276932.1| PREDICTED: uncharacterized protein LOC100266131	-	GO:0003700 sequence-specific DNA binding transcription factor activity GO:0005634 nucleus GO:0005667 transcription factor complex GO:0045449 NOT_FOUND GO:0010200 response to chitin GO:0006355 regulation of transcription. DNA-templated	Putative uncharacterized protein [Source:UniProtKB/TrEMBL;Acc:F6HT55]	GO:0006355 regulation of transcription. DNA-templated GO:0005634 nucleus GO:0003700 sequence-specific DNA binding transcription factor activity	475.370875966397	645.929402271764	554.256162187014	349.569017154924	308.156674886925	176.483551435477
VIT_202s0012g02190	1543.1775	-0.4258	0.0972	-4.38262586407286	0.0000117257382251853	0.00036210347286748		gi|147821627|emb|CAN70317.1| hypothetical protein VITISV_038092	-	GO:0005982 starch metabolic process GO:0005985 sucrose metabolic process GO:0005886 plasma membrane GO:0005783 endoplasmic reticulum GO:0005802 trans-Golgi network GO:0005768 endosome GO:0009409 response to cold GO:0030244 cellulose biosynthetic process GO:0016760 cellulose synthase (UDP-forming) activity GO:0009832 plant-type cell wall biogenesis GO:0006011 UDP-glucose metabolic process GO:00098…	Putative uncharacterized protein [Source:UniProtKB/TrEMBL;Acc:F6HT44]	GO:0030244 cellulose biosynthetic process GO:0016760 cellulose synthase (UDP-forming) activity GO:0016757 transferase activity. transferring glycosyl groups GO:0016020 membrane GO:0016021 integral component of membrane GO:0016740 transferase activity	1484.01899522654	1920.49560864424	1906.49063597774	1343.87294343333	1302.88642142192	1301.30040335557
VIT_202s0012g02220	4634.6671	-0.3664	0.0862	-4.25267137563807	0.000021123544843741	0.000583929733994964		gi|359474529|ref|XP_002275971.2| PREDICTED: probable xyloglucan endotransglucosylase/hydrolase protein 30-like	2.4.1.207	GO:0005618 cell wall GO:0048046 apoplast GO:0016023 cytoplasmic membrane-bounded vesicle GO:0004553 hydrolase activity. hydrolyzing O-glycosyl compounds GO:0016762 xyloglucan:xyloglucosyl transferase activity GO:0006073 cellular glucan metabolic process GO:0010154 fruit development GO:0080086 stamen filament development	Putative uncharacterized protein [Source:UniProtKB/TrEMBL;Acc:D7TTQ4]	GO:0016762 xyloglucan:xyloglucosyl transferase activity GO:0006073 cellular glucan metabolic process GO:0005618 cell wall GO:0004553 hydrolase activity. hydrolyzing O-glycosyl compounds GO:0005975 carbohydrate metabolic process GO:0048046 apoplast	5346.912359843	4602.88274847202	5710.06178633412	3992.26337803753	3892.63511717164	4263.24723648351
VIT_202s0012g02520	815.386	-0.2755	0.0819	-3.36532415828419	0.000764537810721704	0.0108651853548584		gi|225427074|ref|XP_002275856.1| PREDICTED: vacuolar protein sorting-associated protein 25	-	GO:0006468 protein phosphorylation GO:0005524 ATP binding GO:0009069 serine family amino acid metabolic process GO:0005515 protein binding GO:0006857 oligopeptide transport GO:0004713 protein tyrosine kinase activity GO:0004674 protein serine/threonine kinase activity GO:0016192 vesicle-mediated transport GO:0000814 ESCRT II complex	Putative uncharacterized protein [Source:UniProtKB/TrEMBL;Acc:D7TTP1]	GO:0000814 ESCRT II complex GO:0005515 protein binding	915.728599595326	843.268463753216	918.427868072199	725.76084025211	762.995927020027	726.1341303038
VIT_202s0025g00110	1232.776	0.2331	0.0743	3.13946614794993	0.001692559690116	0.0200241646951475		gi|225426192|ref|XP_002273444.1| PREDICTED: DNA repair helicase XPB1-like	3.6.4.12	GO:0005524 ATP binding GO:0005737 cytoplasm GO:0003677 DNA binding GO:0010224 response to UV-B GO:0009636 response to toxic substance GO:0006289 nucleotide-excision repair GO:0004003 ATP-dependent DNA helicase activity GO:0000439 core TFIIH complex GO:0005657 replication fork	Putative uncharacterized protein [Source:UniProtKB/TrEMBL;Acc:F6HUL9]	GO:0004003 ATP-dependent DNA helicase activity GO:0006289 nucleotide-excision repair GO:0004386 helicase activity GO:0003676 nucleic acid binding GO:0016787 hydrolase activity GO:0003677 DNA binding GO:0005524 ATP binding	1169.57395404197	1120.96724614722	1107.57131221412	1292.94235815248	1406.42706418393	1299.17409550695
VIT_202s0025g00150	121.2519	0.7091	0.1915	3.70325719671187	0.000212848893765642	0.00395663469658279		gi|225426184|ref|XP_002279382.1| PREDICTED: BTB/POZ domain-containing protein At1g63850	-	GO:0009536 plastid	Putative uncharacterized protein [Source:UniProtKB/TrEMBL;Acc:F6HUM2]	GO:0008150 biological_process GO:0005515 protein binding	116.486064507347	80.3597209125502	77.1629971126233	158.579322351737	157.776217542106	137.146856236003
VIT_202s0025g00230	455.9302	-0.35	0.101	-3.46495685256646	0.000530316555701198	0.008186510338814		gi|359474110|ref|XP_003631402.1| PREDICTED: uncharacterized protein LOC100854417	-	GO:0009644 response to high light intensity GO:0006457 protein folding GO:0009408 response to heat GO:0042542 response to hydrogen peroxide	Putative uncharacterized protein [Source:UniProtKB/TrEMBL;Acc:D7TV51]	GO:0042542 response to hydrogen peroxide GO:0009644 response to high light intensity GO:0006457 protein folding GO:0009408 response to heat GO:0008150 biological_process GO:0003674 molecular_function	512.404017861796	512.674675188928	508.146566351422	361.144150173299	411.697317648932	429.514185421281
VIT_202s0025g00280	565.082	-1.3234	0.2536	-5.2182524571729	0.000000180619167044855	0.0000101164441306594		gi|225426164|ref|XP_002278894.1| PREDICTED: heat shock protein 83-like isoform 1	-	GO:0005618 cell wall GO:0048046 apoplast GO:0005886 plasma membrane GO:0005829 cytosol GO:0005524 ATP binding GO:0009414 response to water deprivation GO:0009644 response to high light intensity GO:0005739 mitochondrion GO:0009651 response to salt stress GO:0009908 flower development GO:0048366 leaf development GO:0006457 protein folding GO:0051082 unfolded protein binding GO:0042542 response to …	Putative uncharacterized protein [Source:UniProtKB/TrEMBL;Acc:F6HUM9]	GO:0051082 unfolded protein binding GO:0006457 protein folding GO:0006950 response to stress GO:0005524 ATP binding	1071.94112540865	645.929402271764	703.87709561271	363.459176776974	311.854554985568	293.430483109588
VIT_202s0025g00370	262.5728	-0.3665	0.1233	-2.97233673372304	0.00295542348408558	0.0302948583096548		gi|297742240|emb|CBI34389.3| unnamed protein product	-	GO:0009644 response to high light intensity GO:0045893 positive regulation of transcription. DNA-templated GO:0005739 mitochondrion GO:0009570 chloroplast stroma GO:0009965 leaf morphogenesis GO:0030154 cell differentiation GO:0009744 response to sucrose GO:0019344 cysteine biosynthetic process GO:0046872 metal ion binding GO:0009637 response to blue light GO:0010155 regulation of proton transpor…	2-C-methyl-D-erythritol 2.4-cyclodiphosphate synthase [Source:UniProtKB/TrEMBL;Acc:F6HUN2]	GO:0008685 2-C-methyl-D-erythritol 2.4-cyclodiphosphate synthase activity GO:0008299 isoprenoid biosynthetic process GO:0016114 terpenoid biosynthetic process GO:0016829 lyase activity	317.138360595146	276.681570736882	292.654781732023	230.345147065662	219.407552519491	239.209632969773
VIT_202s0025g00420	680.0084	-1.1016	0.1039	-10.6054791593317	2.81019782896174e-26	3.70492158389041e-23	WRKY29	gi|225426142|ref|XP_002278221.1| PREDICTED: WRKY transcription factor 22-like	-	GO:0010150 leaf senescence GO:0003700 sequence-specific DNA binding transcription factor activity GO:0005667 transcription factor complex GO:0045449 NOT_FOUND GO:0042742 defense response to bacterium GO:0043565 sequence-specific DNA binding GO:0045892 negative regulation of transcription. DNA-templated GO:0002679 respiratory burst involved in defense response GO:0007263 nitric oxide mediated sign…	Putative uncharacterized protein [Source:UniProtKB/TrEMBL;Acc:F6HUN4]	GO:0043565 sequence-specific DNA binding GO:0006355 regulation of transcription. DNA-templated GO:0003700 sequence-specific DNA binding transcription factor activity	922.461898121762	838.182405467612	1020.99819350239	416.704788661499	481.957039523151	399.745875540598
VIT_202s0025g00480	3991.3391	-0.345	0.0754	-4.57652404694192	0.00000472765388024416	0.00016717323322998	TOPP7	gi|225426134|ref|XP_002277816.1| PREDICTED: serine/threonine-protein phosphatase PP1	3.1.3.16 | 3.1.3.53	GO:0046872 metal ion binding GO:0005730 nucleolus GO:0051604 protein maturation GO:0006470 protein dephosphorylation GO:0004722 protein serine/threonine phosphatase activity GO:0000164 protein phosphatase type 1 complex	Serine/threonine-protein phosphatase [Source:UniProtKB/TrEMBL;Acc:D7TV73]	GO:0004721 phosphoprotein phosphatase activity GO:0016787 hydrolase activity	4348.36418837251	4178.70548745261	4871.61995185428	3531.5730839062	3610.36360297522	3407.40832741388
VIT_202s0025g00670	341.615	-0.4145	0.117	-3.54163873891932	0.000397649677387792	0.00655949742131796		gi|225426098|ref|XP_002276929.1| PREDICTED: uncharacterized protein LOC100250094	-	GO:0005886 plasma membrane GO:0009536 plastid GO:0006508 proteolysis GO:0009684 indoleacetic acid biosynthetic process GO:0006569 tryptophan catabolic process GO:0004175 endopeptidase activity	Putative uncharacterized protein [Source:UniProtKB/TrEMBL;Acc:D7TV88]	GO:0004175 endopeptidase activity GO:0009684 indoleacetic acid biosynthetic process GO:0006569 tryptophan catabolic process GO:0006508 proteolysis GO:0016020 membrane	416.791178786402	348.903598392465	404.635228761317	277.803192440999	284.736767595519	316.81986944441
VIT_202s0025g00780	150.7173	0.746	0.1604	4.65090205544676	0.00000330486268696122	0.00012503761940801	ATCHX18	gi|225426078|ref|XP_002272080.1| PREDICTED: cation/H(+) antiporter 18	-	GO:0016021 integral component of membrane GO:0005634 nucleus GO:0009507 chloroplast GO:0006623 protein targeting to vacuole GO:0010583 response to cyclopentenone GO:0009407 toxin catabolic process GO:0006885 regulation of pH GO:0035725 sodium ion transmembrane transport GO:0015992 proton transport GO:0010260 organ senescence GO:0005770 late endosome GO:0015385 sodium:proton antiporter activity	Putative uncharacterized protein [Source:UniProtKB/TrEMBL;Acc:F6HUQ0]	GO:0005451 monovalent cation:proton antiporter activity GO:0035725 sodium ion transmembrane transport GO:0015385 sodium:proton antiporter activity GO:0006885 regulation of pH GO:0005770 late endosome GO:0015299 solute:proton antiporter activity GO:0006812 cation transport GO:0006810 transport GO:0055085 transmembrane transport GO:0016021 integral component of membrane	110.426095833554	122.065398854507	105.393361909924	209.509907632587	191.057138429894	165.852012192376
VIT_202s0025g00810	103.6899	0.6194	0.1977	3.13271509653684	0.00173197470241218	0.0203039086351863		gi|225426075|ref|XP_002276346.1| PREDICTED: cation/H(+) antiporter 18	-	GO:0016021 integral component of membrane GO:0005634 nucleus GO:0006623 protein targeting to vacuole GO:0010583 response to cyclopentenone GO:0009407 toxin catabolic process GO:0006885 regulation of pH GO:0035725 sodium ion transmembrane transport GO:0015992 proton transport GO:0010260 organ senescence GO:0005770 late endosome GO:0015385 sodium:proton antiporter activity	Putative uncharacterized protein [Source:UniProtKB/TrEMBL;Acc:F6HUQ1]	GO:0015299 solute:proton antiporter activity GO:0006812 cation transport GO:0006810 transport GO:0055085 transmembrane transport GO:0016021 integral component of membrane	86.8595509910272	80.3597209125502	77.1629971126233	130.799003107637	149.147830645272	97.8101610365294
VIT_202s0025g01020	688.6538	-0.4652	0.1217	-3.82329175133264	0.00013168181270552	0.00264583187334104		gi|359474054|ref|XP_003631394.1| PREDICTED: common plant regulatory factor 1-like isoform 2	-	GO:0003700 sequence-specific DNA binding transcription factor activity GO:0005634 nucleus GO:0005667 transcription factor complex GO:0045449 NOT_FOUND GO:0006355 regulation of transcription. DNA-templated GO:0043565 sequence-specific DNA binding	Putative uncharacterized protein [Source:UniProtKB/TrEMBL;Acc:D7TVB9]	GO:0043565 sequence-specific DNA binding GO:0006355 regulation of transcription. DNA-templated GO:0006351 transcription. DNA-templated GO:0005634 nucleus GO:0003700 sequence-specific DNA binding transcription factor activity GO:0003677 DNA binding	866.575520352342	670.342482042665	859.144101997867	559.078924787511	501.679066715914	675.102741936915
VIT_202s0025g01050	4811.0906	-0.3762	0.0957	-3.9293387070949	0.0000851797888910835	0.00184797012886618		gi|351726353|ref|NP_001235332.1| uncharacterized protein LOC100305945	6.3.2.19	GO:0005886 plasma membrane GO:0005737 cytoplasm GO:0005634 nucleus GO:0016567 protein ubiquitination GO:0006511 ubiquitin-dependent protein catabolic process GO:0004842 ubiquitin-protein transferase activity	Putative uncharacterized protein [Source:UniProtKB/TrEMBL;Acc:D7TVC2]	GO:0016881 acid-amino acid ligase activity GO:0016874 ligase activity	6126.62832920432	4847.01354618103	5328.95186157056	3855.6768084207	4105.87953619339	4602.39333833843
VIT_202s0025g01150	55.7271	0.8905	0.2804	3.17587513217154	0.00149385237423719	0.0182618657931892		gi|297742305|emb|CBI34454.3| unnamed protein product	-	NA	Putative uncharacterized protein [Source:UniProtKB/TrEMBL;Acc:F6HUS0]		47.1330896850535	27.464714742264	41.4045350360418	83.3409577322998	85.0512422687914	49.9682344425748
VIT_202s0025g01170	390.8663	-0.3632	0.1216	-2.986479774135	0.0028220950569318	0.0292606698008192		gi|359473905|ref|XP_002271209.2| PREDICTED: uncharacterized protein LOC100255355	-	GO:0005774 vacuolar membrane GO:0009507 chloroplast GO:0005856 cytoskeleton GO:0042306 regulation of protein import into nucleus	Putative uncharacterized protein [Source:UniProtKB/TrEMBL;Acc:F6HUS2]	GO:0042306 regulation of protein import into nucleus GO:0005774 vacuolar membrane GO:0005856 cytoskeleton GO:0005773 vacuole GO:0009507 chloroplast	475.370875966397	454.693610733037	389.579034202757	335.678857532874	300.760914689639	389.114336297497
VIT_202s0025g01180	1773.1216	-0.2222	0.0722	-3.07827868190973	0.00208200113991352	0.0233192615055415		gi|225426016|ref|XP_002273414.1| PREDICTED: mitochondrial substrate carrier family protein B	-	GO:0016021 integral component of membrane GO:0005886 plasma membrane GO:0046686 response to cadmium ion GO:0005774 vacuolar membrane GO:0005634 nucleus GO:0009536 plastid GO:0006096 glycolytic process GO:0009651 response to salt stress GO:0006098 pentose-phosphate shunt GO:0005743 mitochondrial inner membrane GO:0055085 transmembrane transport GO:0006839 mitochondrial transport GO:0015867 ATP tra…	Putative uncharacterized protein [Source:UniProtKB/TrEMBL;Acc:D7TVD2]	GO:0006810 transport GO:0016020 membrane GO:0055085 transmembrane transport GO:0016021 integral component of membrane	1834.15051860123	1995.76927127118	1900.84456301828	1570.74555059348	1615.97360310704	1721.24620345806
VIT_202s0025g01240	96.1484	-0.7203	0.2462	-2.92525557157793	0.00344173435854796	0.0341562739844548		gi|297742314|emb|CBI34463.3| unnamed protein product	-	GO:0009651 response to salt stress GO:0080043 quercetin 3-O-glucosyltransferase activity GO:0009636 response to toxic substance GO:0042178 xenobiotic catabolic process	Putative uncharacterized protein [Source:UniProtKB/TrEMBL;Acc:D7TVD8]	GO:0016758 transferase activity. transferring hexosyl groups GO:0016757 transferase activity. transferring glycosyl groups GO:0016740 transferase activity GO:0008152 metabolic process	121.199373475852	154.616171882375	82.8090700720835	82.1834444304623	85.0512422687914	51.0313883668849
VIT_202s0025g01320	22361.0864	-0.3479	0.0997	-3.49047412203475	0.000482164306540439	0.00756981844043121		gi|297742321|emb|CBI34470.3| unnamed protein product	-	NA	Putative uncharacterized protein [Source:UniProtKB/TrEMBL;Acc:F6HU21]		23930.816292807	24251.3431174191	26953.4112963033	17802.5545822607	18901.0978108644	22327.2955644365
VIT_202s0025g01340	2035.5443	-0.2613	0.0878	-2.97759189684516	0.00290522535954175	0.0299414656868226		gi|297742323|emb|CBI34472.3| unnamed protein product	-	GO:0006950 response to stress GO:0005634 nucleus GO:0010427 abscisic acid binding GO:0009789 positive regulation of abscisic acid-activated signaling pathway	Putative uncharacterized protein [Source:UniProtKB/TrEMBL;Acc:D7TVE7]		2286.62817957774	2012.04465778512	2359.11748489447	1686.49688077723	1841.54428912427	2027.43453365937
VIT_202s0025g01360	71.6532	-0.7517	0.22	-3.41747594857377	0.000632046784000272	0.00942050724993708		gi|297742325|emb|CBI34474.3| unnamed protein product	-	GO:0003677 DNA binding GO:0003700 sequence-specific DNA binding transcription factor activity GO:0005634 nucleus GO:0005667 transcription factor complex GO:0045449 NOT_FOUND GO:0006355 regulation of transcription. DNA-templated GO:0015824 proline transport	Putative uncharacterized protein [Source:UniProtKB/TrEMBL;Acc:D7TVE9]	GO:0015824 proline transport GO:0006355 regulation of transcription. DNA-templated GO:0006351 transcription. DNA-templated GO:0005634 nucleus GO:0003700 sequence-specific DNA binding transcription factor activity GO:0003677 DNA binding	88.2062106963145	90.531837483759	91.2781795112739	46.3005320734999	53.0029480805511	60.5997736856758
VIT_202s0025g01430	1760.8081	-0.3939	0.0788	-5.00064559932041	0.000000571386588655811	0.0000282218868673543		gi|225426346|ref|XP_002265994.1| PREDICTED: putative RING-H2 finger protein ATL21A	-	GO:0008270 zinc ion binding GO:0006865 amino acid transport GO:0030247 polysaccharide binding	Putative uncharacterized protein [Source:UniProtKB/TrEMBL;Acc:D7TVF6]	GO:0006865 amino acid transport GO:0008150 biological_process GO:0046872 metal ion binding GO:0030247 polysaccharide binding GO:0008270 zinc ion binding GO:0005515 protein binding	1998.44300264627	2118.85188178281	1881.08330766017	1454.99422040973	1644.32401719663	1467.15241554794
VIT_202s0025g01580	2573.6018	0.3639	0.0989	3.68059241867892	0.000232692700194304	0.00424719934891392		gi|359473928|ref|XP_002268294.2| PREDICTED: UDP-glucose 4-epimerase GEPI48	5.1.3.2	GO:0005886 plasma membrane GO:0006950 response to stress GO:0005829 cytosol GO:0000166 nucleotide binding GO:0042546 cell wall biogenesis GO:0046983 protein dimerization activity GO:0050662 coenzyme binding GO:0006012 galactose metabolic process GO:0010053 root epidermal cell differentiation GO:0005795 Golgi stack GO:0009969 xyloglucan biosynthetic process GO:0009225 nucleotide-sugar metabolic pr…	Putative uncharacterized protein [Source:UniProtKB/TrEMBL;Acc:A5BGY1]	GO:0006012 galactose metabolic process GO:0003978 UDP-glucose 4-epimerase activity GO:0050662 coenzyme binding GO:0044237 cellular metabolic process GO:0016853 isomerase activity GO:0003824 catalytic activity	2313.56137368349	2114.78303515433	2321.47699849807	3055.83511685099	3225.78407271633	2410.169946411
VIT_202s0025g01610	1476.9088	0.564	0.0922	6.11420781044673	9.70377872533435e-10	9.39621828098901e-08		gi|225426304|ref|XP_002268042.1| PREDICTED: uncharacterized protein LOC100249570	-	GO:0005829 cytosol GO:0050832 defense response to fungus GO:0009414 response to water deprivation GO:0042538 hyperosmotic salinity response GO:0009738 abscisic acid-activated signaling pathway GO:0009507 chloroplast GO:0009611 response to wounding GO:0009867 jasmonic acid mediated signaling pathway GO:0010363 regulation of plant-type hypersensitive response GO:0006612 protein targeting to membran…	Putative uncharacterized protein [Source:UniProtKB/TrEMBL;Acc:F6HU28]	GO:0016773 phosphotransferase activity. alcohol group as acceptor GO:0016772 transferase activity. transferring phosphorus-containing groups GO:0005515 protein binding	1307.60657383391	1087.39926146223	1176.26519988755	1799.93318435731	1909.33875759939	1580.90988544912
VIT_202s0025g01720	22780.8548	-0.2484	0.0709	-3.50539667610632	0.00045592743038888	0.00728789091769778		gi|225426282|ref|XP_002266388.1| PREDICTED: uncharacterized protein LOC100252953	-	GO:0050832 defense response to fungus GO:0009738 abscisic acid-activated signaling pathway GO:0005634 nucleus GO:0009867 jasmonic acid mediated signaling pathway GO:0010363 regulation of plant-type hypersensitive response GO:0006612 protein targeting to membrane GO:0043069 negative regulation of programmed cell death GO:0030968 endoplasmic reticulum unfolded protein response GO:0031348 negative r…	Putative uncharacterized protein [Source:UniProtKB/TrEMBL;Acc:F6HU34]	GO:0043069 negative regulation of programmed cell death GO:0007154 cell communication GO:0006499 N-terminal protein myristoylation GO:0050832 defense response to fungus GO:0031348 negative regulation of defense response GO:0009862 systemic acquired resistance. salicylic acid mediated signaling pathway GO:0000165 MAPK cascade GO:0030968 endoplasmic reticulum unfolded protein response GO:0010363 re…	24583.9462498713	24471.0608353572	25157.019083035	21622.3484783244	20407.3676377117	20443.386810559
VIT_202s0025g02400	570.2047	0.3047	0.093	3.27593397612814	0.00105313177329064	0.0138417373178132	EMB1706	gi|359473966|ref|XP_002272937.2| PREDICTED: N6-adenosine-methyltransferase MT-A70-like	2.1.1.62	GO:0009507 chloroplast GO:0006396 RNA processing GO:0009793 embryo development ending in seed dormancy GO:0016607 nuclear speck GO:0016422 mRNA (2'-O-methyladenosine-N6-)-methyltransferase activity GO:0080009 mRNA methylation	Putative uncharacterized protein [Source:UniProtKB/TrEMBL;Acc:F6HU66]	GO:0080009 mRNA methylation GO:0016607 nuclear speck GO:0008757 S-adenosylmethionine-dependent methyltransferase activity GO:0006139 nucleobase-containing compound metabolic process GO:0009793 embryo development ending in seed dormancy GO:0009507 chloroplast GO:0008168 methyltransferase activity GO:0001510 RNA methylation GO:0005634 nucleus GO:0005515 protein binding	487.490813313982	536.070543302708	508.146566351422	669.042688462073	626.174363370232	594.303043689347
VIT_202s0025g02410	246.38	1.0722	0.3186	3.36554633189197	0.000763922365559827	0.0108651853548584	ENODL8	gi|225426627|ref|XP_002280885.1| PREDICTED: early nodulin-like protein 1	-	GO:0005507 copper ion binding GO:0016023 cytoplasmic membrane-bounded vesicle GO:0009055 electron carrier activity GO:0031225 anchored component of membrane	Putative uncharacterized protein [Source:UniProtKB/TrEMBL;Acc:D7TVP7]	GO:0031225 anchored component of membrane GO:0005507 copper ion binding GO:0009055 electron carrier activity	205.365605056305	125.117033825869	144.915872626146	387.766956115561	383.346903559335	231.767555499602
VIT_202s0025g02770	580.4143	0.4497	0.1214	3.70443634032883	0.000211861303474715	0.00394683791331862		gi|225426546|ref|XP_002278950.1| PREDICTED: glucan endo-1.3-beta-glucosidase 11-like	3.2.1.39	GO:0005982 starch metabolic process GO:0005985 sucrose metabolic process GO:0005634 nucleus GO:0005783 endoplasmic reticulum GO:0009867 jasmonic acid mediated signaling pathway GO:0010363 regulation of plant-type hypersensitive response GO:0006612 protein targeting to membrane GO:0009863 salicylic acid mediated signaling pathway GO:0005576 extracellular region GO:0046658 anchored component of pla…	Putative uncharacterized protein [Source:UniProtKB/TrEMBL;Acc:F6HU85]	GO:0016787 hydrolase activity GO:0004553 hydrolase activity. hydrolyzing O-glycosyl compounds GO:0005975 carbohydrate metabolic process GO:0003824 catalytic activity	587.143631505238	394.678122962905	486.503286673491	681.775334782286	666.851044455306	665.534356618124
VIT_202s0025g02800	693.5352	-0.6137	0.1263	-4.86014738947823	0.00000117298391403265	0.0000514162948915742		gi|225426538|ref|XP_002278876.1| PREDICTED: uncharacterized protein LOC100242684 isoform 1	-	NA	Putative uncharacterized protein [Source:UniProtKB/TrEMBL;Acc:D7TVT4]		779.715969361314	694.755561813567	1042.64147318032	535.928658750761	536.19261430325	571.976811278835
VIT_202s0025g02920	2357.2788	-0.2953	0.0822	-3.59396543523292	0.000325683061296701	0.00558746945702118		gi|225426518|ref|XP_002271830.1| PREDICTED: caffeic acid 3-O-methyltransferase	-	GO:0005886 plasma membrane GO:0005829 cytosol GO:0032259 methylation GO:0005634 nucleus GO:0009805 coumarin biosynthetic process GO:0046983 protein dimerization activity GO:0051555 flavonol biosynthetic process GO:0009809 lignin biosynthetic process GO:0009811 stilbene biosynthetic process GO:0047763 caffeate O-methyltransferase activity GO:0030755 quercetin 3-O-methyltransferase activity GO:0033…	Putative uncharacterized protein [Source:UniProtKB/TrEMBL;Acc:D7TVU3]	GO:0009809 lignin biosynthetic process GO:0032259 methylation GO:0008171 O-methyltransferase activity GO:0008168 methyltransferase activity GO:0005829 cytosol GO:0046983 protein dimerization activity GO:0016740 transferase activity	2424.66079936968	2602.02741891523	2766.57575013552	2111.30426255159	2298.84879465646	1940.25591186594
VIT_202s0025g02960	695.5958	-2.0671	0.4202	-4.91978725209982	0.000000866383318870492	0.0000398095005418803		gi|225426516|ref|XP_002278004.1| PREDICTED: naringenin.2-oxoglutarate 3-dioxygenase	-	GO:0055114 oxidation-reduction process GO:0050832 defense response to fungus GO:0005737 cytoplasm GO:0009813 flavonoid biosynthetic process GO:0009867 jasmonic acid mediated signaling pathway GO:0010363 regulation of plant-type hypersensitive response GO:0006612 protein targeting to membrane GO:0005506 iron ion binding GO:0009697 salicylic acid biosynthetic process GO:0010200 response to chitin G…	Putative uncharacterized protein [Source:UniProtKB/TrEMBL;Acc:D7TVU6]	GO:0016706 oxidoreductase activity. acting on paired donors. with incorporation or reduction of molecular oxygen. 2-oxoglutarate as one donor. and incorporation of one atom each of oxygen into both donors GO:0055114 oxidation-reduction process GO:0016491 oxidoreductase activity	1494.79227286884	698.82440844205	1175.32418772764	270.858112629974	356.229116169286	177.546705359787
VIT_202s0025g03020	1794.1744	-0.1881	0.0669	-2.81112371636991	0.00493687989744809	0.0440235091375457		gi|297742478|emb|CBI34627.3| unnamed protein product	-	GO:0016787 hydrolase activity GO:0003677 DNA binding GO:0003700 sequence-specific DNA binding transcription factor activity GO:0005634 nucleus GO:0005667 transcription factor complex GO:0045449 NOT_FOUND GO:0009086 methionine biosynthetic process GO:0045892 negative regulation of transcription. DNA-templated GO:0008284 positive regulation of cell proliferation GO:0006487 protein N-linked glycosyl…	Putative uncharacterized protein [Source:UniProtKB/TrEMBL;Acc:D7TVV2]	GO:0006355 regulation of transcription. DNA-templated GO:0003677 DNA binding	1931.11001738191	1961.18407492907	1840.61978478404	1688.81190738091	1660.34816429075	1682.97266218289
VIT_202s0025g03270	1441.1878	0.304	0.0679	4.47793739102401	0.00000753676966629906	0.000250334680834689		gi|297742500|emb|CBI34649.3| unnamed protein product	-	GO:0009941 chloroplast envelope GO:0048046 apoplast GO:0005886 plasma membrane GO:0005829 cytosol GO:0046686 response to cadmium ion GO:0016023 cytoplasmic membrane-bounded vesicle GO:0008270 zinc ion binding GO:0006508 proteolysis GO:0005739 mitochondrion GO:0009570 chloroplast stroma GO:0006855 drug transmembrane transport GO:0015238 drug transmembrane transporter activity GO:0015297 antiporter…	Putative uncharacterized protein [Source:UniProtKB/TrEMBL;Acc:D7TVX4]	GO:0008237 metallopeptidase activity GO:0006508 proteolysis GO:0008270 zinc ion binding	1284.04002899139	1286.77274625792	1299.53779283577	1604.31343634677	1554.34226812965	1618.12027279998
VIT_202s0025g03280	2759.0268	0.2846	0.0702	4.05271608414584	0.0000506264271710302	0.00121524696818528		gi|359474189|ref|XP_003631413.1| PREDICTED: LOW QUALITY PROTEIN: aminopeptidase N-like	-	GO:0009941 chloroplast envelope GO:0048046 apoplast GO:0005886 plasma membrane GO:0005829 cytosol GO:0046686 response to cadmium ion GO:0000166 nucleotide binding GO:0016023 cytoplasmic membrane-bounded vesicle GO:0008270 zinc ion binding GO:0003723 RNA binding GO:0006508 proteolysis GO:0005739 mitochondrion GO:0009570 chloroplast stroma GO:0006855 drug transmembrane transport GO:0015238 drug tra…	Putative uncharacterized protein [Source:UniProtKB/TrEMBL;Acc:D7TVX5]	GO:0006508 proteolysis GO:0008270 zinc ion binding	2621.27311634162	2520.65048634556	2319.59497417825	2969.02161921318	3022.40066729096	3101.21999721257
VIT_202s0025g03310	745.5376	0.2737	0.0842	3.25149935934055	0.00114798034343043	0.0148829312451241		gi|359474003|ref|XP_002276077.2| PREDICTED: putative transporter arsB isoform 1	-	GO:0016021 integral component of membrane GO:0016023 cytoplasmic membrane-bounded vesicle GO:0055085 transmembrane transport GO:0015137 citrate transmembrane transporter activity GO:0015746 citrate transport	Putative uncharacterized protein [Source:UniProtKB/TrEMBL;Acc:F6HUB6]	GO:0055085 transmembrane transport GO:0016021 integral component of membrane	683.429800433276	710.01373667038	631.419159299637	825.306984210135	824.627261997412	798.428597156887
VIT_202s0025g03580	486.7225	0.5717	0.1478	3.8672547346008	0.000110067437475356	0.00226736275347371		gi|225426407|ref|XP_002273061.1| PREDICTED: uncharacterized protein LOC100249560	-	GO:0003677 DNA binding GO:0009909 regulation of flower development GO:0031048 chromatin silencing by small RNA GO:0007000 nucleolus organization GO:0000911 cytokinesis by cell plate formation GO:0051567 histone H3-K9 methylation GO:0008283 cell proliferation GO:0051225 spindle assembly GO:0016572 histone phosphorylation GO:0009616 virus induced gene silencing GO:0006260 DNA replication GO:0048449…	Putative uncharacterized protein [Source:UniProtKB/TrEMBL;Acc:F6HUD0]	GO:0003677 DNA binding	419.484498196977	356.024079992311	397.107131482037	669.042688462073	661.920537657115	416.75633832956
VIT_202s0025g03660	1905.2463	-0.9183	0.117	-7.85172434098101	4.1035566414571e-15	1.08201318889128e-12		gi|225426389|ref|XP_002272145.1| PREDICTED: putative peroxisomal-coenzyme A synthetase	-	GO:0048046 apoplast GO:0050832 defense response to fungus GO:0046686 response to cadmium ion GO:0009570 chloroplast stroma GO:0009506 plasmodesma GO:0046487 glyoxylate metabolic process GO:0046482 para-aminobenzoic acid metabolic process GO:0015706 nitrate transport GO:0006744 ubiquinone biosynthetic process GO:0010167 response to nitrate GO:0010214 seed coat development GO:0010030 positive regul…	Putative uncharacterized protein [Source:UniProtKB/TrEMBL;Acc:D7TW09]	GO:0008152 metabolic process GO:0003824 catalytic activity GO:0033611 oxalate catabolic process GO:0050203 oxalate-CoA ligase activity GO:0010030 positive regulation of seed germination GO:0010214 seed coat development GO:0048046 apoplast GO:0050832 defense response to fungus GO:0010167 response to nitrate GO:0015706 nitrate transport GO:0009570 chloroplast stroma GO:0046482 para-aminobenzoic aci…	2123.68235523798	2516.58163971708	2835.26963780895	1389.015962205	1480.38466615679	1086.54331064492
VIT_202s0025g03700	97.2956	0.5791	0.1999	2.89702664713471	0.00376717755992044	0.0363340777712304		gi|225426379|ref|XP_002271860.1| PREDICTED: probable LRR receptor-like serine/threonine-protein kinase At1g63430 isoform 2	2.7.11.1	GO:0016021 integral component of membrane GO:0055114 oxidation-reduction process GO:0005886 plasma membrane GO:0006468 protein phosphorylation GO:0005524 ATP binding GO:0009069 serine family amino acid metabolic process GO:0016023 cytoplasmic membrane-bounded vesicle GO:0009086 methionine biosynthetic process GO:0004713 protein tyrosine kinase activity GO:0004674 protein serine/threonine kinase a…	Putative uncharacterized protein [Source:UniProtKB/TrEMBL;Acc:D7TW14]	GO:0016020 membrane GO:0016021 integral component of membrane GO:0016772 transferase activity. transferring phosphorus-containing groups GO:0006468 protein phosphorylation GO:0005524 ATP binding GO:0004672 protein kinase activity GO:0005515 protein binding	67.3329852643622	95.6178957693635	72.4579363130731	106.49122376905	112.169029658841	129.704778765832
VIT_202s0025g04010	438.6054	0.2871	0.0973	2.95120310648767	0.00316538694162649	0.0319502749072653		gi|297742565|emb|CBI34714.3| unnamed protein product	-	GO:0055114 oxidation-reduction process GO:0009055 electron carrier activity GO:0005506 iron ion binding GO:0020037 heme binding GO:0050593 N-methylcoclaurine 3'-monooxygenase activity	Putative uncharacterized protein [Source:UniProtKB/TrEMBL;Acc:F6HUE8]	GO:0016705 oxidoreductase activity. acting on paired donors. with incorporation or reduction of molecular oxygen GO:0009055 electron carrier activity GO:0020037 heme binding GO:0005506 iron ion binding GO:0055114 oxidation-reduction process	399.957932470312	387.557641363058	397.107131482037	467.635373942349	504.14432011501	475.229804166616
VIT_202s0025g04020	465.2254	0.3365	0.108	3.11721009285476	0.00182571413190948	0.0211711194227311		gi|297742566|emb|CBI34715.3| unnamed protein product	-	GO:0055114 oxidation-reduction process GO:0009055 electron carrier activity GO:0005506 iron ion binding GO:0020037 heme binding GO:0050593 N-methylcoclaurine 3'-monooxygenase activity	Putative uncharacterized protein [Source:UniProtKB/TrEMBL;Acc:F6HUE9]	GO:0004497 monooxygenase activity GO:0016705 oxidoreductase activity. acting on paired donors. with incorporation or reduction of molecular oxygen GO:0009055 electron carrier activity GO:0046872 metal ion binding GO:0020037 heme binding GO:0005506 iron ion binding GO:0055114 oxidation-reduction process GO:0016491 oxidoreductase activity	438.337734070998	371.282254849124	421.573447639698	491.943153280936	578.101922087872	490.113959106957
VIT_202s0025g04060	444.5485	-1.0401	0.115	-9.04698389813974	1.46971695877127e-19	6.28555997792376e-17		gi|225426844|ref|XP_002283375.1| PREDICTED: uncharacterized protein LOC100256474	-	GO:0005829 cytosol GO:0005634 nucleus GO:0016192 vesicle-mediated transport	Putative uncharacterized protein [Source:UniProtKB/TrEMBL;Acc:D7TW42]	GO:0005515 protein binding	589.836950915813	537.087754959829	667.177621376218	319.473671307149	284.736767595519	268.977942850456
VIT_202s0025g04120	101.5944	0.7179	0.2299	3.12183703436583	0.00179726396145117	0.0208977659669685	IQD22	gi|225426832|ref|XP_002276651.1| PREDICTED: uncharacterized protein LOC100254717	-	GO:0005516 calmodulin binding	Putative uncharacterized protein [Source:UniProtKB/TrEMBL;Acc:F6HUF6]	GO:0005516 calmodulin binding GO:0005515 protein binding	68.0063151170058	70.1876043413413	92.2191916711839	145.846676031525	150.38045734482	82.926006096188
VIT_202s0025g04130	3482.2268	-0.6632	0.0826	-8.02811369066069	9.89827338906435e-16	2.73623399379313e-13		gi|225426828|ref|XP_002283259.1| PREDICTED: inactive rhomboid protein 1 isoform 1	-	GO:0016021 integral component of membrane GO:0005634 nucleus GO:0006508 proteolysis GO:0005794 Golgi apparatus GO:0009506 plasmodesma GO:0004252 serine-type endopeptidase activity	Putative uncharacterized protein [Source:UniProtKB/TrEMBL;Acc:D7TW49]	GO:0004252 serine-type endopeptidase activity GO:0006508 proteolysis GO:0016021 integral component of membrane	3874.3399721114	4393.33714710512	4539.44265940603	2774.55938450448	2831.34352886107	2480.33810541547
VIT_202s0025g04170	534.9344	-0.3668	0.1092	-3.35786149859212	0.000785479597564701	0.0110632911312741	AT-HSFB2B	gi|147852112|emb|CAN82265.1| hypothetical protein VITISV_009283	-	GO:0009644 response to high light intensity GO:0003700 sequence-specific DNA binding transcription factor activity GO:0005634 nucleus GO:0005667 transcription factor complex GO:0045449 NOT_FOUND GO:0010200 response to chitin GO:0043565 sequence-specific DNA binding GO:0045892 negative regulation of transcription. DNA-templated GO:0009408 response to heat GO:0042542 response to hydrogen peroxide G…	Putative uncharacterized protein [Source:UniProtKB/TrEMBL;Acc:F6HUF8]	GO:0043666 regulation of phosphoprotein phosphatase activity GO:0009966 regulation of signal transduction GO:0004864 protein phosphatase inhibitor activity GO:0045892 negative regulation of transcription. DNA-templated GO:0042542 response to hydrogen peroxide GO:0009644 response to high light intensity GO:0009408 response to heat GO:0043565 sequence-specific DNA binding GO:0006355 regulation of t…	655.823276474888	542.173813245433	608.834867461796	421.334841868849	457.304505532197	524.13488468488
VIT_202s0025g04250	583.1929	2.1343	0.679	3.14334511502199	0.001670287836421	0.0198248360307615		gi|225426805|ref|XP_002283064.1| PREDICTED: thaumatin-like protein-like	-	NA	Putative uncharacterized protein [Source:UniProtKB/TrEMBL;Acc:F6HUG3]		233.645458867337	257.354549251585	158.090042864887	1194.5537274963	1385.47241029162	270.041096774766
VIT_202s0025g04270	123.1413	3.2273	0.8587	3.75849724910914	0.000170936917671904	0.0033141265067633		gi|225426801|ref|XP_002283030.1| PREDICTED: thaumatin-like protein	-	NA	Putative uncharacterized protein [Source:UniProtKB/TrEMBL;Acc:A5AHJ5]		14.8132567581597	27.464714742264	29.1713769572112	310.213564892449	316.785061783759	40.3998491237839
VIT_202s0025g04290	11870.6816	0.5634	0.1216	4.63289171540667	0.00000360593171982746	0.000133481779149293		gi|225426797|ref|XP_002282993.1| PREDICTED: thaumatin-like protein	-	NA	Putative uncharacterized protein [Source:UniProtKB/TrEMBL;Acc:A5C9F2]		10266.93359311	9401.07013511125	9075.12127017243	15287.2781773678	16186.8538184604	11006.8325783825
VIT_202s0025g04340	50704.4057	-0.6705	0.1536	-4.36548020772298	0.0000126843787686796	0.000385456680348227	ATOSM34	gi|147797244|emb|CAN71616.1| hypothetical protein VITISV_023861	-	GO:0005576 extracellular region GO:0009651 response to salt stress GO:0009816 defense response to bacterium. incompatible interaction GO:0009817 defense response to fungus. incompatible interaction	Putative uncharacterized protein [Source:UniProtKB/TrEMBL;Acc:F6HUH2]	GO:0009816 defense response to bacterium. incompatible interaction GO:0051707 response to other organism GO:0009817 defense response to fungus. incompatible interaction	61253.4900248429	57060.4879061962	68524.5054846491	31458.8965173395	34801.9822350298	51127.0722200728
VIT_202s0025g04350	3723.3068	-0.4126	0.0763	-5.40407179194918	6.51448504918856e-08	0.00000413525034289047		gi|225426785|ref|XP_002282926.1| PREDICTED: elicitor-responsive protein 3	-	NA	Putative uncharacterized protein [Source:UniProtKB/TrEMBL;Acc:D7TW66]	GO:0008150 biological_process GO:0003674 molecular_function GO:0005515 protein binding	4302.57775839274	4053.58845362674	4401.11387189926	3046.57501043629	3044.58794788282	3491.39748743438
VIT_202s0025g04460	2666.0502	-1.049	0.1131	-9.27682822482296	1.74598635967625e-20	8.5498457767118e-18		gi|225426769|ref|XP_002276153.1| PREDICTED: dehydration-responsive element-binding protein 1E	-	GO:0003700 sequence-specific DNA binding transcription factor activity GO:0005634 nucleus GO:0005667 transcription factor complex GO:0045449 NOT_FOUND GO:0006355 regulation of transcription. DNA-templated GO:0043565 sequence-specific DNA binding GO:0009651 response to salt stress GO:0016049 cell growth GO:0048510 regulation of timing of transition from vegetative to reproductive phase GO:0010371 …	Putative uncharacterized protein [Source:UniProtKB/TrEMBL;Acc:F6HUI0]	GO:0006355 regulation of transcription. DNA-templated GO:0006351 transcription. DNA-templated GO:0005634 nucleus GO:0003700 sequence-specific DNA binding transcription factor activity GO:0003677 DNA binding	3129.63715508756	4124.7932696252	3529.73661182256	1694.5994738901	2022.74041395778	1494.79441758
VIT_202s0025g04660	3795.9002	-0.2618	0.0781	-3.35282490233577	0.000799912944382181	0.0111824697828436		gi|225426733|ref|XP_002282183.1| PREDICTED: uncharacterized protein LOC100265112	-	GO:0009536 plastid GO:0010304 PSII associated light-harvesting complex II catabolic process GO:0015996 chlorophyll catabolic process	Putative uncharacterized protein [Source:UniProtKB/TrEMBL;Acc:F6HUJ1]		4049.40573379874	3801.31996266076	4567.67302420333	3471.38239221065	3406.98019754985	3478.63964034265
VIT_202s0025g04870	47.2765	1.111	0.2654	4.18615202344914	0.0000283723357648534	0.000757435300114988		gi|297742640|emb|CBI34789.3| unnamed protein product	-	NA	Putative uncharacterized protein [Source:UniProtKB/TrEMBL;Acc:D7TWB4]		30.9731732216066	28.4819263993849	30.1123891171213	72.9233380157623	61.631334977385	59.5366197613657
VIT_202s0025g05050	1765.7795	-0.4097	0.0682	-6.00501689948666	1.91311976892282e-09	0.000000169890983002944		gi|225426659|ref|XP_002281372.1| PREDICTED: zinc finger A20 and AN1 domain-containing stress-associated protein 1-like	-	GO:0008270 zinc ion binding GO:0003677 DNA binding GO:0005634 nucleus GO:0010200 response to chitin GO:0009506 plasmodesma GO:0048193 Golgi vesicle transport	Putative uncharacterized protein [Source:UniProtKB/TrEMBL;Acc:F6HUL0]	GO:0046872 metal ion binding GO:0008270 zinc ion binding GO:0003677 DNA binding	1990.36304441455	2077.14620384085	1978.0075601309	1570.74555059348	1472.9889059595	1505.4259568231
VIT_202s0033g00130	1472.5881	-0.3126	0.072	-4.34370170870479	0.0000140101719009657	0.000421263747737984		gi|359474650|ref|XP_003631503.1| PREDICTED: UDP-glycosyltransferase 73C3-like	-	GO:0009813 flavonoid biosynthetic process GO:0008270 zinc ion binding GO:0003676 nucleic acid binding GO:0047213 anthocyanidin 3-O-glucosyltransferase activity	Putative uncharacterized protein [Source:UniProtKB/TrEMBL;Acc:F6I052]	GO:0016758 transferase activity. transferring hexosyl groups GO:0016757 transferase activity. transferring glycosyl groups GO:0016740 transferase activity GO:0008152 metabolic process	1566.83856710171	1723.15654716278	1606.30775696644	1294.09987145432	1330.00420881197	1315.1214043716
VIT_202s0033g00240	66.8839	0.6972	0.2475	2.8170462791007	0.00484675413094655	0.0435141535098444		gi|359474652|ref|XP_002263935.2| PREDICTED: UDP-glycosyltransferase 73C3-like	-	GO:0009813 flavonoid biosynthetic process GO:0008270 zinc ion binding GO:0003676 nucleic acid binding GO:0047213 anthocyanidin 3-O-glucosyltransferase activity	Putative uncharacterized protein [Source:UniProtKB/TrEMBL;Acc:F6I055]	GO:0046872 metal ion binding GO:0016758 transferase activity. transferring hexosyl groups GO:0016757 transferase activity. transferring glycosyl groups GO:0008270 zinc ion binding GO:0003676 nucleic acid binding GO:0016740 transferase activity GO:0008152 metabolic process	62.6196762958569	55.9466411416489	33.8764377567614	78.7109045249498	77.6554820715051	92.4943914149789
VIT_202s0033g00270	50.3617	-0.7413	0.267	-2.77643268507336	0.00549590143221883	0.0474769428663299		gi|359474654|ref|XP_002264222.2| PREDICTED: isoflavone reductase homolog	-	GO:0055114 oxidation-reduction process GO:0047526 2'-hydroxyisoflavone reductase activity GO:0009813 flavonoid biosynthetic process GO:0009807 lignan biosynthetic process	Putative uncharacterized protein [Source:UniProtKB/TrEMBL;Acc:A5AEP2]		57.2330374747079	73.239239312704	59.2837660743325	35.8829123569624	30.8156674886925	45.7156187453344
VIT_202s0033g00380	687.9456	-0.4323	0.0952	-4.54137471792768	0.00000558885939673257	0.000192731310262776		gi|114213477|dbj|BAF31138.1| myb-related transcription factor VvMYBA22-cs	-	GO:0003677 DNA binding GO:0000785 chromatin GO:0003682 chromatin binding	Putative uncharacterized protein [Source:UniProtKB/TrEMBL;Acc:F6I060]		771.636011129591	756.805472897941	841.264870959576	613.482049973873	622.476483271589	522.00857683626
VIT_202s0033g00390	2922.5499	-0.3505	0.0894	-3.92120134653752	0.0000881086017025098	0.00190188076143491		gi|47232544|dbj|BAD18978.1| myb-relared transcription factor VvMYBA2	-	GO:0003677 DNA binding GO:0000785 chromatin GO:0003682 chromatin binding	Myb-relared transcription factor VvMYBA2 [Source:UniProtKB/TrEMBL;Acc:Q6L9M8]	GO:0003682 chromatin binding GO:0003677 DNA binding	3135.0237939087	3203.19950827368	3488.33207678652	2708.58112629974	2777.10795408097	2223.05485573242
VIT_202s0033g00410	585.2661	-0.5485	0.0882	-6.21794109276916	5.03720581984936e-10	5.29122182471278e-08		gi|47232542|dbj|BAD18977.1| myb-related transcription factor VvMYBA1	-	GO:0003677 DNA binding GO:0000785 chromatin GO:0003682 chromatin binding	Myb-related transcription factor; Myb-related transcription factor VvMYBA1; R2R3 MYB transcription factor; Transcription factor MybA [Source:UniProtKB/TrEMBL;Acc:Q6L973]	GO:0003682 chromatin binding GO:0003677 DNA binding	693.529748222931	685.600656899479	706.70013209244	488.470613375424	461.00238563084	476.292958090926
VIT_202s0033g01310	690.5232	0.2443	0.0871	2.80379921259673	0.00505043461123993	0.0448480864228552		gi|225427498|ref|XP_002263817.1| PREDICTED: uncharacterized transporter lpg1691-like	-	GO:0016021 integral component of membrane GO:0016023 cytoplasmic membrane-bounded vesicle GO:0009536 plastid GO:0016126 sterol biosynthetic process GO:0046520 sphingoid biosynthetic process GO:0006812 cation transport GO:0003333 amino acid transmembrane transport GO:0015203 polyamine transmembrane transporter activity GO:0015326 NOT_FOUND GO:1902047 polyamine transmembrane transport	Putative uncharacterized protein [Source:UniProtKB/TrEMBL;Acc:F6I0A0]	GO:0015171 amino acid transmembrane transporter activity GO:0003333 amino acid transmembrane transport GO:0016020 membrane GO:0016021 integral component of membrane	633.603391337648	660.170365471456	603.188794502336	795.21163836236	717.388739136762	733.576207773971
VIT_202s0087g00750	214.9056	-1.563	0.1926	-8.11662333749347	4.79333546063323e-16	1.392423329827e-13		gi|225427609|ref|XP_002271561.1| PREDICTED: uncharacterized protein LOC100244332	-	GO:0045492 xylan biosynthetic process GO:0010413 glucuronoxylan metabolic process	Putative uncharacterized protein [Source:UniProtKB/TrEMBL;Acc:D7TFC3]		345.418214406178	240.06195108053	376.404863964016	115.75133018375	133.123683551152	78.6733903989476
VIT_202s0109g00080	470.0564	-0.4674	0.117	-3.99590253749073	0.000064448246137656	0.00148066821789985	PRK	gi|225470804|ref|XP_002263724.1| PREDICTED: phosphoribulokinase. chloroplastic-like	2.7.1.19	GO:0009941 chloroplast envelope GO:0048046 apoplast GO:0005829 cytosol GO:0050832 defense response to fungus GO:0005524 ATP binding GO:0016310 phosphorylation GO:0009570 chloroplast stroma GO:0009867 jasmonic acid mediated signaling pathway GO:0010363 regulation of plant-type hypersensitive response GO:0006612 protein targeting to membrane GO:0009697 salicylic acid biosynthetic process GO:0010200…	Phosphoribulokinase [Source:UniProtKB/TrEMBL;Acc:F6H7Q2]	GO:0008974 phosphoribulokinase activity GO:0043900 regulation of multi-organism process GO:0009814 defense response. incompatible interaction GO:0009595 detection of biotic stimulus GO:0006098 pentose-phosphate shunt GO:0010103 stomatal complex morphogenesis GO:0010319 stromule GO:0010200 response to chitin GO:0009570 chloroplast stroma GO:0050832 defense response to fungus GO:0031348 negative re…	495.570771545706	640.84334398616	502.500493391961	384.294416210049	377.183770061596	419.94580010249
VIT_202s0154g00130	82.8042	0.6052	0.2125	2.84761439283613	0.00440482604872564	0.0408077371076263		gi|359474341|ref|XP_003631437.1| PREDICTED: xyloglucan galactosyltransferase KATAMARI1-like	-	GO:0008270 zinc ion binding GO:0016020 membrane GO:0016757 transferase activity. transferring glycosyl groups GO:0008800 beta-lactamase activity GO:0017001 antibiotic catabolic process GO:0042318 penicillin biosynthetic process	Putative uncharacterized protein [Source:UniProtKB/TrEMBL;Acc:F6HP94]		59.2530270326387	72.2220276555831	65.8708511937028	108.806250372725	110.936402959293	79.7365443232577
VIT_202s0154g00480	352.9079	-0.9436	0.1318	-7.15751999664823	8.21496102576994e-13	1.46662726063199e-10		gi|225427001|ref|XP_002270632.1| PREDICTED: 23.6 kDa heat shock protein. mitochondrial	-	GO:0046686 response to cadmium ion GO:0009644 response to high light intensity GO:0005739 mitochondrion GO:0034976 response to endoplasmic reticulum stress GO:0006457 protein folding GO:0009408 response to heat GO:0042542 response to hydrogen peroxide	Putative uncharacterized protein [Source:UniProtKB/TrEMBL;Acc:D7TN47]		530.583923883174	401.798604562751	458.27292187619	241.920280084037	271.177873900494	213.693938786331
VIT_202s0154g00490	59.5403	-2.1219	0.2798	-7.58281218690861	3.38144172942213e-14	8.16260983106562e-12		gi|225426999|ref|XP_002270596.1| PREDICTED: 23.6 kDa heat shock protein. mitochondrial	-	GO:0009644 response to high light intensity GO:0005739 mitochondrion GO:0034976 response to endoplasmic reticulum stress GO:0006457 protein folding GO:0009408 response to heat GO:0042542 response to hydrogen peroxide	Putative uncharacterized protein [Source:UniProtKB/TrEMBL;Acc:D7TN48]		106.386116717692	87.4802025123964	95.9832403108241	26.6228059422624	25.8851606905017	14.8841549403414
VIT_202s0234g00130	2841.3491	-1.1144	0.1045	-10.6650132172625	1.48377953080483e-26	2.119208114872e-23		gi|359473876|ref|XP_002270581.2| PREDICTED: ethylene-responsive transcription factor 2-like	-	GO:0009873 ethylene-activated signaling pathway GO:0003677 DNA binding GO:0003700 sequence-specific DNA binding transcription factor activity GO:0005634 nucleus GO:0005667 transcription factor complex GO:0045449 NOT_FOUND GO:0010200 response to chitin GO:0006355 regulation of transcription. DNA-templated GO:0009835 fruit ripening GO:0009864 induced systemic resistance. jasmonic acid mediated sign…	Putative uncharacterized protein [Source:UniProtKB/TrEMBL;Acc:F6HCX9]	GO:0006355 regulation of transcription. DNA-templated GO:0006351 transcription. DNA-templated GO:0005634 nucleus GO:0003700 sequence-specific DNA binding transcription factor activity GO:0003677 DNA binding	3510.74185168385	3829.80188906014	4320.18682614699	1896.00678840982	1986.99423967089	1504.36280289879
VIT_202s0236g00100	160.4927	0.5718	0.1822	3.1372591150572	0.00170535341426661	0.0201295125117875		gi|359474412|ref|XP_003631458.1| PREDICTED: uncharacterized protein LOC100853220	-	NA	Putative uncharacterized protein [Source:UniProtKB/TrEMBL;Acc:D7SYT4]		152.845876550102	128.168668797232	104.452349750014	177.099535181137	236.664326313159	163.725704343756
VIT_202s0241g00100	447.7485	-0.6008	0.1415	-4.24623301305497	0.0000217394549008424	0.000597103393502463		gi|359474315|ref|XP_002266637.2| PREDICTED: uncharacterized protein LOC100249883	-	GO:0006511 ubiquitin-dependent protein catabolic process GO:0031461 cullin-RING ubiquitin ligase complex GO:0031625 ubiquitin protein ligase binding	Putative uncharacterized protein [Source:UniProtKB/TrEMBL;Acc:D7SX51]		506.344049188004	442.487070847586	670.941670015859	332.206317627362	331.576582178332	402.935337313529
VIT_203s0017g00610	97.1006	0.668	0.1871	3.56989267518734	0.000357127514067773	0.00598319497908853		gi|296087434|emb|CBI34023.3| unnamed protein product	-	GO:0043531 ADP binding GO:0004553 hydrolase activity. hydrolyzing O-glycosyl compounds GO:0005975 carbohydrate metabolic process	Putative uncharacterized protein [Source:UniProtKB/TrEMBL;Acc:D7TU50]	GO:0005515 protein binding	81.4729121698783	73.239239312704	69.634899833343	115.75133018375	124.495296654318	118.010085598421
VIT_203s0017g00650	3681.5184	-0.7307	0.121	-6.04032199613804	1.53806979235775e-09	0.000000140967797707056	ATGCH	gi|296087438|emb|CBI34027.3| unnamed protein product	4.1.99.12 | 3.5.4.25	GO:0016020 membrane GO:0009570 chloroplast stroma GO:0005525 GTP binding GO:0046872 metal ion binding GO:0007623 circadian rhythm GO:0048767 root hair elongation GO:0009231 riboflavin biosynthetic process GO:0003935 GTP cyclohydrolase II activity GO:0008686 3.4-dihydroxy-2-butanone-4-phosphate synthase activity	Putative uncharacterized protein [Source:UniProtKB/TrEMBL;Acc:F6HTH9]	GO:0008686 3.4-dihydroxy-2-butanone-4-phosphate synthase activity GO:0003935 GTP cyclohydrolase II activity GO:0009231 riboflavin biosynthetic process GO:0009570 chloroplast stroma GO:0048767 root hair elongation GO:0016020 membrane	4277.66455384493	3920.3337265439	5586.78919338591	2546.52926404249	2557.70040156148	3200.09331217341
VIT_203s0017g01210	1635.2188	0.983	0.3244	3.02962939495515	0.0024485399225995	0.0262612801836251		gi|225462882|ref|XP_002273316.1| PREDICTED: uncharacterized protein LOC100263311	-	GO:0016020 membrane GO:0009506 plasmodesma GO:0009505 plant-type cell wall	Putative uncharacterized protein [Source:UniProtKB/TrEMBL;Acc:D7TU92]		937.948484732566	1171.82782900326	1186.61633364656	2543.05672413698	2643.98427052982	1327.87925146332
VIT_203s0017g01400	182.9897	-1.2538	0.1601	-7.83190164765766	4.80545398065504e-15	1.24788902688556e-12		gi|225462847|ref|XP_002271223.1| PREDICTED: uncharacterized protein LOC100266732	-	GO:0010200 response to chitin	Putative uncharacterized protein [Source:UniProtKB/TrEMBL;Acc:D7TUA6]		265.965291794231	219.717717938112	287.949720932472	101.8611705617	102.308016062459	120.136393447042
VIT_203s0017g01410	1377.6891	-1.162	0.2238	-5.1917485133459	0.000000208328277935119	0.000011517865663		gi|225462839|ref|XP_002270540.1| PREDICTED: uncharacterized protein LOC100259788	-	NA	Putative uncharacterized protein [Source:UniProtKB/TrEMBL;Acc:D6CH20]		1902.83016357088	1829.96377116048	1980.83059661063	669.042688462073	777.787447414599	1105.68008128251
VIT_203s0017g01450	178.4332	-1.0883	0.1763	-6.17302927096191	6.69938029002551e-10	6.87548974794894e-08		gi|296087494|emb|CBI34083.3| unnamed protein product	-	GO:0010200 response to chitin	Putative uncharacterized protein [Source:UniProtKB/TrEMBL;Acc:D7TUA8]		210.752243877454	224.803776223716	292.654781732023	135.429056314987	113.401656358388	93.557545339289
VIT_203s0017g01460	417.4156	-1.0213	0.1102	-9.27164412240065	1.83298340135686e-20	8.72652847662643e-18		gi|225462839|ref|XP_002270540.1| PREDICTED: uncharacterized protein LOC100259788	-	NA	Putative uncharacterized protein [Source:UniProtKB/TrEMBL;Acc:D6CH20]		542.703861230759	564.552469702093	571.194381065394	237.290226876687	292.132527792805	296.619944882519
VIT_203s0017g01490	1253.0794	0.3222	0.0754	4.27335233149949	0.0000192555824971757	0.000541907107420515		gi|225462835|ref|XP_002270139.1| PREDICTED: reticuline oxidase-like protein-like	-	GO:0048046 apoplast GO:0055114 oxidation-reduction process GO:0005886 plasma membrane GO:0009753 response to jasmonic acid GO:0005739 mitochondrion GO:0009507 chloroplast GO:0009611 response to wounding GO:0009055 electron carrier activity GO:0009505 plant-type cell wall GO:0050660 flavin adenine dinucleotide binding GO:0005773 vacuole GO:0006979 response to oxidative stress GO:0009821 alkaloid b…	Putative uncharacterized protein [Source:UniProtKB/TrEMBL;Acc:F6HTL3]	GO:0050660 flavin adenine dinucleotide binding GO:0016614 oxidoreductase activity. acting on CH-OH group of donors GO:0008762 UDP-N-acetylmuramate dehydrogenase activity GO:0055114 oxidation-reduction process GO:0016491 oxidoreductase activity GO:0003824 catalytic activity	1108.97426730405	1067.05502831981	1164.03204180872	1394.80352871418	1455.73213216583	1327.87925146332
VIT_203s0017g01770	597.1575	0.2568	0.0883	2.90677469372539	0.00365176115820704	0.0355207346711183		gi|225464805|ref|XP_002268635.1| PREDICTED: probable S-acyltransferase At4g15080-like isoform 1	-	GO:0005886 plasma membrane GO:0006950 response to stress GO:0005524 ATP binding GO:0016023 cytoplasmic membrane-bounded vesicle GO:0008270 zinc ion binding GO:0006200 NOT_FOUND GO:0006635 fatty acid beta-oxidation GO:0016558 protein import into peroxisome matrix GO:0005778 peroxisomal membrane GO:0042026 protein refolding GO:0042623 ATPase activity. coupled	Putative uncharacterized protein [Source:UniProtKB/TrEMBL;Acc:F6HTM7]	GO:0046872 metal ion binding GO:0008270 zinc ion binding	519.810646240876	567.604104673456	546.728064907733	664.412635254723	634.802750267066	649.587047753473
VIT_203s0017g01990	29.6445	1.7429	0.3732	4.66966571327102	0.00000301690254438402	0.000115416724795084		gi|147777301|emb|CAN64610.1| hypothetical protein VITISV_019066	-	GO:0016758 transferase activity. transferring hexosyl groups GO:0008152 metabolic process	Putative uncharacterized protein [Source:UniProtKB/TrEMBL;Acc:F6HTN7]	GO:0016758 transferase activity. transferring hexosyl groups GO:0016757 transferase activity. transferring glycosyl groups GO:0016740 transferase activity GO:0008152 metabolic process	14.1399269055161	17.2925981710551	9.4101215991004	56.7181517900373	50.5376946814557	29.7683098806829
VIT_203s0017g02000	44.0683	-0.919	0.3212	-2.86159143848899	0.00421519893205408	0.0395642357592963		gi|225464772|ref|XP_002265935.1| PREDICTED: putative UDP-glucose flavonoid 3-O-glucosyltransferase 3	-	GO:0009813 flavonoid biosynthetic process GO:0047213 anthocyanidin 3-O-glucosyltransferase activity	Putative uncharacterized protein [Source:UniProtKB/TrEMBL;Acc:D7TUE8]	GO:0016758 transferase activity. transferring hexosyl groups GO:0016757 transferase activity. transferring glycosyl groups GO:0016740 transferase activity GO:0008152 metabolic process	52.5197285062025	82.394144226792	38.5814985563116	32.4103724514499	23.4199072914063	35.0840795022334
VIT_203s0038g00130	2728.083	-0.8836	0.2819	-3.13444056578542	0.00172182129809391	0.0202708850024135		gi|147768464|emb|CAN67975.1| hypothetical protein VITISV_011501	-	GO:0005618 cell wall GO:0009058 biosynthetic process GO:0005576 extracellular region GO:0000136 alpha-1.6-mannosyltransferase complex GO:0004378 GDP-Man:Man1GlcNAc2-PP-Dol alpha-1.3-mannosyltransferase activity GO:0033164 glycolipid 6-alpha-mannosyltransferase activity	Putative uncharacterized protein [Source:UniProtKB/TrEMBL;Acc:F6I1T5]		3233.32995239467	3770.80361294713	3611.60466973473	1497.82221257772	1609.8104696093	2645.12696368353
VIT_203s0038g00250	232.2074	0.5211	0.1381	3.77421587508921	0.000160511725895867	0.00314401196586202		gi|225427706|ref|XP_002264113.1| PREDICTED: purple acid phosphatase 2 isoform 1	3.1.3.2	GO:0005829 cytosol GO:0005576 extracellular region GO:0009506 plasmodesma GO:0009505 plant-type cell wall GO:0016036 cellular response to phosphate starvation GO:0046872 metal ion binding GO:0003993 acid phosphatase activity GO:0006771 riboflavin metabolic process GO:0019497 hexachlorocyclohexane metabolic process GO:0006470 protein dephosphorylation GO:0004722 protein serine/threonine phosphatas…	Putative uncharacterized protein [Source:UniProtKB/TrEMBL;Acc:F6I1A3]	GO:0003993 acid phosphatase activity GO:0046872 metal ion binding GO:0016787 hydrolase activity	211.425573730097	197.339061481452	161.854091504527	267.385572724462	295.830407891448	259.409557531665
VIT_203s0038g00490	254.7698	-0.4405	0.1576	-2.79567565223771	0.0051791349067402	0.0456846079087083		gi|225427744|ref|XP_002274872.1| PREDICTED: GATA transcription factor 5-like	-	GO:0008270 zinc ion binding GO:0003700 sequence-specific DNA binding transcription factor activity GO:0045893 positive regulation of transcription. DNA-templated GO:0005634 nucleus GO:0005667 transcription factor complex GO:0045449 NOT_FOUND GO:0043565 sequence-specific DNA binding	Putative uncharacterized protein [Source:UniProtKB/TrEMBL;Acc:F6I195]	GO:0043565 sequence-specific DNA binding GO:0045893 positive regulation of transcription. DNA-templated GO:0008270 zinc ion binding GO:0006355 regulation of transcription. DNA-templated GO:0005634 nucleus GO:0003700 sequence-specific DNA binding transcription factor activity GO:0003677 DNA binding	261.925312678369	308.215132107629	311.475024930223	163.209375559087	216.942299120395	266.851635001836
VIT_203s0038g00760	10321.0854	-0.3016	0.0827	-3.64737637952788	0.000264931704598951	0.00471023286838321		gi|225427782|ref|XP_002269030.1| PREDICTED: arginine decarboxylase	4.1.1.19	GO:0009414 response to water deprivation GO:0042538 hyperosmotic salinity response GO:0009738 abscisic acid-activated signaling pathway GO:0005634 nucleus GO:0009733 response to auxin GO:0006560 proline metabolic process GO:0009611 response to wounding GO:0009867 jasmonic acid mediated signaling pathway GO:0010363 regulation of plant-type hypersensitive response GO:0006612 protein targeting to me…	Arginine decarboxylase [Source:UniProtKB/TrEMBL;Acc:F6I184]	GO:0008792 arginine decarboxylase activity GO:0006527 arginine catabolic process GO:0016831 carboxy-lyase activity GO:0008295 spermidine biosynthetic process GO:0016829 lyase activity GO:0003824 catalytic activity	10330.2265992585	11434.4762376959	12425.1245594522	9524.01944751892	9231.14135291273	8981.52435257175
VIT_203s0038g01650	413.3426	-0.4405	0.1187	-3.7109583993003	0.000206476037263878	0.00387176455433873		gi|225429265|ref|XP_002265802.1| PREDICTED: uncharacterized protein LOC100245618	-	GO:0008270 zinc ion binding GO:0003676 nucleic acid binding GO:0009506 plasmodesma	Putative uncharacterized protein [Source:UniProtKB/TrEMBL;Acc:F6I1U9]		462.577608766168	437.401012561982	526.966809549622	377.349336399024	375.951143362049	299.809406655449
VIT_203s0038g02230	25.3454	1.0037	0.3569	2.81202133639306	0.00492312375173009	0.043969472632049	SLP2	gi|359474852|ref|XP_003631542.1| PREDICTED: subtilisin-like protease-like	-	GO:0005618 cell wall GO:0005982 starch metabolic process GO:0005829 cytosol GO:0009069 serine family amino acid metabolic process GO:0006508 proteolysis GO:0016020 membrane GO:0019761 glucosinolate biosynthetic process GO:0005576 extracellular region GO:0043086 negative regulation of catalytic activity GO:0009832 plant-type cell wall biogenesis GO:0042802 identical protein binding GO:0004252 seri…	Putative uncharacterized protein [Source:UniProtKB/TrEMBL;Acc:F6I109]	GO:0048196 plant extracellular matrix GO:0009069 serine family amino acid metabolic process GO:0005982 starch metabolic process GO:0000096 sulfur amino acid metabolic process GO:0007020 microtubule nucleation GO:0000272 polysaccharide catabolic process GO:0008236 serine-type peptidase activity GO:0008233 peptidase activity GO:0009664 plant-type cell wall organization GO:0042545 cell wall modifica…	18.8532358740214	17.2925981710551	14.1151823986506	34.7253990551249	39.4440543855264	27.6420020320627
VIT_203s0038g02280	1951.6675	-0.5756	0.0924	-6.23015700130421	4.65967959756587e-10	4.9913905389176e-08		gi|225427999|ref|XP_002278045.1| PREDICTED: uncharacterized protein LOC100267615 isoform 1	-	GO:0005886 plasma membrane GO:0009414 response to water deprivation GO:0009644 response to high light intensity GO:0005739 mitochondrion GO:0009506 plasmodesma GO:0009409 response to cold GO:0009651 response to salt stress GO:0009737 response to abscisic acid GO:0010286 heat acclimation	Putative uncharacterized protein [Source:UniProtKB/TrEMBL;Acc:F6I108]		2403.78757393773	2034.42331424178	2568.96319655441	1463.0968135226	1564.20328172603	1675.53058471272
VIT_203s0038g02340	3262.622	0.3141	0.0733	4.28329202877803	0.0000184148221446696	0.000524271821823077		gi|225428013|ref|XP_002278408.1| PREDICTED: E3 ubiquitin-protein ligase UPL3-like isoform 1	-	GO:0005886 plasma membrane GO:0005737 cytoplasm GO:0005634 nucleus GO:0010228 vegetative to reproductive phase transition of meristem GO:0042023 DNA endoreduplication GO:0016926 protein desumoylation GO:0050665 hydrogen peroxide biosynthetic process GO:0004842 ubiquitin-protein transferase activity GO:0010091 trichome branching GO:0042787 protein ubiquitination involved in ubiquitin-dependent pro…	Putative uncharacterized protein [Source:UniProtKB/TrEMBL;Acc:F6I105]	GO:0004842 ubiquitin-protein transferase activity GO:0016567 protein ubiquitination GO:0016874 ligase activity GO:0005515 protein binding GO:0005488 binding	3035.37097571745	2683.4043514849	3005.59283875267	3776.96590389575	3480.93779952271	3593.46026416815
VIT_203s0038g03130	965.7993	-0.6501	0.2184	-2.97698795255958	0.00291095448600994	0.0299824813315651		gi|225428145|ref|XP_002281225.1| PREDICTED: probable flavin-containing monooxygenase 1 isoform 1	-	GO:0055114 oxidation-reduction process GO:0050661 NADP binding GO:0050660 flavin adenine dinucleotide binding GO:0004499 N.N-dimethylaniline monooxygenase activity	Putative uncharacterized protein [Source:UniProtKB/TrEMBL;Acc:D7U4Y4]	GO:0050661 NADP binding GO:0004499 N.N-dimethylaniline monooxygenase activity GO:0050660 flavin adenine dinucleotide binding GO:0055114 oxidation-reduction process	1356.08632322425	876.836448438206	1306.12487795514	750.068619590698	666.851044455306	838.828446280671
VIT_203s0038g03410	56.4609	1.044	0.2501	4.17384508089064	0.000029950145227702	0.000790933033987032	anac036	gi|225428195|ref|XP_002281816.1| PREDICTED: putative NAC domain-containing protein 94	-	GO:0003677 DNA binding GO:0003700 sequence-specific DNA binding transcription factor activity GO:0005667 transcription factor complex GO:0045449 NOT_FOUND GO:0000165 MAPK cascade GO:0006355 regulation of transcription. DNA-templated GO:0009965 leaf morphogenesis GO:0009814 defense response. incompatible interaction GO:0048281 inflorescence morphogenesis GO:0045792 negative regulation of cell size	Putative uncharacterized protein [Source:UniProtKB/TrEMBL;Acc:D7U4W3]	GO:0006355 regulation of transcription. DNA-templated GO:0003677 DNA binding GO:0045792 negative regulation of cell size GO:0009814 defense response. incompatible interaction GO:0048281 inflorescence morphogenesis GO:0003700 sequence-specific DNA binding transcription factor activity GO:0009965 leaf morphogenesis GO:0000165 MAPK cascade	34.3398224848247	43.7401012561982	32.9354255968514	86.8134976378123	73.9576019728621	66.9786972315364
VIT_203s0038g03430	5599.5969	-1.0955	0.1084	-10.1083474463982	5.07327784541679e-24	3.78047430402602e-21		gi|225428199|ref|XP_002281851.1| PREDICTED: expansin-like A2	-	GO:0005829 cytosol GO:0016020 membrane GO:0005794 Golgi apparatus GO:0009828 plant-type cell wall loosening GO:0009826 unidimensional cell growth GO:0005576 extracellular region GO:0009506 plasmodesma GO:0009505 plant-type cell wall GO:0019953 sexual reproduction	Putative uncharacterized protein [Source:UniProtKB/TrEMBL;Acc:D7U4W1]	GO:0019953 sexual reproduction GO:0005576 extracellular region	8022.72519424876	6229.40418820832	8632.84555501471	3699.41251267264	3747.18516662501	3266.00885548063
VIT_203s0038g03530	2960.4444	-0.4086	0.0986	-4.14269456537599	0.000034324894973576	0.000884181022913197		gi|225428239|ref|XP_002282126.1| PREDICTED: lysine histidine transporter-like 8-like	-	GO:0016021 integral component of membrane GO:0009536 plastid GO:0030968 endoplasmic reticulum unfolded protein response GO:0031348 negative regulation of defense response GO:0003333 amino acid transmembrane transport GO:0015171 amino acid transmembrane transporter activity	Putative uncharacterized protein [Source:UniProtKB/TrEMBL;Acc:F6I0T8]	GO:0016020 membrane GO:0016021 integral component of membrane	3057.59086085469	3980.34921431404	3095.93000610403	2522.22148470391	2422.11146461123	2684.46365888301
VIT_203s0038g03620	421.3738	0.4223	0.1295	3.26157972438878	0.001107932726239	0.0144511864497794	ATROPGEF1	gi|225428257|ref|XP_002282312.1| PREDICTED: rop guanine nucleotide exchange factor 1	-	GO:0005634 nucleus GO:0009536 plastid GO:0016310 phosphorylation GO:0043087 regulation of GTPase activity GO:0009926 auxin polar transport GO:0016301 kinase activity GO:0007389 pattern specification process GO:0008361 regulation of cell size GO:0016324 apical plasma membrane GO:0043481 anthocyanin accumulation in tissues in response to UV light GO:0010075 regulation of meristem growth GO:0009825 …	Putative uncharacterized protein [Source:UniProtKB/TrEMBL;Acc:D7U4U0]	GO:0016324 apical plasma membrane GO:0043481 anthocyanin accumulation in tissues in response to UV light GO:0010817 regulation of hormone levels GO:0000271 polysaccharide biosynthetic process GO:0071555 cell wall organization GO:0009932 cell tip growth GO:0008356 asymmetric cell division GO:0009825 multidimensional cell growth GO:0080092 regulation of pollen tube growth GO:0005089 Rho guanyl-nucl…	389.184654828014	289.905322279453	398.989155801857	511.620879412174	516.470587110487	422.072107951111
VIT_203s0038g03730	2658.0048	0.3843	0.0784	4.90307057661702	0.000000943500660211655	0.0000426666433123154		gi|297744484|emb|CBI37746.3| unnamed protein product	-	GO:0016021 integral component of membrane GO:0005886 plasma membrane GO:0007165 signal transduction GO:0005774 vacuolar membrane GO:0005739 mitochondrion GO:0009507 chloroplast GO:0009506 plasmodesma GO:0008158 hedgehog receptor activity GO:0030301 cholesterol transport	Putative uncharacterized protein [Source:UniProtKB/TrEMBL;Acc:F6I0S6]	GO:0030301 cholesterol transport GO:0008158 hedgehog receptor activity GO:0016020 membrane GO:0016021 integral component of membrane	2455.63397259129	2337.5523880638	2123.86444491696	2948.1863797801	2864.62444974886	3218.16692888668
VIT_203s0038g03750	365.6516	-0.3028	0.1067	-2.83837608501492	0.00453437215890948	0.0416174258928734	GAUT3	gi|297744483|emb|CBI37745.3| unnamed protein product	-	GO:0005982 starch metabolic process GO:0005985 sucrose metabolic process GO:0005886 plasma membrane GO:0005774 vacuolar membrane GO:0045893 positive regulation of transcription. DNA-templated GO:0009536 plastid GO:0005739 mitochondrion GO:0005802 trans-Golgi network GO:0005794 Golgi apparatus GO:0005768 endosome GO:0009640 photomorphogenesis GO:0006396 RNA processing GO:0010162 seed dormancy proc…	Putative uncharacterized protein [Source:UniProtKB/TrEMBL;Acc:F6I0S4]	GO:0016051 carbohydrate biosynthetic process GO:0005774 vacuolar membrane GO:0047262 polygalacturonate 4-alpha-galacturonosyltransferase activity GO:0050826 response to freezing GO:0019915 lipid storage GO:0010182 sugar mediated signaling pathway GO:0010162 seed dormancy process GO:0009933 meristem structural organization GO:0009845 seed germination GO:0051276 chromosome organization GO:0045132 m…	414.771189228471	377.38552479185	418.750411159968	339.151397438387	321.71556858195	322.135639065961
VIT_203s0038g03940	1499.2428	1.0267	0.2775	3.70035768569955	0.000215295792296276	0.00398914009099013	TMT2	gi|225428316|ref|XP_002282975.1| PREDICTED: monosaccharide-sensing protein 2 isoform 1	-	GO:0016021 integral component of membrane GO:0055114 oxidation-reduction process GO:0005886 plasma membrane GO:0005794 Golgi apparatus GO:0034219 carbohydrate transmembrane transport GO:0009705 plant-type vacuole membrane GO:0005351 sugar:proton symporter activity GO:0009624 response to nematode GO:0032440 2-alkenal reductase [NAD(P)] activity GO:0005337 nucleoside transmembrane transporter activ…	Putative tonoplastic monosaccharide transporter [Source:UniProtKB/TrEMBL;Acc:E3VWV8]	GO:0005337 nucleoside transmembrane transporter activity GO:0005774 vacuolar membrane GO:0022891 substrate-specific transmembrane transporter activity GO:0034219 carbohydrate transmembrane transport GO:0015144 carbohydrate transmembrane transporter activity GO:0005351 sugar:proton symporter activity GO:0005794 Golgi apparatus GO:0005773 vacuole GO:0006810 transport GO:0005215 transporter activity…	929.868526500842	877.853660095327	1153.68090804971	2290.71882433641	2381.43478352616	1361.90017704124
VIT_203s0038g04250	664.7453	0.4008	0.1054	3.80325821803303	0.000142805366608259	0.00284267268095116		gi|225428372|ref|XP_002283406.1| PREDICTED: probable cellulose synthase A catalytic subunit 3	2.4.1.12	GO:0016021 integral component of membrane GO:0005982 starch metabolic process GO:0005985 sucrose metabolic process GO:0008270 zinc ion binding GO:0030244 cellulose biosynthetic process GO:0016760 cellulose synthase (UDP-forming) activity GO:0006011 UDP-glucose metabolic process	Putative uncharacterized protein [Source:UniProtKB/TrEMBL;Acc:F6I0N5]	GO:0030244 cellulose biosynthetic process GO:0016760 cellulose synthase (UDP-forming) activity GO:0046872 metal ion binding GO:0016757 transferase activity. transferring glycosyl groups GO:0008270 zinc ion binding GO:0016020 membrane GO:0016021 integral component of membrane GO:0016740 transferase activity GO:0005515 protein binding	651.783297359026	528.950061702862	534.494906828903	802.156718173385	786.415834311433	684.671127255706
VIT_203s0038g04400	2725.536	0.2221	0.0783	2.83826625918643	0.00453593275966437	0.0416174258928734		gi|225428394|ref|XP_002283631.1| PREDICTED: uncharacterized protein LOC100250419	-	GO:0005886 plasma membrane GO:0016874 ligase activity GO:0008270 zinc ion binding GO:0005634 nucleus GO:0009610 response to symbiotic fungus GO:0016829 lyase activity	Putative uncharacterized protein [Source:UniProtKB/TrEMBL;Acc:F6I0M8]	GO:0046872 metal ion binding GO:0008270 zinc ion binding GO:0005515 protein binding	2428.70077848555	2583.71760908706	2536.02777095756	3097.50559571714	3071.70573527287	2635.55857836474
VIT_203s0038g04500	654.9409	0.3174	0.0915	3.46915602746677	0.000522096147250151	0.00809521874471451		gi|297744418|emb|CBI37680.3| unnamed protein product	2.1.1.45 | 1.5.1.3	GO:0055114 oxidation-reduction process GO:0005829 cytosol GO:0032259 methylation GO:0042023 DNA endoreduplication GO:0006206 pyrimidine nucleobase metabolic process GO:0000041 transition metal ion transport GO:0006730 one-carbon metabolic process GO:0046656 folic acid biosynthetic process GO:0004799 thymidylate synthase activity GO:0009257 10-formyltetrahydrofolate biosynthetic process GO:0006545…	Putative uncharacterized protein [Source:UniProtKB/TrEMBL;Acc:F6I0M2]	GO:0006231 dTMP biosynthetic process GO:0004799 thymidylate synthase activity GO:0006545 glycine biosynthetic process GO:0004146 dihydrofolate reductase activity GO:0006730 one-carbon metabolic process GO:0009165 nucleotide biosynthetic process GO:0042023 DNA endoreduplication GO:0000041 transition metal ion transport GO:0055114 oxidation-reduction process GO:0016491 oxidoreductase activity	603.303547968685	580.827856216027	563.666283786114	767.43131911826	753.134913423645	661.281740920884
VIT_203s0038g04510	1781.6767	0.462	0.0834	5.54008577418378	3.02323532339394e-08	0.00000208932379869552		gi|225428414|ref|XP_002283754.1| PREDICTED: ATP-dependent zinc metalloprotease FtsH-like isoform 1	-	GO:0005524 ATP binding GO:0005739 mitochondrion GO:0017111 nucleoside-triphosphatase activity	Putative uncharacterized protein [Source:UniProtKB/TrEMBL;Acc:F6I0M1]	GO:0017111 nucleoside-triphosphatase activity GO:0000166 nucleotide binding GO:0005524 ATP binding	1569.53188651228	1573.62643356601	1351.29346163082	2056.90113736523	2202.70391209174	1936.0032961687
VIT_203s0038g04730	62.5924	0.8336	0.2561	3.25467791124605	0.0011352103156793	0.0147477738199479		gi|359475110|ref|XP_002280474.2| PREDICTED: polyphenol oxidase. chloroplastic-like	-	GO:0052716 hydroquinone:oxygen oxidoreductase activity GO:0055114 oxidation-reduction process GO:0016020 membrane GO:0006886 intracellular protein transport GO:0006570 tyrosine metabolic process GO:0009805 coumarin biosynthetic process GO:0046872 metal ion binding GO:0006771 riboflavin metabolic process GO:0009821 alkaloid biosynthetic process GO:0005484 SNAP receptor activity GO:0009809 lignin b…	Putative uncharacterized protein [Source:UniProtKB/TrEMBL;Acc:F6I0K7]	GO:0004097 catechol oxidase activity GO:0046872 metal ion binding GO:0055114 oxidation-reduction process GO:0016491 oxidoreductase activity GO:0008152 metabolic process	41.7464508639046	57.9810644558906	35.7584620765815	100.703657259862	70.259721874219	69.1050050801566
VIT_203s0063g00010	88.7363	1.6866	0.2886	5.84396793171792	5.09718445425062e-09	0.000000420003097891353		gi|359475350|ref|XP_002282482.2| PREDICTED: uncharacterized protein At4g06744-like	-	GO:0016023 cytoplasmic membrane-bounded vesicle GO:0016310 phosphorylation GO:0009507 chloroplast GO:0005576 extracellular region GO:0016301 kinase activity GO:0006995 cellular response to nitrogen starvation	Putative uncharacterized protein [Source:UniProtKB/TrEMBL;Acc:F6HQ84]	GO:0005515 protein binding	59.9263568852824	30.5163497136266	33.8764377567614	160.894348955412	166.40460443894	80.7996982475678
VIT_203s0063g00030	43.346	-0.8742	0.3097	-2.82288533336134	0.00475935904374721	0.0429771626189586		gi|225428873|ref|XP_002285113.1| PREDICTED: uncharacterized protein LOC100267469	-	GO:0005794 Golgi apparatus GO:0009507 chloroplast GO:0045492 xylan biosynthetic process GO:0010413 glucuronoxylan metabolic process GO:0009834 plant-type secondary cell wall biogenesis	Putative uncharacterized protein [Source:UniProtKB/TrEMBL;Acc:F6HQ85]		43.0931105691918	73.239239312704	52.6966809549622	38.1979389606374	20.9546538923109	31.8946177293031
VIT_203s0063g00050	873.9569	-0.3119	0.1033	-3.01911583349017	0.00253513583245435	0.0269706350294445		gi|225428869|ref|XP_002285103.1| PREDICTED: abscisate beta-glucosyltransferase	-	GO:0016023 cytoplasmic membrane-bounded vesicle GO:0047213 anthocyanidin 3-O-glucosyltransferase activity GO:0080044 quercetin 7-O-glucosyltransferase activity GO:0080043 quercetin 3-O-glucosyltransferase activity GO:0032940 secretion by cell GO:0051555 flavonol biosynthetic process GO:0010294 abscisic acid glucosyltransferase activity GO:0051707 response to other organism GO:0047893 flavonol 3-O…	Putative uncharacterized protein [Source:UniProtKB/TrEMBL;Acc:A5BR79]	GO:0016758 transferase activity. transferring hexosyl groups GO:0016757 transferase activity. transferring glycosyl groups GO:0016740 transferase activity GO:0008152 metabolic process	910.341960774177	968.385497579086	1024.76224214203	811.416824588085	873.93232997932	654.902817375023
VIT_203s0063g00100	339.052	0.3254	0.1162	2.80074333660101	0.00509850520999211	0.0450661582228235		gi|225428861|ref|XP_002282435.1| PREDICTED: filament-like plant protein 7-like	-	GO:0005886 plasma membrane GO:0010363 regulation of plant-type hypersensitive response GO:0006612 protein targeting to membrane GO:0051567 histone H3-K9 methylation GO:0006342 chromatin silencing GO:0009963 positive regulation of flavonoid biosynthetic process	Putative uncharacterized protein [Source:UniProtKB/TrEMBL;Acc:F6HQ89]	GO:0010363 regulation of plant-type hypersensitive response GO:0006612 protein targeting to membrane GO:0005886 plasma membrane GO:0009963 positive regulation of flavonoid biosynthetic process	299.631784426412	281.767629022486	320.885146529324	413.232248755986	379.649023460692	339.146101854923
VIT_203s0063g00780	186.5819	0.5017	0.1441	3.48040906201114	0.000500648749556573	0.00780056265331827		gi|225428757|ref|XP_002285054.1| PREDICTED: probable carboxylesterase 2	3.1.1.1	GO:0008152 metabolic process GO:0004091 NOT_FOUND	Putative uncharacterized protein [Source:UniProtKB/TrEMBL;Acc:F6HQD3]	GO:0016787 hydrolase activity GO:0008152 metabolic process	171.02578257148	152.581748568133	138.328787506776	217.612500745449	230.50119281542	209.44132308909
VIT_203s0063g00820	241.9049	0.6484	0.1897	3.41745249182559	0.000632101250798042	0.00942050724993708		gi|225428749|ref|XP_002285041.1| PREDICTED: probable carboxylesterase 7-like	3.1.1.1	GO:0008152 metabolic process GO:0004091 NOT_FOUND	Putative uncharacterized protein [Source:UniProtKB/TrEMBL;Acc:F6HQD7]	GO:0016787 hydrolase activity GO:0008152 metabolic process	245.092066362278	170.891558396309	146.797896945966	350.726530456762	316.785061783759	221.136016256501
VIT_203s0063g00920	483.0563	0.318	0.1036	3.06938798533182	0.00214497825900825	0.0237639187984114		gi|225428725|ref|XP_002285007.1| PREDICTED: putative nuclease HARBI1-like	-	GO:0055114 oxidation-reduction process GO:0046982 protein heterodimerization activity GO:0003677 DNA binding GO:0005634 nucleus GO:0005739 mitochondrion GO:0016310 phosphorylation GO:0000786 nucleosome GO:0006334 nucleosome assembly GO:0016301 kinase activity GO:0009220 pyrimidine ribonucleotide biosynthetic process GO:0032440 2-alkenal reductase [NAD(P)] activity GO:0005975 carbohydrate metaboli…	Putative uncharacterized protein [Source:UniProtKB/TrEMBL;Acc:F6HQE4]	GO:0009220 pyrimidine ribonucleotide biosynthetic process GO:0016788 hydrolase activity. acting on ester bonds	465.270928176743	428.246107647894	394.284095002307	562.551464693023	554.682014796465	493.303420879887
VIT_203s0063g01030	371.6285	-0.4747	0.152	-3.12407425683475	0.00178365436865476	0.0207818166039252	SQN	gi|225428707|ref|XP_002284980.1| PREDICTED: peptidyl-prolyl cis-trans isomerase CYP40	5.2.1.8	GO:0005829 cytosol GO:0006457 protein folding GO:0010050 vegetative phase change GO:0000413 protein peptidyl-prolyl isomerization GO:0003755 peptidyl-prolyl cis-trans isomerase activity GO:0010582 floral meristem determinacy	Putative uncharacterized protein [Source:UniProtKB/TrEMBL;Acc:D7TPN8]	GO:0010582 floral meristem determinacy GO:0003755 peptidyl-prolyl cis-trans isomerase activity GO:0000413 protein peptidyl-prolyl isomerization GO:0006457 protein folding GO:0010050 vegetative phase change GO:0005829 cytosol GO:0016853 isomerase activity GO:0005515 protein binding	469.310907292605	427.228895990773	400.871180121677	256.967953007924	265.014740402756	410.3774147837
VIT_203s0063g01160	13.6866	-1.6965	0.5378	-3.15479529017623	0.00160610755042311	0.0192631751621425		gi|297741343|emb|CBI32474.3| unnamed protein product	-	GO:0055114 oxidation-reduction process GO:0005506 iron ion binding GO:0045431 flavonol synthase activity GO:0051555 flavonol biosynthetic process	Putative uncharacterized protein [Source:UniProtKB/TrEMBL;Acc:D7TPQ1]	GO:0016706 oxidoreductase activity. acting on paired donors. with incorporation or reduction of molecular oxygen. 2-oxoglutarate as one donor. and incorporation of one atom each of oxygen into both donors GO:0055114 oxidation-reduction process GO:0016491 oxidoreductase activity	18.8532358740214	24.4130797709013	19.7612553581108	10.4176197165375	1.2326266995477	7.44207747017072
VIT_203s0063g01210	273.283	-1.5648	0.3635	-4.30470029781682	0.0000167211947210993	0.000484095534332637		gi|225428679|ref|XP_002284940.1| PREDICTED: naringenin.2-oxoglutarate 3-dioxygenase	-	GO:0055114 oxidation-reduction process GO:0005506 iron ion binding GO:0045431 flavonol synthase activity GO:0051555 flavonol biosynthetic process	Putative uncharacterized protein [Source:UniProtKB/TrEMBL;Acc:D7TPQ5]	GO:0016706 oxidoreductase activity. acting on paired donors. with incorporation or reduction of molecular oxygen. 2-oxoglutarate as one donor. and incorporation of one atom each of oxygen into both donors GO:0005506 iron ion binding GO:0055114 oxidation-reduction process GO:0016491 oxidoreductase activity	348.784863669396	494.364865360752	382.991949083386	115.75133018375	93.6796291656253	204.12555346754
VIT_203s0063g01220	250.5788	-0.9899	0.1846	-5.36295254270407	8.18725221280503e-08	0.00000501147555983091		gi|359475396|ref|XP_003631676.1| PREDICTED: LOW QUALITY PROTEIN: gibberellin 20 oxidase 2-like	-	GO:0055114 oxidation-reduction process GO:0005737 cytoplasm GO:0043085 positive regulation of catalytic activity GO:0019252 starch biosynthetic process GO:0000023 maltose metabolic process GO:0005506 iron ion binding GO:0016706 oxidoreductase activity. acting on paired donors. with incorporation or reduction of molecular oxygen. 2-oxoglutarate as one donor. and incorporation of one atom each of o…	Putative uncharacterized protein [Source:UniProtKB/TrEMBL;Acc:D7TPQ6]	GO:0016706 oxidoreductase activity. acting on paired donors. with incorporation or reduction of molecular oxygen. 2-oxoglutarate as one donor. and incorporation of one atom each of oxygen into both donors GO:0055114 oxidation-reduction process GO:0016491 oxidoreductase activity	338.684915879742	258.371760908706	403.694216601407	143.53164942785	138.054190349342	221.136016256501
VIT_203s0063g01310	781.1873	-1.3198	0.4065	-3.24705354247517	0.00116606450844499	0.0150458299731023		gi|147865704|emb|CAN83262.1| hypothetical protein VITISV_000649	-	GO:0055114 oxidation-reduction process GO:0005506 iron ion binding GO:0016706 oxidoreductase activity. acting on paired donors. with incorporation or reduction of molecular oxygen. 2-oxoglutarate as one donor. and incorporation of one atom each of oxygen into both donors	Putative uncharacterized protein [Source:UniProtKB/TrEMBL;Acc:F6HQF4]	GO:0016706 oxidoreductase activity. acting on paired donors. with incorporation or reduction of molecular oxygen. 2-oxoglutarate as one donor. and incorporation of one atom each of oxygen into both donors GO:0005506 iron ion binding GO:0055114 oxidation-reduction process GO:0016491 oxidoreductase activity	1034.2346536606	1102.65743631904	1210.14163764431	287.063298855699	343.902849173809	709.123667514838
VIT_203s0063g01330	110.4659	-0.8569	0.2106	-4.06800267516615	0.0000474178371296537	0.00114787332000725		gi|359475239|ref|XP_003631620.1| PREDICTED: LOW QUALITY PROTEIN: protein SRG1-like	-	GO:0055114 oxidation-reduction process GO:0005506 iron ion binding GO:0009821 alkaloid biosynthetic process GO:0045431 flavonol synthase activity GO:0051555 flavonol biosynthetic process GO:0047998 hyoscyamine (6S)-dioxygenase activity	Putative uncharacterized protein [Source:UniProtKB/TrEMBL;Acc:D7TPR8]	GO:0016706 oxidoreductase activity. acting on paired donors. with incorporation or reduction of molecular oxygen. 2-oxoglutarate as one donor. and incorporation of one atom each of oxygen into both donors GO:0005506 iron ion binding GO:0055114 oxidation-reduction process GO:0016491 oxidoreductase activity	172.372442276767	131.220303768595	123.272592948215	67.1357715065748	67.7944684751236	100.99962280946
VIT_203s0063g01790	447.0986	-1.2732	0.1452	-8.77025058351113	1.782691023638e-18	6.64207422915906e-16		gi|225428610|ref|XP_002281238.1| PREDICTED: vegetative incompatibility protein HET-E-1-like	-	GO:0009069 serine family amino acid metabolic process GO:0005737 cytoplasm GO:0000166 nucleotide binding GO:0016310 phosphorylation GO:0016459 myosin complex GO:0016905 myosin heavy chain kinase activity GO:0005834 heterotrimeric G-protein complex	Putative uncharacterized protein [Source:UniProtKB/TrEMBL;Acc:F6HQI2]	GO:0005515 protein binding	508.364038745935	792.407880897172	598.483733702786	239.605253480362	266.247367102303	277.483174244937
VIT_203s0063g01820	36.3142	-1.4694	0.4153	-3.53806828617017	0.000403065804549017	0.00662969752799001		gi|225428606|ref|XP_002281226.1| PREDICTED: allene oxide synthase. chloroplastic	4.2.1.92	GO:0009941 chloroplast envelope GO:0055114 oxidation-reduction process GO:0050832 defense response to fungus GO:0005739 mitochondrion GO:0019761 glucosinolate biosynthetic process GO:0009611 response to wounding GO:0009867 jasmonic acid mediated signaling pathway GO:0010363 regulation of plant-type hypersensitive response GO:0006612 protein targeting to membrane GO:0009055 electron carrier activi…	Putative uncharacterized protein [Source:UniProtKB/TrEMBL;Acc:F6HQI3]	GO:0004497 monooxygenase activity GO:0016705 oxidoreductase activity. acting on paired donors. with incorporation or reduction of molecular oxygen GO:0009055 electron carrier activity GO:0046872 metal ion binding GO:0020037 heme binding GO:0005506 iron ion binding GO:0055114 oxidation-reduction process	72.0462942328676	49.8433711989235	38.5814985563116	11.575133018375	8.62838689683391	37.2103873508536
VIT_203s0063g02090	160.2727	-0.6501	0.2029	-3.20411519720971	0.00135478257653474	0.0168747228046722		gi|297741419|emb|CBI32550.3| unnamed protein product	-	GO:0016021 integral component of membrane GO:0009536 plastid GO:0005777 peroxisome	Putative uncharacterized protein [Source:UniProtKB/TrEMBL;Acc:D7TPX7]		138.032619791943	216.666082966749	233.37101565769	112.278790278237	152.845710743915	108.44170027963
VIT_203s0063g02110	5170.2821	-0.3087	0.078	-3.95668271390877	0.0000759977643497708	0.00169159179635159		gi|359475268|ref|XP_003631628.1| PREDICTED: NEDD8-conjugating enzyme Ubc12-like isoform 1	6.3.2.19	GO:0009790 embryo development GO:0009733 response to auxin GO:0016567 protein ubiquitination GO:0004842 ubiquitin-protein transferase activity GO:0006301 postreplication repair	Putative uncharacterized protein [Source:UniProtKB/TrEMBL;Acc:F6HQJ9]	GO:0016881 acid-amino acid ligase activity GO:0016874 ligase activity	5899.04283901077	5146.07377337457	6117.52005157517	4522.4044702791	4663.02680438895	4673.62465126721
VIT_203s0063g02120	83.18	-0.6114	0.2167	-2.82115984547576	0.00478503535653155	0.0431181498294397		gi|225428553|ref|XP_002280986.1| PREDICTED: minor allergen Alt a 7	-	GO:0055114 oxidation-reduction process GO:0005886 plasma membrane GO:0016491 oxidoreductase activity GO:0045892 negative regulation of transcription. DNA-templated GO:0010181 FMN binding	Putative uncharacterized protein [Source:UniProtKB/TrEMBL;Acc:D7TPY0]	GO:0045892 negative regulation of transcription. DNA-templated GO:0010181 FMN binding GO:0055114 oxidation-reduction process GO:0016491 oxidoreductase activity	109.75276598091	97.6523190836053	94.101215991004	82.1834444304623	50.5376946814557	64.8523893829162
VIT_203s0063g02490	857.8979	0.2715	0.0866	3.13433374626407	0.00172244827719135	0.0202708850024135		gi|359475310|ref|XP_003631648.1| PREDICTED: glucan endo-1.3-beta-glucosidase 7-like	3.2.1.39	GO:0005982 starch metabolic process GO:0005985 sucrose metabolic process GO:0016023 cytoplasmic membrane-bounded vesicle GO:0005576 extracellular region GO:0043169 cation binding GO:0042973 glucan endo-1.3-beta-D-glucosidase activity	Putative uncharacterized protein [Source:UniProtKB/TrEMBL;Acc:D7TQ09]	GO:0016787 hydrolase activity GO:0004553 hydrolase activity. hydrolyzing O-glycosyl compounds GO:0005975 carbohydrate metabolic process GO:0003824 catalytic activity	834.255687425448	790.37345758293	705.75911993253	909.805455244272	950.355185351277	956.838531879092
VIT_203s0088g00330	1412.305	0.2223	0.0752	2.9555420077307	0.00312120189590964	0.031653419700589		gi|225429193|ref|XP_002276156.1| PREDICTED: F-box protein SKIP22	-	GO:0005634 nucleus GO:0005739 mitochondrion GO:0006635 fatty acid beta-oxidation GO:0016558 protein import into peroxisome matrix	Putative uncharacterized protein [Source:UniProtKB/TrEMBL;Acc:A5ALY1]	GO:0005515 protein binding	1313.66654250771	1383.40785368441	1214.84669844386	1527.9175584255	1482.84991955588	1551.14157556844
VIT_203s0088g00450	561.5875	0.3914	0.1035	3.78038283622878	0.000156587394723654	0.00308123003234065	TOR	gi|297736398|emb|CBI25121.3| unnamed protein product	2.7.11.1	GO:0005886 plasma membrane GO:0005524 ATP binding GO:0009069 serine family amino acid metabolic process GO:0005737 cytoplasm GO:0045893 positive regulation of transcription. DNA-templated GO:0005634 nucleus GO:0016310 phosphorylation GO:0007062 sister chromatid cohesion GO:0010072 primary shoot apical meristem specification GO:0010228 vegetative to reproductive phase transition of meristem GO:000…	Putative uncharacterized protein [Source:UniProtKB/TrEMBL;Acc:F6HBQ0]	GO:2000234 positive regulation of rRNA processing GO:0010507 negative regulation of autophagy GO:0008144 drug binding GO:0000975 regulatory region DNA binding GO:0030307 positive regulation of cell growth GO:0040019 positive regulation of embryonic development GO:0036092 phosphatidylinositol-3-phosphate biosynthetic process GO:0016303 1-phosphatidylinositol-3-kinase activity GO:0009791 post-embry…	521.157305946164	455.710822390158	479.91620155412	659.782582047373	560.845148294204	692.113204725877
VIT_203s0088g00620	1059.8655	-0.6387	0.0825	-7.73864717195204	1.00480193539567e-14	2.57034333891738e-12		gi|225429147|ref|XP_002274843.1| PREDICTED: uncharacterized protein LOC100254836 isoform 1	-	GO:0005886 plasma membrane GO:0009536 plastid GO:0009505 plant-type cell wall	Putative uncharacterized protein [Source:UniProtKB/TrEMBL;Acc:F6HBP3]		1250.37353635921	1283.72111128656	1337.17827923217	810.259311286248	904.747997468012	772.912902973444
VIT_203s0088g01070	369.3146	0.3015	0.1084	2.78135685752032	0.00541321968454866	0.0470472475524744		gi|225429092|ref|XP_002269076.1| PREDICTED: uncharacterized protein LOC100253276 isoform 1	-	GO:0008270 zinc ion binding GO:0003676 nucleic acid binding	Putative uncharacterized protein [Source:UniProtKB/TrEMBL;Acc:A5BI76]	GO:0008270 zinc ion binding GO:0003676 nucleic acid binding	319.158350153077	353.989656678069	320.885146529324	384.294416210049	400.603677353003	436.956262891452
VIT_203s0088g01150	610.3355	-0.7042	0.1442	-4.88227878121864	0.0000010486685513507	0.000046562513734714		gi|225429082|ref|XP_002271528.1| PREDICTED: squalene monooxygenase	1.14.13.132	GO:0016021 integral component of membrane GO:0055114 oxidation-reduction process GO:0016023 cytoplasmic membrane-bounded vesicle GO:0009414 response to water deprivation GO:0009753 response to jasmonic acid GO:0009536 plastid GO:0009611 response to wounding GO:0050660 flavin adenine dinucleotide binding GO:0016114 terpenoid biosynthetic process GO:0006694 steroid biosynthetic process GO:0004506 s…	Putative uncharacterized protein [Source:UniProtKB/TrEMBL;Acc:F6HBJ9]	GO:0004506 squalene monooxygenase activity GO:0050660 flavin adenine dinucleotide binding GO:0055114 oxidation-reduction process GO:0016491 oxidoreductase activity GO:0016021 integral component of membrane GO:0008152 metabolic process	692.856418370287	637.791709014797	940.07114775013	438.697541396411	394.440543855264	558.155810262804
VIT_203s0088g01290	389.8889	-0.6199	0.1501	-4.13145272333506	0.0000360477836219318	0.000916651281151765		gi|297736342|emb|CBI25065.3| unnamed protein product	-	GO:0009941 chloroplast envelope GO:0005829 cytosol GO:0050832 defense response to fungus GO:0046686 response to cadmium ion GO:0016020 membrane GO:0009570 chloroplast stroma GO:0019761 glucosinolate biosynthetic process GO:0009867 jasmonic acid mediated signaling pathway GO:0010363 regulation of plant-type hypersensitive response GO:0006612 protein targeting to membrane GO:0009697 salicylic acid …	Putative uncharacterized protein [Source:UniProtKB/TrEMBL;Acc:F6HBJ7]	GO:0006796 phosphate-containing compound metabolic process GO:0004427 inorganic diphosphatase activity GO:0000287 magnesium ion binding GO:0005737 cytoplasm GO:0009814 defense response. incompatible interaction GO:0019684 photosynthesis. light reaction GO:0009579 thylakoid GO:0009941 chloroplast envelope GO:0009409 response to cold GO:0019344 cysteine biosynthetic process GO:0050832 defense respo…	478.064195376972	508.605828560444	431.924581398708	245.392819989549	272.410500600042	402.935337313529
VIT_203s0091g00240	289.4307	0.3686	0.128	2.87899997149796	0.0039893837018417	0.0379434224560849	FUC95A	gi|359475494|ref|XP_002270199.2| PREDICTED: alpha-L-fucosidase 2-like	-	GO:0005975 carbohydrate metabolic process GO:0047513 1.2-alpha-L-fucosidase activity	Putative uncharacterized protein [Source:UniProtKB/TrEMBL;Acc:F6H6A1]	GO:0047513 1.2-alpha-L-fucosidase activity GO:0004560 alpha-L-fucosidase activity GO:0008152 metabolic process GO:0003824 catalytic activity	270.005270910092	251.251279308859	235.25303997751	366.931716682487	330.343955478784	282.798943866487
VIT_203s0091g00410	63.7602	0.6908	0.2363	2.92313346445287	0.00346527946666386	0.0342708740791413		gi|225429331|ref|XP_002271922.1| PREDICTED: uncharacterized protein LOC100257657	-	GO:0005886 plasma membrane	Putative uncharacterized protein [Source:UniProtKB/TrEMBL;Acc:A5C1V9]		39.0531314533301	48.8261595418026	59.2837660743325	81.0259311286248	78.8881087710529	75.4839286260173
VIT_203s0091g00430	544.0297	-0.2871	0.0932	-3.0803343851174	0.0020676831176898	0.0232228184495973		gi|225429337|ref|XP_002272147.1| PREDICTED: upstream activation factor subunit spp27	-	GO:0005634 nucleus GO:0009536 plastid	Putative uncharacterized protein [Source:UniProtKB/TrEMBL;Acc:F6H677]	GO:0005515 protein binding	610.036846495122	587.948337815873	594.719685063145	465.320347338674	528.796854105964	477.356112015236
VIT_203s0091g00450	63.7078	-1.1506	0.2401	-4.79141796904542	0.00000165606727751742	0.0000697379289173736		gi|225429341|ref|XP_002272271.1| PREDICTED: uncharacterized protein C757.02c-like isoform 1	1.3.1.3	GO:0055114 oxidation-reduction process GO:0005829 cytosol GO:0000166 nucleotide binding GO:0010051 xylem and phloem pattern formation GO:0050662 coenzyme binding GO:0006694 steroid biosynthetic process GO:0008207 C21-steroid hormone metabolic process GO:0008209 androgen metabolic process GO:0008210 estrogen metabolic process GO:0003854 3-beta-hydroxy-delta5-steroid dehydrogenase activity GO:00477…	Putative uncharacterized protein [Source:UniProtKB/TrEMBL;Acc:F6H675]		94.9395092227507	90.531837483759	78.1040092725333	37.0404256587999	36.978800986431	44.6524648210243
VIT_203s0091g00470	1719.6563	-0.2483	0.0751	-3.30700349870037	0.000942997142254867	0.0127260063158316		gi|225428926|ref|XP_002262649.1| PREDICTED: probable protein phosphatase 2C 63-like	3.1.3.16	GO:0008270 zinc ion binding GO:0005739 mitochondrion GO:0010363 regulation of plant-type hypersensitive response GO:0006612 protein targeting to membrane GO:0043069 negative regulation of programmed cell death GO:0030968 endoplasmic reticulum unfolded protein response GO:0010200 response to chitin GO:0006470 protein dephosphorylation GO:0052542 defense response by callose deposition GO:0004722 pr…	Putative uncharacterized protein [Source:UniProtKB/TrEMBL;Acc:F6H674]	GO:0052542 defense response by callose deposition GO:0043069 negative regulation of programmed cell death GO:0010200 response to chitin GO:0030968 endoplasmic reticulum unfolded protein response GO:0010363 regulation of plant-type hypersensitive response GO:0006612 protein targeting to membrane GO:0046872 metal ion binding GO:0006470 protein dephosphorylation GO:0004722 protein serine/threonine p…	1839.53715742238	1758.75895516202	2003.41488844848	1514.02739880345	1615.97360310704	1586.22565507067
VIT_203s0091g00490	13.8452	9.7654	2.9256	3.33793570053213	0.000844032786750375	0.0116191790619395		gi|225428930|ref|XP_002262812.1| PREDICTED: uncharacterized protein LOC100242957	-	GO:0006950 response to stress GO:0005739 mitochondrion	Putative uncharacterized protein [Source:UniProtKB/TrEMBL;Acc:D7SXT6]	GO:0006950 response to stress	0	0	0	41.6704788661499	38.2114276859787	3.18946177293031
VIT_203s0091g00640	1232.1636	-0.2308	0.0835	-2.76272664350855	0.00573207502688977	0.0487441824113135		gi|47026945|gb|AAT08693.1| ribosomal protein S29	-	GO:0003735 structural constituent of ribosome GO:0006412 translation GO:0042254 ribosome biogenesis GO:0046872 metal ion binding GO:0022627 cytosolic small ribosomal subunit			1256.433505033	1327.46121254276	1407.75419122542	1181.82108117608	1188.25213836398	1031.2593065808
VIT_203s0091g00690	2542.9884	-0.4991	0.1076	-4.64015750822529	0.00000348143722788195	0.000129713810105802		gi|147795667|emb|CAN61204.1| hypothetical protein VITISV_013668	-	GO:0009414 response to water deprivation GO:0042538 hyperosmotic salinity response GO:0003677 DNA binding GO:0009644 response to high light intensity GO:0005634 nucleus GO:0009611 response to wounding GO:0010200 response to chitin GO:0009409 response to cold GO:0009737 response to abscisic acid GO:0046872 metal ion binding GO:0006979 response to oxidative stress GO:0015979 photosynthesis GO:00101…	Putative uncharacterized protein [Source:UniProtKB/TrEMBL;Acc:F6H663]	GO:0046872 metal ion binding	2414.56085158003	3051.63497136266	3472.33487006805	2030.27833142297	2121.35054992159	2167.7708516683
VIT_203s0091g00740	1837.6887	0.2973	0.0696	4.27272572671786	0.0000193097916055827	0.000542541833324724		gi|225428981|ref|XP_002264769.1| PREDICTED: vacuolar-sorting receptor 3-like	-	GO:0006468 protein phosphorylation GO:0005524 ATP binding GO:0009069 serine family amino acid metabolic process GO:0005783 endoplasmic reticulum GO:0005802 trans-Golgi network GO:0005509 calcium ion binding GO:0005773 vacuole GO:0006623 protein targeting to vacuole GO:0006487 protein N-linked glycosylation GO:0004674 protein serine/threonine kinase activity GO:0005887 integral component of plasma…	Putative uncharacterized protein [Source:UniProtKB/TrEMBL;Acc:D7SXR1]	GO:0005509 calcium ion binding GO:0005515 protein binding	1636.191541924	1644.83124956448	1665.59152304077	2126.35193547548	2036.2993076528	1916.86652553111
VIT_203s0091g00810	267.6856	-0.9412	0.1527	-6.16377720445516	7.10298638816396e-10	7.2463145063537e-08		gi|359475444|ref|XP_003631687.1| PREDICTED: uncharacterized protein LOC100854891	-	NA	Putative uncharacterized protein [Source:UniProtKB/TrEMBL;Acc:F6H658]	GO:0008150 biological_process GO:0003674 molecular_function	344.744884553535	296.008592222178	415.927374680238	158.579322351737	175.032991335774	215.820246634951
VIT_203s0091g01040	8314.133	-0.3842	0.0831	-4.62296652352806	0.00000378290790936048	0.00013883353031805		gi|225429019|ref|XP_002267098.1| PREDICTED: uncharacterized protein LOC100256616	-	GO:0005886 plasma membrane GO:0009554 megasporogenesis	Putative uncharacterized protein [Source:UniProtKB/TrEMBL;Acc:D7SXN7]	GO:0009554 megasporogenesis GO:0005886 plasma membrane	9203.74575578567	8704.28014998344	10337.0185766118	7188.15760441086	6852.17182278567	7599.42425096861
VIT_203s0097g00570	3509.3854	-0.1981	0.0657	-3.01365027610871	0.00258125168423588	0.0272920061527603		gi|359475584|ref|XP_003631709.1| PREDICTED: transcription factor GTE2-like	-	GO:0003677 DNA binding GO:0042967 acyl-carrier-protein biosynthetic process GO:0009294 DNA mediated transformation GO:0004402 histone acetyltransferase activity GO:0016573 histone acetylation GO:0000123 histone acetyltransferase complex	Putative uncharacterized protein [Source:UniProtKB/TrEMBL;Acc:F6HW58]	GO:0005515 protein binding	3659.54774911809	3641.61773249278	3949.42803514244	3330.16576938648	3215.92305911995	3259.62993193477
VIT_203s0097g00710	662.5669	-0.4911	0.1181	-4.15775122645369	0.0000321395742078063	0.00083714310387172		gi|225429252|ref|XP_002264428.1| PREDICTED: glutamyl-tRNA reductase 1. chloroplastic	1.2.1.70	GO:0055114 oxidation-reduction process GO:0050661 NADP binding GO:0009416 response to light stimulus GO:0015995 chlorophyll biosynthetic process GO:0006782 protoporphyrinogen IX biosynthetic process GO:0010039 response to iron ion GO:0055072 iron ion homeostasis GO:0000302 response to reactive oxygen species GO:0008883 glutamyl-tRNA reductase activity	Putative uncharacterized protein [Source:UniProtKB/TrEMBL;Acc:D7TY79]	GO:0008883 glutamyl-tRNA reductase activity GO:0033014 tetrapyrrole biosynthetic process GO:0006782 protoporphyrinogen IX biosynthetic process GO:0050661 NADP binding GO:0006779 porphyrin-containing compound biosynthetic process GO:0055114 oxidation-reduction process GO:0016491 oxidoreductase activity	657.169936180175	928.714242951371	739.635557689292	520.880985826874	548.518881298727	580.482042673316
VIT_203s0110g00290	9.1039	-1.9017	0.6689	-2.84296555996388	0.00446958998981811	0.0412516439609546		gi|359475654|ref|XP_003631726.1| PREDICTED: uncharacterized protein LOC100258833	-	NA	Putative uncharacterized protein [Source:UniProtKB/TrEMBL;Acc:A5C1J5]		9.42661793701071	11.1893282283298	22.584291837841	3.47253990551249	3.6978800986431	4.25261569724041
VIT_203s0132g00070	744.0851	-0.6138	0.1097	-5.59566311875024	2.19780096821338e-08	0.0000015501280162226		gi|225429265|ref|XP_002265802.1| PREDICTED: uncharacterized protein LOC100245618	-	GO:0008270 zinc ion binding GO:0003676 nucleic acid binding	Putative uncharacterized protein [Source:UniProtKB/TrEMBL;Acc:F6HJF4]	GO:0008270 zinc ion binding GO:0003676 nucleic acid binding	917.075259300613	864.629908552755	916.545843752379	671.357715065748	617.545976473398	477.356112015236
VIT_203s0132g00100	189.783	-0.7054	0.1684	-4.1900586522938	0.0000278882358230151	0.00074683824026665		gi|359475618|ref|XP_003631716.1| PREDICTED: uncharacterized protein LOC100854587	-	GO:0008270 zinc ion binding GO:0003676 nucleic acid binding	Putative uncharacterized protein [Source:UniProtKB/TrEMBL;Acc:F6HJF6]		228.932149898832	190.218579881606	286.067696612652	153.949269144387	154.078337443463	125.452163068592
VIT_203s0180g00030	405.4472	-0.3327	0.1072	-3.10306336413811	0.00191528627981205	0.0219132787381167		gi|225428883|ref|XP_002285315.1| PREDICTED: uncharacterized protein LOC100241815	-	GO:0005829 cytosol GO:0016310 phosphorylation GO:0009611 response to wounding GO:0010363 regulation of plant-type hypersensitive response GO:0006612 protein targeting to membrane GO:0043069 negative regulation of programmed cell death GO:0030968 endoplasmic reticulum unfolded protein response GO:0010200 response to chitin GO:0009506 plasmodesma GO:0009409 response to cold GO:0016301 kinase activi…	Putative uncharacterized protein [Source:UniProtKB/TrEMBL;Acc:D7UC14]	GO:0005515 protein binding	449.111011713296	434.349377590619	473.32911643475	336.836370834712	341.437595774713	397.619567691978
VIT_203s0180g00040	105.3149	1.7614	0.5045	3.49131709970234	0.000480645426327051	0.00755759813010947	CYCD3;1	gi|225428885|ref|XP_002285320.1| PREDICTED: cyclin-D3-2-like	-	GO:0005634 nucleus GO:0006275 regulation of DNA replication GO:0010103 stomatal complex morphogenesis GO:0042127 regulation of cell proliferation GO:0000074 NOT_FOUND GO:0010583 response to cyclopentenone GO:0000911 cytokinesis by cell plate formation GO:0010389 regulation of G2/M transition of mitotic cell cycle GO:0051225 spindle assembly GO:0042023 DNA endoreduplication GO:0010075 regulation o…	Putative uncharacterized protein [Source:UniProtKB/TrEMBL;Acc:F6I5Z1]	GO:0005634 nucleus	49.1530792429844	44.7573129133191	49.8736444752321	212.982447538099	207.081285524014	68.0418511558465
VIT_203s0180g00070	5210.7695	0.27	0.0799	3.37772068147896	0.000730892804601848	0.0105355523785291		gi|147838052|emb|CAN60921.1| hypothetical protein VITISV_019336	-	GO:0005618 cell wall GO:0046686 response to cadmium ion GO:0005783 endoplasmic reticulum GO:0005794 Golgi apparatus GO:0009507 chloroplast GO:0006096 glycolytic process GO:0009651 response to salt stress GO:0006833 water transport GO:0006972 hyperosmotic response GO:0007030 Golgi organization GO:0009266 response to temperature stimulus GO:0006623 protein targeting to vacuole	Putative uncharacterized protein [Source:UniProtKB/TrEMBL;Acc:A5B427]	GO:0004061 arylformamidase activity GO:0019441 tryptophan catabolic process to kynurenine	5012.94075293177	4880.58153086602	4277.84127895104	5767.88878305625	5951.1217054163	5374.24308738757
VIT_204s0008g00180	1339.6477	-1.1098	0.0758	-14.6418790284433	1.51813891850899e-48	1.30096914621628e-44		gi|359475960|ref|XP_003631773.1| PREDICTED: NADP-dependent malic enzyme-like	1.1.1.40	GO:0008270 zinc ion binding GO:0042803 protein homodimerization activity GO:0051287 NAD binding GO:0006094 gluconeogenesis GO:0006633 fatty acid biosynthetic process GO:0006090 pyruvate metabolic process GO:0006099 tricarboxylic acid cycle GO:0015976 carbon utilization GO:0010498 proteasomal protein catabolic process GO:0007010 cytoskeleton organization GO:0050897 cobalt ion binding GO:0016619 NO…	Malic enzyme [Source:UniProtKB/TrEMBL;Acc:F6H359]	GO:0006108 malate metabolic process GO:0004470 malic enzyme activity GO:0051287 NAD binding GO:0016616 oxidoreductase activity. acting on the CH-OH group of donors. NAD or NADP as acceptor GO:0046872 metal ion binding GO:0055114 oxidation-reduction process GO:0016491 oxidoreductase activity GO:0004471 malate dehydrogenase (decarboxylating) (NAD+) activity	1799.8106961164	1760.79337847626	1932.83897645522	822.99195760646	844.349289190175	877.101987555834
VIT_204s0008g00220	21.6107	1.734	0.4722	3.67251800887034	0.000240172219951774	0.00434349216610428		gi|225429365|ref|XP_002277798.1| PREDICTED: auxin-responsive protein IAA6-like	-	GO:0005634 nucleus GO:0006355 regulation of transcription. DNA-templated GO:0046983 protein dimerization activity GO:0009734 auxin-activated signaling pathway GO:0006417 regulation of translation	Putative uncharacterized protein [Source:UniProtKB/TrEMBL;Acc:F6H361]	GO:0009734 auxin-activated signaling pathway GO:0046983 protein dimerization activity GO:0006355 regulation of transcription. DNA-templated GO:0006351 transcription. DNA-templated GO:0005634 nucleus	8.75328808436709	5.08605828560444	15.9972067184707	37.0404256587999	46.8398145828126	15.9473088646515
VIT_204s0008g00570	519.01	-0.2917	0.094	-3.10219635951479	0.00192090496226309	0.021948260098818	GATC	gi|225429410|ref|XP_002275650.1| PREDICTED: glutamyl-tRNA(Gln) amidotransferase subunit C. chloroplastic/mitochondrial	-	GO:0005524 ATP binding GO:0016874 ligase activity GO:0005739 mitochondrion GO:0009507 chloroplast GO:0016740 transferase activity GO:0006450 regulation of translational fidelity	Glutamyl-tRNA(Gln) amidotransferase subunit C. chloroplastic/mitochondrial [Source:UniProtKB/Swiss-Prot;Acc:D7STK2]	GO:0006450 regulation of translational fidelity GO:0005739 mitochondrion GO:0006412 translation GO:0003674 molecular_function GO:0000166 nucleotide binding GO:0016874 ligase activity GO:0009507 chloroplast GO:0009536 plastid GO:0005524 ATP binding	561.557097104781	546.242659873917	606.011830982066	478.052993658886	467.165519128579	455.029879604724
VIT_204s0008g00600	348.4202	-0.4556	0.1182	-3.85331370700994	0.000116529932595496	0.00238325982058248	SIGC	gi|225429414|ref|XP_002275831.1| PREDICTED: RNA polymerase sigma factor rpoD	-	GO:0003677 DNA binding GO:0003700 sequence-specific DNA binding transcription factor activity GO:0005667 transcription factor complex GO:0045449 NOT_FOUND GO:0009507 chloroplast GO:0006144 purine nucleobase metabolic process GO:0006355 regulation of transcription. DNA-templated GO:0005730 nucleolus GO:0003899 DNA-directed RNA polymerase activity GO:0006206 pyrimidine nucleobase metabolic process …	Putative uncharacterized protein [Source:UniProtKB/TrEMBL;Acc:D7STK4]	GO:2001141 regulation of RNA biosynthetic process GO:0019685 photosynthesis. dark reaction GO:0016987 sigma factor activity GO:0001053 plastid sigma factor activity GO:0006352 DNA-templated transcription. initiation GO:0003899 DNA-directed RNA polymerase activity GO:0006355 regulation of transcription. DNA-templated GO:0003700 sequence-specific DNA binding transcription factor activity GO:0003677…	385.144675712152	459.779669018641	365.112718045096	296.323405270399	289.66727439371	294.493637033898
VIT_204s0008g00690	768.6826	-0.2538	0.0841	-3.01822576742984	0.00254259406080438	0.0270164411705681		gi|147799468|emb|CAN70606.1| hypothetical protein VITISV_040196	-	GO:0016020 membrane GO:0005739 mitochondrion GO:0005802 trans-Golgi network GO:0005794 Golgi apparatus GO:0005768 endosome GO:0008375 acetylglucosaminyltransferase activity	Putative uncharacterized protein [Source:UniProtKB/TrEMBL;Acc:F6H386]	GO:0008375 acetylglucosaminyltransferase activity GO:0016020 membrane	805.975833614416	835.130770496249	868.554223596967	738.493486572323	664.385791056211	699.555282196047
VIT_204s0008g00700	2503.2297	-0.3871	0.1027	-3.76958780935434	0.000163517373309768	0.00318830973965428		gi|359476215|ref|XP_003631806.1| PREDICTED: uncharacterized protein LOC100257725	-	NA	Putative uncharacterized protein [Source:UniProtKB/TrEMBL;Acc:A5BVL3]		2531.04691608738	2719.00675948413	3261.5481462482	2319.65665688234	2291.45303445918	1896.66660096922
VIT_204s0008g00800	1590.2349	0.2837	0.094	3.01745300668216	0.00254908560901367	0.0270655424421451	FC1	gi|225429458|ref|XP_002277290.1| PREDICTED: ferrochelatase-2. chloroplastic	4.99.1.1	GO:0005739 mitochondrion GO:0009507 chloroplast GO:0009611 response to wounding GO:0010363 regulation of plant-type hypersensitive response GO:0006612 protein targeting to membrane GO:0043069 negative regulation of programmed cell death GO:0030968 endoplasmic reticulum unfolded protein response GO:0006979 response to oxidative stress GO:0019243 methylglyoxal catabolic process to D-lactate GO:0015…	Putative uncharacterized protein [Source:UniProtKB/TrEMBL;Acc:D7STM2]	GO:0033014 tetrapyrrole biosynthetic process GO:0052542 defense response by callose deposition GO:0043069 negative regulation of programmed cell death GO:0006783 heme biosynthetic process GO:0004325 ferrochelatase activity GO:0019243 methylglyoxal catabolic process to D-lactate GO:0006779 porphyrin-containing compound biosynthetic process GO:0005739 mitochondrion GO:0030968 endoplasmic reticulum …	1410.62604128839	1337.63332911397	1553.61107601148	1876.32906227858	1851.40530272065	1511.80488036897
VIT_204s0008g00950	211.2093	-0.6981	0.1578	-4.42319165317426	0.00000972533966842957	0.000312139693964821		gi|359476232|ref|XP_003631807.1| PREDICTED: calcineurin B-like protein 06 isoform 2	-	GO:0005886 plasma membrane GO:0042538 hyperosmotic salinity response GO:0009507 chloroplast GO:0003824 catalytic activity GO:0005515 protein binding GO:0005509 calcium ion binding GO:0009705 plant-type vacuole membrane GO:0019722 calcium-mediated signaling GO:0043481 anthocyanin accumulation in tissues in response to UV light GO:0009825 multidimensional cell growth GO:0048767 root hair elongation…	Putative uncharacterized protein [Source:UniProtKB/TrEMBL;Acc:D7STN6]	GO:0046872 metal ion binding GO:0005509 calcium ion binding GO:0008152 metabolic process GO:0003824 catalytic activity	300.305114279055	220.734929595233	262.542392614901	159.736835653575	136.821563649795	187.115090678578
VIT_204s0008g01120	916.3889	-0.3947	0.0797	-4.95385185256871	0.000000727586099439139	0.0000345432081947019		gi|225429512|ref|XP_002278652.1| PREDICTED: glutaredoxin-C6	-	GO:0055114 oxidation-reduction process GO:0005737 cytoplasm GO:0009055 electron carrier activity GO:0020037 heme binding GO:0046872 metal ion binding GO:0045454 cell redox homeostasis GO:0004601 peroxidase activity GO:0006979 response to oxidative stress GO:0015035 protein disulfide oxidoreductase activity GO:0048653 anther development	Putative uncharacterized protein [Source:UniProtKB/TrEMBL;Acc:A5BXC8]	GO:0045454 cell redox homeostasis GO:0015035 protein disulfide oxidoreductase activity GO:0009055 electron carrier activity	1093.48768069324	992.798577349987	1035.11337590104	807.944284682573	771.624313916861	797.365443232577
VIT_204s0008g01220	247.9762	-0.4008	0.1429	-2.80364184138282	0.00505290010400452	0.0448480864228552		gi|359475948|ref|XP_002279173.2| PREDICTED: probable leucine-rich repeat receptor-like protein kinase At1g68400-like	2.7.11.1	GO:0016021 integral component of membrane GO:0005886 plasma membrane GO:0006468 protein phosphorylation GO:0005524 ATP binding GO:0009069 serine family amino acid metabolic process GO:0016023 cytoplasmic membrane-bounded vesicle GO:0003677 DNA binding GO:0005634 nucleus GO:0009536 plastid GO:0006355 regulation of transcription. DNA-templated GO:0004674 protein serine/threonine kinase activity GO:…	Putative uncharacterized protein [Source:UniProtKB/TrEMBL;Acc:F6H3N6]	GO:0016020 membrane GO:0016021 integral component of membrane GO:0016772 transferase activity. transferring phosphorus-containing groups GO:0006468 protein phosphorylation GO:0005524 ATP binding GO:0004672 protein kinase activity GO:0005515 protein binding	305.691753100204	242.096374394771	298.300854691483	239.605253480362	179.963498133964	222.199170180811
VIT_204s0008g01300	929.9908	0.3002	0.1076	2.79029236388846	0.00526604652396449	0.046142521152468		gi|359476246|ref|XP_002279590.2| PREDICTED: glycine dehydrogenase	1.4.4.2	GO:0009941 chloroplast envelope GO:0042545 cell wall modification GO:0048046 apoplast GO:0005524 ATP binding GO:0046686 response to cadmium ion GO:0045893 positive regulation of transcription. DNA-templated GO:0005739 mitochondrion GO:0043085 positive regulation of catalytic activity GO:0019252 starch biosynthetic process GO:0000023 maltose metabolic process GO:0009570 chloroplast stroma GO:00065…	Putative uncharacterized protein [Source:UniProtKB/TrEMBL;Acc:F6H3P2]	GO:0006544 glycine metabolic process GO:0004375 glycine dehydrogenase (decarboxylating) activity GO:0006546 glycine catabolic process GO:0030170 pyridoxal phosphate binding GO:0055114 oxidation-reduction process GO:0003824 catalytic activity	737.96951849741	972.454344207569	793.273250804164	1138.9930890081	960.216198947659	977.038456440984
VIT_204s0008g01350	585.0134	-0.3262	0.0989	-3.29697573125732	0.000977319456332877	0.0130555558550968		gi|359476248|ref|XP_002279909.2| PREDICTED: conserved oligomeric Golgi complex subunit 8-like	-	GO:0016021 integral component of membrane GO:0009506 plasmodesma GO:0051205 protein insertion into membrane GO:0017119 Golgi transport complex	Putative uncharacterized protein [Source:UniProtKB/TrEMBL;Acc:D7STS3]	GO:0017119 Golgi transport complex GO:0008150 biological_process GO:0003674 molecular_function GO:0009506 plasmodesma	713.729643802239	618.4646875295	618.244989060896	560.236438089348	502.911693415462	496.492882652818
VIT_204s0008g01380	5411.8786	-0.1875	0.0637	-2.94285554729875	0.00325200120407602	0.0325941804892743		gi|225429570|ref|XP_002280033.1| PREDICTED: uncharacterized protein LOC100262760	-	GO:0005886 plasma membrane GO:0009507 chloroplast	Putative uncharacterized protein [Source:UniProtKB/TrEMBL;Acc:D7STS6]		5523.99811108828	5906.948092901	5860.62373191973	5061.80566893537	5001.99914676457	5115.89668378021
VIT_204s0008g01470	63.008	1.0823	0.2499	4.33052578368622	0.0000148753726091755	0.000442619811021976		gi|225429590|ref|XP_002279407.1| PREDICTED: probable WRKY transcription factor 50	-	GO:0050832 defense response to fungus GO:0003700 sequence-specific DNA binding transcription factor activity GO:0005667 transcription factor complex GO:0045449 NOT_FOUND GO:0009536 plastid GO:0009867 jasmonic acid mediated signaling pathway GO:0006355 regulation of transcription. DNA-templated GO:0043565 sequence-specific DNA binding	Putative uncharacterized protein [Source:UniProtKB/TrEMBL;Acc:D7STT5]	GO:0050832 defense response to fungus GO:0009867 jasmonic acid mediated signaling pathway GO:0043565 sequence-specific DNA binding GO:0006355 regulation of transcription. DNA-templated GO:0003700 sequence-specific DNA binding transcription factor activity	45.7864299797663	47.8089478846817	27.2893526373912	96.0736040525122	81.3533621701483	79.7365443232577
VIT_204s0008g01480	238.8498	-0.4573	0.1362	-3.35856919468636	0.000783471036734508	0.0110517778589241		gi|359476259|ref|XP_002279425.2| PREDICTED: putative methyltransferase NSUN5-like	-	GO:0032259 methylation GO:0009536 plastid GO:0008168 methyltransferase activity	Putative uncharacterized protein [Source:UniProtKB/TrEMBL;Acc:F6H3P9]	GO:0008150 biological_process GO:0003674 molecular_function	256.53867385722	256.337337594464	317.121097889684	207.194881028912	188.591885030798	207.31501524047
VIT_204s0008g01490	1859.7312	-0.656	0.1114	-5.88631454576	3.94902417682228e-09	0.000000330157684714912		gi|147772890|emb|CAN73663.1| hypothetical protein VITISV_012137	-	GO:0006950 response to stress	Putative uncharacterized protein [Source:UniProtKB/TrEMBL;Acc:A5AQ47]	GO:0006950 response to stress	2041.53611321546	1996.7864829283	2789.16004197336	1457.30924701341	1375.61139669523	1497.98387935293
VIT_204s0008g01500	65.8479	-1.2045	0.2666	-4.51842424152	0.00000623015570268955	0.000212283575722458		gi|225429596|ref|XP_002280485.1| PREDICTED: 17.9 kDa class II heat shock protein	-	GO:0006950 response to stress	Putative uncharacterized protein [Source:UniProtKB/TrEMBL;Acc:F6H3Q1]		90.899530106889	94.6006841122426	89.3961551914538	52.0880985826874	46.8398145828126	21.263078486202
VIT_204s0008g01510	63.7964	-0.8096	0.2306	-3.51021332957208	0.000447747314887507	0.00720557861958402		gi|225429598|ref|XP_002280497.1| PREDICTED: 17.9 kDa class II heat shock protein	-	GO:0006457 protein folding GO:0009408 response to heat	Putative uncharacterized protein [Source:UniProtKB/TrEMBL;Acc:F6H3Q2]		78.7795927593038	78.3252975983084	86.5731187117237	45.1430187716624	49.305067981908	44.6524648210243
VIT_204s0008g01550	118.6078	-1.1251	0.1976	-5.69410092081998	1.24023712149278e-08	0.000000958299156888165		gi|225429604|ref|XP_002280475.1| PREDICTED: 17.9 kDa class II heat shock protein	-	GO:0006950 response to stress GO:0005737 cytoplasm	Putative uncharacterized protein [Source:UniProtKB/TrEMBL;Acc:F6H3Q6]	GO:0006950 response to stress	152.845876550102	147.495690282529	187.261419822098	91.4435508451622	75.1902286724098	57.4103119127455
VIT_204s0008g01570	137.3755	-0.7825	0.185	-4.22969794461432	0.0000234005297868149	0.000637617933253132		gi|147834398|emb|CAN67664.1| hypothetical protein VITISV_023444	-	GO:0006950 response to stress GO:0005737 cytoplasm	Putative uncharacterized protein [Source:UniProtKB/TrEMBL;Acc:F6H3Q8]		164.292484045044	172.925981710551	183.497371182458	121.538896692937	109.703776259745	72.294466853087
VIT_204s0008g01590	343.017	-1.2131	0.343	-3.53643149250442	0.000405571674770282	0.00665176357309843		gi|225429614|ref|XP_002280680.1| PREDICTED: 17.9 kDa class II heat shock protein	-	GO:0009644 response to high light intensity GO:0006972 hyperosmotic response GO:0006457 protein folding GO:0009408 response to heat GO:0051082 unfolded protein binding GO:0042542 response to hydrogen peroxide	Putative uncharacterized protein [Source:UniProtKB/TrEMBL;Acc:F6H3R0]		420.15782804962	454.693610733037	562.725271626204	261.598006215274	236.664326313159	122.262701295662
VIT_204s0008g01660	856.8261	0.3336	0.1133	2.94398948369246	0.0032401100900808	0.0325171610179949		gi|225429628|ref|XP_002280811.1| PREDICTED: solute carrier family 25 member 44-like isoform 1	-	GO:0016021 integral component of membrane GO:0005743 mitochondrial inner membrane GO:0055085 transmembrane transport GO:0006839 mitochondrial transport	Putative uncharacterized protein [Source:UniProtKB/TrEMBL;Acc:F6H3R4]	GO:0006810 transport GO:0016020 membrane GO:0055085 transmembrane transport GO:0016021 integral component of membrane	860.515551678549	706.962101699017	705.75911993253	916.750535055298	835.720902293341	1115.2484666013
VIT_204s0008g01720	47.8471	0.9782	0.2763	3.54058067996028	0.000399247547457902	0.00657952280373172		gi|225429644|ref|XP_002279755.1| PREDICTED: uncharacterized protein At5g12080	-	GO:0005886 plasma membrane GO:0007165 signal transduction GO:0016023 cytoplasmic membrane-bounded vesicle GO:0005634 nucleus GO:0009536 plastid GO:0009744 response to sucrose GO:0080167 response to karrikin GO:0055085 transmembrane transport GO:0009749 response to glucose GO:0009750 response to fructose GO:0008381 mechanically-gated ion channel activity GO:0006820 anion transport GO:0000041 trans…	Putative uncharacterized protein [Source:UniProtKB/TrEMBL;Acc:F6H3R9]	GO:0016020 membrane GO:0055085 transmembrane transport	27.6065239583885	39.6712546277146	30.1123891171213	49.7730719790124	66.5618417755758	73.3576207773971
VIT_204s0008g01860	14.1973	2.0409	0.548	3.72444168352994	0.000195747953452672	0.00371488096642703		gi|225429670|ref|XP_002281332.1| PREDICTED: secologanin synthase	-	GO:0055114 oxidation-reduction process GO:0009055 electron carrier activity GO:0004497 monooxygenase activity GO:0005506 iron ion binding GO:0020037 heme binding GO:0016705 oxidoreductase activity. acting on paired donors. with incorporation or reduction of molecular oxygen GO:0042432 indole biosynthetic process GO:0050616 secologanin synthase activity	Putative uncharacterized protein [Source:UniProtKB/TrEMBL;Acc:D7STX0]	GO:0004497 monooxygenase activity GO:0016705 oxidoreductase activity. acting on paired donors. with incorporation or reduction of molecular oxygen GO:0009055 electron carrier activity GO:0046872 metal ion binding GO:0020037 heme binding GO:0005506 iron ion binding GO:0055114 oxidation-reduction process GO:0016491 oxidoreductase activity	7.40662837907984	5.08605828560444	3.76404863964016	32.4103724514499	25.8851606905017	10.631539243101
VIT_204s0008g01880	24.4502	-1.7104	0.4392	-3.89480425829933	0.0000982780607418006	0.00207436906780015	CKX7	gi|225429674|ref|XP_002279960.1| PREDICTED: cytokinin dehydrogenase 7	1.5.99.12	GO:0016023 cytoplasmic membrane-bounded vesicle GO:0009753 response to jasmonic acid GO:0019852 L-ascorbic acid metabolic process GO:0005576 extracellular region GO:0010089 xylem development GO:0044036 cell wall macromolecule metabolic process GO:0050660 flavin adenine dinucleotide binding GO:0005773 vacuole GO:0032940 secretion by cell GO:0009694 jasmonic acid metabolic process GO:0022900 electr…	Putative uncharacterized protein [Source:UniProtKB/TrEMBL;Acc:F6H3S4]	GO:0009823 cytokinin catabolic process GO:0019139 cytokinin dehydrogenase activity GO:0009690 cytokinin metabolic process GO:0050660 flavin adenine dinucleotide binding GO:0016614 oxidoreductase activity. acting on CH-OH group of donors GO:0008762 UDP-N-acetylmuramate dehydrogenase activity GO:0055114 oxidation-reduction process GO:0016491 oxidoreductase activity GO:0003824 catalytic activity	32.3198329268939	55.9466411416489	24.466316157661	15.0476729238875	6.1631334977385	12.7578470917212
VIT_204s0008g02040	500.3989	0.2692	0.0964	2.79372421397675	0.00521048940742579	0.0458432125019869	GPA1	gi|359476282|ref|XP_002281862.2| PREDICTED: guanine nucleotide-binding protein alpha-1 subunit	-	GO:0009873 ethylene-activated signaling pathway GO:0000303 response to superoxide GO:0006952 defense response GO:0009863 salicylic acid mediated signaling pathway GO:0009506 plasmodesma GO:0006571 tyrosine biosynthetic process GO:0009094 L-phenylalanine biosynthetic process GO:0006396 RNA processing GO:0008219 cell death GO:0004871 signal transducer activity GO:0006184 NOT_FOUND GO:0003924 GTPase…	Putative uncharacterized protein [Source:UniProtKB/TrEMBL;Acc:F6H2T2]	GO:0016247 channel regulator activity GO:0009789 positive regulation of abscisic acid-activated signaling pathway GO:0005095 GTPase inhibitor activity GO:0001789 G-protein coupled receptor signaling pathway. coupled to S1P second messenger GO:0010244 response to low fluence blue light stimulus by blue low-fluence system GO:0006571 tyrosine biosynthetic process GO:0009094 L-phenylalanine biosynthe…	464.597598324099	466.900150618488	429.101544918978	568.339031202211	562.077774993752	511.377037593159
VIT_204s0008g02100	1592.3727	-0.2236	0.068	-3.28781281103514	0.00100968949491289	0.013332101890071	CID7	gi|359475985|ref|XP_002281998.2| PREDICTED: pentatricopeptide repeat-containing protein At4g33170	-	GO:0005524 ATP binding GO:0009507 chloroplast GO:0005515 protein binding GO:0003684 damaged DNA binding GO:0006298 mismatch repair	Putative uncharacterized protein [Source:UniProtKB/TrEMBL;Acc:F6H2T5]	GO:0006298 mismatch repair GO:0003684 damaged DNA binding GO:0005524 ATP binding GO:0005515 protein binding	1697.46455851457	1727.22539379127	1722.99326479528	1501.29475248323	1412.59019768167	1492.66810973138
VIT_204s0008g02500	415.6471	0.2988	0.1066	2.80232477019582	0.00507357700512591	0.0449199389829702		gi|225429782|ref|XP_002282710.1| PREDICTED: uncharacterized protein LOC100243975	-	GO:0005634 nucleus	Putative uncharacterized protein [Source:UniProtKB/TrEMBL;Acc:D7SU21]	GO:0008150 biological_process GO:0003674 molecular_function	406.691230996748	364.161773249278	345.351462686985	432.909974887224	484.422292922246	460.345649226274
VIT_204s0008g02510	750.1427	0.4484	0.1315	3.40901977298525	0.000651967539771126	0.00962452339718978		gi|296081766|emb|CBI20771.3| unnamed protein product	2.7.11.1	GO:0005524 ATP binding GO:0009069 serine family amino acid metabolic process GO:0016023 cytoplasmic membrane-bounded vesicle GO:0016020 membrane GO:0005739 mitochondrion GO:0016459 myosin complex GO:0004687 myosin light chain kinase activity GO:0008384 IkappaB kinase activity GO:0007252 I-kappaB phosphorylation GO:0008385 IkappaB kinase complex	Putative uncharacterized protein [Source:UniProtKB/TrEMBL;Acc:F6H3B1]	GO:0016772 transferase activity. transferring phosphorus-containing groups GO:0006468 protein phosphorylation GO:0005524 ATP binding GO:0004674 protein serine/threonine kinase activity GO:0004672 protein kinase activity	556.843788136276	814.786537353831	534.494906828903	802.156718173385	889.95647707344	902.617681739277
VIT_204s0008g03060	1400.1887	0.322	0.0729	4.41584157618141	0.0000100617757415168	0.00031994206759528		gi|359476018|ref|XP_002280997.2| PREDICTED: DDB1- and CUL4-associated factor homolog 1-like	-	GO:0000166 nucleotide binding GO:0005634 nucleus GO:0009640 photomorphogenesis GO:0010162 seed dormancy process GO:0009845 seed germination GO:0007062 sister chromatid cohesion GO:0010072 primary shoot apical meristem specification GO:0010228 vegetative to reproductive phase transition of meristem GO:0051301 cell division GO:0050826 response to freezing GO:0048825 cotyledon development GO:0010564…	Putative uncharacterized protein [Source:UniProtKB/TrEMBL;Acc:F6H2W9]	GO:0005515 protein binding GO:0005488 binding	1172.26727345255	1297.96207448625	1266.60236723891	1540.65020474571	1539.55074773508	1584.09934722205
VIT_204s0008g03570	9.1641	2.0648	0.711	2.90399298951534	0.00368436409783631	0.0357566909812098		gi|296081861|emb|CBI20866.3| unnamed protein product	-	GO:0005886 plasma membrane GO:0005634 nucleus GO:0042127 regulation of cell proliferation GO:0010305 leaf vascular tissue pattern formation GO:0009734 auxin-activated signaling pathway GO:0010087 phloem or xylem histogenesis GO:0035091 phosphatidylinositol binding	Putative uncharacterized protein [Source:UniProtKB/TrEMBL;Acc:D7SUB7]	GO:0005543 phospholipid binding	2.01998955793087	5.08605828560444	3.76404863964016	28.9378325459374	9.86101359638161	5.31576962155051
VIT_204s0008g03690	1473.1748	-0.2669	0.0808	-3.30354329699418	0.000954712254395116	0.0128640329709515	PEX4	gi|225429995|ref|XP_002284068.1| PREDICTED: protein PEROXIN-4 isoform 2	6.3.2.19	GO:0006661 phosphatidylinositol biosynthetic process GO:0006635 fatty acid beta-oxidation GO:0016558 protein import into peroxisome matrix GO:0016567 protein ubiquitination GO:0004842 ubiquitin-protein transferase activity	Putative uncharacterized protein [Source:UniProtKB/TrEMBL;Acc:D7SUC9]	GO:0016558 protein import into peroxisome matrix GO:0007031 peroxisome organization GO:0004842 ubiquitin-protein transferase activity GO:0006661 phosphatidylinositol biosynthetic process GO:0016881 acid-amino acid ligase activity GO:0016567 protein ubiquitination GO:0016874 ligase activity GO:0006635 fatty acid beta-oxidation GO:0005515 protein binding	1609.9316776709	1501.40440591043	1716.40617967591	1285.99727834146	1286.8622743278	1438.44725959157
VIT_204s0008g03770	3369.7696	-0.4419	0.0785	-5.6306237193745	1.79559083736739e-08	0.00000131515518639486		gi|225430011|ref|XP_002284136.1| PREDICTED: aspartate aminotransferase. chloroplastic	2.6.1.1	GO:0005618 cell wall GO:0005507 copper ion binding GO:0005886 plasma membrane GO:0005829 cytosol GO:0005774 vacuolar membrane GO:0009536 plastid GO:0005794 Golgi apparatus GO:0006525 arginine metabolic process GO:0006560 proline metabolic process GO:0000162 tryptophan biosynthetic process GO:0009506 plasmodesma GO:0006571 tyrosine biosynthetic process GO:0009094 L-phenylalanine biosynthetic proce…	Aspartate aminotransferase [Source:UniProtKB/TrEMBL;Acc:D7SUD7]	GO:0009735 response to cytokinin GO:0080130 L-phenylalanine:2-oxoglutarate aminotransferase activity GO:0008483 transaminase activity GO:0004069 L-aspartate:2-oxoglutarate aminotransferase activity GO:0006520 cellular amino acid metabolic process GO:0080129 proteasome core complex assembly GO:0009407 toxin catabolic process GO:0009693 ethylene biosynthetic process GO:0051788 response to misfolded…	3939.65296781783	3577.53339809416	4128.22034552535	2680.80080705564	2848.60030265474	3043.80968529982
VIT_204s0008g04210	1374.3255	-0.4803	0.1148	-4.18487737706489	0.0000285320078852278	0.000757485231535535	GLB3	gi|225430075|ref|XP_002284484.1| PREDICTED: group 2 truncated hemoglobin yjbI	-	GO:0005886 plasma membrane GO:0009733 response to auxin GO:0005506 iron ion binding GO:0020037 heme binding GO:0019825 oxygen binding GO:0001666 response to hypoxia GO:0015671 oxygen transport GO:0005344 oxygen transporter activity	Putative uncharacterized protein [Source:UniProtKB/TrEMBL;Acc:D7SUH5]	GO:0015671 oxygen transport GO:0005344 oxygen transporter activity GO:0019825 oxygen binding GO:0009733 response to auxin GO:0020037 heme binding GO:0005506 iron ion binding	1560.10526857527	1454.61266968287	1789.8051281489	988.516359769222	1068.68734850786	1384.22640945175
VIT_204s0008g04280	1001.2543	0.277	0.0751	3.68676417258944	0.000227123652636834	0.00418117323581386		gi|359476391|ref|XP_002284536.2| PREDICTED: E3 ubiquitin-protein ligase At4g11680-like	-	GO:0005886 plasma membrane GO:0008270 zinc ion binding	Putative uncharacterized protein [Source:UniProtKB/TrEMBL;Acc:D7SUI3]	GO:0046872 metal ion binding GO:0008270 zinc ion binding GO:0005886 plasma membrane GO:0005515 protein binding	935.255165321991	910.404433123195	869.495235756877	1090.37753033092	1099.50301599655	1102.49061950958
VIT_204s0008g04370	1134.3662	0.3123	0.0763	4.09322503434616	0.0000425414485332139	0.00105516336673047		gi|225430107|ref|XP_002281922.1| PREDICTED: uncharacterized protein LOC100264575	-	GO:0005634 nucleus GO:0009616 virus induced gene silencing GO:0010050 vegetative phase change GO:0035196 production of miRNAs involved in gene silencing by miRNA GO:0010267 production of ta-siRNAs involved in RNA interference	Putative uncharacterized protein [Source:UniProtKB/TrEMBL;Acc:F6H3G3]	GO:0035196 production of miRNAs involved in gene silencing by miRNA GO:0010267 production of ta-siRNAs involved in RNA interference GO:0010050 vegetative phase change GO:0009616 virus induced gene silencing GO:0008150 biological_process	1034.2346536606	966.351074264844	1035.11337590104	1287.1547916433	1189.48476506353	1293.85832588539
VIT_204s0008g04480	1437.7769	-0.3226	0.1167	-2.7641138709462	0.00570776167146191	0.0486492361018804		gi|225430120|ref|XP_002284652.1| PREDICTED: RING finger and CHY zinc finger domain-containing protein 1	-	GO:0008270 zinc ion binding GO:0005634 nucleus	Putative uncharacterized protein [Source:UniProtKB/TrEMBL;Acc:A5C608]	GO:0046872 metal ion binding GO:0008270 zinc ion binding GO:0005515 protein binding	1670.53136440883	1611.26326487949	1513.14755313534	1121.63038948053	1114.29453639112	1595.79404038946
VIT_204s0008g04490	254.9726	0.6297	0.1271	4.95299736710712	0.000000730789639438561	0.0000345994575423688		gi|225430122|ref|XP_002284674.1| PREDICTED: uncharacterized protein LOC100247517	-	GO:0005634 nucleus GO:0009737 response to abscisic acid GO:0010162 seed dormancy process	Putative uncharacterized protein [Source:UniProtKB/TrEMBL;Acc:F6H3G9]	GO:0008150 biological_process GO:0003674 molecular_function	203.345615498374	209.545601366903	187.261419822098	334.521344231037	315.552435084211	279.609482093557
VIT_204s0008g04700	1130.4206	-0.2656	0.0805	-3.30174877828267	0.000960840856543615	0.012900282153228	HTA9	gi|225430153|ref|XP_002284738.1| PREDICTED: probable histone H2A variant 3	-	GO:0046982 protein heterodimerization activity GO:0003677 DNA binding GO:0042742 defense response to bacterium GO:0034968 histone lysine methylation GO:0000786 nucleosome GO:0006334 nucleosome assembly GO:0009266 response to temperature stimulus GO:0005773 vacuole GO:0005730 nucleolus GO:0009909 regulation of flower development GO:0008283 cell proliferation GO:0001510 RNA methylation GO:0048449 f…	Histone H2A [Source:UniProtKB/TrEMBL;Acc:D7SUM0]	GO:0044030 regulation of DNA methylation GO:0010468 regulation of gene expression GO:0009266 response to temperature stimulus GO:0006338 chromatin remodeling GO:0046982 protein heterodimerization activity GO:0006334 nucleosome assembly GO:0005694 chromosome GO:0000786 nucleosome GO:0042742 defense response to bacterium GO:0005773 vacuole GO:0009909 regulation of flower development GO:0005634 nucl…	1212.66706461116	1200.30975540265	1290.12767123667	942.215827695722	1061.29158831057	1075.91177140182
VIT_204s0008g04710	97.364	0.9779	0.2268	4.31265405279023	0.0000161306412732867	0.00047017527344024		gi|225430155|ref|XP_002284751.1| PREDICTED: 3-ketoacyl-CoA synthase 11	2.3.1.199 | 2.3.1.119	GO:0016020 membrane GO:0009409 response to cold GO:0009651 response to salt stress GO:0009416 response to light stimulus GO:0009832 plant-type cell wall biogenesis GO:0016126 sterol biosynthetic process GO:0007030 Golgi organization GO:0006633 fatty acid biosynthetic process GO:0016132 brassinosteroid biosynthetic process GO:0006084 acetyl-CoA metabolic process GO:0016049 cell growth GO:0006816 c…	3-ketoacyl-CoA synthase [Source:UniProtKB/TrEMBL;Acc:F6H3S9]	GO:0008610 lipid biosynthetic process GO:0006633 fatty acid biosynthetic process GO:0016020 membrane GO:0016747 transferase activity. transferring acyl groups other than amino-acyl groups GO:0016746 transferase activity. transferring acyl groups GO:0016740 transferase activity GO:0008152 metabolic process GO:0003824 catalytic activity	76.7596032013729	65.1015460557368	53.6376931148723	151.634242540712	146.682577246176	90.3680835663587
VIT_204s0008g04920	277.3515	-0.4606	0.1268	-3.63142730044015	0.000281858060379979	0.00496992314490993		gi|225430182|ref|XP_002284931.1| PREDICTED: gibberellin 3-beta-dioxygenase 4-like	-	GO:0055114 oxidation-reduction process GO:0005506 iron ion binding GO:0045431 flavonol synthase activity GO:0016707 gibberellin 3-beta-dioxygenase activity GO:0051555 flavonol biosynthetic process GO:0016102 diterpenoid biosynthetic process	Putative uncharacterized protein [Source:UniProtKB/TrEMBL;Acc:F6H3T6]	GO:0016706 oxidoreductase activity. acting on paired donors. with incorporation or reduction of molecular oxygen. 2-oxoglutarate as one donor. and incorporation of one atom each of oxygen into both donors GO:0055114 oxidation-reduction process GO:0016491 oxidoreductase activity	317.138360595146	344.834751763981	303.005915491033	219.927527349124	214.4770457213	264.725327153215
VIT_204s0008g05220	3159.3262	0.2483	0.0745	3.33159345585757	0.000863503009264897	0.0118301983019913		gi|359476121|ref|XP_002282575.2| PREDICTED: LOW QUALITY PROTEIN: cellulose synthase A catalytic subunit 1	2.4.1.12	GO:0016021 integral component of membrane GO:0005982 starch metabolic process GO:0005985 sucrose metabolic process GO:0005886 plasma membrane GO:0046686 response to cadmium ion GO:0008270 zinc ion binding GO:0042538 hyperosmotic salinity response GO:0005802 trans-Golgi network GO:0005794 Golgi apparatus GO:0005768 endosome GO:0006096 glycolytic process GO:0009664 plant-type cell wall organization…	Putative uncharacterized protein [Source:UniProtKB/TrEMBL;Acc:F6H311]	GO:0030244 cellulose biosynthetic process GO:0016760 cellulose synthase (UDP-forming) activity GO:0046872 metal ion binding GO:0016757 transferase activity. transferring glycosyl groups GO:0008270 zinc ion binding GO:0016020 membrane GO:0016021 integral component of membrane GO:0016740 transferase activity GO:0005515 protein binding	3104.72395053974	2647.80194348567	2908.66858628193	3392.6714876857	3379.8624101598	3522.22895123937
VIT_204s0008g05350	12.6821	-1.9101	0.5454	-3.50212072904016	0.000461570416927617	0.00734711960352093		gi|296082028|emb|CBI21033.3| unnamed protein product	3.1.1.1	GO:0008152 metabolic process GO:0004091 NOT_FOUND	Putative uncharacterized protein [Source:UniProtKB/TrEMBL;Acc:F6H317]	GO:0016787 hydrolase activity GO:0008152 metabolic process	20.1998955793087	18.309809828176	21.6432796779309	4.63005320734999	4.9305067981908	6.37892354586061
VIT_204s0008g05460	1062.2144	-0.344	0.0802	-4.28916340466363	0.0000179347390816474	0.000512305821867257		gi|225430287|ref|XP_002285114.1| PREDICTED: uncharacterized protein LOC100254371 isoform 1	-	NA	Putative uncharacterized protein [Source:UniProtKB/TrEMBL;Acc:F6H326]		1228.82698107461	1105.70907129041	1228.96188084251	891.285242414873	955.285692149468	963.217455424953
VIT_204s0008g05500	42.9486	-1.1688	0.2853	-4.09756116954828	0.0000417525855264915	0.00104011273741067		gi|225430295|ref|XP_002282684.1| PREDICTED: G-type lectin S-receptor-like serine/threonine-protein kinase SD2-5-like	2.7.11.1	GO:0005886 plasma membrane GO:0005524 ATP binding GO:0009069 serine family amino acid metabolic process GO:0005739 mitochondrion GO:0030246 carbohydrate binding GO:0046777 protein autophosphorylation GO:0004674 protein serine/threonine kinase activity GO:0004715 non-membrane spanning protein tyrosine kinase activity GO:0048544 recognition of pollen GO:0031625 ubiquitin protein ligase binding	Serine/threonine-protein kinase [Source:UniProtKB/TrEMBL;Acc:F6H329]	GO:0000166 nucleotide binding GO:0016772 transferase activity. transferring phosphorus-containing groups GO:0016310 phosphorylation GO:0016301 kinase activity GO:0006468 protein phosphorylation GO:0005524 ATP binding GO:0004674 protein serine/threonine kinase activity GO:0004672 protein kinase activity GO:0016740 transferase activity	59.2530270326387	54.929429484528	63.9888268738827	27.7803192440999	28.3504140895971	23.3893863348223
VIT_204s0008g05510	853.8491	-0.7054	0.1087	-6.48762023812976	8.72027423181045e-11	1.06754842899285e-08		gi|147828189|emb|CAN68625.1| hypothetical protein VITISV_010683	-	GO:0005634 nucleus GO:0005739 mitochondrion GO:0010200 response to chitin GO:0046983 protein dimerization activity	Putative uncharacterized protein [Source:UniProtKB/TrEMBL;Acc:F6H330]	GO:0010200 response to chitin GO:0008150 biological_process GO:0003674 molecular_function	920.441908563831	1234.89495174476	1021.9392056623	686.405387989636	661.920537657115	597.492505462278
VIT_204s0008g05690	922.4059	0.3223	0.0888	3.63085298428947	0.00028248606954284	0.00497587743668523		gi|359475831|ref|XP_002282789.2| PREDICTED: uncharacterized protein LOC100259525	-	GO:0003677 DNA binding GO:0009536 plastid GO:0016597 amino acid binding GO:0009058 biosynthetic process GO:0003824 catalytic activity GO:0030170 pyridoxal phosphate binding	Putative uncharacterized protein [Source:UniProtKB/TrEMBL;Acc:D7SUW3]	GO:0005515 protein binding	843.008975509815	866.664331866997	749.986691448302	1086.90499042541	941.726798454443	1046.14346152114
VIT_204s0008g05760	3044.0268	-0.8721	0.0963	-9.05459878619085	1.37070761422851e-19	6.02373276929807e-17		gi|526118142|ref|NP_001267948.1| uncharacterized protein LOC100264507	-	GO:0050832 defense response to fungus GO:0009873 ethylene-activated signaling pathway GO:0009738 abscisic acid-activated signaling pathway GO:0003700 sequence-specific DNA binding transcription factor activity GO:0005634 nucleus GO:0005667 transcription factor complex GO:0045449 NOT_FOUND GO:0009611 response to wounding GO:0009867 jasmonic acid mediated signaling pathway GO:0010363 regulation of …	Putative uncharacterized protein [Source:UniProtKB/TrEMBL;Acc:F6H3I6]	GO:0043565 sequence-specific DNA binding GO:0006355 regulation of transcription. DNA-templated GO:0003700 sequence-specific DNA binding transcription factor activity	3328.94279147007	4428.93955510435	4055.76240921227	2065.00373047809	2234.75220627998	2150.76038887934
VIT_204s0008g05970	42.3644	-1.2863	0.3113	-4.13198982650552	0.0000359636342066144	0.000915870321942294		gi|225430388|ref|XP_002285361.1| PREDICTED: uncharacterized protein LOC100262872	-	GO:0005886 plasma membrane GO:0009507 chloroplast GO:0006857 oligopeptide transport GO:0048767 root hair elongation	Putative uncharacterized protein [Source:UniProtKB/TrEMBL;Acc:F6H3J7]		55.8863777694206	78.3252975983084	46.109595835592	27.7803192440999	25.8851606905017	20.1999245618919
VIT_204s0008g06080	582.8546	0.2918	0.097	3.00973665295911	0.00261474292370255	0.0276289019539692	TRS120	gi|359475856|ref|XP_003631763.1| PREDICTED: trafficking protein particle complex subunit 9-like isoform 2	-	GO:0005794 Golgi apparatus GO:0000919 cell plate assembly	Putative uncharacterized protein [Source:UniProtKB/TrEMBL;Acc:F6H3V1]	GO:0000919 cell plate assembly GO:0000910 cytokinesis GO:0003674 molecular_function	543.377191083403	508.605828560444	520.379724430252	653.995015538186	574.404041989229	696.365820423117
VIT_204s0008g06130	965.7582	-0.2834	0.0912	-3.10798666885654	0.00188366564719744	0.0216817632822814		gi|359475858|ref|XP_002285407.2| PREDICTED: homeobox protein knotted-1-like 3-like	-	GO:0005829 cytosol GO:0003700 sequence-specific DNA binding transcription factor activity GO:0005634 nucleus GO:0005667 transcription factor complex GO:0045449 NOT_FOUND GO:0006355 regulation of transcription. DNA-templated GO:0043565 sequence-specific DNA binding GO:0009416 response to light stimulus GO:0009722 detection of cytokinin stimulus GO:0071345 cellular response to cytokine stimulus GO:…	Putative uncharacterized protein [Source:UniProtKB/TrEMBL;Acc:F6H3V2]	GO:0043565 sequence-specific DNA binding GO:0006355 regulation of transcription. DNA-templated GO:0005634 nucleus GO:0003700 sequence-specific DNA binding transcription factor activity GO:0003677 DNA binding	1080.69441349301	950.07568775091	1148.97584725016	809.10179798441	915.841637763942	889.859834647556
VIT_204s0008g06140	91.1523	-0.7755	0.224	-3.46176181563218	0.000536651862945992	0.00824164541131841		gi|359475860|ref|XP_003631764.1| PREDICTED: uncharacterized protein LOC100854026	-	NA	Putative uncharacterized protein [Source:UniProtKB/TrEMBL;Acc:F6H3V3]		122.546033181139	105.790012340572	115.744495668935	67.1357715065748	89.9817490669822	45.7156187453344
VIT_204s0008g06150	509.2026	-0.5286	0.1326	-3.98763421164889	0.000066735452490578	0.00152300788313717		gi|359475860|ref|XP_003631764.1| PREDICTED: uncharacterized protein LOC100854026	-	NA	Putative uncharacterized protein [Source:UniProtKB/TrEMBL;Acc:F6H3V4]		659.86325559075	476.055055532576	667.177621376218	358.829123569624	442.512985137625	450.777263907483
VIT_204s0008g06210	164.6824	-0.5458	0.1717	-3.17842724514359	0.00148076375372959	0.0181277214108367		gi|225430420|ref|XP_002283077.1| PREDICTED: flotillin-like protein 1	-	GO:0005774 vacuolar membrane GO:0009873 ethylene-activated signaling pathway GO:0005768 endosome GO:0010200 response to chitin GO:0009506 plasmodesma GO:0048364 root development GO:0016324 apical plasma membrane GO:0009877 nodulation GO:0010324 membrane invagination GO:0005901 caveola GO:0051819 induction of tumor. nodule. or growth in other organism involved in symbiotic interaction	Putative uncharacterized protein [Source:UniProtKB/TrEMBL;Acc:F6H3V9]		189.205688592858	229.889834509321	168.441176623897	119.223870089262	120.797416555675	160.536242570825
VIT_204s0008g06330	1116.5065	0.3677	0.0804	4.57547301097331	0.00000475145220450834	0.000167562015088618		gi|296082112|emb|CBI21117.3| unnamed protein product	-	GO:0005829 cytosol GO:0042803 protein homodimerization activity GO:0005634 nucleus GO:0009733 response to auxin GO:0009867 jasmonic acid mediated signaling pathway GO:0045892 negative regulation of transcription. DNA-templated GO:0010072 primary shoot apical meristem specification GO:0010051 xylem and phloem pattern formation	Putative uncharacterized protein [Source:UniProtKB/TrEMBL;Acc:D7SV18]	GO:0007267 cell-cell signaling GO:0009616 virus induced gene silencing GO:0010050 vegetative phase change GO:0006346 methylation-dependent chromatin silencing GO:0031048 chromatin silencing by small RNA GO:0009855 determination of bilateral symmetry GO:0010014 meristem initiation GO:0010073 meristem maintenance GO:0010267 production of ta-siRNAs involved in RNA interference GO:0035196 production …	1046.35459100819	977.540402493174	898.666612714088	1288.31230494513	1240.02245974499	1248.14270714006
VIT_204s0008g06380	20.3466	1.1785	0.4157	2.83508415001182	0.00458136163986657	0.041854987817523		gi|225430444|ref|XP_002283218.1| PREDICTED: topless-related protein 1-like	-	NA	Putative uncharacterized protein [Source:UniProtKB/TrEMBL;Acc:F6H3W9]	GO:0005515 protein binding	12.1199373475852	8.13769325696711	16.9382188783807	28.9378325459374	35.7461742868833	20.1999245618919
VIT_204s0008g06390	30.5589	1.0602	0.3564	2.97464156843396	0.00293331070321724	0.0301583756103421		gi|296082117|emb|CBI21122.3| unnamed protein product	-	GO:0005829 cytosol GO:0042803 protein homodimerization activity GO:0005634 nucleus GO:0009733 response to auxin GO:0009867 jasmonic acid mediated signaling pathway GO:0010072 primary shoot apical meristem specification GO:0010051 xylem and phloem pattern formation GO:0009630 gravitropism	Putative uncharacterized protein [Source:UniProtKB/TrEMBL;Acc:D7SV23]	GO:0005515 protein binding GO:0006355 regulation of transcription. DNA-templated	27.6065239583885	9.15490491408799	21.6432796779309	40.5129655643124	41.9093077846218	42.5261569724041
VIT_204s0008g06400	58.2031	0.7507	0.2664	2.81802894593448	0.00483194535517989	0.0434266971381374		gi|296082118|emb|CBI21123.3| unnamed protein product	-	GO:0005829 cytosol GO:0042803 protein homodimerization activity GO:0005634 nucleus GO:0009733 response to auxin GO:0009867 jasmonic acid mediated signaling pathway GO:0009640 photomorphogenesis GO:0034968 histone lysine methylation GO:0010072 primary shoot apical meristem specification GO:0010051 xylem and phloem pattern formation GO:0009909 regulation of flower development GO:0006606 protein imp…	Putative uncharacterized protein [Source:UniProtKB/TrEMBL;Acc:D7SV24]	GO:0005515 protein binding GO:0006355 regulation of transcription. DNA-templated	57.9063673273515	28.4819263993849	42.3455471959518	82.1834444304623	70.259721874219	68.0418511558465
VIT_204s0008g06570	7727.6467	-0.6151	0.0736	-8.35296377890955	6.65710694331654e-17	2.11289177595375e-14	ATCM2	gi|359475878|ref|XP_002283293.2| PREDICTED: chorismate mutase. chloroplastic-like	5.4.99.5	GO:0005829 cytosol GO:0009507 chloroplast GO:0019852 L-ascorbic acid metabolic process GO:0006007 glucose catabolic process GO:0000162 tryptophan biosynthetic process GO:0006571 tyrosine biosynthetic process GO:0009094 L-phenylalanine biosynthetic process GO:0006979 response to oxidative stress GO:0016688 L-ascorbate peroxidase activity GO:0046417 chorismate metabolic process GO:0004106 chorismat…	Putative uncharacterized protein [Source:UniProtKB/TrEMBL;Acc:D7SV37]	GO:0046417 chorismate metabolic process GO:0004106 chorismate mutase activity GO:0009073 aromatic amino acid family biosynthetic process GO:0005829 cytosol	9254.24549473394	8859.91353352294	9936.14739649011	5949.61837144473	6413.35671774669	5952.59882221226
VIT_204s0008g06580	532.299	0.2888	0.0944	3.05864382180438	0.0022234132563753	0.0244119665605486		gi|225430474|ref|XP_002283296.1| PREDICTED: DNA-directed RNA polymerase D subunit 2a-like	2.7.7.6	GO:0003677 DNA binding GO:0016020 membrane GO:0006144 purine nucleobase metabolic process GO:0005730 nucleolus GO:0003899 DNA-directed RNA polymerase activity GO:0006351 transcription. DNA-templated GO:0006206 pyrimidine nucleobase metabolic process GO:0006306 DNA methylation GO:0030422 production of siRNA involved in RNA interference GO:0000418 DNA-directed RNA polymerase IV complex GO:0005720 n…	DNA-directed RNA polymerase [Source:UniProtKB/TrEMBL;Acc:F6H335]	GO:0032549 ribonucleoside binding GO:0003899 DNA-directed RNA polymerase activity GO:0016779 nucleotidyltransferase activity GO:0006351 transcription. DNA-templated GO:0003677 DNA binding GO:0016740 transferase activity	507.017379040647	458.762457361521	470.50607995502	559.078924787511	581.799802186515	616.629276099859
VIT_204s0008g07070	3123.5176	0.2252	0.0708	3.17865527559263	0.00147959944730779	0.0181277214108367		gi|225430549|ref|XP_002285591.1| PREDICTED: eukaryotic translation initiation factor 3 subunit B	-	GO:0005829 cytosol GO:0000166 nucleotide binding GO:0003677 DNA binding GO:0005634 nucleus GO:0005840 ribosome GO:0003743 translation initiation factor activity GO:0006446 regulation of translational initiation GO:0005852 eukaryotic translation initiation factor 3 complex GO:0016282 eukaryotic 43S preinitiation complex GO:0033290 eukaryotic 48S preinitiation complex GO:0001731 formation of transl…	Putative uncharacterized protein [Source:UniProtKB/TrEMBL;Acc:D7SV75]	GO:0031369 translation initiation factor binding GO:0033290 eukaryotic 48S preinitiation complex GO:0016282 eukaryotic 43S preinitiation complex GO:0006446 regulation of translational initiation GO:0006413 translational initiation GO:0005852 eukaryotic translation initiation factor 3 complex GO:0003743 translation initiation factor activity GO:0001731 formation of translation preinitiation comple…	2836.06533933494	2747.48868588352	3056.40749538781	3420.4518069298	3478.47254612361	3202.21962002203
VIT_204s0008g07260	851.3375	-0.3629	0.0795	-4.56536600688887	0.00000498623604650123	0.000174749061188814		gi|225430563|ref|XP_002262758.1| PREDICTED: uncharacterized protein LOC100257058 isoform 1	-	GO:0005634 nucleus	Putative uncharacterized protein [Source:UniProtKB/TrEMBL;Acc:F6H3L6]		945.355113111645	977.540402493174	950.422281509141	726.918353553948	782.71795421279	725.07097637949
VIT_204s0008g07340	1299.0322	-0.3814	0.0936	-4.07567326819231	0.0000458814036357956	0.00111977511741292		gi|225430571|ref|XP_002263458.1| PREDICTED: zinc finger protein CONSTANS-LIKE 4-like	-	GO:0008270 zinc ion binding GO:0003700 sequence-specific DNA binding transcription factor activity GO:0045893 positive regulation of transcription. DNA-templated GO:0005634 nucleus GO:0005667 transcription factor complex GO:0045449 NOT_FOUND GO:0009867 jasmonic acid mediated signaling pathway GO:0010363 regulation of plant-type hypersensitive response GO:0006612 protein targeting to membrane GO:0…	Putative uncharacterized protein [Source:UniProtKB/TrEMBL;Acc:F6H3L9]	GO:0005622 intracellular GO:0008270 zinc ion binding GO:0005515 protein binding	1458.43246082609	1466.81920956832	1485.85820049795	1009.3515992023	1064.98946840921	1308.74248082574
VIT_204s0023g00050	629.4264	0.3427	0.1089	3.14555500433192	0.00165772019871064	0.0197479323075248		gi|297735314|emb|CBI17676.3| unnamed protein product	-	GO:0005886 plasma membrane GO:0030259 lipid glycosylation GO:0048316 seed development GO:0016125 sterol metabolic process GO:0051507 beta-sitosterol UDP-glucosyltransferase activity	Putative uncharacterized protein [Source:UniProtKB/TrEMBL;Acc:F6GX36]	GO:0030259 lipid glycosylation GO:0016758 transferase activity. transferring hexosyl groups GO:0005975 carbohydrate metabolic process GO:0008152 metabolic process	627.543422663856	473.003420561213	560.843247306384	724.603326950273	742.041273127716	648.523893829162
VIT_204s0023g00290	421.4317	-0.3699	0.1227	-3.01364842874384	0.00258126740029316	0.0272920061527603	ATNAP11	gi|225431009|ref|XP_002272680.1| PREDICTED: protein TRIGALACTOSYLDIACYLGLYCEROL 3. chloroplastic-like	-	GO:0005524 ATP binding GO:0009507 chloroplast GO:0006200 NOT_FOUND GO:0006869 lipid transport GO:0008272 sulfate transport GO:0015419 sulfate transmembrane-transporting ATPase activity	Putative uncharacterized protein [Source:UniProtKB/TrEMBL;Acc:F6GX29]	GO:0006869 lipid transport GO:0017111 nucleoside-triphosphatase activity GO:0016887 ATPase activity GO:0006200 obsolete ATP catabolic process GO:0000166 nucleotide binding GO:0005215 transporter activity GO:0009536 plastid GO:0005524 ATP binding	412.077869817897	507.588616903323	508.146566351422	318.316158005312	371.020636563858	411.44056870801
VIT_204s0023g00300	229.4045	0.5183	0.1315	3.94260287625349	0.0000806020578269164	0.00176203911874429	CLV2	gi|225431007|ref|XP_002272643.1| PREDICTED: leucine-rich repeat receptor-like protein CLAVATA2	2.7.11.1	GO:0016021 integral component of membrane GO:0055114 oxidation-reduction process GO:0005886 plasma membrane GO:0007165 signal transduction GO:0016310 phosphorylation GO:0010014 meristem initiation GO:0009055 electron carrier activity GO:0004497 monooxygenase activity GO:0005506 iron ion binding GO:0020037 heme binding GO:0016705 oxidoreductase activity. acting on paired donors. with incorporation…	Putative uncharacterized protein [Source:UniProtKB/TrEMBL;Acc:D7SPS6]	GO:0040008 regulation of growth GO:0033612 receptor serine/threonine kinase binding GO:0009653 anatomical structure morphogenesis GO:0048449 floral organ formation GO:0016570 histone modification GO:0009965 leaf morphogenesis GO:0007165 signal transduction GO:0010073 meristem maintenance GO:0010014 meristem initiation GO:0009855 determination of bilateral symmetry GO:0048507 meristem development …	189.205688592858	183.09809828176	192.907492781558	281.275732346512	289.66727439371	240.272786894083
VIT_204s0023g00730	2005.0046	-0.5689	0.1006	-5.65525402716857	1.55615942236096e-08	0.00000116467320261329		gi|359476754|ref|XP_002277058.2| PREDICTED: aspartic proteinase-like protein 2-like isoform 1	-	GO:0005886 plasma membrane GO:0016023 cytoplasmic membrane-bounded vesicle GO:0009873 ethylene-activated signaling pathway GO:0000303 response to superoxide GO:0009863 salicylic acid mediated signaling pathway GO:0009506 plasmodesma GO:0008219 cell death GO:0009860 pollen tube growth GO:0006635 fatty acid beta-oxidation GO:0016558 protein import into peroxisome matrix GO:0006891 intra-Golgi vesic…	Putative uncharacterized protein [Source:UniProtKB/TrEMBL;Acc:D7SPN2]	GO:0006508 proteolysis GO:0004190 aspartic-type endopeptidase activity	2452.94065318072	2006.95859949951	2724.23020293957	1615.88856936515	1702.25747207537	1527.75218923362
VIT_204s0023g00830	490.4753	0.3414	0.111	3.07548347008547	0.00210161577538879	0.0234502557124925		gi|297735242|emb|CBI17604.3| unnamed protein product	-	GO:0016023 cytoplasmic membrane-bounded vesicle GO:0009507 chloroplast GO:0009697 salicylic acid biosynthetic process GO:0042742 defense response to bacterium GO:0034976 response to endoplasmic reticulum stress GO:0005509 calcium ion binding GO:0006457 protein folding GO:0009627 systemic acquired resistance GO:0051082 unfolded protein binding GO:0005789 endoplasmic reticulum membrane GO:0009626 p…	Putative uncharacterized protein [Source:UniProtKB/TrEMBL;Acc:F6GX14]	GO:0051082 unfolded protein binding GO:0006457 protein folding GO:0005783 endoplasmic reticulum GO:0005509 calcium ion binding GO:0005515 protein binding	413.424529523184	386.540429705938	498.736444752321	511.620879412174	550.984134697822	581.545196597626
VIT_204s0023g00920	301.074	0.9084	0.1632	5.56720760519774	2.58853926574151e-08	0.00000181081528471607	DCL2	gi|359476600|ref|XP_002269915.2| PREDICTED: endoribonuclease Dicer homolog 2-like	3.1.26.3	GO:0005524 ATP binding GO:0003677 DNA binding GO:0045893 positive regulation of transcription. DNA-templated GO:0005634 nucleus GO:0005739 mitochondrion GO:0010014 meristem initiation GO:0008026 ATP-dependent helicase activity GO:0005515 protein binding GO:0046872 metal ion binding GO:0006342 chromatin silencing GO:0009616 virus induced gene silencing GO:0010050 vegetative phase change GO:0009855…	Putative uncharacterized protein [Source:UniProtKB/TrEMBL;Acc:F6GX12]	GO:0010216 maintenance of DNA methylation GO:0000398 mRNA splicing. via spliceosome GO:0051607 defense response to virus GO:0030422 production of siRNA involved in RNA interference GO:0016891 endoribonuclease activity. producing 5'-phosphomonoesters GO:0004525 ribonuclease III activity GO:0003725 double-stranded RNA binding GO:0043687 post-translational protein modification GO:0006396 RNA process…	182.472390066422	258.371760908706	188.202431982008	437.540028094574	440.047731738529	299.809406655449
VIT_204s0023g01100	230.1874	0.845	0.1522	5.55148825688476	2.83247746163894e-08	0.00000196541826781497		gi|297735219|emb|CBI17581.3| unnamed protein product	-	GO:0055114 oxidation-reduction process GO:0005509 calcium ion binding GO:0032440 2-alkenal reductase [NAD(P)] activity GO:0043090 amino acid import	Putative uncharacterized protein [Source:UniProtKB/TrEMBL;Acc:F6GX01]	GO:0005509 calcium ion binding	177.085751245273	187.166944910243	128.918665907675	321.788697910824	305.69142148783	260.472711455975
VIT_204s0023g01140	156.7646	-0.4558	0.1588	-2.87046132959527	0.00409873327067291	0.0386829237478321	HOS3-1	gi|225430858|ref|XP_002274241.1| PREDICTED: uncharacterized protein LOC100246092	-	GO:0016021 integral component of membrane GO:0005739 mitochondrion GO:0051287 NAD binding GO:0046872 metal ion binding GO:0006090 pyruvate metabolic process GO:0006099 tricarboxylic acid cycle GO:0016619 NOT_FOUND GO:0006108 malate metabolic process	Putative uncharacterized protein [Source:UniProtKB/TrEMBL;Acc:F6GWZ8]	GO:0008150 biological_process GO:0003674 molecular_function GO:0016021 integral component of membrane	157.559185518608	200.390696452815	187.261419822098	126.168949900287	133.123683551152	136.083702311693
VIT_204s0023g01290	185.8331	-2.065	0.6585	-3.1360899199147	0.00171216698633302	0.0201960288910955		gi|225430836|ref|XP_002273356.1| PREDICTED: anthocyanidin 3-O-glucosyltransferase 5-like	-	GO:0016758 transferase activity. transferring hexosyl groups GO:0008152 metabolic process GO:0008194 UDP-glycosyltransferase activity	Putative uncharacterized protein [Source:UniProtKB/TrEMBL;Acc:F6GWZ0]	GO:0016758 transferase activity. transferring hexosyl groups GO:0016757 transferase activity. transferring glycosyl groups GO:0016740 transferase activity GO:0008152 metabolic process	247.112055920209	352.972445020948	300.182879011303	31.2528591496124	43.1419344841695	140.336318008934
VIT_204s0023g01320	732.6404	-0.4179	0.0963	-4.33897648313686	0.0000143147838094252	0.000428917971520523		gi|225430832|ref|XP_002273030.1| PREDICTED: minor allergen Alt a 7-like	-	GO:0055114 oxidation-reduction process GO:0005886 plasma membrane GO:0009733 response to auxin GO:0009536 plastid GO:0045892 negative regulation of transcription. DNA-templated GO:0005773 vacuole GO:0010181 FMN binding GO:0016655 oxidoreductase activity. acting on NAD(P)H. quinone or similar compound as acceptor	Putative uncharacterized protein [Source:UniProtKB/TrEMBL;Acc:F6GWY9]	GO:0045892 negative regulation of transcription. DNA-templated GO:0010181 FMN binding GO:0005886 plasma membrane GO:0055114 oxidation-reduction process GO:0016491 oxidoreductase activity	795.875885824761	837.165193810491	882.669405995618	554.448871580161	633.570123567518	692.113204725877
VIT_204s0023g01460	282.9204	0.3407	0.119	2.86250611699435	0.00420305147395153	0.0394718351846879		gi|225430810|ref|XP_002271426.1| PREDICTED: pentatricopeptide repeat-containing protein At4g36680. mitochondrial-like	-	GO:0016020 membrane GO:0005739 mitochondrion GO:0008152 metabolic process GO:0006333 chromatin assembly or disassembly GO:0006626 protein targeting to mitochondrion GO:0010333 terpene synthase activity	Putative uncharacterized protein [Source:UniProtKB/TrEMBL;Acc:F6GWY1]	GO:0005515 protein binding	265.291961941587	244.130797709013	238.07607645724	326.418751118174	329.111328779236	294.493637033898
VIT_204s0023g01480	34.4222	0.9163	0.3058	2.99678323841993	0.00272844643313777	0.0285313260631776		gi|297735182|emb|CBI17544.3| unnamed protein product	-	GO:0055114 oxidation-reduction process GO:0005829 cytosol GO:0005783 endoplasmic reticulum GO:0050661 NADP binding GO:0006568 tryptophan metabolic process GO:0050660 flavin adenine dinucleotide binding GO:0048825 cotyledon development GO:0009851 auxin biosynthetic process GO:0010229 inflorescence development GO:0009911 positive regulation of flower development GO:0004499 N.N-dimethylaniline monoo…	Putative uncharacterized protein [Source:UniProtKB/TrEMBL;Acc:D7SPG5]	GO:0050661 NADP binding GO:0004499 N.N-dimethylaniline monooxygenase activity GO:0050660 flavin adenine dinucleotide binding GO:0055114 oxidation-reduction process GO:0016491 oxidoreductase activity	22.8932149898832	23.3958681137804	25.4073283175711	38.1979389606374	45.6071878832649	51.0313883668849
VIT_204s0023g01920	1016.6359	-0.7212	0.1276	-5.65281433684302	1.57841776573316e-08	0.00000117619574290872		gi|297735142|emb|CBI17504.3| unnamed protein product	-	GO:0009507 chloroplast GO:0010310 regulation of hydrogen peroxide metabolic process GO:0009862 systemic acquired resistance. salicylic acid mediated signaling pathway GO:0016567 protein ubiquitination GO:0005871 kinesin complex GO:0001666 response to hypoxia GO:0004842 ubiquitin-protein transferase activity GO:0031347 regulation of defense response GO:0000151 ubiquitin ligase complex GO:0019894 k…	Putative uncharacterized protein [Source:UniProtKB/TrEMBL;Acc:D7SPC5]	GO:0004842 ubiquitin-protein transferase activity GO:0000151 ubiquitin ligase complex GO:0016567 protein ubiquitination GO:0001666 response to hypoxia GO:0031347 regulation of defense response GO:0009862 systemic acquired resistance. salicylic acid mediated signaling pathway GO:0010310 regulation of hydrogen peroxide metabolic process GO:0005488 binding	1158.80067639967	1348.8226573423	1288.24564691684	855.40233005791	877.630210077963	570.913657354525
VIT_204s0023g02110	3056.511	-0.2877	0.0796	-3.61300577139579	0.000302667964184161	0.00528251144414699		gi|297735124|emb|CBI17486.3| unnamed protein product	-	GO:0009507 chloroplast GO:0010200 response to chitin GO:0010583 response to cyclopentenone GO:0009407 toxin catabolic process	Putative uncharacterized protein [Source:UniProtKB/TrEMBL;Acc:D7SPA7]		3059.61085041262	3442.24424769709	3580.5512684577	2666.91064743359	2936.11679832262	2653.63219507802
VIT_204s0023g02130	294.7111	1.0564	0.1554	6.79575976452412	1.07743190160054e-11	1.64875940727962e-09		gi|225430698|ref|XP_002264115.1| PREDICTED: mannan endo-1.4-beta-mannosidase 7	3.2.1.78	GO:0005576 extracellular region GO:0010014 meristem initiation GO:0009845 seed germination GO:0009855 determination of bilateral symmetry GO:0009944 polarity specification of adaxial/abaxial axis GO:0010075 regulation of meristem growth GO:0006000 fructose metabolic process GO:0006013 mannose metabolic process GO:0016985 mannan endo-1.4-beta-mannosidase activity GO:0071944 cell periphery GO:00060…	Putative uncharacterized protein [Source:UniProtKB/TrEMBL;Acc:D7SPA5]	GO:0016985 mannan endo-1.4-beta-mannosidase activity GO:0071944 cell periphery GO:0009944 polarity specification of adaxial/abaxial axis GO:0009845 seed germination GO:0010014 meristem initiation GO:0009855 determination of bilateral symmetry GO:0010075 regulation of meristem growth GO:0004553 hydrolase activity. hydrolyzing O-glycosyl compounds GO:0005975 carbohydrate metabolic process GO:000815…	215.465552845959	207.511178052661	149.620933425696	445.642621207436	428.9540914426	321.072485141651
VIT_204s0023g02200	135.4104	-0.8297	0.194	-4.27680846874713	0.0000189591785670006	0.00053609835768592		gi|359476675|ref|XP_002265700.2| PREDICTED: benzoate carboxyl methyltransferase-like	-	GO:0032259 methylation GO:0046686 response to cadmium ion GO:0016020 membrane GO:0006952 defense response GO:0009611 response to wounding GO:0030795 jasmonate O-methyltransferase activity GO:0051707 response to other organism GO:0080150 S-adenosyl-L-methionine:benzoic acid carboxyl methyl transferase activity GO:0052624 2-phytyl-1.4-naphthoquinone methyltransferase activity	Putative uncharacterized protein [Source:UniProtKB/TrEMBL;Acc:D7SP98]	GO:0032259 methylation GO:0008168 methyltransferase activity	169.679122866193	168.857135082067	182.556359022548	86.8134976378123	72.7249752733144	131.831086614453
VIT_204s0023g02420	387.621	-0.3595	0.1268	-2.83632789367065	0.00456355669945384	0.0417591021206297		gi|225431295|ref|XP_002276158.1| PREDICTED: mitogen-activated protein kinase 4	2.7.11.24	GO:0006468 protein phosphorylation GO:0005524 ATP binding GO:0009069 serine family amino acid metabolic process GO:0005634 nucleus GO:0000165 MAPK cascade GO:0007178 transmembrane receptor protein serine/threonine kinase signaling pathway GO:0005515 protein binding GO:0042542 response to hydrogen peroxide GO:0007623 circadian rhythm GO:0004707 MAP kinase activity	Putative uncharacterized protein [Source:UniProtKB/TrEMBL;Acc:F6GWT2]	GO:0004707 MAP kinase activity GO:0000165 MAPK cascade GO:0000166 nucleotide binding GO:0016772 transferase activity. transferring phosphorus-containing groups GO:0016310 phosphorylation GO:0016301 kinase activity GO:0006468 protein phosphorylation GO:0005524 ATP binding GO:0004674 protein serine/threonine kinase activity GO:0004672 protein kinase activity GO:0016740 transferase activity	428.237786281344	417.056779419564	462.97798267574	291.693352063049	314.319808384664	411.44056870801
VIT_204s0023g02480	3824.3788	-0.2311	0.072	-3.21011545869777	0.00132681665888125	0.0166351943793458		gi|57903611|gb|AAW58106.1| dehydrin 1a	-	GO:0005737 cytoplasm GO:0005634 nucleus GO:0010555 response to mannitol GO:0042631 cellular response to water deprivation GO:0071472 cellular response to salt stress GO:0071482 cellular response to light stimulus	Dehydrin 1; Dehydrin 1a [Source:UniProtKB/TrEMBL;Acc:Q3ZNL4]	GO:0009415 response to water GO:0006950 response to stress	4416.37050348952	4127.84490459656	3843.0936610726	3561.66842975398	3569.68692189014	3427.60825197577
VIT_204s0023g03280	622.4872	-0.2655	0.0893	-2.97411595550429	0.00293834014647955	0.0301738836252325		gi|359476570|ref|XP_002268619.2| PREDICTED: uncharacterized protein LOC100245437	-	GO:0055114 oxidation-reduction process GO:0006468 protein phosphorylation GO:0005524 ATP binding GO:0008270 zinc ion binding GO:0005634 nucleus GO:0016706 oxidoreductase activity. acting on paired donors. with incorporation or reduction of molecular oxygen. 2-oxoglutarate as one donor. and incorporation of one atom each of oxygen into both donors GO:0004672 protein kinase activity	Putative uncharacterized protein [Source:UniProtKB/TrEMBL;Acc:D7SP05]	GO:0005622 intracellular GO:0008150 biological_process GO:0008270 zinc ion binding	717.096293065458	640.84334398616	679.410779455049	550.976331674648	568.24090849149	578.355734824696
VIT_204s0023g03350	952.0975	0.2948	0.1035	2.84799487040379	0.00439956336926106	0.0408030933905656		gi|359476827|ref|XP_003631895.1| PREDICTED: transformation/transcription domain-associated protein	-	GO:0005829 cytosol GO:0005634 nucleus GO:0016310 phosphorylation GO:0003676 nucleic acid binding GO:0009506 plasmodesma GO:0016301 kinase activity GO:0015074 DNA integration GO:0000226 microtubule cytoskeleton organization GO:0000911 cytokinesis by cell plate formation GO:0009616 virus induced gene silencing GO:0010050 vegetative phase change GO:0035196 production of miRNAs involved in gene silen…	Putative uncharacterized protein [Source:UniProtKB/TrEMBL;Acc:F6GWN0]	GO:0016773 phosphotransferase activity. alcohol group as acceptor GO:0016772 transferase activity. transferring phosphorus-containing groups GO:0005515 protein binding GO:0005488 binding	948.04843252222	851.406157010183	765.042886006863	1012.82413910781	946.657305252634	1188.60608737869
VIT_204s0023g03830	1879.6379	0.4017	0.0678	5.92121717096124	3.19567520240404e-09	0.000000269806292088684		gi|359476805|ref|XP_002264893.2| PREDICTED: E3 ubiquitin-protein ligase UPL3-like	-	GO:0005886 plasma membrane GO:0005737 cytoplasm GO:0005634 nucleus GO:0010228 vegetative to reproductive phase transition of meristem GO:0042023 DNA endoreduplication GO:0016926 protein desumoylation GO:0050665 hydrogen peroxide biosynthetic process GO:0004842 ubiquitin-protein transferase activity GO:0010091 trichome branching GO:0042787 protein ubiquitination involved in ubiquitin-dependent pro…	Putative uncharacterized protein [Source:UniProtKB/TrEMBL;Acc:F6GWK5]	GO:0004842 ubiquitin-protein transferase activity GO:0016567 protein ubiquitination GO:0016874 ligase activity GO:0005515 protein binding GO:0005488 binding	1603.19837914446	1662.12384773553	1595.01561104752	2208.53537990594	2048.62557464828	2160.32877419813
VIT_204s0043g00220	517.6931	-0.3754	0.0964	-3.89579361376624	0.0000978777098902856	0.002069117289378		gi|225430586|ref|XP_002264892.1| PREDICTED: probable polyamine oxidase 4	-	GO:0055114 oxidation-reduction process GO:0032259 methylation GO:0005634 nucleus GO:0008168 methyltransferase activity GO:0009611 response to wounding GO:0009805 coumarin biosynthetic process GO:0005777 peroxisome GO:0008131 primary amine oxidase activity GO:0006598 polyamine catabolic process GO:0042398 cellular modified amino acid biosynthetic process GO:0046592 polyamine oxidase activity	Putative uncharacterized protein [Source:UniProtKB/TrEMBL;Acc:D7TDQ5]	GO:0055114 oxidation-reduction process GO:0016491 oxidoreductase activity	580.410332978802	561.50083473073	612.598916101436	475.737967055211	416.627824447123	459.282495301964
VIT_204s0043g00310	184.5281	-0.429	0.1503	-2.85385188325249	0.00431926640743113	0.0403421836277722		gi|225430602|ref|XP_002265803.1| PREDICTED: uncharacterized protein C11orf73 homolog	-	GO:0005829 cytosol GO:0009644 response to high light intensity GO:0034976 response to endoplasmic reticulum stress GO:0006457 protein folding GO:0009408 response to heat GO:0042542 response to hydrogen peroxide	Putative uncharacterized protein [Source:UniProtKB/TrEMBL;Acc:A5C6P1]	GO:0034976 response to endoplasmic reticulum stress GO:0042542 response to hydrogen peroxide GO:0009644 response to high light intensity GO:0006457 protein folding GO:0009408 response to heat GO:0008150 biological_process GO:0003674 molecular_function GO:0005829 cytosol	199.978966235156	214.631659652507	221.137857578859	129.6414898058	173.800364636226	167.978320040996
VIT_204s0043g00570	411.3262	0.4415	0.1077	4.09863008582908	0.0000415602634623852	0.00103682875615986		gi|296085156|emb|CBI28651.3| unnamed protein product	-	GO:0005829 cytosol GO:0005634 nucleus GO:0009507 chloroplast GO:0006886 intracellular protein transport GO:0006094 gluconeogenesis GO:0042742 defense response to bacterium GO:0010498 proteasomal protein catabolic process GO:0007010 cytoskeleton organization GO:0016192 vesicle-mediated transport GO:0030117 membrane coat	Putative uncharacterized protein [Source:UniProtKB/TrEMBL;Acc:F6HI21]	GO:0005515 protein binding GO:0005488 binding	361.578130869625	351.955233363827	333.118304608154	502.360772997474	420.325704545766	498.619190501438
VIT_204s0043g00760	4119.121	0.2489	0.0644	3.86488079145204	0.000111143468802218	0.00228678020624395	SEC	gi|225430656|ref|XP_002270163.1| PREDICTED: probable UDP-N-acetylglucosamine--peptide N-acetylglucosaminyltransferase SEC	-	GO:0005634 nucleus GO:0042802 identical protein binding GO:0016262 protein N-acetylglucosaminyltransferase activity GO:0006493 protein O-linked glycosylation	Putative uncharacterized protein [Source:UniProtKB/TrEMBL;Acc:D7TDT9]	GO:0006493 protein O-linked glycosylation GO:0016757 transferase activity. transferring glycosyl groups GO:0005515 protein binding	3843.3667988898	3591.77436129386	3857.20884347125	4566.38997574893	4399.24469068574	4456.74125070795
VIT_204s0044g00190	11.54	1.9155	0.5637	3.3981724306047	0.000678376483066652	0.00989809464793429		gi|225431409|ref|XP_002279832.1| PREDICTED: probable cinnamyl alcohol dehydrogenase 9	1.1.1.195	GO:0048046 apoplast GO:0055114 oxidation-reduction process GO:0005737 cytoplasm GO:0000166 nucleotide binding GO:0008270 zinc ion binding GO:0009805 coumarin biosynthetic process GO:0009809 lignin biosynthetic process GO:0009811 stilbene biosynthetic process GO:0016747 transferase activity. transferring acyl groups other than amino-acyl groups GO:0045551 cinnamyl-alcohol dehydrogenase activity GO…	Putative uncharacterized protein [Source:UniProtKB/TrEMBL;Acc:D7U461]	GO:0046872 metal ion binding GO:0008270 zinc ion binding GO:0055114 oxidation-reduction process GO:0016491 oxidoreductase activity	4.71330896850535	4.06884662848355	5.64607295946024	21.9927527349124	22.1872805918586	10.631539243101
VIT_204s0044g00710	15147.9883	0.2461	0.0864	2.84778500590878	0.00440246546217471	0.0408077371076263		gi|225431563|ref|XP_002282276.1| PREDICTED: UTP--glucose-1-phosphate uridylyltransferase isoform 1	2.7.7.9	GO:0005982 starch metabolic process GO:0005985 sucrose metabolic process GO:0005886 plasma membrane GO:0046686 response to cadmium ion GO:0005737 cytoplasm GO:0009651 response to salt stress GO:0016036 cellular response to phosphate starvation GO:0009555 pollen development GO:0052543 callose deposition in cell wall GO:0009117 nucleotide metabolic process GO:0006012 galactose metabolic process GO:…	Putative uncharacterized protein [Source:UniProtKB/TrEMBL;Acc:F6I0H8]	GO:0016779 nucleotidyltransferase activity GO:0008152 metabolic process GO:0070569 uridylyltransferase activity GO:0003983 UTP:glucose-1-phosphate uridylyltransferase activity GO:0006011 UDP-glucose metabolic process	14918.9695450247	12676.4916710405	13977.7946233037	16873.0714008852	17147.0700174081	15294.5323551251
VIT_204s0044g01000	735.3202	0.3949	0.0918	4.30042285317018	0.000017047251092989	0.000491873462092153		gi|359477033|ref|XP_002281640.2| PREDICTED: probable pectinesterase/pectinesterase inhibitor 51-like	3.1.1.11	GO:0045330 aspartyl esterase activity GO:0030599 pectinesterase activity GO:0042545 cell wall modification GO:0005982 starch metabolic process GO:0005985 sucrose metabolic process GO:0005886 plasma membrane GO:0009507 chloroplast GO:0043086 negative regulation of catalytic activity GO:0009505 plant-type cell wall GO:0010075 regulation of meristem growth GO:0004857 enzyme inhibitor activity GO:004…	Putative uncharacterized protein [Source:UniProtKB/TrEMBL;Acc:F6I0G4]	GO:0045490 pectin catabolic process GO:0004857 enzyme inhibitor activity GO:0045330 aspartyl esterase activity GO:0042545 cell wall modification GO:0030599 pectinesterase activity GO:0005618 cell wall GO:0043086 negative regulation of catalytic activity GO:0016787 hydrolase activity	587.816961357882	641.86055564328	677.528755135229	865.819949774448	870.234449880677	768.660287276204
VIT_204s0044g01230	3373.8239	-0.4023	0.116	-3.46844890189518	0.000523472066247708	0.008104595974182		gi|225431477|ref|XP_002280908.1| PREDICTED: uncharacterized protein LOC100266089	-	GO:0005634 nucleus	Putative uncharacterized protein [Source:UniProtKB/TrEMBL;Acc:D7U4E7]		3716.78078659279	3168.61431193157	4637.30792403668	3031.5273375124	3091.42776246563	2597.28503708958
VIT_204s0044g01290	2084.0153	-0.3941	0.0644	-6.11626339122508	9.57949448744124e-10	9.32857704660542e-08	MAP3KA	gi|225431467|ref|XP_002280682.1| PREDICTED: serine/threonine-protein kinase cst-1-like isoform 1	2.7.11.1 | 2.7.11.25	GO:0055114 oxidation-reduction process GO:0006468 protein phosphorylation GO:0005524 ATP binding GO:0016787 hydrolase activity GO:0005634 nucleus GO:0009536 plastid GO:0004713 protein tyrosine kinase activity GO:0006487 protein N-linked glycosylation GO:0032440 2-alkenal reductase [NAD(P)] activity	Putative uncharacterized protein [Source:UniProtKB/TrEMBL;Acc:F6I0E6]	GO:0004713 protein tyrosine kinase activity GO:0006487 protein N-linked glycosylation GO:0000166 nucleotide binding GO:0016772 transferase activity. transferring phosphorus-containing groups GO:0016301 kinase activity GO:0006468 protein phosphorylation GO:0005524 ATP binding GO:0004672 protein kinase activity	2402.44091423244	2391.46460589121	2306.42080393951	1787.2005380371	1799.63498133964	1816.93005664596
VIT_204s0044g01420	246.517	-0.7667	0.1558	-4.92094139403499	0.000000861289208147646	0.0000396818165011896		gi|296088539|emb|CBI37530.3| unnamed protein product	-	GO:0005982 starch metabolic process GO:0005985 sucrose metabolic process GO:0005739 mitochondrion GO:0005576 extracellular region GO:0005773 vacuole GO:0004650 polygalacturonase activity	Putative uncharacterized protein [Source:UniProtKB/TrEMBL;Acc:F6I0D8]	GO:0004650 polygalacturonase activity GO:0005576 extracellular region GO:0016798 hydrolase activity. acting on glycosyl bonds GO:0016787 hydrolase activity GO:0005975 carbohydrate metabolic process GO:0008152 metabolic process	245.092066362278	322.456095307322	365.112718045096	194.462234708699	186.126631631703	165.852012192376
VIT_204s0044g01880	798.5373	-1.3052	0.2586	-5.04681737669381	0.000000449230369774354	0.0000227791695490019		gi|296088499|emb|CBI37490.3| unnamed protein product	-	GO:0016021 integral component of membrane GO:0016023 cytoplasmic membrane-bounded vesicle GO:0009926 auxin polar transport GO:0019344 cysteine biosynthetic process GO:0015824 proline transport GO:0055085 transmembrane transport GO:0015992 proton transport GO:0009672 auxin:proton symporter activity	Putative uncharacterized protein [Source:UniProtKB/TrEMBL;Acc:D7U493]	GO:0055085 transmembrane transport GO:0016021 integral component of membrane	974.981626627965	1057.90012340572	1377.6418021083	490.785639979099	557.147268195561	332.767178309062
VIT_204s0044g02020	486.6763	0.4293	0.1013	4.23936990066773	0.0000224148051947959	0.000613685856603207	ZWI	gi|296088489|emb|CBI37480.3| unnamed protein product	-	GO:0055114 oxidation-reduction process GO:0005886 plasma membrane GO:0005524 ATP binding GO:0016491 oxidoreductase activity GO:0006200 NOT_FOUND GO:0009846 pollen germination GO:0045298 tubulin complex GO:0005874 microtubule GO:0003777 microtubule motor activity GO:0008017 microtubule binding GO:0007018 microtubule-based movement GO:0005871 kinesin complex GO:0005516 calmodulin binding GO:0016887…	Putative uncharacterized protein [Source:UniProtKB/TrEMBL;Acc:D7U483]	GO:0010091 trichome branching GO:0009846 pollen germination GO:0005875 microtubule associated complex GO:0005516 calmodulin binding GO:0005856 cytoskeleton GO:0008017 microtubule binding GO:0007018 microtubule-based movement GO:0005871 kinesin complex GO:0003777 microtubule motor activity GO:0016887 ATPase activity GO:0006200 obsolete ATP catabolic process GO:0000166 nucleotide binding GO:0005886…	423.524477312838	424.17726101941	397.107131482037	589.174270635286	499.213813316819	586.860966219176
VIT_204s0069g00780	105.2969	0.8461	0.1942	4.35737860494155	0.000013162946224824	0.000399291566986298		gi|225464331|ref|XP_002271933.1| PREDICTED: probable xyloglucan glycosyltransferase 5	-	GO:0016021 integral component of membrane GO:0005982 starch metabolic process GO:0005985 sucrose metabolic process GO:0005886 plasma membrane GO:0005634 nucleus GO:0005739 mitochondrion GO:0005802 trans-Golgi network GO:0005768 endosome GO:0042546 cell wall biogenesis GO:0030244 cellulose biosynthetic process GO:0016760 cellulose synthase (UDP-forming) activity GO:0006011 UDP-glucose metabolic pr…	Putative uncharacterized protein [Source:UniProtKB/TrEMBL;Acc:A5BPE5]		82.1462420225219	75.2736626269457	67.7528755135229	163.209375559087	123.26266995477	120.136393447042
VIT_204s0069g01180	4063.0321	-0.267	0.0798	-3.34526526316873	0.000822039095757947	0.0114265434405478		gi|225466190|ref|XP_002264628.1| PREDICTED: uncharacterized protein LOC100251247	-	NA	Putative uncharacterized protein [Source:UniProtKB/TrEMBL;Acc:D7T0G2]		4797.47520008581	3991.53854254237	4522.50444052765	3646.16690078812	3585.71106898426	3834.79620498654
VIT_204s0079g00420	110.4929	0.5618	0.183	3.06907267529581	0.00214724349210939	0.0237664636336858	ATEXPA13	gi|225466245|ref|XP_002270003.1| PREDICTED: expansin-A13-like	-	GO:0005618 cell wall GO:0016020 membrane GO:0009831 plant-type cell wall modification involved in multidimensional cell growth GO:0009828 plant-type cell wall loosening GO:0009826 unidimensional cell growth GO:0005576 extracellular region GO:0080167 response to karrikin GO:0006949 syncytium formation	Putative uncharacterized protein [Source:UniProtKB/TrEMBL;Acc:F6HFW4]	GO:0009828 plant-type cell wall loosening GO:0009831 plant-type cell wall modification involved in multidimensional cell growth GO:0009826 unidimensional cell growth GO:0009664 plant-type cell wall organization GO:0005576 extracellular region GO:0016020 membrane	85.51289128574	99.686742397847	82.8090700720835	147.004189333362	133.123683551152	114.820623825491
VIT_204s0079g00610	1530.077	-0.5052	0.107	-4.72354114277586	0.00000231773043202294	0.0000928497006733936		gi|225466259|ref|XP_002271154.1| PREDICTED: universal stress protein A-like protein	-	GO:0005886 plasma membrane GO:0005737 cytoplasm GO:0009506 plasmodesma GO:0009409 response to cold GO:0002238 response to molecule of fungal origin	Putative uncharacterized protein [Source:UniProtKB/TrEMBL;Acc:D7TA35]	GO:0002238 response to molecule of fungal origin GO:0005886 plasma membrane GO:0006950 response to stress GO:0016020 membrane	1692.75124954607	1731.29424041975	1963.89237773225	1086.90499042541	1205.50891215765	1500.11018720155
VIT_204s0079g00790	34.7457	1.0419	0.3178	3.27798313227583	0.00104551643034915	0.0137521919414843		gi|225466273|ref|XP_002272437.1| PREDICTED: medium-chain-fatty-acid--CoA ligase	-	GO:0019761 glucosinolate biosynthetic process GO:0005777 peroxisome GO:0018874 benzoate metabolic process GO:0006744 ubiquinone biosynthetic process GO:0008756 o-succinylbenzoate-CoA ligase activity GO:0019605 butyrate metabolic process GO:0047760 butyrate-CoA ligase activity GO:0018858 benzoate-CoA ligase activity	Putative uncharacterized protein [Source:UniProtKB/TrEMBL;Acc:F6HFX8]	GO:0008152 metabolic process GO:0003824 catalytic activity	26.2598642531013	26.4475030851431	15.0561945585606	49.7730719790124	50.5376946814557	40.3998491237839
VIT_205s0020g00480	18.5476	-1.3696	0.4305	-3.18131353000392	0.00146608869441107	0.0180012202942175		gi|225432128|ref|XP_002274536.1| PREDICTED: solute carrier family 25 member 44	-	GO:0016021 integral component of membrane GO:0055114 oxidation-reduction process GO:0005743 mitochondrial inner membrane GO:0055085 transmembrane transport GO:0006839 mitochondrial transport GO:0006694 steroid biosynthetic process GO:0004420 hydroxymethylglutaryl-CoA reductase (NADPH) activity	Putative uncharacterized protein [Source:UniProtKB/TrEMBL;Acc:D7T662]	GO:0006810 transport GO:0016020 membrane GO:0016021 integral component of membrane	26.2598642531013	29.4991380565058	24.466316157661	8.10259311286248	12.326266995477	10.631539243101
VIT_205s0020g00760	1189.3979	-0.2508	0.0859	-2.92153463856505	0.00348311541722455	0.034387739133532	PDK	gi|225432171|ref|XP_002267959.1| PREDICTED:	2.7.11.2 | 2.7.13.3	GO:0005524 ATP binding GO:0007165 signal transduction GO:0042803 protein homodimerization activity GO:0046777 protein autophosphorylation GO:0009927 histidine phosphotransfer kinase activity GO:0030003 cellular cation homeostasis GO:0070838 divalent metal ion transport GO:0045254 pyruvate dehydrogenase complex GO:0004740 pyruvate dehydrogenase (acetyl-transferring) kinase activity	Putative uncharacterized protein [Source:UniProtKB/TrEMBL;Acc:D7T688]	GO:0004740 pyruvate dehydrogenase (acetyl-transferring) kinase activity GO:0009927 histidine phosphotransfer kinase activity GO:0070838 divalent metal ion transport GO:0030003 cellular cation homeostasis GO:0042803 protein homodimerization activity GO:0046777 protein autophosphorylation GO:0016772 transferase activity. transferring phosphorus-containing groups GO:0016310 phosphorylation GO:000552…	1261.82014385415	1299.9964978005	1317.41702387406	972.311173543497	1083.47886890243	1201.36393447042
VIT_205s0020g01180	979.6938	0.2357	0.0767	3.07095730402213	0.00213373660118384	0.0237006556109461		gi|225432252|ref|XP_002271397.1| PREDICTED: 26S protease regulatory subunit 6A homolog A	-	GO:0005886 plasma membrane GO:0005829 cytosol GO:0005524 ATP binding GO:0005634 nucleus GO:0008233 peptidase activity GO:0006094 gluconeogenesis GO:0006200 NOT_FOUND GO:0009555 pollen development GO:0009630 gravitropism GO:0008568 microtubule-severing ATPase activity GO:0006635 fatty acid beta-oxidation GO:0009560 embryo sac egg cell differentiation GO:0000741 karyogamy GO:0005516 calmodulin bind…	Putative uncharacterized protein [Source:UniProtKB/TrEMBL;Acc:D7T6C5]	GO:0080129 proteasome core complex assembly GO:0010498 proteasomal protein catabolic process GO:0010255 glucose mediated signaling pathway GO:0009553 embryo sac development GO:0009407 toxin catabolic process GO:0007010 cytoskeleton organization GO:0006094 gluconeogenesis GO:0005516 calmodulin binding GO:0000502 proteasome complex GO:0030163 protein catabolic process GO:0051788 response to misfold…	928.521866795555	894.129046609261	875.141308716337	1090.37753033092	1073.61785530605	1016.37515164046
VIT_205s0020g01400	1477.5014	-0.4654	0.0928	-5.01635525491333	0.000000526609162898589	0.0000262370768689503		gi|225432286|ref|XP_002272904.1| PREDICTED: uncharacterized protein LOC100242678	-	GO:0005886 plasma membrane GO:0005783 endoplasmic reticulum GO:0009611 response to wounding GO:0010363 regulation of plant-type hypersensitive response GO:0006612 protein targeting to membrane GO:0043069 negative regulation of programmed cell death GO:0010200 response to chitin GO:0006623 protein targeting to vacuole GO:0006862 nucleotide transport GO:0015802 basic amino acid transport GO:0043090…	Putative uncharacterized protein [Source:UniProtKB/TrEMBL;Acc:F6HE67]	GO:0005515 protein binding	1617.33830604998	1744.51799196232	1782.27703086962	1122.78790278237	1173.46061796941	1424.62625857554
VIT_205s0020g01430	852.1006	-0.252	0.0867	-2.90760726282639	0.00364205417647199	0.0354464318742495	ATVAMP724	gi|225432292|ref|XP_002273101.1| PREDICTED: vesicle-associated membrane protein 724 isoform 1	-	GO:0016021 integral component of membrane GO:0005886 plasma membrane GO:0005774 vacuolar membrane GO:0005768 endosome GO:0009507 chloroplast GO:0009506 plasmodesma GO:0009504 cell plate GO:0048573 photoperiodism. flowering GO:0016192 vesicle-mediated transport GO:0009920 cell plate formation involved in plant-type cell wall biogenesis GO:0072661 protein targeting to plasma membrane	Putative uncharacterized protein [Source:UniProtKB/TrEMBL;Acc:D7T6E9]	GO:0016192 vesicle-mediated transport GO:0003674 molecular_function GO:0048573 photoperiodism. flowering GO:0005886 plasma membrane GO:0006810 transport GO:0016020 membrane GO:0016021 integral component of membrane	922.461898121762	858.52663861003	998.413901664553	767.43131911826	748.204406625454	817.565367794469
VIT_205s0020g01820	443.6003	-0.6159	0.1309	-4.7059208809412	0.00000252722525591443	0.0000993442973878842		gi|225432374|ref|XP_002276206.1| PREDICTED: UPF0497 membrane protein 4	-	GO:0016021 integral component of membrane GO:0005886 plasma membrane GO:0005739 mitochondrion GO:0009506 plasmodesma GO:0043424 protein histidine kinase binding	CASP-like protein VIT_205s0020g01820 [Source:UniProtKB/Swiss-Prot;Acc:A7NW78]	GO:0005886 plasma membrane GO:0016020 membrane GO:0016021 integral component of membrane	533.950573146392	614.395840901017	463.91899483565	321.788697910824	311.854554985568	415.69318440525
VIT_205s0020g01830	734.7436	-0.7196	0.2578	-2.79115612284321	0.00525201324329227	0.046066660684128		gi|225432376|ref|XP_002276229.1| PREDICTED: UPF0497 membrane protein 15	-	GO:0016021 integral component of membrane GO:0005886 plasma membrane GO:0005802 trans-Golgi network GO:0005794 Golgi apparatus GO:0005768 endosome GO:0006865 amino acid transport GO:0010583 response to cyclopentenone GO:0009407 toxin catabolic process GO:0015706 nitrate transport GO:0010167 response to nitrate	CASP-like protein VIT_205s0020g01830 [Source:UniProtKB/Swiss-Prot;Acc:A7NW79]	GO:0005886 plasma membrane GO:0016020 membrane GO:0016021 integral component of membrane	936.601825027278	854.457791981546	952.304305828961	450.272674414786	453.606625433554	761.218209806033
VIT_205s0020g01930	140.9437	-0.5876	0.1678	-3.50277912642241	0.000460431087604581	0.00734711960352093		gi|225432392|ref|XP_002276906.1| PREDICTED: tubby-like F-box protein 6-like	-	GO:0005886 plasma membrane GO:0005829 cytosol GO:0003700 sequence-specific DNA binding transcription factor activity GO:0045893 positive regulation of transcription. DNA-templated GO:0005634 nucleus GO:0005667 transcription factor complex GO:0045449 NOT_FOUND GO:0009536 plastid GO:0009651 response to salt stress GO:0042542 response to hydrogen peroxide GO:0009620 response to fungus GO:0043687 pos…	Putative uncharacterized protein [Source:UniProtKB/TrEMBL;Acc:D7T6J6]	GO:0005515 protein binding	168.332463160906	183.09809828176	157.149030704977	104.176197165375	101.075389362911	131.831086614453
VIT_205s0020g02020	1051.8601	0.3427	0.0985	3.47899570786208	0.000503296647815871	0.00783440473664211	SYD	gi|297736924|emb|CBI26125.3| unnamed protein product	3.6.4.12	GO:0005829 cytosol GO:0005524 ATP binding GO:0003677 DNA binding GO:0045893 positive regulation of transcription. DNA-templated GO:0005634 nucleus GO:0009611 response to wounding GO:0000785 chromatin GO:0003682 chromatin binding GO:0009640 photomorphogenesis GO:0006200 NOT_FOUND GO:0010162 seed dormancy process GO:0009845 seed germination GO:0007062 sister chromatid cohesion GO:0010228 vegetative…	Putative uncharacterized protein [Source:UniProtKB/TrEMBL;Acc:F6HDI4]	GO:0010199 organ boundary specification between lateral organs and the meristem GO:0043044 ATP-dependent chromatin remodeling GO:0040029 regulation of gene expression. epigenetic GO:0016818 hydrolase activity. acting on acid anhydrides. in phosphorus-containing anhydrides GO:0000226 microtubule cytoskeleton organization GO:0050826 response to freezing GO:0019915 lipid storage GO:0010182 sugar med…	950.068422080151	906.335586494711	926.89697751139	1233.90917975877	987.333986337708	1306.61617297712
VIT_205s0020g02130	702.7308	0.3311	0.1039	3.18600358917668	0.00144252807647653	0.0177738955447385		gi|225432422|ref|XP_002277919.1| PREDICTED: probable 1-deoxy-D-xylulose-5-phosphate synthase. chloroplastic	2.2.1.7	GO:0045893 positive regulation of transcription. DNA-templated GO:0009507 chloroplast GO:0009416 response to light stimulus GO:0009965 leaf morphogenesis GO:0030154 cell differentiation GO:0019344 cysteine biosynthetic process GO:0046872 metal ion binding GO:0046777 protein autophosphorylation GO:0009695 jasmonic acid biosynthetic process GO:0010155 regulation of proton transport GO:0016117 carot…	Putative uncharacterized protein [Source:UniProtKB/TrEMBL;Acc:D7T6L3]	GO:0008661 1-deoxy-D-xylulose-5-phosphate synthase activity GO:0016114 terpenoid biosynthetic process GO:0008152 metabolic process GO:0003824 catalytic activity	614.750155463627	711.030948327501	542.023004108183	806.786771380735	813.533621701483	728.26043815242
VIT_205s0020g02270	7926.1199	-0.3526	0.1081	-3.26163804094822	0.00110770484974997	0.0144511864497794		gi|225432454|ref|XP_002278692.1| PREDICTED: uncharacterized protein LOC100257948	-	GO:0005634 nucleus GO:0009860 pollen tube growth	Putative uncharacterized protein [Source:UniProtKB/TrEMBL;Acc:F6HDJ3]	GO:0008150 biological_process GO:0003674 molecular_function GO:0009860 pollen tube growth	8545.22915990021	9563.82400025059	8563.21065518136	6308.44749501436	6225.99745941544	8350.01092153154
VIT_205s0020g02280	55.8656	-1.0455	0.2883	-3.62636188233607	0.000287442452808751	0.00504245260868903	DMP2	gi|359477459|ref|XP_002277209.2| PREDICTED: uncharacterized protein LOC100264790	-	GO:0005783 endoplasmic reticulum GO:0009705 plant-type vacuole membrane GO:0010256 endomembrane system organization	Putative uncharacterized protein [Source:UniProtKB/TrEMBL;Acc:F6HDJ4]	GO:0009705 plant-type vacuole membrane GO:0005783 endoplasmic reticulum GO:0008150 biological_process	69.3529748222931	57.9810644558906	98.8062767905542	25.4652926404249	35.7461742868833	47.8419265939546
VIT_205s0020g02310	622.4729	-0.3355	0.098	-3.42395664117291	0.000617164670502584	0.00925423034798232	PPDK	gi|297736949|emb|CBI26150.3| unnamed protein product	2.7.9.1	GO:0005829 cytosol GO:0005524 ATP binding GO:0008610 lipid biosynthetic process GO:0016874 ligase activity GO:0005634 nucleus GO:0019252 starch biosynthetic process GO:0016310 phosphorylation GO:0009570 chloroplast stroma GO:0009416 response to light stimulus GO:0046872 metal ion binding GO:0016301 kinase activity GO:0015979 photosynthesis GO:0006090 pyruvate metabolic process GO:0015976 carbon u…	Putative uncharacterized protein [Source:UniProtKB/TrEMBL;Acc:F6HDJ6]	GO:0050242 pyruvate. phosphate dikinase activity GO:0006090 pyruvate metabolic process GO:0009570 chloroplast stroma GO:0016874 ligase activity GO:0005829 cytosol GO:0005634 nucleus GO:0016772 transferase activity. transferring phosphorus-containing groups GO:0016310 phosphorylation GO:0016301 kinase activity GO:0005524 ATP binding GO:0003824 catalytic activity	693.529748222931	713.065371641743	678.469767295139	510.463366110336	515.237960410939	624.07135357003
VIT_205s0020g02320	952.0493	0.2234	0.0792	2.82195852668096	0.00477313494971248	0.0430335401910164		gi|225432464|ref|XP_002277269.1| PREDICTED: putative E3 ubiquitin-protein ligase RF298-like	-	GO:0008270 zinc ion binding GO:0005634 nucleus	Putative uncharacterized protein [Source:UniProtKB/TrEMBL;Acc:F6HDJ7]	GO:0046872 metal ion binding GO:0008270 zinc ion binding GO:0005515 protein binding	906.975311510959	906.335586494711	821.503615601465	1046.3920248611	1000.89288003273	1030.19615265649
VIT_205s0020g02340	927.9032	-0.5999	0.1288	-4.6584885773987	0.00000318539478096574	0.000121052064636301		gi|225432466|ref|XP_002278920.1| PREDICTED: peptide methionine sulfoxide reductase B5-like	1.8.4.12	GO:0055114 oxidation-reduction process GO:0005634 nucleus GO:0005783 endoplasmic reticulum GO:0019375 galactolipid biosynthetic process GO:0016036 cellular response to phosphate starvation GO:0042631 cellular response to water deprivation GO:0006464 cellular protein modification process GO:0034599 cellular response to oxidative stress GO:0008113 peptide-methionine (S)-S-oxide reductase activity G…	Putative uncharacterized protein [Source:UniProtKB/TrEMBL;Acc:D7T6N1]	GO:0033743 peptide-methionine (R)-S-oxide reductase activity GO:0055114 oxidation-reduction process GO:0006979 response to oxidative stress GO:0016671 oxidoreductase activity. acting on a sulfur group of donors. disulfide as acceptor GO:0030091 protein repair	1253.74018562242	1061.96897003421	1038.87742454068	616.954589879386	665.618417755759	930.259683771339
VIT_205s0020g02500	421.6992	0.5468	0.1608	3.4005637226114	0.000672470602329102	0.00986770004564938		gi|297736966|emb|CBI26167.3| unnamed protein product	-	GO:0016020 membrane GO:0048573 photoperiodism. flowering	Putative uncharacterized protein [Source:UniProtKB/TrEMBL;Acc:F6HDK5]	GO:0005488 binding	294.245145605263	305.163497136266	429.101544918978	584.544217427936	538.657867702345	378.482797054396
VIT_205s0020g02820	968.9423	0.3218	0.0883	3.64460099977186	0.00026780695192251	0.00474282366285083	ECR1	gi|225432556|ref|XP_002280928.1| PREDICTED: NEDD8-activating enzyme E1 catalytic subunit	-	GO:0055114 oxidation-reduction process GO:0005524 ATP binding GO:0046982 protein heterodimerization activity GO:0020037 heme binding GO:0004601 peroxidase activity GO:0006979 response to oxidative stress GO:0016881 acid-amino acid ligase activity GO:0045116 protein neddylation GO:0019781 NEDD8 activating enzyme activity	Putative uncharacterized protein [Source:UniProtKB/TrEMBL;Acc:D7T6S7]	GO:0045116 protein neddylation GO:0019781 NEDD8 activating enzyme activity GO:0008641 small protein activating enzyme activity GO:0046982 protein heterodimerization activity GO:0006464 cellular protein modification process GO:0016881 acid-amino acid ligase activity GO:0000166 nucleotide binding GO:0005524 ATP binding GO:0003824 catalytic activity	888.795405489581	832.079135524887	861.026126317687	1172.56097476138	1097.03776259745	962.154301500643
VIT_205s0020g02830	151.4173	-0.8922	0.2215	-4.02852746609645	0.0000561273043124944	0.00131776146385184		gi|359477491|ref|XP_003631984.1| PREDICTED: uncharacterized protein LOC100854649	-	GO:0005634 nucleus	Putative uncharacterized protein [Source:UniProtKB/TrEMBL;Acc:D7T6S8]		234.992118572624	190.218579881606	165.618140144167	79.8684178267873	82.585988869696	155.220472949275
VIT_205s0020g02860	290.6075	0.3938	0.1371	2.87257296928213	0.00407144042372686	0.0385617547132904	RHF1A	gi|225432562|ref|XP_002281045.1| PREDICTED: E3 ubiquitin-protein ligase RHF1A	-	GO:0008270 zinc ion binding GO:0009561 megagametogenesis GO:0016020 membrane GO:0009867 jasmonic acid mediated signaling pathway GO:0010363 regulation of plant-type hypersensitive response GO:0006612 protein targeting to membrane GO:0031348 negative regulation of defense response GO:0010310 regulation of hydrogen peroxide metabolic process GO:0009862 systemic acquired resistance. salicylic acid m…	Putative uncharacterized protein [Source:UniProtKB/TrEMBL;Acc:D7T6T1]	GO:0009561 megagametogenesis GO:0055046 microgametogenesis GO:0010498 proteasomal protein catabolic process GO:0004842 ubiquitin-protein transferase activity GO:0016567 protein ubiquitination GO:0031348 negative regulation of defense response GO:0010310 regulation of hydrogen peroxide metabolic process GO:0009862 systemic acquired resistance. salicylic acid mediated signaling pathway GO:0009617 r…	292.898485899976	258.371760908706	200.435590060839	329.891291023687	330.343955478784	331.704024384752
VIT_205s0020g02900	411.8037	-0.3976	0.1095	-3.6317211865281	0.000281537205009116	0.00496937812219488		gi|225432570|ref|XP_002281134.1| PREDICTED: mitochondrial substrate carrier family protein Q	-	GO:0016021 integral component of membrane GO:0009414 response to water deprivation GO:0042538 hyperosmotic salinity response GO:0009738 abscisic acid-activated signaling pathway GO:0009611 response to wounding GO:0009867 jasmonic acid mediated signaling pathway GO:0010363 regulation of plant-type hypersensitive response GO:0006612 protein targeting to membrane GO:0043069 negative regulation of pr…	Putative uncharacterized protein [Source:UniProtKB/TrEMBL;Acc:D7T6T6]	GO:0006810 transport GO:0016020 membrane GO:0055085 transmembrane transport GO:0016021 integral component of membrane	447.091022155365	450.624764104553	508.146566351422	331.048804325524	342.670222474261	391.240644146118
VIT_205s0020g03030	627.5039	-0.5188	0.0985	-5.26868168003978	0.000000137407003647561	0.00000785006211838518		gi|225432596|ref|XP_002281432.1| PREDICTED: probable LRR receptor-like serine/threonine-protein kinase At1g67720	2.7.11.1	GO:0005886 plasma membrane GO:0007165 signal transduction GO:0016023 cytoplasmic membrane-bounded vesicle GO:0016310 phosphorylation GO:0016301 kinase activity	Putative uncharacterized protein [Source:UniProtKB/TrEMBL;Acc:D7T6U7]	GO:0007165 signal transduction GO:0005515 protein binding	789.142587298325	659.153153814336	767.865922486593	489.628126677261	512.772707011844	546.461117095393
VIT_205s0020g03170	67.9399	0.7745	0.2417	3.205095430495	0.00135017707304476	0.0168295889853921	LOX5	gi|225432618|ref|XP_002278007.1| PREDICTED: linoleate 9S-lipoxygenase 5. chloroplastic	-	GO:0009753 response to jasmonic acid GO:0009507 chloroplast GO:0009611 response to wounding GO:0005506 iron ion binding GO:0010311 lateral root formation GO:0009737 response to abscisic acid GO:0009695 jasmonic acid biosynthetic process GO:0034440 lipid oxidation GO:0031408 oxylipin biosynthetic process GO:0016165 linoleate 13S-lipoxygenase activity GO:0009816 defense response to bacterium. incom…	Lipoxygenase [Source:UniProtKB/TrEMBL;Acc:F6HDN6]	GO:0051213 dioxygenase activity GO:0031408 oxylipin biosynthetic process GO:1900366 negative regulation of defense response to insect GO:0048364 root development GO:0034440 lipid oxidation GO:0016702 oxidoreductase activity. acting on single donors with incorporation of molecular oxygen. incorporation of two atoms of oxygen GO:0016165 linoleate 13S-lipoxygenase activity GO:0010311 lateral root fo…	51.8463986535589	52.8950061702862	45.1685836756819	93.7585774488372	102.308016062459	61.6629276099859
VIT_205s0020g03190	3545.9557	-0.7596	0.0741	-10.2525034473936	1.15317419707552e-24	1.02966051244389e-21		gi|225432622|ref|XP_002281854.1| PREDICTED: phosphate metabolism protein 8	-	GO:0016787 hydrolase activity GO:0008152 metabolic process	Putative uncharacterized protein [Source:UniProtKB/TrEMBL;Acc:F6HDN8]	GO:0016787 hydrolase activity GO:0008152 metabolic process GO:0003824 catalytic activity	4354.4241570463	4218.37674208032	4802.92606418085	2504.85878517634	2688.35883171354	2706.78989129352
VIT_205s0020g03200	103.9336	-0.6661	0.2185	-3.04831381373831	0.00230129468728591	0.0250583796984709		gi|225432624|ref|XP_002281882.1| PREDICTED: thermospermine synthase ACAULIS5	2.5.1.16	GO:0016021 integral component of membrane GO:0005737 cytoplasm GO:0006525 arginine metabolic process GO:0006560 proline metabolic process GO:0019482 beta-alanine metabolic process GO:0010014 meristem initiation GO:0009926 auxin polar transport GO:0010218 response to far red light GO:0007389 pattern specification process GO:0008361 regulation of cell size GO:0043481 anthocyanin accumulation in tis…	Putative uncharacterized protein [Source:UniProtKB/TrEMBL;Acc:D7T6W1]	GO:0008152 metabolic process GO:0003824 catalytic activity	132.645980970794	96.6351074264844	153.384982065337	65.9782582047373	73.9576019728621	100.99962280946
VIT_205s0020g03270	48.0384	0.9371	0.3	3.12341919780306	0.00178762941875559	0.0208139813913397		gi|225432634|ref|XP_002278198.1| PREDICTED: G-type lectin S-receptor-like serine/threonine-protein kinase RLK1	2.7.11.1	GO:0006468 protein phosphorylation GO:0005524 ATP binding GO:0009069 serine family amino acid metabolic process GO:0004674 protein serine/threonine kinase activity GO:0004715 non-membrane spanning protein tyrosine kinase activity GO:0048544 recognition of pollen GO:0050321 tau-protein kinase activity	Putative uncharacterized protein [Source:UniProtKB/TrEMBL;Acc:F6HDP3]	GO:0048544 recognition of pollen GO:0016772 transferase activity. transferring phosphorus-containing groups GO:0006468 protein phosphorylation GO:0005524 ATP binding GO:0004674 protein serine/threonine kinase activity GO:0004672 protein kinase activity GO:0005515 protein binding	35.686482190112	42.7228895990773	20.7022675180209	56.7181517900373	50.5376946814557	81.8628521718779
VIT_205s0020g03320	70.2421	0.8514	0.2607	3.26596256171632	0.00109092671436768	0.0142837226566445		gi|225432644|ref|XP_002278327.1| PREDICTED: primary amine oxidase	-	GO:0005507 copper ion binding GO:0055114 oxidation-reduction process GO:0008131 primary amine oxidase activity GO:0048038 quinone binding GO:0009308 amine metabolic process GO:0052595 aliphatic-amine oxidase activity GO:0097185 cellular response to azide GO:0052597 diamine oxidase activity GO:0052594 aminoacetone:oxygen oxidoreductase(deaminating) activity GO:0052596 phenethylamine:oxygen oxidore…	Putative uncharacterized protein [Source:UniProtKB/TrEMBL;Acc:D7T6W8]	GO:0048038 quinone binding GO:0009308 amine metabolic process GO:0008131 primary amine oxidase activity GO:0005507 copper ion binding GO:0046872 metal ion binding GO:0055114 oxidation-reduction process GO:0016491 oxidoreductase activity	55.8863777694206	58.9982761130115	34.8174499166715	103.018683863537	106.005896161102	62.726081534296
VIT_205s0020g03330	821.0079	-0.4083	0.1286	-3.17372494259264	0.00150496235698911	0.018371474242476	HSP70T-2	gi|225432646|ref|XP_002282143.1| PREDICTED: heat shock cognate 70 kDa protein 4	-	GO:0055114 oxidation-reduction process GO:0005524 ATP binding GO:0046686 response to cadmium ion GO:0005737 cytoplasm GO:0009644 response to high light intensity GO:0006457 protein folding GO:0042542 response to hydrogen peroxide GO:0032440 2-alkenal reductase [NAD(P)] activity GO:0010286 heat acclimation	Putative uncharacterized protein [Source:UniProtKB/TrEMBL;Acc:F6HDP6]	GO:0010286 heat acclimation GO:0006457 protein folding GO:0000166 nucleotide binding GO:0005524 ATP binding	838.968996393953	911.421644780316	1058.6386798988	827.62201081381	740.808646428168	548.587424944013
VIT_205s0020g03340	45.3611	1.0139	0.2684	3.77798023769405	0.000158105421701454	0.00310397345079177		gi|225432648|ref|XP_002278344.1| PREDICTED: uncharacterized protein LOC100246068	-	NA	Putative uncharacterized protein [Source:UniProtKB/TrEMBL;Acc:F6HDP7]		32.3198329268939	25.4302914280222	31.9944134369414	60.1906916955498	61.631334977385	60.5997736856758
VIT_205s0020g03730	25.1404	-1.7667	0.5012	-3.52496869438658	0.000423532840521969	0.00689357013647296		gi|359477539|ref|XP_002282896.2| PREDICTED: non-specific lipid-transfer protein-like protein At2g13820-like	-	GO:0006869 lipid transport GO:0008289 lipid binding	Putative uncharacterized protein [Source:UniProtKB/TrEMBL;Acc:F6HDR8]	GO:0008289 lipid binding GO:0006869 lipid transport	13.4665970528724	52.8950061702862	50.8146566351422	9.26010641469997	7.39576019728621	17.0104627889616
VIT_205s0020g03750	13.4529	-1.9926	0.5845	-3.40930932279196	0.000651275883003328	0.00962260117137417		gi|225432724|ref|XP_002278974.1| PREDICTED: uncharacterized protein LOC100257872	-	GO:0009941 chloroplast envelope GO:0008233 peptidase activity GO:0006508 proteolysis GO:0009561 megagametogenesis GO:0015706 nitrate transport GO:0031225 anchored component of membrane GO:0006869 lipid transport GO:0010167 response to nitrate GO:0000041 transition metal ion transport GO:0008289 lipid binding	Putative uncharacterized protein [Source:UniProtKB/TrEMBL;Acc:F6HDR9]	GO:0009941 chloroplast envelope GO:0010167 response to nitrate GO:0015706 nitrate transport	10.0999477896543	26.4475030851431	28.2303647973012	4.63005320734999	4.9305067981908	6.37892354586061
VIT_205s0020g03890	792.725	0.6396	0.1077	5.93813055770834	2.88290430199934e-09	0.000000244604439762212		gi|359477550|ref|XP_003631994.1| PREDICTED: uncharacterized protein LOC100254535	-	GO:0005886 plasma membrane GO:0008270 zinc ion binding GO:0005634 nucleus GO:0016310 phosphorylation GO:0003676 nucleic acid binding GO:0010363 regulation of plant-type hypersensitive response GO:0006612 protein targeting to membrane GO:0016301 kinase activity GO:0015074 DNA integration GO:0009963 positive regulation of flavonoid biosynthetic process	Putative uncharacterized protein [Source:UniProtKB/TrEMBL;Acc:F6HDT0]		704.303025865229	642.877767300401	510.028590671242	985.04381986371	923.237397961228	990.859457457015
VIT_205s0020g03970	189.1989	1.5324	0.4565	3.35715595084194	0.000787486817993771	0.0110806085814448		gi|225432766|ref|XP_002279213.1| PREDICTED: sulfate transporter 3.1	-	GO:0016021 integral component of membrane GO:0009507 chloroplast GO:0055085 transmembrane transport GO:0008272 sulfate transport GO:0008271 secondary active sulfate transmembrane transporter activity	Putative uncharacterized protein [Source:UniProtKB/TrEMBL;Acc:F6HDT3]	GO:0015116 sulfate transmembrane transporter activity GO:0008272 sulfate transport GO:0008271 secondary active sulfate transmembrane transporter activity GO:0016020 membrane GO:0055085 transmembrane transport GO:0016021 integral component of membrane	115.812734654703	53.9122178274071	121.390568628395	335.678857532874	334.041835577427	174.357243586857
[truncated: 1,494 more rows]
