# Supplementary material for: Transcriptomic and biochemical investigations support the role of rootstock-scion interaction in grapevine berry quality
Source: BMC Genomics. 2020 Jul 8;21:468. doi: 10.1186/s12864-020-06795-5 (PMC7341580; doi:10.1186/s12864-020-06795-5)
Supplement: Supplementary file 4 — Additional file 4. List of differentially expressed genes, indicating for each gene in each comparison FDR, Log2 Fold Change, expression level for each sample as the output of DESeq2 and Blast2GO field description (Folder containing 6 TSV files 4.47 Mb). [file 12864_2020_6795_MOESM4_ESM.zip › Additional file 4/DEG_DESEQ2_0.05_NOFC_2012_M-T2 P-T2.tsv]

id	baseMean	log2FoldChange	lfcSE	stat	pvalue	padj	GENE_NAME	Blast2GO_best_hit	Blast2GO_EC	B2GO_GO_info	ENSEMBL_GENE_descript	ENSEMBL_GO_info	2012_M101_t2_repA	2012_M101_t2_repB	2012_M101_t2_repC	2012_Paulsen_t2_repA	2012_Paulsen_t2_repB	2012_Paulsen_t2_repC
VIT_200s0160g00110	84.4567	0.7736	0.2103	3.67770533797429	0.000235341604011388	0.0128851536230399		gi|147859369|emb|CAN83953.1| hypothetical protein VITISV_018322	-	GO:0005524 ATP binding GO:0007165 signal transduction GO:0006952 defense response GO:0043531 ADP binding GO:0017111 nucleoside-triphosphatase activity	Putative uncharacterized protein [Source:UniProtKB/TrEMBL;Acc:F6HWJ7]	GO:0005515 protein binding	59.5854081294436	69.9867806476506	57.4770536893377	119.841417818298	90.1196526122121	109.729845293546
VIT_200s0181g00010	281.06	0.6033	0.1719	3.50966640363678	0.000448669216517093	0.0200488901709393		gi|310877798|gb|ADP37130.1| putative hexose transporter	-	GO:0016021 integral component of membrane GO:0055114 oxidation-reduction process GO:0005886 plasma membrane GO:0005634 nucleus GO:0009506 plasmodesma GO:0009627 systemic acquired resistance GO:0005773 vacuole GO:0034219 carbohydrate transmembrane transport GO:0005351 sugar:proton symporter activity GO:0009624 response to nematode GO:0032440 2-alkenal reductase [NAD(P)] activity GO:0031347 regulat…	Putative hexose transporter [Source:UniProtKB/TrEMBL;Acc:E3VWU0]	GO:0022891 substrate-specific transmembrane transporter activity GO:0006810 transport GO:0005215 transporter activity GO:0016020 membrane GO:0055085 transmembrane transport GO:0022857 transmembrane transporter activity GO:0016021 integral component of membrane	260.766248480468	200.239955741889	205.660082732161	394.093893210171	251.925392529593	373.674608296942
VIT_200s0181g00250	869.321	0.4022	0.1007	3.99331698734567	0.0000651553715960159	0.00497724986258708		gi|302144199|emb|CBI23326.3| unnamed protein product	-	GO:0016310 phosphorylation GO:0046486 glycerolipid metabolic process GO:0009737 response to abscisic acid GO:0009845 seed germination GO:0006687 glycosphingolipid metabolic process GO:0009395 phospholipid catabolic process GO:0009705 plant-type vacuole membrane GO:0004143 diacylglycerol kinase activity GO:0003951 NAD+ kinase activity GO:0007205 protein kinase C-activating G-protein coupled recept…	Putative uncharacterized protein [Source:UniProtKB/TrEMBL;Acc:F6H7U2]	GO:0007205 protein kinase C-activating G-protein coupled receptor signaling pathway GO:0004143 diacylglycerol kinase activity GO:0003951 NAD+ kinase activity GO:0008152 metabolic process	672.738478880815	734.861196800332	840.601910206563	1034.78455000799	934.991395851701	997.948457872388
VIT_200s0199g00310	2134.4753	0.6713	0.1076	6.23881354643388	4.40902141341277e-10	0.000000505210867956912		gi|359495661|ref|XP_003635050.1| PREDICTED: uncharacterized protein LOC100853358	-	GO:0031225 anchored component of membrane	Putative uncharacterized protein [Source:UniProtKB/TrEMBL;Acc:F6GZ66]		1432.61260835953	1656.35380866106	1851.83882355335	2441.76888804781	2552.02470806401	2872.25284234594
VIT_200s0214g00150	190.4699	0.6839	0.1894	3.61125101331738	0.000304723549660982	0.0155680738333168		gi|225470222|ref|XP_002270549.1| PREDICTED: F-box protein PP2-B1	-	GO:0030246 carbohydrate binding	Putative uncharacterized protein [Source:UniProtKB/TrEMBL;Acc:F6I211]	GO:0005515 protein binding	126.218552704305	163.302488177851	151.775344898407	260.424619489762	276.503479605651	164.59476794032
VIT_200s0262g00010	50.0938	1.0123	0.2761	3.66667248185401	0.000245727194262223	0.013355495615235		gi|359496132|ref|XP_003635160.1| PREDICTED: cysteine-rich receptor-like protein kinase 29-like	2.7.11.1	GO:0005886 plasma membrane GO:0005524 ATP binding GO:0009069 serine family amino acid metabolic process GO:0005739 mitochondrion GO:0009507 chloroplast GO:0009737 response to abscisic acid GO:0000186 activation of MAPKK activity GO:0004709 MAP kinase kinase kinase activity GO:0007178 transmembrane receptor protein serine/threonine kinase signaling pathway GO:0009751 response to salicylic acid GO:…	Putative uncharacterized protein [Source:UniProtKB/TrEMBL;Acc:E0CW16]	GO:0016772 transferase activity. transferring phosphorus-containing groups GO:0006468 protein phosphorylation GO:0005524 ATP binding GO:0004674 protein serine/threonine kinase activity GO:0004672 protein kinase activity	33.9572756006506	38.8815448042504	26.942368916877	84.1194567378435	57.348869844135	59.3134298884035
VIT_200s0274g00090	1231.6412	0.2999	0.0954	3.14477092708428	0.00166216925222587	0.0476152127575132		gi|359496238|ref|XP_003635188.1| PREDICTED: flavoprotein wrbA-like	-	GO:0055114 oxidation-reduction process GO:0005886 plasma membrane GO:0016023 cytoplasmic membrane-bounded vesicle GO:0009733 response to auxin GO:0009506 plasmodesma GO:0045892 negative regulation of transcription. DNA-templated GO:0005773 vacuole GO:0010181 FMN binding GO:0050625 2-hydroxy-1.4-benzoquinone reductase activity	Putative uncharacterized protein [Source:UniProtKB/TrEMBL;Acc:F6GZ23]	GO:0045892 negative regulation of transcription. DNA-templated GO:0010181 FMN binding GO:0055114 oxidation-reduction process GO:0016491 oxidoreductase activity	1121.23079813469	1100.34771796028	1086.67554631404	1360.89148503278	1202.27809280383	1518.42380514313
VIT_200s0301g00060	87.9888	1.0022	0.2757	3.63534020020426	0.000277614037132492	0.0144593648820761		gi|359496315|ref|XP_003635207.1| PREDICTED: uncharacterized protein LOC100853563	-	NA	Putative uncharacterized protein [Source:UniProtKB/TrEMBL;Acc:F6GYY0]		48.0527484914868	49.5739696254192	79.0309488228393	165.934270825335	99.3364352657338	86.004473338185
VIT_200s0301g00090	576.0404	1.0382	0.1632	6.36059044539957	2.00979669841338e-10	0.000000370365634215757		gi|359496334|ref|XP_002262771.2| PREDICTED: probable NADH dehydrogenase-like	-	GO:0050660 flavin adenine dinucleotide binding GO:0005777 peroxisome GO:0010264 myo-inositol hexakisphosphate biosynthetic process GO:0006744 ubiquinone biosynthetic process GO:0015992 proton transport GO:0006814 sodium ion transport GO:0008137 NADH dehydrogenase (ubiquinone) activity GO:0006120 mitochondrial electron transport. NADH to ubiquinone GO:0071482 cellular response to light stimulus GO…	Putative uncharacterized protein [Source:UniProtKB/TrEMBL;Acc:D7SSG5]	GO:0050660 flavin adenine dinucleotide binding GO:0055114 oxidation-reduction process GO:0016491 oxidoreductase activity	344.057679199045	442.277572148348	344.862322136026	818.148140874916	565.29600274933	941.600699478405
VIT_200s0313g00080	452.0601	-0.3813	0.1164	-3.276888062455	0.00104957971019056	0.0347162014657258		gi|297744860|emb|CBI38274.3| unnamed protein product	-	GO:0009941 chloroplast envelope GO:0005886 plasma membrane GO:0005829 cytosol GO:0005524 ATP binding GO:0003677 DNA binding GO:0003723 RNA binding GO:0006281 DNA repair GO:0007062 sister chromatid cohesion GO:0045298 tubulin complex GO:0031048 chromatin silencing by small RNA GO:0000913 preprophase band assembly GO:0003964 RNA-directed DNA polymerase activity GO:0045132 meiotic chromosome segrega…	Putative uncharacterized protein [Source:UniProtKB/TrEMBL;Acc:F6I1W4]	GO:0008017 microtubule binding GO:0007018 microtubule-based movement GO:0005874 microtubule GO:0005871 kinesin complex GO:0003777 microtubule motor activity GO:0000166 nucleotide binding GO:0005524 ATP binding	469.635528590131	557.950167940993	511.006930456768	410.226391762634	423.972002061998	339.56938611111
VIT_200s0323g00080	1173.1683	-0.3737	0.0929	-4.02193703078941	0.0000577214907153037	0.00458400076264803		gi|359496425|ref|XP_002264221.2| PREDICTED: elongation factor G. chloroplastic-like	-	GO:0009941 chloroplast envelope GO:0048046 apoplast GO:0005524 ATP binding GO:0045893 positive regulation of transcription. DNA-templated GO:0005840 ribosome GO:0005739 mitochondrion GO:0043085 positive regulation of catalytic activity GO:0019252 starch biosynthetic process GO:0000023 maltose metabolic process GO:0009570 chloroplast stroma GO:0003746 translation elongation factor activity GO:0006…	Putative uncharacterized protein [Source:UniProtKB/TrEMBL;Acc:F6HHS2]	GO:0006414 translational elongation GO:0003746 translation elongation factor activity GO:0005622 intracellular GO:0006184 obsolete GTP catabolic process GO:0005525 GTP binding GO:0003924 GTPase activity GO:0000166 nucleotide binding GO:0016226 iron-sulfur cluster assembly GO:0009791 post-embryonic development GO:0005524 ATP binding GO:0048481 ovule development GO:0009658 chloroplast organization …	1182.73831620379	1394.87541985248	1398.30894678592	1064.74490446257	1010.77383100288	987.568607641918
VIT_200s0347g00030	964.9448	-0.3577	0.1075	-3.32699780207687	0.000877870659019272	0.0312824309897221		gi|147788101|emb|CAN67068.1| hypothetical protein VITISV_015160	-	GO:0008270 zinc ion binding GO:0003700 sequence-specific DNA binding transcription factor activity GO:0005634 nucleus GO:0005667 transcription factor complex GO:0045449 NOT_FOUND GO:0006355 regulation of transcription. DNA-templated	Putative uncharacterized protein [Source:UniProtKB/TrEMBL;Acc:A5ARZ7]	GO:0005622 intracellular GO:0008270 zinc ion binding	1180.81620626413	970.094542866046	1096.55441491689	757.075110640592	834.630873624464	950.497713961665
VIT_200s0349g00020	493.0768	-0.3903	0.1176	-3.32060564313786	0.000898223574329295	0.0317385519369836		gi|359496529|ref|XP_002272810.2| PREDICTED: protein MID1-COMPLEMENTING ACTIVITY 1-like	-	GO:0019344 cysteine biosynthetic process GO:0005887 integral component of plasma membrane GO:0007020 microtubule nucleation GO:0006655 phosphatidylglycerol biosynthetic process GO:0048528 post-embryonic root development GO:0033500 carbohydrate homeostasis GO:0007231 osmosensory signaling pathway GO:0007638 mechanosensory behavior GO:0070509 calcium ion import	Putative uncharacterized protein [Source:UniProtKB/TrEMBL;Acc:F6H5I8]		574.710871958182	477.270962472173	625.961037835443	452.862280794144	419.875654215988	407.779830482774
VIT_200s0370g00010	931.0918	0.4004	0.0805	4.97431868207291	0.000000654775172471124	0.000164123489324715		gi|297742896|emb|CBI35687.3| unnamed protein product	2.7.11.1	GO:0006468 protein phosphorylation GO:0005524 ATP binding GO:0009069 serine family amino acid metabolic process GO:0009536 plastid GO:0010200 response to chitin GO:0009595 detection of biotic stimulus GO:0004674 protein serine/threonine kinase activity GO:0004715 non-membrane spanning protein tyrosine kinase activity GO:0002237 response to molecule of bacterial origin GO:0009581 detection of exte…	Putative uncharacterized protein [Source:UniProtKB/TrEMBL;Acc:D7TYW0]	GO:0016772 transferase activity. transferring phosphorus-containing groups GO:0006468 protein phosphorylation GO:0005524 ATP binding GO:0004674 protein serine/threonine kinase activity GO:0004672 protein kinase activity	766.921865924129	834.981174671276	807.372988542415	1061.28794048704	1039.44826592495	1076.53875247452
VIT_200s0370g00070	207.8938	0.5778	0.1622	3.56232529475901	0.000367584520215676	0.0173435025685291		gi|359496593|ref|XP_002270520.2| PREDICTED: epoxide hydrolase 2	-	GO:0016787 hydrolase activity GO:0008152 metabolic process GO:0004715 non-membrane spanning protein tyrosine kinase activity	Putative uncharacterized protein [Source:UniProtKB/TrEMBL;Acc:D7TYW6]	GO:0008152 metabolic process GO:0003824 catalytic activity	153.768795172758	193.435685401145	152.673423862303	215.4840878079	232.467740261047	299.532820936437
VIT_200s0379g00020	125.011	-0.6059	0.1851	-3.27358646082457	0.0010619189754779	0.0349800907692329		gi|297739380|emb|CBI29396.3| unnamed protein product	-	GO:0005886 plasma membrane GO:0000166 nucleotide binding GO:0005739 mitochondrion GO:0006886 intracellular protein transport GO:0016192 vesicle-mediated transport GO:0030126 COPI vesicle coat GO:0005198 structural molecule activity	Putative uncharacterized protein [Source:UniProtKB/TrEMBL;Acc:F6HJH4]	GO:0005515 protein binding	135.188399089383	152.610063356683	167.042687284638	97.9473126399548	115.721826649772	81.5559660965548
VIT_200s0477g00010	445.3427	0.6007	0.131	4.58559303240452	0.00000452699639023833	0.000705068699924304		gi|359495661|ref|XP_003635050.1| PREDICTED: uncharacterized protein LOC100853358	-	GO:0031225 anchored component of membrane	Putative uncharacterized protein [Source:UniProtKB/TrEMBL;Acc:F6I7I3]		293.442117454679	368.402637020272	402.339375825364	478.213349948014	576.560959325857	553.097733709362
VIT_200s0510g00050	1058.9078	0.3466	0.0881	3.93278555529864	0.0000839671406575336	0.00601339674298283		gi|296084698|emb|CBI25840.3| unnamed protein product	-	GO:0016023 cytoplasmic membrane-bounded vesicle GO:0006508 proteolysis GO:0006865 amino acid transport GO:0031225 anchored component of membrane GO:0004190 aspartic-type endopeptidase activity	Putative uncharacterized protein [Source:UniProtKB/TrEMBL;Acc:D7T5Q6]	GO:0031225 anchored component of membrane GO:0006865 amino acid transport GO:0008233 peptidase activity GO:0006508 proteolysis GO:0004190 aspartic-type endopeptidase activity GO:0016787 hydrolase activity	984.120289105649	884.555144296696	924.123253848882	1209.93739143474	1094.74896184608	1255.96187788694
VIT_200s0587g00030	1160.1472	0.472	0.0936	5.04024482081867	0.000000464936686916166	0.000126415497144223		gi|225470342|ref|XP_002269338.1| PREDICTED: CBS domain-containing protein CBSX5	-	GO:0009753 response to jasmonic acid GO:0009611 response to wounding GO:0003824 catalytic activity GO:0009695 jasmonic acid biosynthetic process GO:0009620 response to fungus GO:0030554 adenyl nucleotide binding	Putative uncharacterized protein [Source:UniProtKB/TrEMBL;Acc:F6HD56]		1043.06499392187	866.086410514677	1004.95036059951	1430.03076454334	1311.85539768459	1304.89545754488
VIT_200s0615g00030	3366.0396	0.8179	0.1443	5.66775058809775	1.44684364577084e-08	0.0000080265783452764		gi|359497141|ref|XP_003635436.1| PREDICTED: probable mannitol dehydrogenase-like isoform 2	1.1.1.195	GO:0055114 oxidation-reduction process GO:0008270 zinc ion binding GO:0006558 L-phenylalanine metabolic process GO:0006570 tyrosine metabolic process GO:0009805 coumarin biosynthetic process GO:0009617 response to bacterium GO:0009809 lignin biosynthetic process GO:0009811 stilbene biosynthetic process GO:0009626 plant-type hypersensitive response GO:0019384 caprolactam catabolic process GO:00421…	Putative uncharacterized protein [Source:UniProtKB/TrEMBL;Acc:F6GZD1]	GO:0046872 metal ion binding GO:0008270 zinc ion binding GO:0055114 oxidation-reduction process GO:0016491 oxidoreductase activity	2671.09211281344	2375.6623875397	2262.26091005377	5497.7250424144	3534.12410414482	3855.37294274622
VIT_200s0768g00040	502.9682	-0.5499	0.1702	-3.23073652569762	0.00123471698603164	0.0391449207310663		gi|296088212|emb|CBI35727.3| unnamed protein product	-	GO:0016021 integral component of membrane GO:0005829 cytosol GO:0005524 ATP binding GO:0009069 serine family amino acid metabolic process GO:0000186 activation of MAPKK activity GO:0004709 MAP kinase kinase kinase activity GO:0007178 transmembrane receptor protein serine/threonine kinase signaling pathway GO:0009814 defense response. incompatible interaction GO:0016998 cell wall macromolecule cat…	Putative uncharacterized protein [Source:UniProtKB/TrEMBL;Acc:F6HWV5]	GO:0016772 transferase activity. transferring phosphorus-containing groups GO:0006468 protein phosphorylation GO:0005524 ATP binding GO:0004672 protein kinase activity	662.487225869298	562.810361041524	566.687826218313	273.100154066697	491.561741521157	461.161917382337
VIT_200s0780g00010	2316.2661	-0.2724	0.0828	-3.28916254829264	0.0010048597241227	0.0337129713585818	PFK2	gi|359497303|ref|XP_003635479.1| PREDICTED: 6-phosphofructokinase 2-like	2.7.1.11	GO:0005886 plasma membrane GO:0005524 ATP binding GO:0009536 plastid GO:0006508 proteolysis GO:0016310 phosphorylation GO:0006094 gluconeogenesis GO:0006096 glycolytic process GO:0043086 negative regulation of catalytic activity GO:0006098 pentose-phosphate shunt GO:0042802 identical protein binding GO:0004252 serine-type endopeptidase activity GO:0006000 fructose metabolic process GO:0006013 man…	Putative uncharacterized protein [Source:UniProtKB/TrEMBL;Acc:F6I7K1]	GO:0006002 fructose 6-phosphate metabolic process GO:0005945 6-phosphofructokinase complex GO:0003872 6-phosphofructokinase activity GO:0006096 glycolytic process GO:0005829 cytosol GO:0005524 ATP binding	2638.41624383923	2311.50783861268	2650.2310224568	2098.37713314538	2056.36661869684	2142.69765471857
VIT_200s1291g00030	465.4905	-0.5849	0.1721	-3.39947805213401	0.000675145981657575	0.026584348358654		gi|296087016|emb|CBI33279.3| unnamed protein product	2.7.11.1	GO:0005829 cytosol GO:0005524 ATP binding GO:0009069 serine family amino acid metabolic process GO:0005634 nucleus GO:0000186 activation of MAPKK activity GO:0004709 MAP kinase kinase kinase activity GO:0007178 transmembrane receptor protein serine/threonine kinase signaling pathway GO:0004713 protein tyrosine kinase activity GO:0046777 protein autophosphorylation GO:0005777 peroxisome GO:0009814…	Putative uncharacterized protein [Source:UniProtKB/TrEMBL;Acc:F6HRZ2]	GO:0016772 transferase activity. transferring phosphorus-containing groups GO:0006468 protein phosphorylation GO:0005524 ATP binding GO:0004674 protein serine/threonine kinase activity GO:0004672 protein kinase activity	631.092763521526	528.789009337805	515.497325276247	254.663012863882	466.983654445099	395.917144505093
VIT_200s2188g00010	338.8011	-0.4807	0.1453	-3.30854900016935	0.000937807724574041	0.0327050250382973		gi|225469988|ref|XP_002277785.1| PREDICTED: tonoplast dicarboxylate transporter-like	-	GO:0016021 integral component of membrane GO:0042803 protein homodimerization activity GO:0005634 nucleus GO:0030145 manganese ion binding GO:0000287 magnesium ion binding GO:0010072 primary shoot apical meristem specification GO:0005773 vacuole GO:0006635 fatty acid beta-oxidation GO:0016558 protein import into peroxisome matrix GO:0003729 mRNA binding GO:0035725 sodium ion transmembrane transpo…	Putative uncharacterized protein [Source:UniProtKB/TrEMBL;Acc:F6HDE8]	GO:0006814 sodium ion transport GO:0005215 transporter activity GO:0016020 membrane GO:0055085 transmembrane transport	456.180759012514	355.766134958891	373.600848980695	281.166403342929	331.804175526781	234.288048059194
VIT_200s2648g00010	72.5665	1.0318	0.2339	4.41123992679355	0.0000102780352963073	0.00122133512758045		gi|147827159|emb|CAN66469.1| hypothetical protein VITISV_016566	-	GO:0009536 plastid GO:0050660 flavin adenine dinucleotide binding GO:0005509 calcium ion binding GO:0005777 peroxisome GO:0006744 ubiquinone biosynthetic process GO:0015992 proton transport GO:0006814 sodium ion transport GO:0008137 NADH dehydrogenase (ubiquinone) activity GO:0006120 mitochondrial electron transport. NADH to ubiquinone GO:0015036 disulfide oxidoreductase activity GO:0031314 extri…	Putative uncharacterized protein [Source:UniProtKB/TrEMBL;Acc:D7TS31]	GO:0055114 oxidation-reduction process GO:0016491 oxidoreductase activity	43.567825298948	50.5460082455255	49.3943430142745	120.993739143474	81.9269569201928	88.9701448326052
VIT_201s0010g01280	243.7293	0.4153	0.1249	3.32561081830693	0.000882250209069038	0.0312824309897221		gi|297738251|emb|CBI27452.3| unnamed protein product	-	NA	Putative uncharacterized protein [Source:UniProtKB/TrEMBL;Acc:D7TAC9]		197.336620471706	215.792573663589	213.742793407224	276.557118042225	268.310783913631	290.635806453177
VIT_201s0010g01710	260.9842	0.5313	0.1417	3.74999137879136	0.000176840650101771	0.0104298684795965	ATPSKR1	gi|225425114|ref|XP_002273186.1| PREDICTED: phytosulfokine receptor 1	2.7.11.1	GO:0016021 integral component of membrane GO:0055114 oxidation-reduction process GO:0005886 plasma membrane GO:0006468 protein phosphorylation GO:0005524 ATP binding GO:0009069 serine family amino acid metabolic process GO:0016023 cytoplasmic membrane-bounded vesicle GO:0009507 chloroplast GO:0006144 purine nucleobase metabolic process GO:0009611 response to wounding GO:0004713 protein tyrosine k…	Putative uncharacterized protein [Source:UniProtKB/TrEMBL;Acc:F6HG10]	GO:0006182 cGMP biosynthetic process GO:0004383 guanylate cyclase activity GO:0045087 innate immune response GO:0007169 transmembrane receptor protein tyrosine kinase signaling pathway GO:0004713 protein tyrosine kinase activity GO:0001653 peptide receptor activity GO:0031347 regulation of defense response GO:0009611 response to wounding GO:0016772 transferase activity. transferring phosphorus-co…	205.665763543563	211.904419183164	224.519740973975	365.285860080772	299.033392758704	259.496255761765
VIT_201s0010g01840	1667.9364	0.4857	0.1391	3.49037983924244	0.0004823344636819	0.0209337740707153		gi|225468805|ref|XP_002263365.1| PREDICTED: GEM-like protein 5	-	GO:0005737 cytoplasm GO:0010286 heat acclimation	Putative uncharacterized protein [Source:UniProtKB/TrEMBL;Acc:D7TAG7]		1376.23071679618	1359.88202952866	1436.02826326955	2342.66925408268	2044.07757515881	1448.73052502425
VIT_201s0010g02450	39.1487	0.9726	0.295	3.29734677271609	0.000976029141366905	0.0334379369641207		gi|225425886|ref|XP_002270661.1| PREDICTED: uncharacterized protein LOC100259604	-	GO:0010150 leaf senescence GO:0005777 peroxisome	Putative uncharacterized protein [Source:UniProtKB/TrEMBL;Acc:D7TAM5]	GO:0005777 peroxisome	31.3944623477714	21.3848496423377	26.0442899529811	59.9207089091488	50.1802611136181	45.9679081635127
VIT_201s0010g02940	133.221	0.7561	0.2262	3.34243405345568	0.000830470860905209	0.0301412071281479		gi|225425811|ref|XP_002264177.1| PREDICTED: probable calcium-binding protein CML31	-	GO:0005509 calcium ion binding	Putative uncharacterized protein [Source:UniProtKB/TrEMBL;Acc:F6HG69]	GO:0005509 calcium ion binding	68.5552545145211	109.840364072007	121.240660125947	197.046946605085	175.118870416912	127.523874260067
VIT_201s0010g02980	19.4404	1.4539	0.4267	3.40745023183291	0.000655728654625118	0.0262979976937404		gi|225425806|ref|XP_002264785.1| PREDICTED: probable calcium-binding protein CML31	-	GO:0005509 calcium ion binding	Putative uncharacterized protein [Source:UniProtKB/TrEMBL;Acc:F6HG73]	GO:0005509 calcium ion binding	8.32914307185771	13.6085406814876	9.87886860285491	36.87428240563	28.6744349220675	19.2768647137311
VIT_201s0010g03020	53.7952	0.9393	0.279	3.36620736098957	0.000762093961985863	0.0286311740940918		gi|225425794|ref|XP_002264459.1| PREDICTED: probable calcium-binding protein CML31	-	GO:0005509 calcium ion binding	Putative uncharacterized protein [Source:UniProtKB/TrEMBL;Acc:F6HG76]	GO:0005509 calcium ion binding	28.1909457816722	41.7976606645691	42.2097113031073	77.2055287867879	82.9510438816952	50.4164154051429
VIT_201s0010g03040	29.546	1.7998	0.3979	4.52333872380381	0.00000608717059385604	0.000879465977172234		gi|225425790|ref|XP_002264326.1| PREDICTED: probable calcium-binding protein CML31	-	GO:0005509 calcium ion binding	Putative uncharacterized protein [Source:UniProtKB/TrEMBL;Acc:F6HG77]	GO:0005509 calcium ion binding	8.96984638507753	12.6365020613814	18.8596582418139	42.6358890315097	64.5174785746518	29.6567149442017
VIT_201s0010g03690	154.08	-0.4986	0.158	-3.15511753620876	0.00160433459296678	0.0469431619359472	ECT9	gi|225425406|ref|XP_002271343.1| PREDICTED: uncharacterized protein LOC100248968	-	GO:0005829 cytosol GO:0016571 histone methylation	Putative uncharacterized protein [Source:UniProtKB/TrEMBL;Acc:D7TAY9]	GO:0016571 histone methylation GO:0008150 biological_process GO:0003674 molecular_function	171.067784629693	177.883067479445	193.985056201515	133.669273720409	135.179478918318	112.695516787967
VIT_201s0010g03780	487.2792	-0.3487	0.1091	-3.19694405941041	0.00138891859586775	0.0426023558602494		gi|225425392|ref|XP_002276961.1| PREDICTED: histidine kinase 3	2.7.13.3 | 3.1.3.16	GO:0005886 plasma membrane GO:0005524 ATP binding GO:0009414 response to water deprivation GO:0009873 ethylene-activated signaling pathway GO:0000303 response to superoxide GO:0010150 leaf senescence GO:0045449 NOT_FOUND GO:0005739 mitochondrion GO:0009863 salicylic acid mediated signaling pathway GO:0035556 intracellular signal transduction GO:0042742 defense response to bacterium GO:0006355 reg…	Putative uncharacterized protein [Source:UniProtKB/TrEMBL;Acc:D7TAZ7]	GO:0023014 signal transduction by phosphorylation GO:0000155 phosphorelay sensor kinase activity GO:0004871 signal transducer activity GO:0007165 signal transduction GO:0000160 phosphorelay signal transduction system GO:0000156 phosphorelay response regulator activity GO:0035556 intracellular signal transduction GO:0016020 membrane GO:0006355 regulation of transcription. DNA-templated GO:0016772 …	536.909376478212	590.999481024605	512.803088384559	414.835677063338	475.176350137118	392.951473010673
VIT_201s0011g00060	515.1044	0.3554	0.112	3.17400228207595	0.00150352508640271	0.0447487002524532		gi|147778529|emb|CAN71712.1| hypothetical protein VITISV_013459	-	NA	Putative uncharacterized protein [Source:UniProtKB/TrEMBL;Acc:F6HF04]		511.281243949419	429.641070086966	411.320165464323	546.200308133395	569.39235059534	622.791013828236
VIT_201s0011g00760	345.202	-0.6981	0.1681	-4.1528793950641	0.0000328317794801435	0.00292604114678035		gi|297738063|emb|CBI27264.3| unnamed protein product	3.2.1.21	GO:0005982 starch metabolic process GO:0005985 sucrose metabolic process GO:0048046 apoplast GO:0016023 cytoplasmic membrane-bounded vesicle GO:0009507 chloroplast GO:0046486 glycerolipid metabolic process GO:0009505 plant-type cell wall GO:0046872 metal ion binding GO:0006687 glycosphingolipid metabolic process GO:0042973 glucan endo-1.3-beta-D-glucosidase activity GO:0004565 beta-galactosidase …	Putative uncharacterized protein [Source:UniProtKB/TrEMBL;Acc:F6HF75]	GO:0008422 beta-glucosidase activity GO:0016798 hydrolase activity. acting on glycosyl bonds GO:0016787 hydrolase activity GO:0004553 hydrolase activity. hydrolyzing O-glycosyl compounds GO:0005975 carbohydrate metabolic process GO:0008152 metabolic process GO:0003824 catalytic activity	429.911923170502	395.619718383247	458.918350550805	225.854979734484	353.310001718332	207.597004609412
VIT_201s0011g01360	612.8124	0.3205	0.0871	3.67815128461136	0.000234930607389313	0.0128851536230399	RAN1	gi|359472765|ref|XP_002276004.2| PREDICTED: copper-transporting ATPase RAN1-like	3.6.3.4	GO:0016021 integral component of membrane GO:0005507 copper ion binding GO:0005524 ATP binding GO:0009873 ethylene-activated signaling pathway GO:0000303 response to superoxide GO:0005802 trans-Golgi network GO:0005794 Golgi apparatus GO:0005768 endosome GO:0009863 salicylic acid mediated signaling pathway GO:0008219 cell death GO:0010119 regulation of stomatal movement GO:0006487 protein N-linke…	Putative uncharacterized protein [Source:UniProtKB/TrEMBL;Acc:A5B663]	GO:0043682 copper-transporting ATPase activity GO:0046034 ATP metabolic process GO:0000303 response to superoxide GO:0010119 regulation of stomatal movement GO:0006825 copper ion transport GO:0009755 hormone-mediated signaling pathway GO:0009873 ethylene-activated signaling pathway GO:0015662 ATPase activity. coupled to transmembrane movement of ions. phosphorylative mechanism GO:0006754 ATP bios…	534.346563225333	557.950167940993	543.33777315702	666.041725951692	687.162351168117	688.03578670548
VIT_201s0011g02040	2315.9713	-0.3362	0.0893	-3.7650915774345	0.000166488052324804	0.0100406065240395		gi|225423737|ref|XP_002278479.1| PREDICTED: probable splicing factor 3A subunit 1-like	-	GO:0003723 RNA binding GO:0006396 RNA processing	Putative uncharacterized protein [Source:UniProtKB/TrEMBL;Acc:F6HFR3]	GO:0006396 RNA processing GO:0003723 RNA binding GO:0005515 protein binding	2480.16252547394	2527.30041227627	2750.81586641314	2049.97963748799	2219.19644557572	1868.37304148471
VIT_201s0011g02320	2356.7492	0.4842	0.152	3.18469086499342	0.00144908715819824	0.0436139891028445		gi|359473025|ref|XP_003631233.1| PREDICTED: uncharacterized protein LOC100266416	-	GO:0050832 defense response to fungus GO:0016020 membrane GO:0009507 chloroplast GO:0009697 salicylic acid biosynthetic process GO:0031348 negative regulation of defense response GO:0042742 defense response to bacterium GO:0010310 regulation of hydrogen peroxide metabolic process GO:0009862 systemic acquired resistance. salicylic acid mediated signaling pathway GO:0000165 MAPK cascade GO:0045088 …	Putative uncharacterized protein [Source:UniProtKB/TrEMBL;Acc:D7T9F2]		1711.95925292337	2181.25466351844	2001.81801052396	2014.25767640754	2958.58723178046	3272.61849409266
VIT_201s0011g02600	36.5838	1.3072	0.3172	4.12132206779564	0.0000376704359023819	0.00333872449030945		gi|359473013|ref|XP_002278207.2| PREDICTED: uncharacterized protein LOC100247541	-	NA	Putative uncharacterized protein [Source:UniProtKB/TrEMBL;Acc:D7T9C6]		17.9396927701551	17.4966951619127	27.8404478807729	42.6358890315097	54.2766089596277	59.3134298884035
VIT_201s0011g03020	179.1347	-1.0014	0.1971	-5.07982125036041	0.000000377790167222038	0.000108223390403142	HAK5	gi|225423887|ref|XP_002281572.1| PREDICTED: potassium transporter 5-like isoform 1	-	GO:0016021 integral component of membrane GO:0005886 plasma membrane GO:0071805 potassium ion transmembrane transport GO:0009674 potassium:sodium symporter activity	Putative uncharacterized protein [Source:UniProtKB/TrEMBL;Acc:F6HF11]	GO:0009674 potassium:sodium symporter activity GO:0071805 potassium ion transmembrane transport GO:0015079 potassium ion transmembrane transporter activity GO:0006813 potassium ion transport GO:0016020 membrane	187.726070773408	220.652766764121	309.837242544086	132.516952395233	118.79408753428	105.281338051916
VIT_201s0011g03160	646.7941	-0.5944	0.0987	-6.0240412864427	1.70114941254917e-09	0.0000015161021597841		gi|225423909|ref|XP_002278845.1| PREDICTED: uncharacterized protein LOC100259509	-	GO:0055114 oxidation-reduction process GO:0050832 defense response to fungus GO:0003677 DNA binding GO:0045893 positive regulation of transcription. DNA-templated GO:0005667 transcription factor complex GO:0009867 jasmonic acid mediated signaling pathway GO:0005515 protein binding GO:0003713 transcription coactivator activity GO:0045941 NOT_FOUND GO:0050660 flavin adenine dinucleotide binding GO:…	Putative uncharacterized protein [Source:UniProtKB/TrEMBL;Acc:F6HFQ0]	GO:0031349 positive regulation of defense response GO:0009585 red. far-red light phototransduction GO:0009911 positive regulation of flower development GO:0010114 response to red light GO:0003713 transcription coactivator activity GO:0010218 response to far red light GO:0003677 DNA binding GO:0050832 defense response to fungus GO:0045893 positive regulation of transcription. DNA-templated GO:0009…	750.904283093633	811.652247788726	775.940224806058	497.802812476005	571.440524518345	473.024603360018
VIT_201s0011g03370	708.735	0.4394	0.1266	3.47206837228493	0.000516464782356991	0.0218604961439864		gi|359472972|ref|XP_002279093.2| PREDICTED: uncharacterized protein LOC100242253	-	GO:0003677 DNA binding GO:0009536 plastid GO:0003723 RNA binding GO:0009506 plasmodesma GO:0006333 chromatin assembly or disassembly GO:0046872 metal ion binding GO:0006487 protein N-linked glycosylation GO:0000956 nuclear-transcribed mRNA catabolic process GO:0030001 metal ion transport	Putative uncharacterized protein [Source:UniProtKB/TrEMBL;Acc:F6HFN9]	GO:0006333 chromatin assembly or disassembly GO:0008150 biological_process GO:0003723 RNA binding GO:0009506 plasmodesma GO:0003677 DNA binding GO:0003682 chromatin binding	580.47720177716	576.418901723011	651.107248824528	929.923309416982	869.449830315546	645.033550036388
VIT_201s0011g03450	128.5641	0.8977	0.1739	5.16197777423204	0.000000244354308347348	0.0000753833041251569		gi|225423961|ref|XP_002282429.1| PREDICTED: alpha-xylosidase isoform 1	3.2.1.177	GO:0005982 starch metabolic process GO:0005985 sucrose metabolic process GO:0048046 apoplast GO:0005829 cytosol GO:0046686 response to cadmium ion GO:0016023 cytoplasmic membrane-bounded vesicle GO:0009507 chloroplast GO:0009506 plasmodesma GO:0009505 plant-type cell wall GO:0009664 plant-type cell wall organization GO:0009832 plant-type cell wall biogenesis GO:0030246 carbohydrate binding GO:000…	Putative uncharacterized protein [Source:UniProtKB/TrEMBL;Acc:F6HEX2]	GO:0030246 carbohydrate binding GO:0004553 hydrolase activity. hydrolyzing O-glycosyl compounds GO:0005975 carbohydrate metabolic process GO:0003824 catalytic activity	94.1833870433141	88.4555144296695	85.3175015701106	155.563378898752	153.613044225362	194.251482884521
VIT_201s0011g03580	713.2716	0.3124	0.0941	3.3198418125787	0.000900684683357621	0.0317555685503801		gi|225423987|ref|XP_002282662.1| PREDICTED: uncharacterized protein LOC100266248	-	NA	Putative uncharacterized protein [Source:UniProtKB/TrEMBL;Acc:D7T944]		632.374170147966	619.188601007687	660.088038463487	838.889924728083	820.293656163431	708.795487166421
VIT_201s0011g04140	8743.9665	-0.4119	0.1067	-3.85940946914285	0.000113661353405586	0.00750352029354904		gi|225424089|ref|XP_002283405.1| PREDICTED: uncharacterized protein LOC100250808	-	GO:0005829 cytosol GO:0005634 nucleus GO:0009507 chloroplast	Putative uncharacterized protein [Source:UniProtKB/TrEMBL;Acc:F6HEU9]	GO:0005634 nucleus GO:0005829 cytosol GO:0005515 protein binding	10808.6648940184	8751.26369681665	10392.5697702034	7619.1486020633	8050.34760437045	6841.80413762734
VIT_201s0011g04320	140.4805	0.5122	0.1615	3.17157776980679	0.00151613266678473	0.0449003450033082		gi|297737752|emb|CBI26953.3| unnamed protein product	2.7.7.19	GO:0005634 nucleus GO:0003723 RNA binding GO:0005739 mitochondrion GO:0006351 transcription. DNA-templated GO:0000278 mitotic cell cycle GO:0043631 RNA polyadenylation GO:0004652 polynucleotide adenylyltransferase activity	Putative uncharacterized protein [Source:UniProtKB/TrEMBL;Acc:F6HFL7]	GO:0031123 RNA 3'-end processing GO:0043631 RNA polyadenylation GO:0004652 polynucleotide adenylyltransferase activity GO:0003723 RNA binding GO:0016779 nucleotidyltransferase activity GO:0005634 nucleus	107.63815662093	124.420943373601	115.852186342571	176.305162751919	152.588957263859	166.07760368753
VIT_201s0011g05330	1876.9318	-0.284	0.0788	-3.60555869616779	0.000311482075225978	0.0157627616743695		gi|359472842|ref|XP_002284689.2| PREDICTED: putative clathrin assembly protein At2g01600-like isoform 1	-	GO:0055114 oxidation-reduction process GO:0005886 plasma membrane GO:0006486 protein glycosylation GO:0006623 protein targeting to vacuole GO:0032440 2-alkenal reductase [NAD(P)] activity GO:0030276 clathrin binding GO:0005545 1-phosphatidylinositol binding GO:0048268 clathrin coat assembly GO:0030118 clathrin coat	Putative uncharacterized protein [Source:UniProtKB/TrEMBL;Acc:D7T8P7]	GO:0048268 clathrin coat assembly GO:0030276 clathrin binding GO:0030118 clathrin coat GO:0005545 1-phosphatidylinositol binding GO:0005543 phospholipid binding	2188.0018146457	1951.85354917337	2042.23156389928	1734.24359438979	1694.86392128649	1650.39618664483
VIT_201s0011g05520	60.3957	-1.1013	0.2621	-4.20250349136806	0.0000263979175713308	0.00247646429052216		gi|359472598|ref|XP_002281148.2| PREDICTED: uncharacterized protein LOC100262719	-	GO:0005634 nucleus GO:0045492 xylan biosynthetic process GO:0010413 glucuronoxylan metabolic process GO:0006487 protein N-linked glycosylation	Putative uncharacterized protein [Source:UniProtKB/TrEMBL;Acc:F6HFE8]		74.3215843334995	71.9308578878632	100.584843956341	31.1126757797503	39.939391498594	44.4850724163026
VIT_201s0011g05810	712.4918	-0.293	0.0916	-3.19882651739224	0.00137988176550087	0.0425856696817481	ADO3	gi|225424384|ref|XP_002281284.1| PREDICTED: adagio protein 3-like	-	GO:0005829 cytosol GO:0005634 nucleus GO:0006355 regulation of transcription. DNA-templated GO:0019005 SCF ubiquitin ligase complex GO:0010114 response to red light GO:0016567 protein ubiquitination GO:0006511 ubiquitin-dependent protein catabolic process GO:0004842 ubiquitin-protein transferase activity GO:0009785 blue light signaling pathway GO:0009911 positive regulation of flower development …	Putative uncharacterized protein [Source:UniProtKB/TrEMBL;Acc:F6HFD3]	GO:0001047 core promoter binding GO:0010468 regulation of gene expression GO:0009911 positive regulation of flower development GO:0007623 circadian rhythm GO:0004842 ubiquitin-protein transferase activity GO:0006511 ubiquitin-dependent protein catabolic process GO:0004871 signal transducer activity GO:0007165 signal transduction GO:0016567 protein ubiquitination GO:0009637 response to blue light …	775.891712309206	787.35128228607	793.003725120081	696.002080406267	636.982090054499	585.720120147984
VIT_201s0011g06140	1702.9561	0.4961	0.1381	3.59296948288149	0.000326930889205165	0.0163383966499354		gi|359473099|ref|XP_003631249.1| PREDICTED: U-box domain-containing protein 21-like	-	GO:0016567 protein ubiquitination GO:0004842 ubiquitin-protein transferase activity GO:0000151 ubiquitin ligase complex GO:0032491 detection of molecule of fungal origin	Putative uncharacterized protein [Source:UniProtKB/TrEMBL;Acc:F6HFB5]	GO:0052542 defense response by callose deposition GO:0051707 response to other organism GO:0043069 negative regulation of programmed cell death GO:0010200 response to chitin GO:0004842 ubiquitin-protein transferase activity GO:0000151 ubiquitin ligase complex GO:0009693 ethylene biosynthetic process GO:0016567 protein ubiquitination GO:0050832 defense response to fungus GO:0030968 endoplasmic ret…	1164.79862343364	1684.54292864415	1390.22623611085	2008.49606978166	1684.62305167146	2285.04988645074
VIT_201s0011g06190	210.3755	0.5716	0.1641	3.48418312779207	0.000493641604434595	0.0211737930971652	WOL	gi|359473065|ref|XP_002285117.2| PREDICTED: histidine kinase 4-like	-	GO:0006468 protein phosphorylation GO:0005524 ATP binding GO:0009414 response to water deprivation GO:0045449 NOT_FOUND GO:0016020 membrane GO:0005783 endoplasmic reticulum GO:0035556 intracellular signal transduction GO:0042742 defense response to bacterium GO:0006355 regulation of transcription. DNA-templated GO:0016036 cellular response to phosphate starvation GO:0031537 regulation of anthocya…	Putative uncharacterized protein [Source:UniProtKB/TrEMBL;Acc:F6HFB2]	GO:0033500 carbohydrate homeostasis GO:0019955 cytokine binding GO:0010086 embryonic root morphogenesis GO:0009885 transmembrane histidine kinase cytokinin receptor activity GO:0007231 osmosensory signaling pathway GO:0031537 regulation of anthocyanin metabolic process GO:0009884 cytokinin receptor activity GO:0005034 osmosensor activity GO:0071329 cellular response to sucrose stimulus GO:0048831…	143.51754216124	208.016264702739	157.163818681783	222.398015758956	250.90130556809	280.255956222706
VIT_201s0011g06290	2246.5276	-0.6981	0.11	-6.34470575969679	2.22850958108367e-10	0.000000370365634215757		gi|225424458|ref|XP_002285160.1| PREDICTED: purple acid phosphatase 3 isoform 1	3.1.3.2	GO:0030145 manganese ion binding GO:0003993 acid phosphatase activity GO:0006771 riboflavin metabolic process GO:0019497 hexachlorocyclohexane metabolic process GO:0042542 response to hydrogen peroxide GO:0005773 vacuole GO:0015706 nitrate transport GO:0006470 protein dephosphorylation GO:0004722 protein serine/threonine phosphatase activity GO:0008287 protein serine/threonine phosphatase complex…	Putative uncharacterized protein [Source:UniProtKB/TrEMBL;Acc:D7T8G2]	GO:0003993 acid phosphatase activity GO:0016787 hydrolase activity	2716.58204805205	2460.22974748894	3161.23795291357	1525.67343453294	1803.41713920574	1812.02528309073
VIT_201s0011g06600	760.4319	0.9301	0.1624	5.72749723062197	1.01923101003781e-08	0.00000654020154521063		gi|225424524|ref|XP_002285267.1| PREDICTED: glutamate decarboxylase 1	4.1.1.15	GO:0055114 oxidation-reduction process GO:0005829 cytosol GO:0046686 response to cadmium ion GO:0005634 nucleus GO:0019482 beta-alanine metabolic process GO:0030170 pyridoxal phosphate binding GO:0005516 calmodulin binding GO:0006522 alanine metabolic process GO:0006531 aspartate metabolic process GO:0016706 oxidoreductase activity. acting on paired donors. with incorporation or reduction of mole…	Putative uncharacterized protein [Source:UniProtKB/TrEMBL;Acc:F6HF90]	GO:0006536 glutamate metabolic process GO:0004351 glutamate decarboxylase activity GO:0019752 carboxylic acid metabolic process GO:0016831 carboxy-lyase activity GO:0030170 pyridoxal phosphate binding GO:0016829 lyase activity GO:0003824 catalytic activity	433.75614304982	477.270962472173	660.088038463487	770.902966542703	1090.65261400007	1129.92083937409
VIT_201s0026g00770	26.274	-1.5527	0.3857	-4.02524392660312	0.0000569162865354083	0.00454254262985582		gi|296086497|emb|CBI32086.3| unnamed protein product	-	GO:0005634 nucleus GO:0003723 RNA binding GO:0009793 embryo development ending in seed dormancy GO:0003964 RNA-directed DNA polymerase activity GO:0006278 RNA-dependent DNA replication	Putative uncharacterized protein [Source:UniProtKB/TrEMBL;Acc:F6HPK3]		36.5200888535299	45.6858151449942	35.923158555836	9.21857060140751	18.4335653070434	11.8626859776807
VIT_201s0026g00840	911.2357	0.4854	0.1283	3.78409251037661	0.000154270437718664	0.00948201671219465		gi|296086494|emb|CBI32083.3| unnamed protein product	-	GO:0031072 heat shock protein binding GO:0009737 response to abscisic acid GO:0009958 positive gravitropism GO:0006457 protein folding GO:0051082 unfolded protein binding GO:0008092 cytoskeletal protein binding	Putative uncharacterized protein [Source:UniProtKB/TrEMBL;Acc:D7TNL0]		818.818834294934	617.244523767474	838.805752278771	1130.4272199976	911.437395737145	1150.68053983503
VIT_201s0026g01020	506.8611	-0.6097	0.1356	-4.49780395719671	0.00000686589617196684	0.000941390652911898		gi|225424811|ref|XP_002267941.1| PREDICTED: microtubule-associated protein SPIRAL2-like	-	GO:0009507 chloroplast	Putative uncharacterized protein [Source:UniProtKB/TrEMBL;Acc:F6HPI9]	GO:0005515 protein binding GO:0005488 binding	681.067621952672	580.307056203436	575.668615857272	322.649971049263	475.176350137118	406.296994735564
VIT_201s0026g01710	214.3846	-0.5071	0.1409	-3.59959202597031	0.000318716827321203	0.0160277596987045		gi|225424920|ref|XP_002270296.1| PREDICTED: uncharacterized protein LOC100258796	-	GO:0031072 heat shock protein binding GO:0008270 zinc ion binding GO:0005634 nucleus GO:0016020 membrane GO:0005739 mitochondrion GO:0003676 nucleic acid binding GO:0006184 NOT_FOUND GO:0003924 GTPase activity GO:0005525 GTP binding GO:0051082 unfolded protein binding GO:0007264 small GTPase mediated signal transduction GO:0015031 protein transport	Putative uncharacterized protein [Source:UniProtKB/TrEMBL;Acc:D7TND8]	GO:0031072 heat shock protein binding GO:0051082 unfolded protein binding GO:0008270 zinc ion binding GO:0003676 nucleic acid binding	258.844138540809	254.67411846784	243.379399215789	194.742303954734	186.383826993439	148.283574721009
VIT_201s0026g02080	2116.056	0.402	0.1276	3.14999232786867	0.00163274750201028	0.0471434728717602		gi|359473368|ref|XP_003631294.1| PREDICTED: F-box/kelch-repeat protein SKIP11-like	-	GO:0005829 cytosol GO:0005634 nucleus GO:0019375 galactolipid biosynthetic process GO:0016036 cellular response to phosphate starvation GO:0009610 response to symbiotic fungus GO:0005777 peroxisome GO:0006623 protein targeting to vacuole GO:0006888 ER to Golgi vesicle-mediated transport GO:0042631 cellular response to water deprivation GO:0000041 transition metal ion transport GO:0042406 extrinsi…	Putative uncharacterized protein [Source:UniProtKB/TrEMBL;Acc:F6HPD7]	GO:0005515 protein binding	1622.26078907259	2198.75135868036	1649.77105667677	2089.15856254398	2545.88018629499	2590.51405037602
VIT_201s0026g02590	110.0761	0.8744	0.2044	4.27824661809454	0.0000188371253853118	0.00196224133396865		gi|225425656|ref|XP_002269392.1| PREDICTED: probable calcium-binding protein CML30	-	GO:0005509 calcium ion binding	Putative uncharacterized protein [Source:UniProtKB/TrEMBL;Acc:F6HPQ4]	GO:0005509 calcium ion binding	78.1658042128185	92.3436689100946	61.9674485088172	123.298381793825	134.155391956816	170.52611092916
VIT_201s0127g00160	285.0367	0.6784	0.1434	4.73137269480026	0.0000022300665474065	0.000425889613732083		gi|225425605|ref|XP_002265829.1| PREDICTED: cysteine-rich receptor-like protein kinase 2	2.7.11.1	GO:0005886 plasma membrane GO:0005524 ATP binding GO:0009069 serine family amino acid metabolic process GO:0016023 cytoplasmic membrane-bounded vesicle GO:0009644 response to high light intensity GO:0005576 extracellular region GO:0009506 plasmodesma GO:0006857 oligopeptide transport GO:0034976 response to endoplasmic reticulum stress GO:0006457 protein folding GO:0009408 response to heat GO:0042…	Putative uncharacterized protein [Source:UniProtKB/TrEMBL;Acc:F6HHS8]	GO:0000166 nucleotide binding GO:0016772 transferase activity. transferring phosphorus-containing groups GO:0006468 protein phosphorylation GO:0005524 ATP binding GO:0004674 protein serine/threonine kinase activity GO:0004672 protein kinase activity	202.462246977464	252.730041227627	202.965845840474	294.99425924504	365.59904525636	391.468637263463
VIT_201s0127g00470	634.6952	-1.3677	0.2979	-4.59083347587593	0.00000441479472400812	0.000694334676103316		gi|225425563|ref|XP_002265947.1| PREDICTED: glycogenin-1 isoform 1	2.4.1.123	GO:0005737 cytoplasm GO:0005634 nucleus GO:0010325 raffinose family oligosaccharide biosynthetic process GO:0046872 metal ion binding GO:0006979 response to oxidative stress GO:0070417 cellular response to cold GO:0006012 galactose metabolic process GO:0047216 inositol 3-alpha-galactosyltransferase activity GO:0052576 carbohydrate storage	Putative uncharacterized protein [Source:UniProtKB/TrEMBL;Acc:F6HHV4]	GO:0016757 transferase activity. transferring glycosyl groups	983.479585792429	636.685296169599	1125.29294176156	338.782469601726	436.261045600027	287.670134958757
VIT_201s0127g00590	2960.1213	-0.3587	0.0841	-4.26560965816761	0.0000199357065937149	0.002024105096053		gi|359473192|ref|XP_003631262.1| PREDICTED: probable nucleoredoxin 1-like	1.8.1.8	GO:0055114 oxidation-reduction process GO:0005829 cytosol GO:0046686 response to cadmium ion GO:0010183 pollen tube guidance GO:0045454 cell redox homeostasis GO:0016853 isomerase activity GO:0080092 regulation of pollen tube growth GO:0016209 antioxidant activity GO:0047134 protein-disulfide reductase activity	Putative uncharacterized protein [Source:UniProtKB/TrEMBL;Acc:F6HHU6]	GO:0047134 protein-disulfide reductase activity GO:0045454 cell redox homeostasis GO:0055114 oxidation-reduction process	3445.70241849621	3239.80472081416	3294.15363957016	2830.1011746321	2529.49479491095	2421.47077519407
VIT_201s0146g00440	529.5859	0.86	0.1449	5.93338036947704	2.96760251068403e-09	0.00000216392179438151		gi|296088734|emb|CBI38184.3| unnamed protein product	-	GO:0005739 mitochondrion GO:0009507 chloroplast	Putative uncharacterized protein [Source:UniProtKB/TrEMBL;Acc:F6I1P6]		295.364227394339	432.557185947285	405.033612717051	752.465825339888	713.78861216718	578.305941411934
VIT_201s0146g00480	176.2405	0.8426	0.1785	4.72074744420577	0.00000234979556172628	0.000438318841874569	JAZ10	gi|225425136|ref|XP_002262750.1| PREDICTED: protein TIFY 9	-	GO:0009414 response to water deprivation GO:0042538 hyperosmotic salinity response GO:0009738 abscisic acid-activated signaling pathway GO:0042803 protein homodimerization activity GO:0005634 nucleus GO:0009733 response to auxin GO:0009611 response to wounding GO:0009723 response to ethylene GO:0009751 response to salicylic acid GO:0009695 jasmonic acid biosynthetic process GO:0009620 response to…	Putative uncharacterized protein [Source:UniProtKB/TrEMBL;Acc:D7U618]	GO:2000022 regulation of jasmonic acid mediated signaling pathway GO:0042803 protein homodimerization activity GO:0042538 hyperosmotic salinity response GO:0009733 response to auxin GO:0009723 response to ethylene GO:0009695 jasmonic acid biosynthetic process GO:0009620 response to fungus GO:0009414 response to water deprivation GO:0007165 signal transduction GO:0009867 jasmonic acid mediated sig…	124.937146077866	114.700557172539	140.100318367761	274.252475391873	231.443653299545	172.00894667637
VIT_201s0150g00210	380.5559	0.3991	0.1126	3.54338363664578	0.000395027595598885	0.0181888164638187		gi|225425284|ref|XP_002271942.1| PREDICTED: sterol 14-demethylase	1.14.13.70	GO:0016021 integral component of membrane GO:0055114 oxidation-reduction process GO:0005886 plasma membrane GO:0032259 methylation GO:0005783 endoplasmic reticulum GO:0009086 methionine biosynthetic process GO:0005794 Golgi apparatus GO:0008168 methyltransferase activity GO:0009055 electron carrier activity GO:0005506 iron ion binding GO:0020037 heme binding GO:0016126 sterol biosynthetic process…	Putative uncharacterized protein [Source:UniProtKB/TrEMBL;Acc:F6HJ72]	GO:0004497 monooxygenase activity GO:0016705 oxidoreductase activity. acting on paired donors. with incorporation or reduction of molecular oxygen GO:0009055 electron carrier activity GO:0046872 metal ion binding GO:0020037 heme binding GO:0005506 iron ion binding GO:0055114 oxidation-reduction process GO:0016491 oxidoreductase activity	339.572756006506	324.66089911549	318.818032183045	383.723001283588	446.501915215051	470.058931865597
VIT_201s0150g00380	216.6841	0.62	0.1547	4.00799053508925	0.0000612375739153883	0.00479113167770466		gi|225425316|ref|XP_002268562.1| PREDICTED: uncharacterized protein LOC100267772	-	NA	Putative uncharacterized protein [Source:UniProtKB/TrEMBL;Acc:F6HJ82]	GO:0005575 cellular_component GO:0008150 biological_process GO:0003674 molecular_function	194.133103905607	136.085406814876	179.61579277918	263.88158346529	241.684522914569	284.704463464337
VIT_201s0150g00410	176.5218	0.6503	0.1724	3.7712154000057	0.000162454365923238	0.00990909862410868		gi|225425322|ref|XP_002273940.1| PREDICTED: uncharacterized protein LOC100255664	-	GO:0009738 abscisic acid-activated signaling pathway GO:0005634 nucleus GO:0009867 jasmonic acid mediated signaling pathway GO:0010363 regulation of plant-type hypersensitive response GO:0006612 protein targeting to membrane GO:0009863 salicylic acid mediated signaling pathway GO:0009723 response to ethylene GO:0035556 intracellular signal transduction	Putative uncharacterized protein [Source:UniProtKB/TrEMBL;Acc:F6HJ83]	GO:0009723 response to ethylene GO:0010363 regulation of plant-type hypersensitive response GO:0009867 jasmonic acid mediated signaling pathway GO:0009863 salicylic acid mediated signaling pathway GO:0006612 protein targeting to membrane GO:0035556 intracellular signal transduction GO:0009738 abscisic acid-activated signaling pathway GO:0008150 biological_process GO:0003674 molecular_function GO:…	149.283871980219	153.582101976789	107.769475667508	198.199267930261	199.69695749297	250.599241278505
VIT_201s0150g00440	108.9245	1.0981	0.2276	4.82464850971801	0.00000140250382020683	0.000304040084915648		gi|225425328|ref|XP_002268604.1| PREDICTED: respiratory burst oxidase homolog protein C-like	-	GO:0050832 defense response to fungus GO:0005794 Golgi apparatus GO:0043069 negative regulation of programmed cell death GO:0009055 electron carrier activity GO:0005506 iron ion binding GO:0050660 flavin adenine dinucleotide binding GO:0005509 calcium ion binding GO:0009408 response to heat GO:0005773 vacuole GO:0004601 peroxidase activity GO:0005887 integral component of plasma membrane GO:00427…	Putative uncharacterized protein [Source:UniProtKB/TrEMBL;Acc:F6HJ86]	GO:0050664 oxidoreductase activity. acting on NAD(P)H. oxygen as acceptor GO:0005509 calcium ion binding GO:0004601 peroxidase activity GO:0016020 membrane GO:0055114 oxidation-reduction process GO:0016491 oxidoreductase activity GO:0016021 integral component of membrane	67.9145512013013	69.0147420275444	70.9482381477762	195.89462527991	104.456870073246	145.317903226588
VIT_201s0150g00460	262.3051	0.8868	0.2134	4.15475309409511	0.0000325638988544917	0.002918380253764		gi|225425332|ref|XP_002274520.1| PREDICTED: probable xyloglucan endotransglucosylase/hydrolase protein B	2.4.1.207	GO:0048046 apoplast GO:0009733 response to auxin GO:0016020 membrane GO:0009507 chloroplast GO:0009826 unidimensional cell growth GO:0009505 plant-type cell wall GO:0004553 hydrolase activity. hydrolyzing O-glycosyl compounds GO:0009612 response to mechanical stimulus GO:0016762 xyloglucan:xyloglucosyl transferase activity GO:0006073 cellular glucan metabolic process GO:0009645 response to low li…	Putative uncharacterized protein [Source:UniProtKB/TrEMBL;Acc:F6HJ88]	GO:0016762 xyloglucan:xyloglucosyl transferase activity GO:0006073 cellular glucan metabolic process GO:0005618 cell wall GO:0004553 hydrolase activity. hydrolyzing O-glycosyl compounds GO:0005975 carbohydrate metabolic process GO:0048046 apoplast	218.47982980796	178.855106099552	152.673423862303	387.179965259115	214.034174954004	422.608187954875
VIT_202s0012g00190	274.26	0.5365	0.1681	3.19085874748011	0.00141850612687657	0.0431796495016203		gi|297742188|emb|CBI33975.3| unnamed protein product	-	GO:0005886 plasma membrane GO:0005794 Golgi apparatus GO:0009506 plasmodesma GO:0005773 vacuole GO:0045010 actin nucleation GO:0048765 root hair cell differentiation GO:0071555 cell wall organization GO:0005543 phospholipid binding GO:0010090 trichome morphogenesis GO:0007155 cell adhesion	Putative uncharacterized protein [Source:UniProtKB/TrEMBL;Acc:F6HTE6]		286.394381009261	190.519569540827	192.188898273723	283.471045993281	356.382262602839	336.60371461669
VIT_202s0012g00540	23.8458	1.2025	0.3714	3.23776462052919	0.00120470158327021	0.0386516455976414		gi|225427322|ref|XP_002279208.1| PREDICTED: peroxidase 20	1.11.1.7	GO:0005618 cell wall GO:0055114 oxidation-reduction process GO:0009055 electron carrier activity GO:0004497 monooxygenase activity GO:0005506 iron ion binding GO:0020037 heme binding GO:0016705 oxidoreductase activity. acting on paired donors. with incorporation or reduction of molecular oxygen GO:0004601 peroxidase activity GO:0006979 response to oxidative stress GO:0000041 transition metal ion …	Putative uncharacterized protein [Source:UniProtKB/TrEMBL;Acc:D7TTH0]	GO:0046872 metal ion binding GO:0000041 transition metal ion transport GO:0020037 heme binding GO:0006979 response to oxidative stress GO:0004601 peroxidase activity GO:0055114 oxidation-reduction process GO:0016491 oxidoreductase activity	14.7361762040559	10.6924248211688	17.961579277918	31.1126757797503	38.9153045370916	29.6567149442017
VIT_202s0012g00550	793.0793	0.8696	0.1462	5.94720269447187	2.72763567925061e-09	0.00000208365388412087	IP5PII	gi|359474593|ref|XP_002279188.2| PREDICTED: type I inositol-1.4.5-trisphosphate 5-phosphatase 2-like	-	GO:0055114 oxidation-reduction process GO:0009414 response to water deprivation GO:0009753 response to jasmonic acid GO:0042538 hyperosmotic salinity response GO:0009738 abscisic acid-activated signaling pathway GO:0009733 response to auxin GO:0009536 plastid GO:0009611 response to wounding GO:0009723 response to ethylene GO:0009845 seed germination GO:0032440 2-alkenal reductase [NAD(P)] activit…	Putative uncharacterized protein [Source:UniProtKB/TrEMBL;Acc:D7TTG9]	GO:0004445 inositol-polyphosphate 5-phosphatase activity GO:0046855 inositol phosphate dephosphorylation GO:0052542 defense response by callose deposition GO:0046854 phosphatidylinositol phosphorylation GO:0046856 phosphatidylinositol dephosphorylation GO:0032957 inositol trisphosphate metabolic process GO:0009753 response to jasmonic acid GO:0009845 seed germination GO:0042538 hyperosmotic salin…	575.992278584621	465.606499030898	639.432222293881	805.472606297981	1061.978179078	1209.99396972343
VIT_202s0012g00730	148.1908	0.8824	0.1982	4.4526227681545	0.00000848277096183357	0.00107150088007665		gi|225427292|ref|XP_002278972.1| PREDICTED: probable purine permease 9-like	-	GO:0016021 integral component of membrane GO:0009624 response to nematode GO:0006863 purine nucleobase transport GO:0005345 purine nucleobase transmembrane transporter activity GO:0015931 nucleobase-containing compound transport	Putative uncharacterized protein [Source:UniProtKB/TrEMBL;Acc:F6HTC1]	GO:0016020 membrane GO:0016021 integral component of membrane	117.248706319228	109.840364072007	83.5213436423188	183.219090702974	153.613044225362	241.702226795244
VIT_202s0012g01040	701.7368	-0.4962	0.1144	-4.33939878555882	0.000014287305111245	0.00160277586429784		gi|359474569|ref|XP_002280894.2| PREDICTED: NAC domain-containing protein 68-like	-	GO:0003677 DNA binding GO:0003700 sequence-specific DNA binding transcription factor activity GO:0005634 nucleus GO:0005667 transcription factor complex GO:0045449 NOT_FOUND GO:0006355 regulation of transcription. DNA-templated GO:0007275 multicellular organismal development	Putative uncharacterized protein [Source:UniProtKB/TrEMBL;Acc:D7TTY9]	GO:0006355 regulation of transcription. DNA-templated GO:0003677 DNA binding	941.193167119921	769.854587124157	752.590171744765	636.081371497118	585.777741979379	524.923854512371
VIT_202s0012g01390	747.3422	0.4271	0.1353	3.15721993346212	0.0015928116132447	0.0467127676410813		gi|225427191|ref|XP_002278877.1| PREDICTED: uncharacterized protein LOC100260856	-	GO:0005886 plasma membrane GO:0005634 nucleus	Putative uncharacterized protein [Source:UniProtKB/TrEMBL;Acc:F6HT85]		522.813903587376	717.364501638419	676.253459813613	993.300982301659	841.799482354981	732.520859121783
VIT_202s0012g01640	518.6835	0.5123	0.1329	3.85609776466501	0.00011521142603983	0.00757467908414327		gi|225427161|ref|XP_002279736.1| PREDICTED: inositol-tetrakisphosphate 1-kinase 1-like	2.7.1.134 | 2.7.1.159	GO:0005829 cytosol GO:0005524 ATP binding GO:0005739 mitochondrion GO:0000287 magnesium ion binding GO:0010264 myo-inositol hexakisphosphate biosynthetic process GO:0032957 inositol trisphosphate metabolic process GO:0052726 inositol-1.3.4-trisphosphate 5-kinase activity GO:0047325 inositol tetrakisphosphate 1-kinase activity GO:0052725 inositol-1.3.4-trisphosphate 6-kinase activity GO:0052746 in…	Putative uncharacterized protein [Source:UniProtKB/TrEMBL;Acc:F6HT70]	GO:0052726 inositol-1.3.4-trisphosphate 5-kinase activity GO:0052725 inositol-1.3.4-trisphosphate 6-kinase activity GO:0047325 inositol tetrakisphosphate 1-kinase activity GO:0032957 inositol trisphosphate metabolic process GO:0000287 magnesium ion binding GO:0005622 intracellular GO:0046872 metal ion binding GO:0005524 ATP binding	415.175746966446	417.004568025585	450.835639875742	749.00886136436	515.115741635712	564.960419687043
VIT_202s0012g01960	630.5365	0.4565	0.1206	3.78527066379582	0.000153541374147198	0.0094735027848821		gi|225427118|ref|XP_002276932.1| PREDICTED: uncharacterized protein LOC100266131	-	GO:0003700 sequence-specific DNA binding transcription factor activity GO:0005634 nucleus GO:0005667 transcription factor complex GO:0045449 NOT_FOUND GO:0010200 response to chitin GO:0006355 regulation of transcription. DNA-templated	Putative uncharacterized protein [Source:UniProtKB/TrEMBL;Acc:F6HT55]	GO:0006355 regulation of transcription. DNA-templated GO:0005634 nucleus GO:0003700 sequence-specific DNA binding transcription factor activity	452.336539133195	617.244523767474	528.968509734686	685.631188479683	794.69148212587	704.346979924791
VIT_202s0025g01360	113.9488	0.7163	0.1871	3.82786787923032	0.000129258104787123	0.00836058018129413		gi|297742325|emb|CBI34474.3| unnamed protein product	-	GO:0003677 DNA binding GO:0003700 sequence-specific DNA binding transcription factor activity GO:0005634 nucleus GO:0005667 transcription factor complex GO:0045449 NOT_FOUND GO:0006355 regulation of transcription. DNA-templated GO:0015824 proline transport	Putative uncharacterized protein [Source:UniProtKB/TrEMBL;Acc:D7TVE9]	GO:0015824 proline transport GO:0006355 regulation of transcription. DNA-templated GO:0006351 transcription. DNA-templated GO:0005634 nucleus GO:0003700 sequence-specific DNA binding transcription factor activity GO:0003677 DNA binding	83.9321340317969	86.511437189457	87.1136594979024	130.212309744881	123.914522341792	172.00894667637
VIT_202s0025g02170	555.2785	0.3818	0.0954	4.0031054397593	0.0000625164227763131	0.00484487175931215	ATTRE1	gi|225426222|ref|XP_002263698.1| PREDICTED: trehalase	3.2.1.28	GO:0005982 starch metabolic process GO:0005985 sucrose metabolic process GO:0005886 plasma membrane GO:0005509 calcium ion binding GO:0004555 alpha.alpha-trehalase activity GO:0005993 trehalose catabolic process	Putative uncharacterized protein [Source:UniProtKB/TrEMBL;Acc:F6HU56]	GO:0015927 trehalase activity GO:0005993 trehalose catabolic process GO:0004555 alpha.alpha-trehalase activity GO:0005991 trehalose metabolic process GO:0003824 catalytic activity	492.700847866044	473.382807991748	477.778008792619	618.796551619479	589.874089825388	679.13877222222
VIT_202s0025g02560	1623.7951	-0.3505	0.0986	-3.55557742517854	0.0003771498540667	0.0177125424750127	ATMGL	gi|225426590|ref|XP_002280162.1| PREDICTED: methionine gamma-lyase	-	GO:0005829 cytosol GO:0030170 pyridoxal phosphate binding GO:0006534 cysteine metabolic process GO:0006730 one-carbon metabolic process GO:0051289 protein homotetramerization GO:0003962 cystathionine gamma-synthase activity GO:0019458 methionine catabolic process via 2-oxobutanoate GO:0018826 methionine gamma-lyase activity	Putative uncharacterized protein [Source:UniProtKB/TrEMBL;Acc:F6HU71]	GO:0019458 methionine catabolic process via 2-oxobutanoate GO:0018826 methionine gamma-lyase activity GO:0051289 protein homotetramerization GO:0006730 one-carbon metabolic process GO:0006520 cellular amino acid metabolic process GO:0030170 pyridoxal phosphate binding GO:0005829 cytosol GO:0003824 catalytic activity	1696.58237340609	2017.95217534059	1750.35590063311	1410.44130201535	1556.61218148366	1310.82680053372
VIT_202s0025g03500	216.2292	-0.5783	0.1663	-3.47721375453646	0.00050665372016855	0.021501954970751		gi|225426422|ref|XP_002270125.1| PREDICTED: uncharacterized protein LOC100246220	-	GO:0003677 DNA binding GO:0005634 nucleus GO:0009536 plastid GO:0010089 xylem development GO:0044036 cell wall macromolecule metabolic process GO:0006351 transcription. DNA-templated	Putative uncharacterized protein [Source:UniProtKB/TrEMBL;Acc:F6HUC6]	GO:0006351 transcription. DNA-templated	287.675787635701	231.34519158529	259.544820565915	157.868021549104	217.106435838511	143.835067479378
VIT_202s0025g03660	2890.3957	0.5191	0.1228	4.22855454992148	0.0000235197494088817	0.00226132462901933		gi|225426389|ref|XP_002272145.1| PREDICTED: putative peroxisomal-coenzyme A synthetase	-	GO:0048046 apoplast GO:0050832 defense response to fungus GO:0046686 response to cadmium ion GO:0009570 chloroplast stroma GO:0009506 plasmodesma GO:0046487 glyoxylate metabolic process GO:0046482 para-aminobenzoic acid metabolic process GO:0015706 nitrate transport GO:0006744 ubiquinone biosynthetic process GO:0010167 response to nitrate GO:0010214 seed coat development GO:0010030 positive regul…	Putative uncharacterized protein [Source:UniProtKB/TrEMBL;Acc:D7TW09]	GO:0008152 metabolic process GO:0003824 catalytic activity GO:0033611 oxalate catabolic process GO:0050203 oxalate-CoA ligase activity GO:0010030 positive regulation of seed germination GO:0010214 seed coat development GO:0048046 apoplast GO:0050832 defense response to fungus GO:0010167 response to nitrate GO:0015706 nitrate transport GO:0009570 chloroplast stroma GO:0046482 para-aminobenzoic aci…	2020.77824989532	2404.82354614288	2705.91191821835	3839.53465548623	3407.13732091852	2964.18865867296
VIT_202s0025g04490	147.6388	0.6748	0.1616	4.17635281982774	0.0000296220252216711	0.00269998027617072	ATUTR2	gi|225426765|ref|XP_002282676.1| PREDICTED: adenosine 3'-phospho 5'-phosphosulfate transporter 2	-	GO:0005886 plasma membrane GO:0030173 integral component of Golgi membrane GO:0005459 UDP-galactose transmembrane transporter activity GO:0072334 UDP-galactose transmembrane transport	Putative uncharacterized protein [Source:UniProtKB/TrEMBL;Acc:D7TW78]	GO:0016020 membrane GO:0055085 transmembrane transport GO:0016021 integral component of membrane	121.733629511766	119.56075027307	98.7886860285491	172.848198776391	177.167044339917	195.734318631731
VIT_202s0025g04660	3545.3385	-0.3284	0.1043	-3.149886668772	0.00163333809219572	0.0471434728717602		gi|225426733|ref|XP_002282183.1| PREDICTED: uncharacterized protein LOC100265112	-	GO:0009536 plastid GO:0010304 PSII associated light-harvesting complex II catabolic process GO:0015996 chlorophyll catabolic process	Putative uncharacterized protein [Source:UniProtKB/TrEMBL;Acc:F6HUJ1]		3853.18972570402	3632.50832333709	4359.2752907507	3304.85756060459	3364.12566853542	2758.07448981076
VIT_202s0025g04860	383.0147	-0.7497	0.1455	-5.15176271553736	0.000000258049408146835	0.0000781062001036137		gi|359474275|ref|XP_003631427.1| PREDICTED: 7-ethoxycoumarin O-deethylase-like	-	GO:0016021 integral component of membrane GO:0055114 oxidation-reduction process GO:0006570 tyrosine metabolic process GO:0009055 electron carrier activity GO:0005506 iron ion binding GO:0020037 heme binding GO:0005789 endoplasmic reticulum membrane GO:0047085 hydroxyphenylacetonitrile 2-monooxygenase activity GO:0050592 4-hydroxyphenylacetaldehyde oxime monooxygenase activity GO:0016099 monoterp…	Putative uncharacterized protein [Source:UniProtKB/TrEMBL;Acc:F6HUK5]		498.467177685023	406.312143204416	538.847378337541	293.841937919864	330.780088565279	229.839540817563
VIT_202s0025g04990	883.5623	0.4402	0.1257	3.50127969450272	0.00046302961864746	0.0203729543145197		gi|359474282|ref|XP_002274997.2| PREDICTED: TVP38/TMEM64 family membrane protein slr0305	-	GO:0005886 plasma membrane GO:0006979 response to oxidative stress	Putative uncharacterized protein [Source:UniProtKB/TrEMBL;Acc:D7TWC7]		844.446966823727	624.048794108218	779.532540661642	1171.91078770393	960.593569889261	920.840999017464
VIT_202s0033g00130	1741.14	0.3063	0.091	3.36698559778406	0.000759946570546279	0.0286175185086934		gi|359474650|ref|XP_003631503.1| PREDICTED: UDP-glycosyltransferase 73C3-like	-	GO:0009813 flavonoid biosynthetic process GO:0008270 zinc ion binding GO:0003676 nucleic acid binding GO:0047213 anthocyanidin 3-O-glucosyltransferase activity	Putative uncharacterized protein [Source:UniProtKB/TrEMBL;Acc:F6I052]	GO:0016758 transferase activity. transferring hexosyl groups GO:0016757 transferase activity. transferring glycosyl groups GO:0016740 transferase activity GO:0008152 metabolic process	1490.91660986253	1646.63342246	1533.0207913703	1735.39591571496	1956.0060964696	2084.86706057738
VIT_202s0033g01380	938.2769	0.4986	0.1466	3.40023273865716	0.000673285188166161	0.026584348358654	AOX1D	gi|225427480|ref|XP_002262982.1| PREDICTED: alternative oxidase 3. mitochondrial	1.10.3.11	GO:0016021 integral component of membrane GO:0009738 abscisic acid-activated signaling pathway GO:0005739 mitochondrion GO:0009723 response to ethylene GO:0035556 intracellular signal transduction GO:0009409 response to cold GO:0046872 metal ion binding GO:0045333 cellular respiration GO:0007585 respiratory gaseous exchange GO:0070469 respiratory chain GO:0009916 alternative oxidase activity GO:0…	Alternative oxidase [Source:UniProtKB/TrEMBL;Acc:D7U404]	GO:0007585 respiratory gaseous exchange GO:0009916 alternative oxidase activity GO:0070469 respiratory chain GO:0009723 response to ethylene GO:0035556 intracellular signal transduction GO:0009738 abscisic acid-activated signaling pathway GO:0046872 metal ion binding GO:0016020 membrane GO:0055114 oxidation-reduction process GO:0016491 oxidoreductase activity GO:0016021 integral component of memb…	609.949554185272	814.568363649045	908.855911462652	1053.22169121081	941.135917620715	1301.92978605046
VIT_202s0109g00430	30.6993	1.4815	0.3983	3.71917753643349	0.000199872534772871	0.011410516736037		gi|225463263|ref|XP_002271633.1| PREDICTED: bifunctional nitrilase/nitrile hydratase NIT4B-like	3.5.5.1 | 3.5.5.4	GO:0048046 apoplast GO:0005886 plasma membrane GO:0046686 response to cadmium ion GO:0009507 chloroplast GO:0009970 cellular response to sulfate starvation GO:0009617 response to bacterium GO:0047427 cyanoalanine nitrilase activity GO:0080109 indole-3-acetonitrile nitrile hydratase activity GO:0047558 3-cyanoalanine hydratase activity GO:0051410 detoxification of nitrogen compound GO:0019499 cyan…	Putative uncharacterized protein [Source:UniProtKB/TrEMBL;Acc:D7SYM2]	GO:0016810 hydrolase activity. acting on carbon-nitrogen (but not peptide) bonds GO:0006807 nitrogen compound metabolic process	21.1432093362542	16.5246565418064	9.87886860285491	31.1126757797503	35.8430436525844	69.6932801188741
VIT_202s0154g00080	108.6035	0.9101	0.2789	3.26332942181195	0.00110111447441883	0.0361228597108935	SKU5	gi|225426946|ref|XP_002266352.1| PREDICTED: monocopper oxidase-like protein SKU5	-	GO:0005507 copper ion binding GO:0048046 apoplast GO:0055114 oxidation-reduction process GO:0005829 cytosol GO:0016023 cytoplasmic membrane-bounded vesicle GO:0005774 vacuolar membrane GO:0019852 L-ascorbic acid metabolic process GO:0046658 anchored component of plasma membrane GO:0009506 plasmodesma GO:0009505 plant-type cell wall GO:0008447 L-ascorbate oxidase activity GO:0043481 anthocyanin ac…	Putative uncharacterized protein [Source:UniProtKB/TrEMBL;Acc:D7TN11]	GO:0043481 anthocyanin accumulation in tissues in response to UV light GO:0010817 regulation of hormone levels GO:0000271 polysaccharide biosynthetic process GO:0046658 anchored component of plasma membrane GO:0071555 cell wall organization GO:0031225 anchored component of membrane GO:0030243 cellulose metabolic process GO:0016051 carbohydrate biosynthetic process GO:0009932 cell tip growth GO:00…	97.3869036094132	58.3223172063755	68.2540012560885	107.165883241362	105.480957034748	215.011183345463
VIT_202s0154g00300	24.2492	1.7734	0.5321	3.33258706237182	0.000860425447702613	0.0308101451608154		gi|225427027|ref|XP_002271792.1| PREDICTED: 14 kDa proline-rich protein DC2.15 isoform 1	-	GO:0009926 auxin polar transport GO:0019344 cysteine biosynthetic process GO:0007389 pattern specification process GO:0008361 regulation of cell size GO:0043481 anthocyanin accumulation in tissues in response to UV light GO:0009825 multidimensional cell growth GO:0048767 root hair elongation GO:0000271 polysaccharide biosynthetic process GO:0009932 cell tip growth GO:0071555 cell wall organizatio…	Putative uncharacterized protein [Source:UniProtKB/TrEMBL;Acc:A5B2G3]		6.40703313219823	23.3289268825502	3.5923158555836	32.2649971049263	23.5540001145554	56.3477583939833
VIT_202s0154g00350	385.6514	0.9528	0.1176	8.10540730821018	5.25691077652828e-16	4.21656813385334e-12		gi|225427017|ref|XP_002271251.1| PREDICTED: L-lactate dehydrogenase A	1.1.1.27	GO:0055114 oxidation-reduction process GO:0005886 plasma membrane GO:0005829 cytosol GO:0000166 nucleotide binding GO:0006094 gluconeogenesis GO:0006096 glycolytic process GO:0009651 response to salt stress GO:0009737 response to abscisic acid GO:0006534 cysteine metabolic process GO:0044262 cellular carbohydrate metabolic process GO:0004459 L-lactate dehydrogenase activity	Putative uncharacterized protein [Source:UniProtKB/TrEMBL;Acc:D7TN36]	GO:0004459 L-lactate dehydrogenase activity GO:0006096 glycolytic process GO:0044262 cellular carbohydrate metabolic process GO:0016616 oxidoreductase activity. acting on the CH-OH group of donors. NAD or NADP as acceptor GO:0005975 carbohydrate metabolic process GO:0005737 cytoplasm GO:0055114 oxidation-reduction process GO:0016491 oxidoreductase activity GO:0003824 catalytic activity	246.030072276412	253.702079847734	290.977584302272	523.153881629876	544.814263519282	455.230574393497
VIT_203s0017g01400	316.3897	0.6471	0.2015	3.21118309846592	0.00132189679747177	0.0413369754874117		gi|225462847|ref|XP_002271223.1| PREDICTED: uncharacterized protein LOC100266732	-	GO:0010200 response to chitin	Putative uncharacterized protein [Source:UniProtKB/TrEMBL;Acc:D7TUA6]		253.07780872183	209.960341942952	274.812162952146	451.709959468968	241.684522914569	467.093260371177
VIT_203s0017g01450	292.0402	0.6056	0.1728	3.50518957438231	0.000456282258717951	0.0202718533114919		gi|296087494|emb|CBI34083.3| unnamed protein product	-	GO:0010200 response to chitin	Putative uncharacterized protein [Source:UniProtKB/TrEMBL;Acc:D7TUA8]		200.540137037805	214.820535043483	279.302557771625	410.226391762634	266.262609990627	381.088787032992
VIT_203s0017g02110	177.1021	0.7485	0.2188	3.42140237316774	0.000622990870709019	0.0253142108251934		gi|225464760|ref|XP_002265328.1| PREDICTED: putative UDP-glucose flavonoid 3-O-glucosyltransferase 3-like isoform 1	-	GO:0009813 flavonoid biosynthetic process GO:0047213 anthocyanidin 3-O-glucosyltransferase activity	Putative uncharacterized protein [Source:UniProtKB/TrEMBL;Acc:F6HTP1]	GO:0016758 transferase activity. transferring hexosyl groups GO:0016757 transferase activity. transferring glycosyl groups GO:0016740 transferase activity GO:0008152 metabolic process	105.716046681271	165.246565418064	125.731054945426	155.563378898752	221.202783684521	289.152970705967
VIT_203s0017g02170	200.0087	0.7893	0.1785	4.4220759868724	0.00000977570620620004	0.0011703125295512		gi|225464748|ref|XP_002264621.1| PREDICTED: zinc transporter 5 isoform 1	-	GO:0016021 integral component of membrane GO:0055114 oxidation-reduction process GO:0016023 cytoplasmic membrane-bounded vesicle GO:0008270 zinc ion binding GO:0006833 water transport GO:0010043 response to zinc ion GO:0032440 2-alkenal reductase [NAD(P)] activity GO:0071577 zinc II ion transmembrane transport GO:0010106 cellular response to iron ion starvation GO:0005385 zinc ion transmembrane t…	Putative uncharacterized protein [Source:UniProtKB/TrEMBL;Acc:F6HTP5]	GO:0071577 zinc ion transmembrane transport GO:0046873 metal ion transmembrane transporter activity GO:0005385 zinc ion transmembrane transporter activity GO:0030001 metal ion transport GO:0016020 membrane GO:0055085 transmembrane transport GO:0016021 integral component of membrane	158.894421678516	149.693947496364	130.221449764906	314.583721773031	194.576522685458	252.082077025715
VIT_203s0038g00420	1329.6388	-0.2799	0.0767	-3.65049805477901	0.000261732291724058	0.0139030113372097		gi|225464083|ref|XP_002269250.1| PREDICTED: KH domain-containing protein At4g18375-like	-	GO:0005634 nucleus GO:0003723 RNA binding GO:0006397 mRNA processing GO:0010093 specification of floral organ identity	Putative uncharacterized protein [Source:UniProtKB/TrEMBL;Acc:F6I1T9]	GO:0003723 RNA binding	1513.34122582522	1450.28162119854	1409.98397331656	1163.8445384277	1228.90435380289	1211.47680547064
VIT_203s0038g00610	1263.5278	-0.3736	0.0973	-3.84032523689138	0.000122871417400928	0.00801261495099872		gi|297744733|emb|CBI37995.3| unnamed protein product	-	GO:0008270 zinc ion binding GO:0003677 DNA binding GO:0005634 nucleus GO:0009536 plastid GO:0016570 histone modification GO:0007346 regulation of mitotic cell cycle GO:0006352 DNA-templated transcription. initiation	Putative uncharacterized protein [Source:UniProtKB/TrEMBL;Acc:F6I192]	GO:0016570 histone modification GO:0006352 DNA-templated transcription. initiation GO:0042393 histone binding GO:0031048 chromatin silencing by small RNA GO:0046872 metal ion binding GO:0008270 zinc ion binding GO:0003676 nucleic acid binding GO:0005829 cytosol GO:0005634 nucleus GO:0003677 DNA binding GO:0032776 DNA methylation on cytosine GO:0010964 regulation of chromatin silencing by small RN…	1335.86640806333	1480.41481842183	1467.4610270059	1077.4204390395	1230.9525277259	989.051443389128
VIT_203s0038g01950	2097.7869	0.2875	0.0775	3.71098640622949	0.000206453191680969	0.0117029049503396		gi|225427940|ref|XP_002275899.1| PREDICTED: uncharacterized protein LOC100262348	-	GO:0005634 nucleus GO:0005840 ribosome GO:0009630 gravitropism GO:0003743 translation initiation factor activity GO:0006446 regulation of translational initiation GO:0016884 carbon-nitrogen ligase activity. with glutamine as amido-N-donor	Putative uncharacterized protein [Source:UniProtKB/TrEMBL;Acc:F6I126]	GO:0016884 carbon-nitrogen ligase activity. with glutamine as amido-N-donor GO:0006413 translational initiation GO:0003743 translation initiation factor activity GO:0008150 biological_process	1929.79837941811	1758.41786377222	1978.46795746267	2315.01354227846	2288.83435895789	2316.18943714215
VIT_203s0038g03130	904.7734	-0.7168	0.1554	-4.61196572316174	0.0000039887878115659	0.000651668205483532		gi|225428145|ref|XP_002281225.1| PREDICTED: probable flavin-containing monooxygenase 1 isoform 1	-	GO:0055114 oxidation-reduction process GO:0050661 NADP binding GO:0050660 flavin adenine dinucleotide binding GO:0004499 N.N-dimethylaniline monooxygenase activity	Putative uncharacterized protein [Source:UniProtKB/TrEMBL;Acc:D7U4Y4]	GO:0050661 NADP binding GO:0004499 N.N-dimethylaniline monooxygenase activity GO:0050660 flavin adenine dinucleotide binding GO:0055114 oxidation-reduction process	1290.37647282472	837.897290531595	1246.53360188751	815.843498224564	635.958003092997	602.031313367295
VIT_203s0038g03240	376.407	-0.3742	0.113	-3.31183356224059	0.000926866709539586	0.032464619551166	RHS17	gi|225428165|ref|XP_002278795.1| PREDICTED: DUF246 domain-containing protein At1g04910-like	-	GO:0005739 mitochondrion GO:0005802 trans-Golgi network GO:0005794 Golgi apparatus GO:0005768 endosome GO:0016757 transferase activity. transferring glycosyl groups	Putative uncharacterized protein [Source:UniProtKB/TrEMBL;Acc:F6I0V7]	GO:0008150 biological_process	394.673240943411	424.780876986435	455.326034695222	301.908187196096	331.804175526781	349.94923634158
VIT_203s0038g03430	9027.3928	0.5669	0.1316	4.30921307756206	0.0000163836461354201	0.00177585440070547		gi|225428199|ref|XP_002281851.1| PREDICTED: expansin-like A2	-	GO:0005829 cytosol GO:0016020 membrane GO:0005794 Golgi apparatus GO:0009828 plant-type cell wall loosening GO:0009826 unidimensional cell growth GO:0005576 extracellular region GO:0009506 plasmodesma GO:0009505 plant-type cell wall GO:0019953 sexual reproduction	Putative uncharacterized protein [Source:UniProtKB/TrEMBL;Acc:D7U4W1]	GO:0019953 sexual reproduction GO:0005576 extracellular region	7633.9799770142	5952.76450953073	8238.97641478099	10947.0525891714	9436.96135024471	11954.6217940077
VIT_203s0038g03530	3784.2468	0.4317	0.1179	3.66186175218255	0.000250388976961602	0.0135243769980405		gi|225428239|ref|XP_002282126.1| PREDICTED: lysine histidine transporter-like 8-like	-	GO:0016021 integral component of membrane GO:0009536 plastid GO:0030968 endoplasmic reticulum unfolded protein response GO:0031348 negative regulation of defense response GO:0003333 amino acid transmembrane transport GO:0015171 amino acid transmembrane transporter activity	Putative uncharacterized protein [Source:UniProtKB/TrEMBL;Acc:F6I0T8]	GO:0016020 membrane GO:0016021 integral component of membrane	2909.43374533122	3803.58712047579	2954.67979121751	4601.21905142752	3881.28958409413	4555.27141542939
VIT_203s0038g03980	58.6467	1.0825	0.264	4.10102903398645	0.0000411316942877345	0.00352852748536811		gi|225428326|ref|XP_002283053.1| PREDICTED: uncharacterized protein LOC100243457	-	GO:0005634 nucleus GO:0042546 cell wall biogenesis	Putative uncharacterized protein [Source:UniProtKB/TrEMBL;Acc:F6I0Q7]		39.7236054196291	36.9374675640378	35.923158555836	103.708919265834	61.4452176901446	74.1417873605043
VIT_203s0063g00050	1077.9354	0.417	0.0871	4.78759375031823	0.00000168792894294348	0.000342851573651569		gi|225428869|ref|XP_002285103.1| PREDICTED: abscisate beta-glucosyltransferase	-	GO:0016023 cytoplasmic membrane-bounded vesicle GO:0047213 anthocyanidin 3-O-glucosyltransferase activity GO:0080044 quercetin 7-O-glucosyltransferase activity GO:0080043 quercetin 3-O-glucosyltransferase activity GO:0032940 secretion by cell GO:0051555 flavonol biosynthetic process GO:0010294 abscisic acid glucosyltransferase activity GO:0051707 response to other organism GO:0047893 flavonol 3-O…	Putative uncharacterized protein [Source:UniProtKB/TrEMBL;Acc:A5BR79]	GO:0016758 transferase activity. transferring hexosyl groups GO:0016757 transferase activity. transferring glycosyl groups GO:0016740 transferase activity GO:0008152 metabolic process	866.230879473201	925.380766341158	978.007991682636	1258.33488709212	1151.07374472871	1288.58426432557
VIT_203s0063g00120	1115.6249	-0.3619	0.0903	-4.00936003085546	0.0000608835288391543	0.00478771357665546		gi|147826474|emb|CAN72806.1| hypothetical protein VITISV_035309	-	GO:0042967 acyl-carrier-protein biosynthetic process GO:0004144 diacylglycerol O-acyltransferase activity GO:0045017 glycerolipid biosynthetic process	Putative uncharacterized protein [Source:UniProtKB/TrEMBL;Acc:F6HQ90]	GO:0045017 glycerolipid biosynthetic process GO:0004144 diacylglycerol O-acyltransferase activity	1232.71317463494	1166.44634412751	1366.87618304956	948.360450619797	1033.30374415593	946.049206720035
VIT_203s0063g00370	1842.8144	0.4744	0.1379	3.44011041226348	0.00058147691741242	0.0240413729616754	NIR1	gi|526118101|ref|NP_001268194.1| ferredoxin--nitrite reductase. chloroplastic-like	1.7.7.1	GO:0048046 apoplast GO:0055114 oxidation-reduction process GO:0016020 membrane GO:0005739 mitochondrion GO:0009570 chloroplast stroma GO:0020037 heme binding GO:0019344 cysteine biosynthetic process GO:0046872 metal ion binding GO:0051539 4 iron. 4 sulfur cluster binding GO:0015706 nitrate transport GO:0009325 nitrate reductase complex GO:0010167 response to nitrate GO:0042128 nitrate assimilatio…	Putative uncharacterized protein [Source:UniProtKB/TrEMBL;Acc:F6HQA7]	GO:0050421 nitrite reductase (NO-forming) activity GO:0047889 ferredoxin-nitrate reductase activity GO:0051536 iron-sulfur cluster binding GO:0009570 chloroplast stroma GO:0005739 mitochondrion GO:0015706 nitrate transport GO:0019344 cysteine biosynthetic process GO:0020037 heme binding GO:0016020 membrane GO:0055114 oxidation-reduction process GO:0016491 oxidoreductase activity GO:0048046 apopla…	1350.60258426739	1553.3177149298	1727.90392653571	2361.1063952855	2407.62844649217	1656.32752963367
VIT_203s0063g00480	2133.0396	0.2881	0.0879	3.27608301036196	0.00105257618688195	0.0347436773455973		gi|359475193|ref|XP_002282160.2| PREDICTED: protein CYPRO4-like	-	GO:0005886 plasma membrane GO:0005829 cytosol GO:0045893 positive regulation of transcription. DNA-templated GO:0005634 nucleus GO:0009640 photomorphogenesis GO:0006275 regulation of DNA replication GO:0016567 protein ubiquitination GO:0009909 regulation of flower development GO:0051567 histone H3-K9 methylation GO:0010389 regulation of G2/M transition of mitotic cell cycle GO:0008283 cell prolif…	Putative uncharacterized protein [Source:UniProtKB/TrEMBL;Acc:F6HQB5]	GO:0003674 molecular_function GO:0005515 protein binding	1984.89886435501	1834.23687614051	1945.23903579852	2411.80853359324	2509.0130556809	2113.04093977437
VIT_203s0063g01330	175.9475	0.6556	0.172	3.81132964364616	0.000138221297092927	0.00862780563410402		gi|359475239|ref|XP_003631620.1| PREDICTED: LOW QUALITY PROTEIN: protein SRG1-like	-	GO:0055114 oxidation-reduction process GO:0005506 iron ion binding GO:0009821 alkaloid biosynthetic process GO:0045431 flavonol synthase activity GO:0051555 flavonol biosynthetic process GO:0047998 hyoscyamine (6S)-dioxygenase activity	Putative uncharacterized protein [Source:UniProtKB/TrEMBL;Acc:D7TPR8]	GO:0016706 oxidoreductase activity. acting on paired donors. with incorporation or reduction of molecular oxygen. 2-oxoglutarate as one donor. and incorporation of one atom each of oxygen into both donors GO:0005506 iron ion binding GO:0055114 oxidation-reduction process GO:0016491 oxidoreductase activity	164.020048184275	125.392981993707	117.648344270363	199.351589255437	198.672870531468	250.599241278505
VIT_203s0063g02410	823.9541	-0.2909	0.0913	-3.18650411310336	0.00144003440193014	0.0435047681276145	CHB3	gi|359475170|ref|XP_003631607.1| PREDICTED: SWI/SNF complex subunit SWI3D-like	-	GO:0008270 zinc ion binding GO:0003677 DNA binding GO:0003700 sequence-specific DNA binding transcription factor activity GO:0005634 nucleus GO:0005667 transcription factor complex GO:0045449 NOT_FOUND GO:0009536 plastid GO:0000785 chromatin GO:0003682 chromatin binding GO:0006355 regulation of transcription. DNA-templated	Putative uncharacterized protein [Source:UniProtKB/TrEMBL;Acc:F6HQL6]	GO:0008270 zinc ion binding GO:0006355 regulation of transcription. DNA-templated GO:0005634 nucleus GO:0003700 sequence-specific DNA binding transcription factor activity GO:0003682 chromatin binding GO:0003677 DNA binding GO:0005515 protein binding	893.140418628434	896.219607737971	933.104043487841	687.935831130035	814.149134394416	719.175337396892
VIT_203s0088g00620	1551.5536	0.6044	0.0962	6.28229882843073	3.33602811869406e-10	0.000000486514209819001		gi|225429147|ref|XP_002274843.1| PREDICTED: uncharacterized protein LOC100254836 isoform 1	-	GO:0005886 plasma membrane GO:0009536 plastid GO:0009505 plant-type cell wall	Putative uncharacterized protein [Source:UniProtKB/TrEMBL;Acc:F6HBP3]		1189.78605264921	1226.7127385741	1276.17020769608	1642.05788837571	1911.970357125	2062.62452436923
VIT_203s0091g00240	286.1694	0.4575	0.1265	3.61580003524689	0.000299421448355431	0.0153460666917502	FUC95A	gi|359475494|ref|XP_002270199.2| PREDICTED: alpha-L-fucosidase 2-like	-	GO:0005975 carbohydrate metabolic process GO:0047513 1.2-alpha-L-fucosidase activity	Putative uncharacterized protein [Source:UniProtKB/TrEMBL;Acc:F6H6A1]	GO:0047513 1.2-alpha-L-fucosidase activity GO:0004560 alpha-L-fucosidase activity GO:0008152 metabolic process GO:0003824 catalytic activity	256.922028601149	240.093539166246	224.519740973975	356.067289479365	293.912957951192	345.50072909995
VIT_203s0132g00040	125.2178	0.7381	0.1868	3.95055003687013	0.0000779717940723435	0.00568556145685698		gi|296085597|emb|CBI29372.3| unnamed protein product	-	GO:0008270 zinc ion binding GO:0003676 nucleic acid binding	Putative uncharacterized protein [Source:UniProtKB/TrEMBL;Acc:F6HJF1]	GO:0008270 zinc ion binding GO:0003676 nucleic acid binding	77.5251008995986	110.812402692114	95.1963701729655	142.887844321816	175.118870416912	149.766410468219
VIT_204s0008g00180	2217.2368	0.6231	0.0819	7.61164475999127	2.70629555577804e-14	1.44714644352638e-10		gi|359475960|ref|XP_003631773.1| PREDICTED: NADP-dependent malic enzyme-like	1.1.1.40	GO:0008270 zinc ion binding GO:0042803 protein homodimerization activity GO:0051287 NAD binding GO:0006094 gluconeogenesis GO:0006633 fatty acid biosynthetic process GO:0006090 pyruvate metabolic process GO:0006099 tricarboxylic acid cycle GO:0015976 carbon utilization GO:0010498 proteasomal protein catabolic process GO:0007010 cytoskeleton organization GO:0050897 cobalt ion binding GO:0016619 NO…	Malic enzyme [Source:UniProtKB/TrEMBL;Acc:F6H359]	GO:0006108 malate metabolic process GO:0004470 malic enzyme activity GO:0051287 NAD binding GO:0016616 oxidoreductase activity. acting on the CH-OH group of donors. NAD or NADP as acceptor GO:0046872 metal ion binding GO:0055114 oxidation-reduction process GO:0016491 oxidoreductase activity GO:0004471 malate dehydrogenase (decarboxylating) (NAD+) activity	1712.59995623659	1682.59885140393	1844.65419184218	2775.94207234884	2787.56470920956	2500.06106979621
VIT_204s0008g00700	3190.8569	0.4415	0.111	3.97936883668237	0.0000690984693912569	0.00517980208399319		gi|359476215|ref|XP_003631806.1| PREDICTED: uncharacterized protein LOC100257725	-	NA	Putative uncharacterized protein [Source:UniProtKB/TrEMBL;Acc:A5BVL3]		2408.40375439332	2598.25923154403	3112.74168886319	3879.86590186738	3293.46366819175	3852.4072712518
VIT_204s0008g01220	335.8822	0.5724	0.1607	3.56279016960058	0.000366933966776507	0.0173435025685291		gi|359475948|ref|XP_002279173.2| PREDICTED: probable leucine-rich repeat receptor-like protein kinase At1g68400-like	2.7.11.1	GO:0016021 integral component of membrane GO:0005886 plasma membrane GO:0006468 protein phosphorylation GO:0005524 ATP binding GO:0009069 serine family amino acid metabolic process GO:0016023 cytoplasmic membrane-bounded vesicle GO:0003677 DNA binding GO:0005634 nucleus GO:0009536 plastid GO:0006355 regulation of transcription. DNA-templated GO:0004674 protein serine/threonine kinase activity GO:…	Putative uncharacterized protein [Source:UniProtKB/TrEMBL;Acc:F6H3N6]	GO:0016020 membrane GO:0016021 integral component of membrane GO:0016772 transferase activity. transferring phosphorus-containing groups GO:0006468 protein phosphorylation GO:0005524 ATP binding GO:0004672 protein kinase activity GO:0005515 protein binding	290.8793042018	231.34519158529	284.691031555001	350.305682853485	342.045045141805	516.02684002911
VIT_204s0008g02390	1103.3385	0.2662	0.0783	3.39908133963254	0.000676126052258497	0.026584348358654		gi|225429764|ref|XP_002280551.1| PREDICTED: uncharacterized protein LOC100245643	-	GO:0008270 zinc ion binding GO:0006952 defense response GO:0043531 ADP binding GO:0006914 autophagy GO:0010260 organ senescence GO:0009755 hormone-mediated signaling pathway	Putative uncharacterized protein [Source:UniProtKB/TrEMBL;Acc:F6H3A3]	GO:0046872 metal ion binding GO:0008270 zinc ion binding GO:0005515 protein binding	1044.34640054831	963.290272525302	996.86764992445	1189.19560758157	1237.09704949491	1189.23426926249
VIT_204s0008g03530	99.9278	0.7469	0.2054	3.63612372483462	0.000276771436344387	0.0144593648820761		gi|359476356|ref|XP_003631824.1| PREDICTED: ankyrin repeat-containing protein At5g02620-like	-	NA	Putative uncharacterized protein [Source:UniProtKB/TrEMBL;Acc:F6H3E4]	GO:0005515 protein binding	69.8366611409608	94.2877461503071	60.1712905810254	129.059988419705	115.721826649772	130.489545754488
VIT_204s0008g03880	1876.8789	-0.445	0.0823	-5.40464651902026	6.49363240355871e-08	0.0000236751934131565		gi|225430033|ref|XP_002284239.1| PREDICTED: beta-adaptin-like protein A	-	GO:0005634 nucleus GO:0006886 intracellular protein transport GO:0030244 cellulose biosynthetic process GO:0048193 Golgi vesicle transport GO:0006487 protein N-linked glycosylation GO:0008565 protein transporter activity GO:0043424 protein histidine kinase binding GO:0030131 clathrin adaptor complex	Putative uncharacterized protein [Source:UniProtKB/TrEMBL;Acc:D7SUE8]	GO:0030117 membrane coat GO:0030131 clathrin adaptor complex GO:0015031 protein transport GO:0008565 protein transporter activity GO:0016192 vesicle-mediated transport GO:0006886 intracellular protein transport GO:0005488 binding	2285.38871825511	2048.08537256389	2159.87990816964	1616.70681922184	1657.9967906724	1493.21559744056
VIT_204s0008g05470	1177.0002	-0.3375	0.0952	-3.54561728455597	0.000391694636073342	0.0181888164638187		gi|225430289|ref|XP_002285126.1| PREDICTED: EIN3-binding F-box protein 1-like	-	GO:0005634 nucleus GO:0019005 SCF ubiquitin ligase complex GO:0016567 protein ubiquitination GO:0006511 ubiquitin-dependent protein catabolic process GO:0004842 ubiquitin-protein transferase activity GO:0010105 negative regulation of ethylene-activated signaling pathway GO:0042752 regulation of circadian rhythm	Putative uncharacterized protein [Source:UniProtKB/TrEMBL;Acc:F6H327]	GO:0005515 protein binding	1448.63019119002	1267.53836061856	1222.28546986232	1087.79133096609	963.665830773768	1072.09024523289
VIT_204s0008g05970	85.2755	0.9956	0.25	3.98301507461093	0.0000680464375404759	0.00512488709401087		gi|225430388|ref|XP_002285361.1| PREDICTED: uncharacterized protein LOC100262872	-	GO:0005886 plasma membrane GO:0009507 chloroplast GO:0006857 oligopeptide transport GO:0048767 root hair elongation	Putative uncharacterized protein [Source:UniProtKB/TrEMBL;Acc:F6H3J7]		53.1783749972453	74.8469737481819	44.0058692308991	144.040165646992	109.577304880758	86.004473338185
VIT_204s0008g06310	706.8206	0.3275	0.0915	3.58082111287806	0.000342516108075116	0.0166001311351692		gi|359475869|ref|XP_002283146.2| PREDICTED: uncharacterized protein LOC100252640	-	GO:0006950 response to stress GO:0005739 mitochondrion GO:0005773 vacuole GO:0010583 response to cyclopentenone GO:0009407 toxin catabolic process	Putative uncharacterized protein [Source:UniProtKB/TrEMBL;Acc:F6H3W5]	GO:0005515 protein binding	630.452060208306	588.083365164287	660.986117427383	737.485648112601	803.908264779392	820.008168207178
VIT_204s0008g06920	771.5541	0.5799	0.1582	3.66594198654617	0.000246429790681309	0.013355495615235	MGD1	gi|359476186|ref|XP_002283410.2| PREDICTED: monogalactosyldiacylglycerol synthase. chloroplastic-like	2.4.1.46	GO:0009790 embryo development GO:0009753 response to jasmonic acid GO:0006631 fatty acid metabolic process GO:0046486 glycerolipid metabolic process GO:0009611 response to wounding GO:0019375 galactolipid biosynthetic process GO:0045892 negative regulation of transcription. DNA-templated GO:0030246 carbohydrate binding GO:0009695 jasmonic acid biosynthetic process GO:0010027 thylakoid membrane or…	Putative uncharacterized protein [Source:UniProtKB/TrEMBL;Acc:F6H352]	GO:0046509 1.2-diacylglycerol 3-beta-galactosyltransferase activity GO:0035250 UDP-galactosyltransferase activity GO:0009247 glycolipid biosynthetic process GO:0008194 UDP-glycosyltransferase activity GO:0009790 embryo development GO:0019375 galactolipid biosynthetic process GO:0030259 lipid glycosylation GO:0009706 chloroplast inner membrane GO:0009753 response to jasmonic acid GO:0009695 jasmon…	672.738478880815	522.956777617167	658.291880535695	1174.21543035428	702.523655590653	898.598462809312
VIT_204s0023g01290	221.7198	-0.8521	0.1714	-4.97053044396979	0.000000667699758674566	0.000164788300440883		gi|225430836|ref|XP_002273356.1| PREDICTED: anthocyanidin 3-O-glucosyltransferase 5-like	-	GO:0016758 transferase activity. transferring hexosyl groups GO:0008152 metabolic process GO:0008194 UDP-glycosyltransferase activity	Putative uncharacterized protein [Source:UniProtKB/TrEMBL;Acc:F6GWZ0]	GO:0016758 transferase activity. transferring hexosyl groups GO:0016757 transferase activity. transferring glycosyl groups GO:0016740 transferase activity GO:0008152 metabolic process	235.138115951675	337.297401176872	286.487189482792	182.066769377798	161.805739917381	127.523874260067
VIT_204s0023g01490	28.7975	1.315	0.4172	3.15171139904717	0.00162316618147521	0.0470864952680386		gi|297735181|emb|CBI17543.3| unnamed protein product	-	GO:0005886 plasma membrane GO:0005634 nucleus GO:0045892 negative regulation of transcription. DNA-templated	Putative uncharacterized protein [Source:UniProtKB/TrEMBL;Acc:D7SPG4]		17.9396927701551	6.80427034074381	24.2481320251893	25.3510691538706	45.059826306106	53.3820868995631
VIT_204s0023g01710	15397.7209	0.3308	0.0928	3.56537954709265	0.000363330003128094	0.0172442009176949		gi|297735161|emb|CBI17523.3| unnamed protein product	-	NA	Putative uncharacterized protein [Source:UniProtKB/TrEMBL;Acc:F6GWW6]		13828.2996092234	13994.4400136698	13096.6855304939	15565.5564604766	17506.7666068837	18394.5774441411
VIT_204s0023g02950	1045.4677	0.3451	0.0812	4.24945376260883	0.000021429243512957	0.00213520449959538		gi|359476848|ref|XP_002267100.2| PREDICTED: zinc finger CCCH domain-containing protein 44-like	-	GO:0008270 zinc ion binding GO:0003677 DNA binding GO:0005634 nucleus GO:0009536 plastid GO:0016570 histone modification GO:0007346 regulation of mitotic cell cycle GO:0006352 DNA-templated transcription. initiation	Putative uncharacterized protein [Source:UniProtKB/TrEMBL;Acc:F6GWQ1]	GO:0016570 histone modification GO:0006352 DNA-templated transcription. initiation GO:0046872 metal ion binding GO:0008270 zinc ion binding GO:0005634 nucleus GO:0003677 DNA binding GO:0007346 regulation of mitotic cell cycle GO:0005515 protein binding	955.288640010757	930.24095944169	875.626989798503	1209.93739143474	1121.37522284514	1180.33725477923
VIT_204s0023g03170	2580.0022	0.413	0.127	3.25100130256	0.00114999330786114	0.0373393707705983		gi|225431177|ref|XP_002269841.1| PREDICTED: GDP-mannose 4.6 dehydratase 2	4.2.1.47	GO:0005829 cytosol GO:0000166 nucleotide binding GO:0009826 unidimensional cell growth GO:0006007 glucose catabolic process GO:0050662 coenzyme binding GO:0006000 fructose metabolic process GO:0006012 galactose metabolic process GO:0009298 GDP-mannose biosynthetic process GO:0008446 GDP-mannose 4.6-dehydratase activity GO:0042351 'de novo' GDP-L-fucose biosynthetic process	Putative uncharacterized protein [Source:UniProtKB/TrEMBL;Acc:F6GWP0]	GO:0019673 GDP-mannose metabolic process GO:0008446 GDP-mannose 4.6-dehydratase activity GO:0050662 coenzyme binding GO:0044237 cellular metabolic process GO:0005622 intracellular GO:0003824 catalytic activity	2378.29069867198	1931.44073815114	2326.02451649038	3111.26757797503	2389.19488118512	3343.79460995874
VIT_204s0044g00220	1326.1	0.6373	0.1232	5.17307337605137	0.000000230274530632296	0.0000724326278510448		gi|225431405|ref|XP_002272608.1| PREDICTED: 3-hydroxybenzoate 6-hydroxylase 1	-	GO:0055114 oxidation-reduction process GO:0052662 zeaxanthin epoxidase activity GO:0009540 zeaxanthin epoxidase [overall] activity GO:0052663 antheraxanthin epoxidase activity	Putative uncharacterized protein [Source:UniProtKB/TrEMBL;Acc:D7U458]	GO:0055114 oxidation-reduction process GO:0016491 oxidoreductase activity GO:0008152 metabolic process	978.35395928667	1051.74578695497	1083.98130942235	1945.11839689698	1337.45757172215	1559.94320606501
VIT_204s0044g01560	247.8264	-0.6654	0.188	-3.53947906886781	0.000400917562262399	0.0183193804587679		gi|225431701|ref|XP_002264653.1| PREDICTED: uncharacterized protein LOC100243137	2.7.11.1	GO:0006950 response to stress GO:0006468 protein phosphorylation GO:0005524 ATP binding GO:0009069 serine family amino acid metabolic process GO:0005634 nucleus GO:0004713 protein tyrosine kinase activity GO:0002238 response to molecule of fungal origin GO:0004689 phosphorylase kinase activity GO:0005964 phosphorylase kinase complex	Putative uncharacterized protein [Source:UniProtKB/TrEMBL;Acc:F6I0D1]	GO:0002238 response to molecule of fungal origin GO:0000166 nucleotide binding GO:0006950 response to stress GO:0016772 transferase activity. transferring phosphorus-containing groups GO:0016301 kinase activity GO:0006468 protein phosphorylation GO:0005524 ATP binding GO:0004674 protein serine/threonine kinase activity GO:0004672 protein kinase activity	304.334073779416	294.527701892196	315.225716327461	261.576940814938	182.287479147429	129.006710007278
VIT_204s0044g01880	1373.8545	0.6175	0.122	5.06178068544366	0.000000415358666319748	0.000116897960089498		gi|296088499|emb|CBI37490.3| unnamed protein product	-	GO:0016021 integral component of membrane GO:0016023 cytoplasmic membrane-bounded vesicle GO:0009926 auxin polar transport GO:0019344 cysteine biosynthetic process GO:0015824 proline transport GO:0055085 transmembrane transport GO:0015992 proton transport GO:0009672 auxin:proton symporter activity	Putative uncharacterized protein [Source:UniProtKB/TrEMBL;Acc:D7U493]	GO:0055085 transmembrane transport GO:0016021 integral component of membrane	927.738397542304	1010.92016491051	1314.7876031436	1652.4287803023	1563.78079021418	1773.47155366326
VIT_204s0069g00770	487.3474	0.3426	0.1028	3.33375024788397	0.000856835562492545	0.0308101451608154		gi|225464329|ref|XP_002271869.1| PREDICTED: putative UDP-sugar transporter DDB_G0278631	-	GO:0016021 integral component of membrane GO:0005886 plasma membrane GO:0005794 Golgi apparatus GO:0048527 lateral root development GO:0080147 root hair cell development GO:0015786 UDP-glucose transport GO:0005460 UDP-glucose transmembrane transporter activity GO:0005459 UDP-galactose transmembrane transporter activity GO:0072334 UDP-galactose transmembrane transport	Putative uncharacterized protein [Source:UniProtKB/TrEMBL;Acc:D7T0J0]	GO:0080147 root hair cell development GO:0072334 UDP-galactose transmembrane transport GO:0015786 UDP-glucose transport GO:0015785 UDP-galactose transport GO:0005460 UDP-glucose transmembrane transporter activity GO:0005459 UDP-galactose transmembrane transporter activity GO:0048527 lateral root development GO:0005794 Golgi apparatus GO:0016020 membrane GO:0055085 transmembrane transport GO:00160…	444.007396061338	437.417379047816	405.033612717051	538.134058857163	504.874872020688	594.617134631245
VIT_205s0020g00170	132.1457	0.7068	0.2002	3.53075869313879	0.0004143695909788	0.0188309262846513		gi|297736754|emb|CBI25955.3| unnamed protein product	-	GO:0008270 zinc ion binding GO:0005634 nucleus GO:0003676 nucleic acid binding GO:0009793 embryo development ending in seed dormancy GO:0000956 nuclear-transcribed mRNA catabolic process	Putative uncharacterized protein [Source:UniProtKB/TrEMBL;Acc:F6HDZ7]		119.811519572107	83.5953213291383	96.0944491368614	126.755345769353	181.263392185927	185.354468401261
VIT_205s0020g00630	812.9071	0.4428	0.0904	4.89970017064912	0.000000959830172077948	0.000219965651721063		gi|225432151|ref|XP_002274846.1| PREDICTED: calmodulin-binding transcription activator 1	-	GO:0050832 defense response to fungus GO:0003677 DNA binding GO:0010150 leaf senescence GO:0005634 nucleus GO:0042742 defense response to bacterium GO:0006355 regulation of transcription. DNA-templated GO:0005516 calmodulin binding	Putative uncharacterized protein [Source:UniProtKB/TrEMBL;Acc:D7T677]	GO:0005634 nucleus GO:0003677 DNA binding GO:0005515 protein binding	691.318874964189	743.609544381288	632.247590582714	906.876882913464	938.063656736208	965.326071433766
VIT_205s0020g00760	1080.5278	-0.411	0.0876	-4.69190861932077	0.00000270668026178845	0.000482450719551226	PDK	gi|225432171|ref|XP_002267959.1| PREDICTED:	2.7.11.2 | 2.7.13.3	GO:0005524 ATP binding GO:0007165 signal transduction GO:0042803 protein homodimerization activity GO:0046777 protein autophosphorylation GO:0009927 histidine phosphotransfer kinase activity GO:0030003 cellular cation homeostasis GO:0070838 divalent metal ion transport GO:0045254 pyruvate dehydrogenase complex GO:0004740 pyruvate dehydrogenase (acetyl-transferring) kinase activity	Putative uncharacterized protein [Source:UniProtKB/TrEMBL;Acc:D7T688]	GO:0004740 pyruvate dehydrogenase (acetyl-transferring) kinase activity GO:0009927 histidine phosphotransfer kinase activity GO:0070838 divalent metal ion transport GO:0030003 cellular cation homeostasis GO:0042803 protein homodimerization activity GO:0046777 protein autophosphorylation GO:0016772 transferase activity. transferring phosphorus-containing groups GO:0016310 phosphorylation GO:000552…	1200.67800897395	1242.2653564958	1257.31054945426	1012.89044482965	855.112612854513	914.909656028623
VIT_205s0020g01820	653.5448	0.6327	0.13	4.86705240320251	0.00000113275001057373	0.00025593768548766		gi|225432374|ref|XP_002276206.1| PREDICTED: UPF0497 membrane protein 4	-	GO:0016021 integral component of membrane GO:0005886 plasma membrane GO:0005739 mitochondrion GO:0009506 plasmodesma GO:0043424 protein histidine kinase binding	CASP-like protein VIT_205s0020g01820 [Source:UniProtKB/Swiss-Prot;Acc:A7NW78]	GO:0005886 plasma membrane GO:0016020 membrane GO:0016021 integral component of membrane	508.07772738332	587.11132654418	442.752929200679	926.466345441455	690.234612052624	766.626081307615
VIT_205s0020g02000	71.4825	-0.8025	0.2515	-3.1902017037922	0.00142173527306537	0.0431959796411262		gi|297736923|emb|CBI26124.3| unnamed protein product	-	GO:0005829 cytosol GO:0005524 ATP binding GO:0003677 DNA binding GO:0005634 nucleus GO:0009611 response to wounding GO:0000785 chromatin GO:0003682 chromatin binding GO:0009640 photomorphogenesis GO:0006200 NOT_FOUND GO:0010162 seed dormancy process GO:0009845 seed germination GO:0010228 vegetative to reproductive phase transition of meristem GO:0004386 helicase activity GO:0009793 embryo develop…	Putative uncharacterized protein [Source:UniProtKB/TrEMBL;Acc:F6HDI3]		85.2135406582365	91.3716302899883	96.9925281007573	35.7219610804541	70.6620003436663	48.9335796579329
VIT_205s0020g02650	293.7179	0.4965	0.1484	3.345547124322	0.000821204032696341	0.0298724605272442		gi|297736981|emb|CBI26182.3| unnamed protein product	-	GO:0007165 signal transduction GO:0009507 chloroplast	Putative uncharacterized protein [Source:UniProtKB/TrEMBL;Acc:F6HDL4]		276.143127997744	228.429075724971	222.723583046183	328.411577675142	292.888870989689	413.711173471614
VIT_205s0020g03050	721.0234	-0.4242	0.1305	-3.2504655277158	0.00115216235702819	0.0373393707705983		gi|225432600|ref|XP_002281505.1| PREDICTED: probable membrane-associated kinase regulator 1	-	GO:0005886 plasma membrane GO:0005829 cytosol GO:0046982 protein heterodimerization activity GO:0005634 nucleus GO:0009536 plastid GO:0009741 response to brassinosteroid GO:0019210 kinase inhibitor activity GO:0042326 negative regulation of phosphorylation GO:0010423 negative regulation of brassinosteroid biosynthetic process	Putative uncharacterized protein [Source:UniProtKB/TrEMBL;Acc:F6HDN4]	GO:0042326 negative regulation of phosphorylation GO:0019210 kinase inhibitor activity GO:0009741 response to brassinosteroid	967.462002961933	762.078278163307	749.895934853077	568.094413311738	724.029481782204	554.580569456572
VIT_205s0020g03070	591.2249	0.5806	0.1331	4.36215554546395	0.0000128787252160868	0.00148633460371557		gi|297737020|emb|CBI26221.3| unnamed protein product	-	GO:0006355 regulation of transcription. DNA-templated GO:0019901 protein kinase binding GO:0000079 regulation of cyclin-dependent protein serine/threonine kinase activity	Putative uncharacterized protein [Source:UniProtKB/TrEMBL;Acc:D7T6V0]	GO:0019901 protein kinase binding GO:0000079 regulation of cyclin-dependent protein serine/threonine kinase activity GO:0006355 regulation of transcription. DNA-templated	512.562650575859	457.830190070048	451.733718839638	600.359410416664	869.449830315546	655.413400266858
VIT_205s0020g03140	723.8271	0.6647	0.1173	5.66725792193426	1.45100842795796e-08	0.0000080265783452764	MSS1	gi|526118163|ref|NP_001268207.1| hexose transporter	-	GO:0016021 integral component of membrane GO:0055114 oxidation-reduction process GO:0005886 plasma membrane GO:0009506 plasmodesma GO:0034219 carbohydrate transmembrane transport GO:0032440 2-alkenal reductase [NAD(P)] activity GO:0043090 amino acid import GO:0006812 cation transport GO:0015749 monosaccharide transport GO:0005358 high-affinity hydrogen:glucose symporter activity	Hexose transporter [Source:UniProtKB/TrEMBL;Acc:Q3L7K6]	GO:0015749 monosaccharide transport GO:0015145 monosaccharide transmembrane transporter activity GO:0009679 hexose:proton symporter activity GO:0005358 high-affinity hydrogen:glucose symporter activity GO:0043090 amino acid import GO:0022891 substrate-specific transmembrane transporter activity GO:0034219 carbohydrate transmembrane transport GO:0015144 carbohydrate transmembrane transporter activ…	611.230960811712	521.984738997061	546.032010048708	1041.69847795905	834.630873624464	787.385781768556
VIT_205s0020g03190	4762.9674	0.3098	0.0957	3.23548644616168	0.00121435650645805	0.038883646859481		gi|225432622|ref|XP_002281854.1| PREDICTED: phosphate metabolism protein 8	-	GO:0016787 hydrolase activity GO:0008152 metabolic process	Putative uncharacterized protein [Source:UniProtKB/TrEMBL;Acc:F6HDN8]	GO:0016787 hydrolase activity GO:0008152 metabolic process GO:0003824 catalytic activity	4143.4283265926	4031.04415758066	4583.79503172468	4877.77616946975	5097.904894359	5843.85567975495
VIT_205s0020g04280	180.0126	1.0961	0.2488	4.40595196349797	0.0000105320303371131	0.00124231493138212		gi|225432828|ref|XP_002279593.1| PREDICTED: putative calcium-transporting ATPase 13. plasma membrane-type-like	3.6.3.8	GO:0016021 integral component of membrane GO:0005524 ATP binding GO:0030968 endoplasmic reticulum unfolded protein response GO:0010200 response to chitin GO:0046872 metal ion binding GO:0009624 response to nematode GO:0005516 calmodulin binding GO:0002679 respiratory burst involved in defense response GO:0005388 calcium-transporting ATPase activity GO:0070588 calcium ion transmembrane transport G…	Putative uncharacterized protein [Source:UniProtKB/TrEMBL;Acc:F6HDU9]	GO:0070588 calcium ion transmembrane transport GO:0005388 calcium-transporting ATPase activity GO:0019829 cation-transporting ATPase activity GO:0006812 cation transport GO:0000166 nucleotide binding GO:0046872 metal ion binding GO:0016787 hydrolase activity GO:0016020 membrane GO:0016021 integral component of membrane GO:0005524 ATP binding	75.6029909599392	125.392981993707	145.488792151136	322.649971049263	247.829044683583	163.11193219311
VIT_205s0020g04300	377.5896	0.649	0.1356	4.78501217040736	0.00000170976972273566	0.000342851573651569		gi|225432830|ref|XP_002279629.1| PREDICTED: putative calcium-transporting ATPase 13. plasma membrane-type-like	3.6.3.8	GO:0016021 integral component of membrane GO:0005524 ATP binding GO:0030968 endoplasmic reticulum unfolded protein response GO:0010200 response to chitin GO:0046872 metal ion binding GO:0009624 response to nematode GO:0005516 calmodulin binding GO:0002679 respiratory burst involved in defense response GO:0005388 calcium-transporting ATPase activity GO:0070588 calcium ion transmembrane transport G…	Putative uncharacterized protein [Source:UniProtKB/TrEMBL;Acc:F6HDV0]	GO:0070588 calcium ion transmembrane transport GO:0005388 calcium-transporting ATPase activity GO:0019829 cation-transporting ATPase activity GO:0006812 cation transport GO:0000166 nucleotide binding GO:0046872 metal ion binding GO:0016787 hydrolase activity GO:0016020 membrane GO:0016021 integral component of membrane GO:0005524 ATP binding	239.623039144214	341.185555657297	304.44876876071	498.955133801181	442.405567369041	438.919381174186
VIT_205s0020g04330	185.5806	0.6827	0.1588	4.29874023141557	0.0000171771652230155	0.0018370405633841		gi|359477368|ref|XP_003631969.1| PREDICTED: putative calcium-transporting ATPase 13. plasma membrane-type-like	3.6.3.8	GO:0016021 integral component of membrane GO:0005524 ATP binding GO:0046872 metal ion binding GO:0005388 calcium-transporting ATPase activity GO:0070588 calcium ion transmembrane transport GO:0016529 sarcoplasmic reticulum	Putative uncharacterized protein [Source:UniProtKB/TrEMBL;Acc:F6HDV2]	GO:0070588 calcium ion transmembrane transport GO:0005388 calcium-transporting ATPase activity GO:0019829 cation-transporting ATPase activity GO:0006812 cation transport GO:0000166 nucleotide binding GO:0046872 metal ion binding GO:0016787 hydrolase activity GO:0016020 membrane GO:0016021 integral component of membrane GO:0005524 ATP binding	119.170816258887	154.554140596895	155.367660753991	253.510691538706	209.937827107994	220.942526334303
VIT_205s0020g04980	1314.5023	-0.2851	0.0885	-3.2227269703869	0.00126976522749902	0.0400188089971303		gi|225432963|ref|XP_002284428.1| PREDICTED: MATH domain-containing protein At5g43560-like	-	GO:0005886 plasma membrane GO:0016787 hydrolase activity GO:0005634 nucleus GO:0009507 chloroplast GO:0008284 positive regulation of cell proliferation GO:0009630 gravitropism GO:0048193 Golgi vesicle transport GO:0043424 protein histidine kinase binding	Putative uncharacterized protein [Source:UniProtKB/TrEMBL;Acc:F6HE19]	GO:0005515 protein binding	1464.64777402052	1392.93134261227	1475.54373768097	1087.79133096609	1300.59044110806	1165.50889730713
VIT_205s0049g00040	194.5001	-0.6445	0.1894	-3.40331144954523	0.000665743452288326	0.0264352882713102		gi|296083587|emb|CBI23576.3| unnamed protein product	-	GO:0016021 integral component of membrane GO:0005982 starch metabolic process GO:0005985 sucrose metabolic process GO:0030244 cellulose biosynthetic process GO:0016760 cellulose synthase (UDP-forming) activity GO:0006011 UDP-glucose metabolic process	Putative uncharacterized protein [Source:UniProtKB/TrEMBL;Acc:F6H8G7]	GO:0030244 cellulose biosynthetic process GO:0016760 cellulose synthase (UDP-forming) activity GO:0016757 transferase activity. transferring glycosyl groups GO:0016020 membrane GO:0016021 integral component of membrane GO:0016740 transferase activity	274.221018058084	173.99491299902	264.035215385395	152.106414923224	175.118870416912	127.523874260067
VIT_205s0049g00140	693.493	0.4853	0.147	3.30204955529297	0.00095981111402248	0.0331124513788143		gi|225432995|ref|XP_002284531.1| PREDICTED: uncharacterized protein At4g14450. chloroplastic-like	-	GO:0009507 chloroplast	Putative uncharacterized protein [Source:UniProtKB/TrEMBL;Acc:F6H8H7]		441.444582808458	585.167249303968	708.584302513866	737.485648112601	792.643308202865	895.632791314892
VIT_205s0049g00800	637.6652	-0.6727	0.1664	-4.04381548406515	0.0000525883116705451	0.00426071563544891		gi|225433100|ref|XP_002285062.1| PREDICTED: uncharacterized protein LOC100259740	-	NA	Putative uncharacterized protein [Source:UniProtKB/TrEMBL;Acc:F6H8N4]		982.838882479209	598.775789985455	768.755593094891	407.921749112282	585.777741979379	481.921617843278
VIT_205s0062g00480	357.4122	0.6551	0.1621	4.04027411084658	0.0000533887653888438	0.00430383203199916		gi|225463293|ref|XP_002266082.1| PREDICTED: brassinosteroid-regulated protein BRU1 isoform 1	2.4.1.207	GO:0005618 cell wall GO:0048046 apoplast GO:0004553 hydrolase activity. hydrolyzing O-glycosyl compounds GO:0016762 xyloglucan:xyloglucosyl transferase activity GO:0006073 cellular glucan metabolic process	Putative uncharacterized protein [Source:UniProtKB/TrEMBL;Acc:F6I4E4]	GO:0016762 xyloglucan:xyloglucosyl transferase activity GO:0006073 cellular glucan metabolic process GO:0005618 cell wall GO:0004553 hydrolase activity. hydrolyzing O-glycosyl compounds GO:0005975 carbohydrate metabolic process GO:0048046 apoplast	252.43710540861	222.596844004333	359.23158555836	466.690136696255	463.911393560592	379.605951285782
VIT_205s0062g00610	402.3753	0.633	0.1482	4.27150011264734	0.0000194162429356713	0.00198391954887922		gi|225433616|ref|XP_002262761.1| PREDICTED: brassinosteroid-regulated protein BRU1	2.4.1.207	GO:0005618 cell wall GO:0048046 apoplast GO:0004553 hydrolase activity. hydrolyzing O-glycosyl compounds GO:0016762 xyloglucan:xyloglucosyl transferase activity GO:0006073 cellular glucan metabolic process	Putative uncharacterized protein [Source:UniProtKB/TrEMBL;Acc:A5BTY5]	GO:0016762 xyloglucan:xyloglucosyl transferase activity GO:0006073 cellular glucan metabolic process GO:0005618 cell wall GO:0004553 hydrolase activity. hydrolyzing O-glycosyl compounds GO:0005975 carbohydrate metabolic process GO:0048046 apoplast	304.334073779416	276.058968110177	366.416217269528	598.054767766312	426.020175985003	443.367888415816
VIT_205s0062g00820	192.5454	0.8395	0.2268	3.70103378607437	0.000214722880797834	0.0120440015865694		gi|359477978|ref|XP_002264474.2| PREDICTED: dCTP pyrophosphatase 1-like	3.6.1.12	NA	Putative uncharacterized protein [Source:UniProtKB/TrEMBL;Acc:D7U9K5]	GO:0008150 biological_process GO:0003674 molecular_function	136.469805715822	164.274526797958	112.259870486988	267.338547440818	154.637131186864	320.292521397379
VIT_205s0062g01190	4018.4224	0.3713	0.1171	3.17135736131556	0.00151728361715382	0.0449003450033082		gi|225433709|ref|XP_002268298.1| PREDICTED: pirin-like protein-like	-	GO:0005886 plasma membrane GO:0009536 plastid GO:0005739 mitochondrion GO:0009737 response to abscisic acid GO:0005516 calmodulin binding	Putative uncharacterized protein [Source:UniProtKB/TrEMBL;Acc:D7U9N6]		3554.62198174358	3498.36699376243	3460.29824789091	5480.44022253676	4082.01062854861	4034.79606815865
VIT_205s0077g00030	1579.4662	0.5777	0.1479	3.90656234879321	0.0000936184950189926	0.00655820042399423		gi|225433318|ref|XP_002285558.1| PREDICTED: ammonium transporter 1 member 1	-	GO:0016021 integral component of membrane GO:0005886 plasma membrane GO:0009506 plasmodesma GO:0009624 response to nematode GO:0072488 ammonium transmembrane transport GO:0015398 high-affinity secondary active ammonium transmembrane transporter activity GO:0015843 methylammonium transport	Putative uncharacterized protein [Source:UniProtKB/TrEMBL;Acc:F6HX05]	GO:0072488 ammonium transmembrane transport GO:0015696 ammonium transport GO:0008519 ammonium transmembrane transporter activity GO:0016020 membrane GO:0016021 integral component of membrane	1140.45189753129	1433.75696465673	1229.47010157349	2421.02710419465	1545.34722490714	1706.74394503881
VIT_205s0077g00810	7329.7604	0.4632	0.1133	4.08974019593077	0.0000431856643906709	0.00364623383239548		gi|225431988|ref|XP_002279066.1| PREDICTED: calmodulin-like	-	GO:0005829 cytosol GO:0042538 hyperosmotic salinity response GO:0005509 calcium ion binding	Putative uncharacterized protein [Source:UniProtKB/TrEMBL;Acc:F6H718]	GO:0005509 calcium ion binding	5540.16154941181	6369.76907755631	6578.42841053747	8139.99784104283	7594.62890650187	9755.57638089516
VIT_205s0077g01260	3488.6964	-0.2704	0.0754	-3.58391625935655	0.000338480644512121	0.0165545929855593		gi|225431902|ref|XP_002276533.1| PREDICTED: medium-chain-fatty-acid--CoA ligase	-	GO:0005739 mitochondrion GO:0006094 gluconeogenesis GO:0006096 glycolytic process GO:0005777 peroxisome GO:0006744 ubiquinone biosynthetic process GO:0019643 reductive tricarboxylic acid cycle GO:0003987 acetate-CoA ligase activity GO:0006097 glyoxylate cycle GO:0008756 o-succinylbenzoate-CoA ligase activity GO:0016208 AMP binding GO:0019605 butyrate metabolic process GO:0047760 butyrate-CoA liga…		NA	3741.06664589055	3722.90791500697	3980.28596798663	3315.22845253117	3052.80323223868	3119.88641213002
VIT_205s0077g01300	114.6867	-0.8261	0.2124	-3.8883912919497	0.000100910849043516	0.00694769030195745		gi|225431890|ref|XP_002276159.1| PREDICTED: uncharacterized protein C757.02c-like	-	GO:0009611 response to wounding GO:0003824 catalytic activity GO:0010051 xylem and phloem pattern formation GO:0050662 coenzyme binding GO:0044237 cellular metabolic process	Putative uncharacterized protein [Source:UniProtKB/TrEMBL;Acc:F6H741]		173.630597882572	112.756479932326	151.775344898407	69.1392795105563	82.9510438816952	97.8671593158657
VIT_205s0077g01450	58.849	0.9668	0.2612	3.70151323915843	0.00021431747145227	0.0120440015865694		gi|225431869|ref|XP_002275498.1| PREDICTED: GATA transcription factor 16	-	GO:0007165 signal transduction GO:0008270 zinc ion binding GO:0003700 sequence-specific DNA binding transcription factor activity GO:0005634 nucleus GO:0005667 transcription factor complex GO:0045449 NOT_FOUND GO:0006355 regulation of transcription. DNA-templated GO:0043565 sequence-specific DNA binding GO:0004871 signal transducer activity GO:0009407 toxin catabolic process	Putative uncharacterized protein [Source:UniProtKB/TrEMBL;Acc:D7SY67]	GO:0043565 sequence-specific DNA binding GO:0008270 zinc ion binding GO:0006355 regulation of transcription. DNA-templated GO:0003700 sequence-specific DNA binding transcription factor activity	46.1306385518273	36.9374675640378	35.0250795919401	64.5299942098526	69.6379133821639	100.832830810286
VIT_205s0077g01460	188.9717	0.646	0.1522	4.24550811963582	0.0000218098610427276	0.0021597147583175		gi|359477137|ref|XP_002271531.2| PREDICTED: uncharacterized protein LOC100248329	-	GO:0005886 plasma membrane GO:0016023 cytoplasmic membrane-bounded vesicle GO:0010162 seed dormancy process GO:0009736 cytokinin-activated signaling pathway GO:0031225 anchored component of membrane GO:0009740 gibberellic acid mediated signaling pathway	Putative uncharacterized protein [Source:UniProtKB/TrEMBL;Acc:F6H6U0]		147.361762040559	134.141329574664	161.654213501262	251.206048888355	243.732696837574	195.734318631731
VIT_205s0094g00160	39.0487	1.0972	0.3336	3.28943747768473	0.00100387856860359	0.0337129713585818		gi|147795803|emb|CAN69783.1| hypothetical protein VITISV_012616	-	NA	Putative uncharacterized protein [Source:UniProtKB/TrEMBL;Acc:F6HB05]		29.4723524081119	22.356888262444	21.5538951335016	40.3312463811578	41.9875654215988	78.5902946021346
VIT_205s0094g00360	2213.3089	0.4511	0.137	3.29333747788069	0.000990055608336619	0.0335428324141825		gi|147852249|emb|CAN82242.1| hypothetical protein VITISV_010460	3.2.1.14	GO:0005618 cell wall GO:0005975 carbohydrate metabolic process GO:0016998 cell wall macromolecule catabolic process GO:0006032 chitin catabolic process GO:0004568 chitinase activity GO:0010262 somatic embryogenesis GO:0008061 chitin binding	Putative uncharacterized protein [Source:UniProtKB/TrEMBL;Acc:A5AJB3]	GO:0016998 cell wall macromolecule catabolic process GO:0008061 chitin binding GO:0006032 chitin catabolic process GO:0005975 carbohydrate metabolic process GO:0004568 chitinase activity	1925.31345622557	1927.55258367071	1755.74437441649	3062.87008231764	1943.71705293157	2664.65583773653
VIT_205s0094g00530	5388.6489	-0.2904	0.0742	-3.91299335765284	0.0000911590430726494	0.00641391828496246		gi|225434116|ref|XP_002276507.1| PREDICTED: protein IQ-DOMAIN 14-like	-	GO:0005886 plasma membrane GO:0045492 xylan biosynthetic process GO:0010413 glucuronoxylan metabolic process GO:0005516 calmodulin binding	Putative uncharacterized protein [Source:UniProtKB/TrEMBL;Acc:F6HB11]	GO:0005515 protein binding	5928.42775722303	5713.64300898459	6146.45242890355	5022.96865644192	4818.32915386884	4702.07215440318
VIT_205s0094g01530	1095.362	0.3057	0.0861	3.55187017921818	0.000382503530061198	0.0178375628757027		gi|359478246|ref|XP_003632091.1| PREDICTED: uncharacterized protein LOC100854957	-	GO:0009536 plastid GO:0005783 endoplasmic reticulum GO:0005739 mitochondrion GO:0008284 positive regulation of cell proliferation GO:0009742 brassinosteroid mediated signaling pathway GO:0016049 cell growth GO:0046622 positive regulation of organ growth GO:0071365 cellular response to auxin stimulus GO:0048638 regulation of developmental growth	Putative uncharacterized protein [Source:UniProtKB/TrEMBL;Acc:F6HAZ4]		919.409254470447	957.458040804665	1064.22357221664	1250.26863781589	1193.06131015031	1187.75143351528
VIT_205s0094g01590	1718.9547	0.3495	0.098	3.56669175166192	0.000361516304428411	0.0172291829397995		gi|296084385|emb|CBI24773.3| unnamed protein product	-	GO:0055114 oxidation-reduction process GO:0005737 cytoplasm GO:0005634 nucleus GO:0016310 phosphorylation GO:0016301 kinase activity GO:0006555 methionine metabolic process GO:0035999 tetrahydrofolate interconversion GO:0004489 methylenetetrahydrofolate reductase (NAD(P)H) activity GO:0080037 negative regulation of cytokinin-activated signaling pathway	Putative uncharacterized protein [Source:UniProtKB/TrEMBL;Acc:D7T2P2]	GO:0005515 protein binding	1472.97691709237	1538.73713562821	1524.93808069524	1682.38913475687	2153.65488003957	1941.031993098
VIT_205s0102g00210	1176.3962	0.338	0.1027	3.29072820605271	0.00099928412004075	0.0337129713585818		gi|225433854|ref|XP_002264228.1| PREDICTED: histidine protein methyltransferase 1 homolog	-	GO:0009414 response to water deprivation GO:0042538 hyperosmotic salinity response GO:0009507 chloroplast GO:0010200 response to chitin	Putative uncharacterized protein [Source:UniProtKB/TrEMBL;Acc:D7U1N3]	GO:0010200 response to chitin GO:0042538 hyperosmotic salinity response GO:0009414 response to water deprivation GO:0008150 biological_process GO:0003674 molecular_function	889.936902062335	1085.76713865869	1144.15260000338	1277.92434962012	1293.42183237754	1367.1745589277
VIT_205s0102g00590	115.7661	0.91	0.2608	3.48959542599769	0.000483752308628297	0.0209337740707153		gi|502127152|ref|XP_004499582.1| PREDICTED: fibroin heavy chain-like isoform X1	-	NA	Putative uncharacterized protein [Source:UniProtKB/TrEMBL;Acc:F6HYT2]		65.351737948422	100.119977870945	75.4386329672557	103.708919265834	129.034957149304	220.942526334303
VIT_205s0124g00010	269.8365	-0.4998	0.1299	-3.84745425301649	0.00011935155412887	0.00781484747483807		gi|297745156|emb|CBI39148.3| unnamed protein product	-	GO:0005886 plasma membrane GO:0016874 ligase activity GO:0005634 nucleus	Putative uncharacterized protein [Source:UniProtKB/TrEMBL;Acc:F6I3Q6]	GO:0005515 protein binding	342.135569259386	296.471779132409	310.735321507982	237.378192986243	236.564088107057	195.734318631731
VIT_205s0124g00040	536.0523	-0.6752	0.1065	-6.33925924245464	2.30872481121903e-10	0.000000370365634215757		gi|297745158|emb|CBI39150.3| unnamed protein product	-	GO:0005886 plasma membrane GO:0005634 nucleus	Putative uncharacterized protein [Source:UniProtKB/TrEMBL;Acc:F6I3Q9]		655.439489423879	626.964909968537	698.705433911011	413.683355738162	456.742784830075	364.777593813681
VIT_206s0004g00020	182.4487	0.6855	0.1894	3.61995136121934	0.000294658398839575	0.0151990676340336		gi|225435840|ref|XP_002283807.1| PREDICTED: NAC domain-containing protein 68	-	GO:0003677 DNA binding GO:0009611 response to wounding GO:0006355 regulation of transcription. DNA-templated GO:0009788 negative regulation of abscisic acid-activated signaling pathway	Putative uncharacterized protein [Source:UniProtKB/TrEMBL;Acc:D7SLP9]	GO:0006355 regulation of transcription. DNA-templated GO:0003677 DNA binding	120.452222885327	167.190642658277	134.711844584385	265.033904790466	242.708609876071	164.59476794032
VIT_206s0004g00960	2019.8323	-0.4192	0.0928	-4.51990484059965	0.00000618674336434986	0.000879465977172234		gi|225435680|ref|XP_002285686.1| PREDICTED: uncharacterized protein LOC100255325	-	GO:0009507 chloroplast GO:0045492 xylan biosynthetic process GO:0010413 glucuronoxylan metabolic process	Putative uncharacterized protein [Source:UniProtKB/TrEMBL;Acc:F6GUJ2]		2316.14247728966	2197.77932006025	2422.11896562724	1598.26967801903	1928.35574850904	1656.32752963367
VIT_206s0004g01640	2531.2324	-0.4657	0.1135	-4.10211801296908	0.0000409385364151943	0.00352852748536811		gi|225435536|ref|XP_002283039.1| PREDICTED: UDP-glycosyltransferase 92A1-like	-	GO:0009813 flavonoid biosynthetic process GO:0047213 anthocyanidin 3-O-glucosyltransferase activity	Putative uncharacterized protein [Source:UniProtKB/TrEMBL;Acc:F6GU97]	GO:0016758 transferase activity. transferring hexosyl groups GO:0016757 transferase activity. transferring glycosyl groups GO:0016740 transferase activity GO:0008152 metabolic process	3186.8582799554	2879.17839275474	2745.42739262977	2014.25767640754	2497.74809910438	1863.92453424308
VIT_206s0004g01650	513.9953	-0.4645	0.117	-3.96950858070989	0.0000720210133898079	0.00532424468571105		gi|359478753|ref|XP_002283032.2| PREDICTED: uncharacterized protein LOC100250068	-	GO:0000166 nucleotide binding GO:0016023 cytoplasmic membrane-bounded vesicle GO:0003676 nucleic acid binding GO:0005576 extracellular region GO:0009505 plant-type cell wall GO:0005773 vacuole GO:0046556 alpha-L-arabinofuranosidase activity GO:0009117 nucleotide metabolic process GO:0046373 L-arabinose metabolic process	Putative uncharacterized protein [Source:UniProtKB/TrEMBL;Acc:F6GU96]	GO:0008152 metabolic process GO:0003824 catalytic activity	526.017420153475	639.601412029918	626.859116799339	454.01460211932	460.839132676085	376.640279791362
VIT_206s0004g02530	209.1383	0.5701	0.1728	3.29992192226803	0.000967117307975417	0.0332216185322091		gi|359478371|ref|XP_002285314.2| PREDICTED: receptor like protein kinase S.2-like	2.7.11.1	GO:0006468 protein phosphorylation GO:0005524 ATP binding GO:0009536 plastid GO:0004672 protein kinase activity	Putative uncharacterized protein [Source:UniProtKB/TrEMBL;Acc:A5AI07]	GO:0016772 transferase activity. transferring phosphorus-containing groups GO:0016301 kinase activity GO:0006468 protein phosphorylation GO:0005524 ATP binding GO:0004672 protein kinase activity	170.427081316473	143.861715775726	191.290819309827	311.126757797503	233.49182722255	204.631333114992
VIT_206s0004g03620	901.8332	0.4247	0.0902	4.70690813043703	0.00000251502180437157	0.000458477043019645	ATMPK13	gi|225435169|ref|XP_002284710.1| PREDICTED: mitogen-activated protein kinase homolog NTF6	2.7.11.24 | 2.7.11.1	GO:0006468 protein phosphorylation GO:0005524 ATP binding GO:0009069 serine family amino acid metabolic process GO:0009867 jasmonic acid mediated signaling pathway GO:0010363 regulation of plant-type hypersensitive response GO:0006612 protein targeting to membrane GO:0031348 negative regulation of defense response GO:0010310 regulation of hydrogen peroxide metabolic process GO:0009862 systemic ac…	Putative uncharacterized protein [Source:UniProtKB/TrEMBL;Acc:D7SKQ9]	GO:0004713 protein tyrosine kinase activity GO:0007165 signal transduction GO:0004707 MAP kinase activity GO:0000165 MAPK cascade GO:0000166 nucleotide binding GO:0016772 transferase activity. transferring phosphorus-containing groups GO:0016310 phosphorylation GO:0016301 kinase activity GO:0006468 protein phosphorylation GO:0005524 ATP binding GO:0004674 protein serine/threonine kinase activity …	718.869117432642	766.938471263838	826.232646784229	1099.31454421785	991.316178734333	1008.32830810286
VIT_206s0004g04150	114.3425	0.9332	0.1954	4.77599451682013	0.00000178821264887145	0.000354154411274023		gi|225435068|ref|XP_002281433.1| PREDICTED: uncharacterized protein LOC100245073	-	GO:0005886 plasma membrane	Putative uncharacterized protein [Source:UniProtKB/TrEMBL;Acc:D7SKL0]		74.9622876467193	92.3436689100946	68.2540012560885	159.02034287428	123.914522341792	167.56043943474
VIT_206s0004g05090	2496.7784	0.377	0.0986	3.82464363657728	0.0001309613772156	0.00837004945534925		gi|147806280|emb|CAN72193.1| hypothetical protein VITISV_022309	-	GO:0008270 zinc ion binding GO:0006508 proteolysis GO:0016020 membrane GO:0005739 mitochondrion GO:0055085 transmembrane transport GO:0030001 metal ion transport GO:0004190 aspartic-type endopeptidase activity GO:0046873 metal ion transmembrane transporter activity	Putative uncharacterized protein [Source:UniProtKB/TrEMBL;Acc:F6GUZ2]	GO:0046873 metal ion transmembrane transporter activity GO:0030001 metal ion transport GO:0046872 metal ion binding GO:0008270 zinc ion binding GO:0016020 membrane GO:0055085 transmembrane transport GO:0005515 protein binding	1874.05719116798	2272.62629380843	2374.52078054076	2811.66403342929	2897.14201409032	2750.66031107471
VIT_206s0004g05380	42.1527	1.259	0.3193	3.94245085860167	0.0000806531791419718	0.00582810044952933		gi|297746010|emb|CBI16066.3| unnamed protein product	-	GO:0055114 oxidation-reduction process GO:0046686 response to cadmium ion GO:0008270 zinc ion binding GO:0003700 sequence-specific DNA binding transcription factor activity GO:0005667 transcription factor complex GO:0045449 NOT_FOUND GO:0003676 nucleic acid binding GO:0006355 regulation of transcription. DNA-templated GO:0080167 response to karrikin GO:0050356 tropine dehydrogenase activity	Putative uncharacterized protein [Source:UniProtKB/TrEMBL;Acc:D7SK90]	GO:0055114 oxidation-reduction process GO:0016491 oxidoreductase activity GO:0008152 metabolic process	26.9095391552326	29.1611586031878	17.961579277918	40.3312463811578	61.4452176901446	77.1074588549245
VIT_206s0004g05700	118.6763	1.2533	0.2233	5.6132804675921	1.98526425800238e-08	0.00000999013646863415		gi|297745983|emb|CBI16039.3| unnamed protein product	2.5.1.18	GO:0006635 fatty acid beta-oxidation GO:0010583 response to cyclopentenone GO:0005975 carbohydrate metabolic process GO:0080129 proteasome core complex assembly GO:0051788 response to misfolded protein GO:0006090 pyruvate metabolic process GO:0009407 toxin catabolic process GO:0004364 glutathione transferase activity GO:0004462 lactoylglutathione lyase activity GO:0006749 glutathione metabolic pr…	Putative uncharacterized protein [Source:UniProtKB/TrEMBL;Acc:F6GUW5]	GO:0005515 protein binding	83.291430718577	60.266394446588	65.5597643644008	117.536775167946	195.60060964696	189.802975642891
VIT_206s0004g05990	447.8937	-0.42	0.1028	-4.08671573477721	0.0000437522647324499	0.00367473209862807		gi|225434698|ref|XP_002280897.1| PREDICTED: zinc finger CCCH domain-containing protein 49-like	-	GO:0000166 nucleotide binding GO:0008270 zinc ion binding GO:0003723 RNA binding GO:0042742 defense response to bacterium	Putative uncharacterized protein [Source:UniProtKB/TrEMBL;Acc:F6GUV0]	GO:0046872 metal ion binding	489.497331299945	512.264352795998	538.847378337541	384.875322608763	404.514349793452	357.363415077631
VIT_206s0004g06220	155.9368	-0.5518	0.1543	-3.5762090984161	0.000348612846519597	0.0167941359875897	ANTR1	gi|225434656|ref|XP_002279594.1| PREDICTED: sodium-dependent phosphate transport protein 1. chloroplastic	-	GO:0016021 integral component of membrane GO:0050832 defense response to fungus GO:0009867 jasmonic acid mediated signaling pathway GO:0010363 regulation of plant-type hypersensitive response GO:0006612 protein targeting to membrane GO:0009697 salicylic acid biosynthetic process GO:0010200 response to chitin GO:0031348 negative regulation of defense response GO:0009595 detection of biotic stimulu…	Putative uncharacterized protein [Source:UniProtKB/TrEMBL;Acc:D7SK13]	GO:0030505 inorganic diphosphate transport GO:0030504 inorganic diphosphate transmembrane transporter activity GO:0042631 cellular response to water deprivation GO:0015711 organic anion transport GO:0008514 organic anion transmembrane transporter activity GO:0043900 regulation of multi-organism process GO:0009595 detection of biotic stimulus GO:0034219 carbohydrate transmembrane transport GO:0015…	176.193411135451	190.519569540827	190.392740345931	135.973916370761	123.914522341792	118.626859776807
VIT_206s0004g06660	769.9885	0.6194	0.1371	4.5176218841859	0.00000625380308232659	0.000880030781111256		gi|225434580|ref|XP_002278527.1| PREDICTED: phosphoinositide phospholipase C 4-like isoform 1	3.1.4.11	GO:0005886 plasma membrane GO:0035556 intracellular signal transduction GO:0004871 signal transducer activity GO:0030048 actin filament-based movement GO:0042732 D-xylose metabolic process GO:0005509 calcium ion binding GO:0009395 phospholipid catabolic process GO:0007242 NOT_FOUND GO:0051645 Golgi localization GO:0051646 mitochondrion localization GO:0060151 peroxisome localization GO:0004435 ph…	Putative uncharacterized protein [Source:UniProtKB/TrEMBL;Acc:F6GUR2]	GO:0008081 phosphoric diester hydrolase activity GO:0004435 phosphatidylinositol phospholipase C activity GO:0004871 signal transducer activity GO:0007165 signal transduction GO:0006629 lipid metabolic process GO:0035556 intracellular signal transduction GO:0005509 calcium ion binding GO:0005515 protein binding	634.936983400845	563.78239966163	620.572564052067	1095.85758024232	712.764525205678	992.017114883548
VIT_206s0004g06700	2180.283	-0.3753	0.0888	-4.22835341301403	0.0000235407812645698	0.00226132462901933		gi|225434576|ref|XP_002279036.1| PREDICTED: uncharacterized protein LOC100241532	-	GO:0005524 ATP binding GO:0005737 cytoplasm	Putative uncharacterized protein [Source:UniProtKB/TrEMBL;Acc:F6GUQ9]	GO:0005524 ATP binding	2584.59716552877	2368.85811719895	2435.59015008568	2045.37035218729	1937.57253116256	1709.70961653323
VIT_206s0004g07550	3110.1618	-0.3675	0.1115	-3.29498571073108	0.000984266846341267	0.0334525609089123	SAG20	gi|225434413|ref|XP_002277465.1| PREDICTED: uncharacterized protein LOC100257036	-	GO:0006950 response to stress GO:0009620 response to fungus GO:0007568 aging	Putative uncharacterized protein [Source:UniProtKB/TrEMBL;Acc:F6GUH4]	GO:0005575 cellular_component GO:0003674 molecular_function	3787.19728444238	3114.41173882045	3612.97167175321	2909.61134606924	2917.62375332037	2319.15510863658
VIT_206s0004g07560	1756.5655	-0.3471	0.1007	-3.44672992360238	0.000567415508711054	0.0236428041317993		gi|225434411|ref|XP_002271596.1| PREDICTED: 28S ribosomal protein S29. mitochondrial	-	GO:0005739 mitochondrion GO:0006164 purine nucleotide biosynthetic process GO:0009220 pyrimidine ribonucleotide biosynthetic process	Putative uncharacterized protein [Source:UniProtKB/TrEMBL;Acc:D7SJN5]	GO:0006164 purine nucleotide biosynthetic process GO:0009220 pyrimidine ribonucleotide biosynthetic process GO:0008150 biological_process GO:0003674 molecular_function	2068.19029507359	1875.06249818497	1959.60829922086	1432.33540719369	1774.74270428368	1429.45366031052
VIT_206s0004g07920	581.7188	-0.4207	0.0949	-4.43437515710345	0.00000923397094482191	0.00112220728709722	WNK4	gi|225434355|ref|XP_002268300.1| PREDICTED: probable serine/threonine-protein kinase WNK4	-	GO:0005524 ATP binding GO:0009069 serine family amino acid metabolic process GO:0005737 cytoplasm GO:0005634 nucleus GO:0000186 activation of MAPKK activity GO:0004709 MAP kinase kinase kinase activity GO:0007178 transmembrane receptor protein serine/threonine kinase signaling pathway GO:0019375 galactolipid biosynthetic process GO:0016036 cellular response to phosphate starvation GO:0046777 prot…	Putative uncharacterized protein [Source:UniProtKB/TrEMBL;Acc:D7SJK3]	GO:0042631 cellular response to water deprivation GO:0010260 organ senescence GO:0019375 galactolipid biosynthetic process GO:0016036 cellular response to phosphate starvation GO:0005634 nucleus GO:0046777 protein autophosphorylation GO:0016772 transferase activity. transferring phosphorus-containing groups GO:0016301 kinase activity GO:0006468 protein phosphorylation GO:0005524 ATP binding GO:00…	660.565115929638	679.454995454275	660.986117427383	516.23995367882	522.284350366229	450.782067151866
VIT_206s0009g00370	213.3786	0.6134	0.1883	3.25830419354338	0.00112080193304381	0.0366040889047385		gi|359479109|ref|XP_002275220.2| PREDICTED: E3 ubiquitin-protein ligase PUB24-like	-	GO:0050832 defense response to fungus GO:0009867 jasmonic acid mediated signaling pathway GO:0010363 regulation of plant-type hypersensitive response GO:0006612 protein targeting to membrane GO:0043069 negative regulation of programmed cell death GO:0009697 salicylic acid biosynthetic process GO:0031348 negative regulation of defense response GO:0009595 detection of biotic stimulus GO:0042742 def…	Putative uncharacterized protein [Source:UniProtKB/TrEMBL;Acc:F6HAE4]	GO:0004842 ubiquitin-protein transferase activity GO:0000151 ubiquitin ligase complex GO:0016567 protein ubiquitination GO:0005488 binding	117.889409632448	203.156071602208	186.800424490347	277.709439367401	226.323218492033	268.393270245026
VIT_206s0009g01600	551.4504	-0.3345	0.1019	-3.28423579479913	0.00102259327488413	0.0340341106134673		gi|147794409|emb|CAN75994.1| hypothetical protein VITISV_005354	-	GO:0005886 plasma membrane GO:0005634 nucleus GO:0006486 protein glycosylation GO:0009506 plasmodesma GO:0006635 fatty acid beta-oxidation GO:0016558 protein import into peroxisome matrix	Putative uncharacterized protein [Source:UniProtKB/TrEMBL;Acc:A5ASK1]		603.542521053074	592.943558264818	652.005327788424	494.345848500478	528.428872135244	437.436545426975
VIT_206s0009g02590	36.9374	1.8131	0.323	5.61262546496704	1.99279620369214e-08	0.00000999013646863415		gi|225435874|ref|XP_002264156.1| PREDICTED: pectinesterase 2	3.1.1.11	GO:0045330 aspartyl esterase activity GO:0030599 pectinesterase activity GO:0042545 cell wall modification GO:0005982 starch metabolic process GO:0005985 sucrose metabolic process GO:0016020 membrane GO:0005576 extracellular region GO:0043086 negative regulation of catalytic activity GO:0009505 plant-type cell wall GO:0004857 enzyme inhibitor activity GO:0045490 pectin catabolic process	Pectinesterase [Source:UniProtKB/TrEMBL;Acc:F6HAA4]	GO:0045490 pectin catabolic process GO:0004857 enzyme inhibitor activity GO:0045330 aspartyl esterase activity GO:0042545 cell wall modification GO:0030599 pectinesterase activity GO:0005618 cell wall GO:0043086 negative regulation of catalytic activity GO:0016787 hydrolase activity	11.5326596379568	22.356888262444	16.1654213501262	59.9207089091488	55.3006959211301	56.3477583939833
VIT_206s0009g03120	1041.0163	-0.6178	0.1378	-4.48388431042835	0.00000732964111297135	0.000979850856119054		gi|359479256|ref|XP_003632241.1| PREDICTED: LOW QUALITY PROTEIN: phenylalanine N-monooxygenase-like	-	GO:0055114 oxidation-reduction process GO:0019761 glucosinolate biosynthetic process GO:0009055 electron carrier activity GO:0005506 iron ion binding GO:0020037 heme binding GO:0009684 indoleacetic acid biosynthetic process GO:0006569 tryptophan catabolic process GO:0019825 oxygen binding GO:0016709 oxidoreductase activity. acting on paired donors. with incorporation or reduction of molecular oxy…	Putative uncharacterized protein [Source:UniProtKB/TrEMBL;Acc:F6HA57]	GO:0004497 monooxygenase activity GO:0016705 oxidoreductase activity. acting on paired donors. with incorporation or reduction of molecular oxygen GO:0009055 electron carrier activity GO:0046872 metal ion binding GO:0020037 heme binding GO:0005506 iron ion binding GO:0055114 oxidation-reduction process GO:0016491 oxidoreductase activity	1230.15036138206	994.395508368703	1556.3708444316	872.307243158185	763.968873280798	828.905182690438
VIT_206s0061g00440	1798.4663	0.5664	0.1417	3.99623416938961	0.0000643580750835401	0.00493986717937871		gi|225436508|ref|XP_002276537.1| PREDICTED: uncharacterized protein LOC100261829	-	GO:0005507 copper ion binding GO:0005886 plasma membrane GO:0046482 para-aminobenzoic acid metabolic process GO:0010583 response to cyclopentenone GO:0009407 toxin catabolic process GO:0030001 metal ion transport	Putative uncharacterized protein [Source:UniProtKB/TrEMBL;Acc:D7SND2]	GO:0030001 metal ion transport GO:0046872 metal ion binding	1279.48451649999	1759.38990239233	1311.19528728802	1767.66091281989	2170.04027142361	2503.02674129063
VIT_206s0061g00560	789.9528	-0.4334	0.1198	-3.61753951690245	0.0002974169326573	0.0152921872874629	FRA8	gi|225436482|ref|XP_002275679.1| PREDICTED: probable glucuronoxylan glucuronosyltransferase IRX7	-	GO:0016021 integral component of membrane GO:0009834 plant-type secondary cell wall biogenesis GO:0010417 glucuronoxylan biosynthetic process GO:0000139 Golgi membrane GO:0015020 glucuronosyltransferase activity	Putative uncharacterized protein [Source:UniProtKB/TrEMBL;Acc:D7SNC0]	GO:0015020 glucuronosyltransferase activity GO:0010417 glucuronoxylan biosynthetic process GO:0009834 plant-type secondary cell wall biogenesis GO:0005794 Golgi apparatus GO:0045492 xylan biosynthetic process GO:0010413 glucuronoxylan metabolic process GO:0016020 membrane GO:0016740 transferase activity	1030.8916309707	783.463127805645	909.753990426548	692.545116430739	737.342612281735	585.720120147984
VIT_206s0061g01470	115.7505	0.8434	0.1744	4.8363007260155	0.00000132277752707954	0.000290684891635753		gi|297734832|emb|CBI17066.3| unnamed protein product	-	GO:0005524 ATP binding GO:0016020 membrane GO:0006200 NOT_FOUND GO:0015416 organic phosphonate transmembrane-transporting ATPase activity GO:0015716 organic phosphonate transport GO:0015748 organophosphate ester transport	Putative uncharacterized protein [Source:UniProtKB/TrEMBL;Acc:F6GW40]	GO:0017111 nucleoside-triphosphatase activity GO:0016887 ATPase activity GO:0006200 obsolete ATP catabolic process GO:0000166 nucleotide binding GO:0016020 membrane GO:0005524 ATP binding	81.3693207789176	81.6512440889257	86.2155805340065	156.715700223928	153.613044225362	134.938052996118
VIT_206s0080g00170	28.5954	1.1952	0.3615	3.30603747803299	0.000946254301415607	0.0327857699855489		gi|225436677|ref|XP_002262763.1| PREDICTED: aluminum-activated malate transporter 2	-	GO:0010044 response to aluminum ion GO:0015140 malate transmembrane transporter activity GO:0071423 malate transmembrane transport	Putative uncharacterized protein [Source:UniProtKB/TrEMBL;Acc:D7TCX5]	GO:0015743 malate transport	17.9396927701551	23.3289268825502	10.7769475667508	31.1126757797503	40.9634784600964	47.4507439107228
VIT_206s0080g00420	25.8991	1.1824	0.3742	3.15931990025719	0.00158137805571587	0.0464623933512711		gi|359479514|ref|XP_002275642.2| PREDICTED: glucan endo-1.3-beta-glucosidase 14-like	3.2.1.39	GO:0005982 starch metabolic process GO:0005985 sucrose metabolic process GO:0016023 cytoplasmic membrane-bounded vesicle GO:0005634 nucleus GO:0009867 jasmonic acid mediated signaling pathway GO:0010363 regulation of plant-type hypersensitive response GO:0006612 protein targeting to membrane GO:0009863 salicylic acid mediated signaling pathway GO:0005576 extracellular region GO:0046658 anchored c…	Putative uncharacterized protein [Source:UniProtKB/TrEMBL;Acc:F6HHG0]	GO:0046658 anchored component of plasma membrane GO:0043169 cation binding GO:0010363 regulation of plant-type hypersensitive response GO:0009867 jasmonic acid mediated signaling pathway GO:0009863 salicylic acid mediated signaling pathway GO:0006612 protein targeting to membrane GO:0016787 hydrolase activity GO:0004553 hydrolase activity. hydrolyzing O-glycosyl compounds GO:0005975 carbohydrate …	16.0175828304956	12.6365020613814	18.8596582418139	49.5498169825654	28.6744349220675	29.6567149442017
VIT_207s0005g00170	1382.8593	-0.5249	0.1563	-3.35815039510577	0.000784659083926448	0.0293380386402395		gi|225437316|ref|XP_002263944.1| PREDICTED: stress-related protein-like	-	GO:0006950 response to stress GO:0005840 ribosome GO:0010200 response to chitin GO:0003746 translation elongation factor activity GO:0006448 regulation of translational elongation GO:0006865 amino acid transport GO:0005773 vacuole GO:0009062 fatty acid catabolic process	Putative uncharacterized protein [Source:UniProtKB/TrEMBL;Acc:F6HZ34]	GO:0009062 fatty acid catabolic process GO:0008150 biological_process GO:0003674 molecular_function	1730.53964900674	1461.94608463981	1705.45195243832	1401.22273141394	1200.22991888082	797.765631999026
VIT_207s0005g00280	663.8281	-0.3943	0.1194	-3.30291291707668	0.000956860977001867	0.0330818185195344	NLA	gi|225437340|ref|XP_002265436.1| PREDICTED: E3 ubiquitin-protein ligase BAH1	-	GO:0008270 zinc ion binding GO:0005634 nucleus GO:0009697 salicylic acid biosynthetic process GO:0042742 defense response to bacterium GO:0016036 cellular response to phosphate starvation GO:0009751 response to salicylic acid GO:0009627 systemic acquired resistance GO:0016567 protein ubiquitination GO:0004842 ubiquitin-protein transferase activity GO:0006817 phosphate ion transport GO:0010337 reg…	Putative uncharacterized protein [Source:UniProtKB/TrEMBL;Acc:D7U277]	GO:0010337 regulation of salicylic acid metabolic process GO:0009626 plant-type hypersensitive response GO:0016036 cellular response to phosphate starvation GO:0009627 systemic acquired resistance GO:0006817 phosphate ion transport GO:0004842 ubiquitin-protein transferase activity GO:0016567 protein ubiquitination GO:0042742 defense response to bacterium GO:0009697 salicylic acid biosynthetic pro…	707.977161107905	702.783922336825	854.971173628898	601.51173174184	630.837568285485	484.887289337698
VIT_207s0005g00490	4585.1652	-0.2444	0.0778	-3.13936376142237	0.00169315124587054	0.0480735084712483		gi|225437374|ref|XP_002268787.1| PREDICTED: UDP-glucuronic acid decarboxylase 1-like	-	GO:0005982 starch metabolic process GO:0005985 sucrose metabolic process GO:0005886 plasma membrane GO:0005829 cytosol GO:0000166 nucleotide binding GO:0005774 vacuolar membrane GO:0005802 trans-Golgi network GO:0005768 endosome GO:0042732 D-xylose metabolic process GO:0050662 coenzyme binding GO:0008460 dTDP-glucose 4.6-dehydratase activity GO:0019872 streptomycin biosynthetic process GO:0030639…	Putative uncharacterized protein [Source:UniProtKB/TrEMBL;Acc:F6HZ52]	GO:0050662 coenzyme binding GO:0044237 cellular metabolic process GO:0003824 catalytic activity	5198.02598015243	4839.78028950906	4876.56877395474	3984.7271424584	4204.9010639289	4406.98784070838
VIT_207s0005g00820	7062.6837	0.6717	0.1091	6.15728105381781	7.40044490224123e-10	0.000000741987107010961	HRE2	gi|297743922|emb|CBI36892.3| unnamed protein product	-	GO:0003677 DNA binding GO:0003700 sequence-specific DNA binding transcription factor activity GO:0005634 nucleus GO:0005667 transcription factor complex GO:0045449 NOT_FOUND GO:0006355 regulation of transcription. DNA-templated GO:0009620 response to fungus	Putative uncharacterized protein [Source:UniProtKB/TrEMBL;Acc:D7U2C6]	GO:0006355 regulation of transcription. DNA-templated GO:0006351 transcription. DNA-templated GO:0005634 nucleus GO:0003700 sequence-specific DNA binding transcription factor activity GO:0003677 DNA binding	5044.89788829289	5077.9297514351	6221.8910618708	8151.52105429459	9540.39413335645	8339.46824230953
VIT_207s0005g02110	4442.4258	0.354	0.0682	5.19326947577602	0.000000206632756727515	0.0000662960536684559		gi|225437685|ref|XP_002279690.1| PREDICTED: probable protein phosphatase 2C 49	3.1.3.16	GO:0016021 integral component of membrane GO:0005739 mitochondrion GO:0005794 Golgi apparatus GO:0006486 protein glycosylation GO:0010200 response to chitin GO:0046872 metal ion binding GO:0030246 carbohydrate binding GO:0006470 protein dephosphorylation GO:0004722 protein serine/threonine phosphatase activity GO:0008287 protein serine/threonine phosphatase complex GO:0008378 galactosyltransferas…	Putative uncharacterized protein [Source:UniProtKB/TrEMBL;Acc:D7U2P0]	GO:0010200 response to chitin GO:0008287 protein serine/threonine phosphatase complex GO:0046872 metal ion binding GO:0006470 protein dephosphorylation GO:0004722 protein serine/threonine phosphatase activity GO:0004721 phosphoprotein phosphatase activity GO:0016787 hydrolase activity GO:0003824 catalytic activity	3937.76256304904	3866.7696307827	3894.96846641652	5095.564899928	4875.67802371298	4983.8109463731
VIT_207s0005g02700	135.3927	-0.7123	0.1791	-3.97766017689514	0.0000695967390838691	0.00519288785294617	KCO5	gi|225437793|ref|XP_002274039.1| PREDICTED: probable calcium-activated outward-rectifying potassium channel 5. chloroplastic	-	GO:0005509 calcium ion binding GO:0009705 plant-type vacuole membrane GO:0008076 voltage-gated potassium channel complex GO:0071805 potassium ion transmembrane transport GO:0015271 outward rectifier potassium channel activity	Putative uncharacterized protein [Source:UniProtKB/TrEMBL;Acc:F6HZG3]	GO:0015271 outward rectifier potassium channel activity GO:0005267 potassium channel activity GO:0009705 plant-type vacuole membrane GO:0006811 ion transport GO:0071805 potassium ion transmembrane transport GO:0005509 calcium ion binding GO:0006810 transport GO:0016020 membrane GO:0016021 integral component of membrane	178.756224388331	172.050835758808	155.367660753991	100.251955290307	122.890435380289	83.0388018437648
VIT_207s0005g02710	1703.408	-0.5633	0.1525	-3.69448317927208	0.000220334477938217	0.012288472262737		gi|225437795|ref|XP_002281632.1| PREDICTED: uncharacterized protein LOC100255480 isoform 1	-	GO:0016023 cytoplasmic membrane-bounded vesicle	Putative uncharacterized protein [Source:UniProtKB/TrEMBL;Acc:F6HZG4]	GO:0008150 biological_process GO:0003674 molecular_function	2450.69017306582	1833.2648375204	1809.62911225024	1708.89252523592	1110.11026626861	1307.8611290393
VIT_207s0005g03340	457.7486	1.0365	0.1086	9.54206685434796	1.40013560929919e-21	2.24609754443775e-17		gi|526117860|ref|NP_001268132.1| R2R3 Myb14 transcription factor	-	GO:0009414 response to water deprivation GO:0009873 ethylene-activated signaling pathway GO:0042538 hyperosmotic salinity response GO:0003677 DNA binding GO:0009738 abscisic acid-activated signaling pathway GO:0003700 sequence-specific DNA binding transcription factor activity GO:0005634 nucleus GO:0009733 response to auxin GO:0005667 transcription factor complex GO:0045449 NOT_FOUND GO:0009611 r…	Putative uncharacterized protein [Source:UniProtKB/TrEMBL;Acc:F6HZJ9]	GO:0003682 chromatin binding GO:0003677 DNA binding	295.364227394339	323.688860495384	280.200636735521	606.121017042544	569.39235059534	671.724593486169
VIT_207s0005g04340	1671.4646	0.431	0.0925	4.6614357380153	0.00000314011116671851	0.000549681299786757		gi|147794067|emb|CAN77841.1| hypothetical protein VITISV_015562	-	GO:0005634 nucleus GO:0006396 RNA processing GO:0016740 transferase activity	Putative uncharacterized protein [Source:UniProtKB/TrEMBL;Acc:D7U373]	GO:0005515 protein binding	1397.37392613243	1528.04471080704	1344.42420895216	2020.01928303342	1729.68287797757	2009.24243746967
VIT_207s0005g04490	1606.8072	-0.2767	0.0792	-3.49286901782028	0.000477860838832538	0.0208833789336197		gi|359480067|ref|XP_002269414.2| PREDICTED: WD repeat-containing protein 70-like	-	GO:0005737 cytoplasm GO:0000166 nucleotide binding GO:0042967 acyl-carrier-protein biosynthetic process GO:0006499 N-terminal protein myristoylation GO:0006626 protein targeting to mitochondrion GO:0080008 Cul4-RING E3 ubiquitin ligase complex GO:0048573 photoperiodism. flowering GO:0004402 histone acetyltransferase activity GO:0016573 histone acetylation GO:0000123 histone acetyltransferase comp…	Putative uncharacterized protein [Source:UniProtKB/TrEMBL;Acc:F6HZR9]	GO:0006626 protein targeting to mitochondrion GO:0006499 N-terminal protein myristoylation GO:0080008 Cul4-RING E3 ubiquitin ligase complex GO:0008150 biological_process GO:0000166 nucleotide binding GO:0048573 photoperiodism. flowering GO:0005515 protein binding	1684.40901045492	1718.56428034787	1878.78119247022	1420.81219394193	1461.37209406394	1476.90440422125
VIT_207s0005g04630	656.9837	-0.3035	0.091	-3.33435929707662	0.000854961427470681	0.0308101451608154		gi|359480074|ref|XP_002268829.2| PREDICTED: uncharacterized protein LOC100246400	-	GO:0000166 nucleotide binding GO:0009536 plastid GO:0006487 protein N-linked glycosylation GO:0000956 nuclear-transcribed mRNA catabolic process	Putative uncharacterized protein [Source:UniProtKB/TrEMBL;Acc:F6HZS8]	GO:0005515 protein binding	732.964590323478	698.8957678564	745.405540033598	548.504950783747	618.548524747456	597.582806125665
VIT_207s0005g06680	208.8535	-0.5978	0.1752	-3.41237389902094	0.000643997147600751	0.0259572920648524		gi|359480142|ref|XP_002269196.2| PREDICTED: uncharacterized protein LOC100267035	-	GO:0048046 apoplast GO:0003677 DNA binding GO:0005634 nucleus GO:0005739 mitochondrion GO:0000785 chromatin GO:0003682 chromatin binding	Putative uncharacterized protein [Source:UniProtKB/TrEMBL;Acc:F6I025]	GO:0003682 chromatin binding GO:0003677 DNA binding	226.168269566598	308.136242573684	221.825504082288	138.278559021113	195.60060964696	163.11193219311
VIT_207s0031g00220	2264.2704	-0.4836	0.1178	-4.1072510495731	0.000040039596256227	0.00350991914285461	TOE3	gi|526117878|ref|NP_001267881.1| transcription factor APETALA2	-	GO:0055114 oxidation-reduction process GO:0003677 DNA binding GO:0003700 sequence-specific DNA binding transcription factor activity GO:0005634 nucleus GO:0005667 transcription factor complex GO:0045449 NOT_FOUND GO:0009536 plastid GO:0006355 regulation of transcription. DNA-templated GO:0030154 cell differentiation GO:0048481 ovule development GO:0032440 2-alkenal reductase [NAD(P)] activity GO:…	Putative uncharacterized protein [Source:UniProtKB/TrEMBL;Acc:F6H4H7]	GO:0006355 regulation of transcription. DNA-templated GO:0006351 transcription. DNA-templated GO:0005634 nucleus GO:0003700 sequence-specific DNA binding transcription factor activity GO:0003677 DNA binding GO:0010093 specification of floral organ identity GO:0048316 seed development GO:0048481 ovule development GO:0009888 tissue development GO:0010073 meristem maintenance	2819.09457816722	2720.73609767742	2383.50157017972	1700.82627595969	2245.82270657479	1715.64095952207
VIT_207s0031g00540	276.1753	0.5152	0.1461	3.52724719564482	0.000419904535280768	0.0189216532443092	RALFL34	gi|225438734|ref|XP_002282668.1| PREDICTED: uncharacterized protein LOC100264539	-	GO:0048046 apoplast GO:0007165 signal transduction GO:0004871 signal transducer activity GO:0007267 cell-cell signaling GO:0006949 syncytium formation	Putative uncharacterized protein [Source:UniProtKB/TrEMBL;Acc:D7SVW8]	GO:0004871 signal transducer activity GO:0007165 signal transduction GO:0007267 cell-cell signaling GO:0006949 syncytium formation GO:0048046 apoplast GO:0005179 hormone activity GO:0019722 calcium-mediated signaling	256.922028601149	231.34519158529	191.290819309827	344.544076227606	278.551653528656	354.397743583211
VIT_207s0031g00670	2963.6847	0.6022	0.1258	4.7855137258335	0.00000170550529695535	0.000342851573651569	HSF4	gi|359480674|ref|XP_002277765.2| PREDICTED: heat shock factor protein HSF24-like	-	GO:0009414 response to water deprivation GO:0042538 hyperosmotic salinity response GO:0009644 response to high light intensity GO:0003700 sequence-specific DNA binding transcription factor activity GO:0005634 nucleus GO:0005667 transcription factor complex GO:0045449 NOT_FOUND GO:0030968 endoplasmic reticulum unfolded protein response GO:0035556 intracellular signal transduction GO:0010200 respon…	Putative uncharacterized protein [Source:UniProtKB/TrEMBL;Acc:D7SVY0]	GO:0006984 ER-nucleus signaling pathway GO:0034976 response to endoplasmic reticulum stress GO:0045892 negative regulation of transcription. DNA-templated GO:0010583 response to cyclopentenone GO:0009407 toxin catabolic process GO:0042538 hyperosmotic salinity response GO:0009414 response to water deprivation GO:0009408 response to heat GO:0030968 endoplasmic reticulum unfolded protein response G…	2193.76814446468	2571.04215018105	2296.38791068182	2888.86956221608	3638.58097421806	4193.45949311012
VIT_207s0031g01810	299.0617	0.4772	0.1465	3.2578420238855	0.00112262883313373	0.0366040889047385		gi|359480861|ref|XP_002275681.2| PREDICTED: uncharacterized protein LOC100247348	-	GO:0003723 RNA binding GO:0003964 RNA-directed DNA polymerase activity GO:0006278 RNA-dependent DNA replication	Putative uncharacterized protein [Source:UniProtKB/TrEMBL;Acc:D7SW82]		253.07780872183	228.429075724971	269.42368916877	290.384973944336	420.899741177491	332.155207375059
VIT_207s0031g02240	970.4466	0.4647	0.1133	4.10232622492561	0.0000409017029290508	0.00352852748536811		gi|225438432|ref|XP_002276608.1| PREDICTED: MLO9 protein	-	GO:0016021 integral component of membrane GO:0005886 plasma membrane GO:0005739 mitochondrion GO:0006952 defense response GO:0008219 cell death GO:0009860 pollen tube growth GO:0005516 calmodulin binding GO:0009827 plant-type cell wall modification GO:0009607 response to biotic stimulus GO:0012505 endomembrane system GO:0010483 pollen tube reception	MLO-like protein [Source:UniProtKB/TrEMBL;Acc:D7SWC5]	GO:0009607 response to biotic stimulus GO:0005516 calmodulin binding GO:0006952 defense response GO:0016020 membrane GO:0016021 integral component of membrane	862.386659593882	691.11945889555	889.098174256942	1083.18204566538	1039.44826592495	1257.44471363415
VIT_207s0031g02630	7676.17	-0.3216	0.0922	-3.48822671857711	0.000486235591365191	0.0209337740707153	ALDH3I1	gi|359480760|ref|XP_002273730.2| PREDICTED: aldehyde dehydrogenase family 3 member I1. chloroplastic-like	-	GO:0009941 chloroplast envelope GO:0055114 oxidation-reduction process GO:0016020 membrane GO:0005783 endoplasmic reticulum GO:0005739 mitochondrion GO:0005794 Golgi apparatus GO:0004030 aldehyde dehydrogenase [NAD(P)+] activity GO:0006081 cellular aldehyde metabolic process GO:0004029 aldehyde dehydrogenase (NAD) activity GO:0006094 gluconeogenesis GO:0006096 glycolytic process GO:0006547 histid…	Aldehyde dehydrogenase [Source:UniProtKB/TrEMBL;Acc:D7SWG5]	GO:0033721 aldehyde dehydrogenase (NADP+) activity GO:0006081 cellular aldehyde metabolic process GO:0004030 aldehyde dehydrogenase [NAD(P)+] activity GO:0004029 aldehyde dehydrogenase (NAD) activity GO:0004028 3-chloroallyl aldehyde dehydrogenase activity GO:0009941 chloroplast envelope GO:0009507 chloroplast GO:0016620 oxidoreductase activity. acting on the aldehyde or oxo group of donors. NAD …	8937.81121941654	8113.60636202694	8535.34247286664	6635.06619036305	7503.48516692816	6331.70864058707
VIT_207s0031g03040	972.7084	-0.4551	0.0979	-4.64918604959593	0.00000333247512434532	0.000574834042416642		gi|225438297|ref|XP_002272395.1| PREDICTED: uncharacterized protein LOC100247519	-	GO:0005634 nucleus GO:0005739 mitochondrion GO:0005516 calmodulin binding GO:0015996 chlorophyll catabolic process	Putative uncharacterized protein [Source:UniProtKB/TrEMBL;Acc:F6H4I7]		1110.97954512317	1017.72443525125	1246.53360188751	778.969215818934	869.449830315546	812.593989471127
VIT_207s0104g00220	197.4225	0.5895	0.1758	3.35434202622694	0.000795539633992283	0.0293380386402395		gi|296086726|emb|CBI32361.3| unnamed protein product	-	GO:0005634 nucleus GO:0009058 biosynthetic process GO:0016853 isomerase activity	Putative uncharacterized protein [Source:UniProtKB/TrEMBL;Acc:D7TPD8]	GO:0009058 biosynthetic process GO:0003824 catalytic activity	169.786378003253	162.330449557745	138.304160439969	202.808553230965	205.841479261984	305.464163925278
VIT_207s0104g00660	642.1787	0.3755	0.0942	3.98823126754908	0.0000665677534204278	0.00506104218185073		gi|225436894|ref|XP_002271361.1| PREDICTED: uncharacterized protein LOC100256341	-	GO:0055114 oxidation-reduction process GO:0016023 cytoplasmic membrane-bounded vesicle GO:0080167 response to karrikin GO:0016706 oxidoreductase activity. acting on paired donors. with incorporation or reduction of molecular oxygen. 2-oxoglutarate as one donor. and incorporation of one atom each of oxygen into both donors	Putative uncharacterized protein [Source:UniProtKB/TrEMBL;Acc:F6HQ53]		517.047573768398	608.496176186518	554.114720723771	728.267077511193	723.005394820702	722.141008891312
VIT_207s0104g00720	529.6776	-0.2973	0.0944	-3.14863998762414	0.00164032137894761	0.0472220582490734		gi|225436880|ref|XP_002273388.1| PREDICTED: uncharacterized protein LOC100249461	-	GO:0009790 embryo development GO:0009536 plastid GO:0005739 mitochondrion GO:0008380 RNA splicing GO:0042794 rRNA transcription from plastid promoter	Putative uncharacterized protein [Source:UniProtKB/TrEMBL;Acc:F6HQ47]	GO:0042794 rRNA transcription from plastid promoter GO:0008380 RNA splicing GO:0009790 embryo development GO:0032502 developmental process GO:0003674 molecular_function GO:0042793 transcription from plastid promoter GO:0009536 plastid GO:0006355 regulation of transcription. DNA-templated GO:0005739 mitochondrion GO:0003690 double-stranded DNA binding	577.914388524281	587.11132654418	589.139800315711	501.259776451533	479.272697983128	443.367888415816
VIT_207s0104g00930	4441.4861	-0.4119	0.1078	-3.82084193478769	0.00013299687363008	0.00843294801096342	ATGID1B	gi|225436847|ref|XP_002271700.1| PREDICTED: gibberellin receptor GID1B	-	GO:0050832 defense response to fungus GO:0009414 response to water deprivation GO:0009873 ethylene-activated signaling pathway GO:0042538 hyperosmotic salinity response GO:0000303 response to superoxide GO:0009738 abscisic acid-activated signaling pathway GO:0005634 nucleus GO:0009733 response to auxin GO:0009867 jasmonic acid mediated signaling pathway GO:0010363 regulation of plant-type hyperse…	Putative uncharacterized protein [Source:UniProtKB/TrEMBL;Acc:F6HQ36]	GO:0010476 gibberellin mediated signaling pathway GO:0010325 raffinose family oligosaccharide biosynthetic process GO:0009939 positive regulation of gibberellic acid mediated signaling pathway GO:0000303 response to superoxide GO:0009755 hormone-mediated signaling pathway GO:0009873 ethylene-activated signaling pathway GO:0043069 negative regulation of programmed cell death GO:0007154 cell commun…	5183.28980394837	5163.46915000445	4867.58798431578	4473.31138433299	3457.31758203214	3503.94087065743
VIT_207s0104g01130	152.105	1.0413	0.2107	4.94190501114323	0.000000773629078297882	0.000179863154696444		gi|147772816|emb|CAN71672.1| hypothetical protein VITISV_044357	-	NA	Putative uncharacterized protein [Source:UniProtKB/TrEMBL;Acc:F6HQ28]		103.793936741611	75.8190123682882	119.444502198155	228.159622384836	238.612262030062	146.800738973799
VIT_207s0104g01250	2022.577	-0.3105	0.0853	-3.63964670956424	0.000273012355800623	0.0143595547926348		gi|225436807|ref|XP_002269844.1| PREDICTED: flavin-containing monooxygenase YUCCA10-like	-	GO:0055114 oxidation-reduction process GO:0016023 cytoplasmic membrane-bounded vesicle GO:0016020 membrane GO:0050661 NADP binding GO:0050660 flavin adenine dinucleotide binding GO:0042744 hydrogen peroxide catabolic process GO:0004499 N.N-dimethylaniline monooxygenase activity GO:0022603 regulation of anatomical structure morphogenesis	Putative uncharacterized protein [Source:UniProtKB/TrEMBL;Acc:F6HQ23]	GO:0050661 NADP binding GO:0004499 N.N-dimethylaniline monooxygenase activity GO:0050660 flavin adenine dinucleotide binding GO:0055114 oxidation-reduction process GO:0016491 oxidoreductase activity	2273.85605861715	2311.50783861268	2135.63177614445	1728.48198776391	1970.34331393064	1715.64095952207
VIT_207s0104g01730	4733.0742	0.4012	0.1199	3.34594675483875	0.000820021406169108	0.0298724605272442		gi|526117960|ref|NP_001267902.1| KUP1	-	GO:0005886 plasma membrane GO:0071805 potassium ion transmembrane transport GO:0009674 potassium:sodium symporter activity	KUP1 [Source:UniProtKB/TrEMBL;Acc:Q06XL9]	GO:0071805 potassium ion transmembrane transport GO:0015079 potassium ion transmembrane transporter activity GO:0016020 membrane	3752.59930552851	4655.09295168887	3829.40870205212	5615.26181758235	4577.66871791577	5968.4138825206
VIT_207s0129g00110	851.7252	0.3724	0.0973	3.82590591509082	0.00013029204870487	0.00836058018129413		gi|359480619|ref|XP_003632502.1| PREDICTED: calcium-transporting ATPase 2. plasma membrane-type-like	3.6.3.8	GO:0016021 integral component of membrane GO:0005886 plasma membrane GO:0050832 defense response to fungus GO:0005524 ATP binding GO:0008270 zinc ion binding GO:0009570 chloroplast stroma GO:0010363 regulation of plant-type hypersensitive response GO:0006612 protein targeting to membrane GO:0043069 negative regulation of programmed cell death GO:0030968 endoplasmic reticulum unfolded protein resp…	Putative uncharacterized protein [Source:UniProtKB/TrEMBL;Acc:F6HST1]	GO:0019829 cation-transporting ATPase activity GO:0005516 calmodulin binding GO:0006812 cation transport GO:0000166 nucleotide binding GO:0046872 metal ion binding GO:0016020 membrane GO:0016021 integral component of membrane GO:0005524 ATP binding	692.600281590629	720.280617498738	813.659541289686	903.419918937936	934.991395851701	1045.39920178311
VIT_207s0129g00180	1896.0806	0.353	0.1068	3.30633012070643	0.000945266491165879	0.0327857699855489		gi|225438996|ref|XP_002284429.1| PREDICTED: calcium-transporting ATPase 2. plasma membrane-type isoform 1	3.6.3.8	GO:0016021 integral component of membrane GO:0005886 plasma membrane GO:0050832 defense response to fungus GO:0005524 ATP binding GO:0016023 cytoplasmic membrane-bounded vesicle GO:0008270 zinc ion binding GO:0009570 chloroplast stroma GO:0010363 regulation of plant-type hypersensitive response GO:0006612 protein targeting to membrane GO:0043069 negative regulation of programmed cell death GO:003…	Putative uncharacterized protein [Source:UniProtKB/TrEMBL;Acc:F6HST5]	GO:0070588 calcium ion transmembrane transport GO:0005388 calcium-transporting ATPase activity GO:0019829 cation-transporting ATPase activity GO:0005516 calmodulin binding GO:0006812 cation transport GO:0000166 nucleotide binding GO:0046872 metal ion binding GO:0016787 hydrolase activity GO:0016020 membrane GO:0016021 integral component of membrane GO:0005524 ATP binding	1524.87388546318	1614.5561479965	1855.43113940893	1912.85339979206	2079.9206188114	2388.84838875545
VIT_207s0129g00240	134.1439	1.1526	0.2565	4.49389614458512	0.00000699317438867711	0.000942726920530741		gi|225438986|ref|XP_002279570.1| PREDICTED: zinc finger protein ZAT10-like	2.7.7.49 | 2.7.7.7 | 3.1.26.4	GO:0009414 response to water deprivation GO:0042538 hyperosmotic salinity response GO:0009644 response to high light intensity GO:0005634 nucleus GO:0009611 response to wounding GO:0010200 response to chitin GO:0009409 response to cold GO:0009737 response to abscisic acid GO:0046872 metal ion binding GO:0006979 response to oxidative stress GO:0015979 photosynthesis GO:0010117 photoprotection GO:0…	Putative uncharacterized protein [Source:UniProtKB/TrEMBL;Acc:F6HST9]	GO:0046872 metal ion binding	87.135650597896	87.4834758095633	73.6424750394639	123.298381793825	151.564870302357	281.738791969916
VIT_207s0129g00490	941.2446	-0.459	0.1054	-4.35624040894077	0.0000132315446919658	0.00151614599963226	ARA12	gi|225438930|ref|XP_002284101.1| PREDICTED: subtilisin-like protease-like isoform 1	-	GO:0048046 apoplast GO:0016023 cytoplasmic membrane-bounded vesicle GO:0006508 proteolysis GO:0043086 negative regulation of catalytic activity GO:0009505 plant-type cell wall GO:0042802 identical protein binding GO:0004252 serine-type endopeptidase activity GO:0080001 mucilage extrusion from seed coat GO:0048359 mucilage metabolic process involved in seed coat development	Putative uncharacterized protein [Source:UniProtKB/TrEMBL;Acc:F6HSV1]	GO:0080001 mucilage extrusion from seed coat GO:0048359 mucilage metabolic process involved in seed coat development GO:0010214 seed coat development GO:0009505 plant-type cell wall GO:0008236 serine-type peptidase activity GO:0008233 peptidase activity GO:0005618 cell wall GO:0043086 negative regulation of catalytic activity GO:0042802 identical protein binding GO:0004252 serine-type endopeptida…	1025.76600446494	1010.92016491051	1235.75665432076	808.929570273509	846.919917162493	719.175337396892
VIT_207s0141g00020	1465.3214	0.3671	0.1074	3.41943142775886	0.000627521464915233	0.0253569252901012		gi|225467372|ref|XP_002267529.1| PREDICTED: protein SENSITIVE TO PROTON RHIZOTOXICITY 1-like	-	GO:0008270 zinc ion binding GO:0003700 sequence-specific DNA binding transcription factor activity GO:0005667 transcription factor complex GO:0045449 NOT_FOUND GO:0003676 nucleic acid binding GO:0006355 regulation of transcription. DNA-templated GO:0015706 nitrate transport GO:0010106 cellular response to iron ion starvation GO:0010167 response to nitrate GO:0006826 iron ion transport	Putative uncharacterized protein [Source:UniProtKB/TrEMBL;Acc:F6HWM4]	GO:0046872 metal ion binding GO:0003676 nucleic acid binding	1229.50965806884	1456.11385291918	1153.13338964234	1560.24307428822	1558.66035540667	1834.26781929888
VIT_207s0141g00360	1170.5998	0.7525	0.1186	6.34282481579761	2.2558990905584e-10	0.000000370365634215757		gi|225437223|ref|XP_002281907.1| PREDICTED: phospholipase A1-Igamma2. chloroplastic-like	-	GO:0009507 chloroplast GO:0046486 glycerolipid metabolic process GO:0009867 jasmonic acid mediated signaling pathway GO:0010363 regulation of plant-type hypersensitive response GO:0006612 protein targeting to membrane GO:0009863 salicylic acid mediated signaling pathway GO:0009697 salicylic acid biosynthetic process GO:0031348 negative regulation of defense response GO:0019375 galactolipid biosyn…	Putative uncharacterized protein [Source:UniProtKB/TrEMBL;Acc:F6GXL6]	GO:0004806 triglyceride lipase activity GO:0006629 lipid metabolic process GO:0016787 hydrolase activity	738.090216829237	903.995916698821	975.313754790948	1298.66613347328	1467.51661583295	1640.01633641436
VIT_207s0141g00890	178.0817	1.0035	0.1649	6.08533430073709	1.16248495205227e-09	0.00000109697550593074		gi|225437270|ref|XP_002282468.1| PREDICTED: cytochrome P450 94A1	-	GO:0016021 integral component of membrane GO:0055114 oxidation-reduction process GO:0016023 cytoplasmic membrane-bounded vesicle GO:0009753 response to jasmonic acid GO:0009055 electron carrier activity GO:0005506 iron ion binding GO:0020037 heme binding GO:0005789 endoplasmic reticulum membrane GO:0009694 jasmonic acid metabolic process GO:0019825 oxygen binding GO:0070330 aromatase activity	Putative uncharacterized protein [Source:UniProtKB/TrEMBL;Acc:D7SQN0]	GO:0004497 monooxygenase activity GO:0016705 oxidoreductase activity. acting on paired donors. with incorporation or reduction of molecular oxygen GO:0009055 electron carrier activity GO:0046872 metal ion binding GO:0020037 heme binding GO:0005506 iron ion binding GO:0055114 oxidation-reduction process GO:0016491 oxidoreductase activity	115.967299692788	135.11336819477	105.973317739716	273.100154066697	239.636348991564	198.699990126152
VIT_207s0151g00800	1766.3645	-0.562	0.1537	-3.6569477286447	0.000255236403389635	0.0136403057085707	MARD1	gi|359479629|ref|XP_003632307.1| PREDICTED: uncharacterized protein LOC100855273	-	GO:0009737 response to abscisic acid GO:0010162 seed dormancy process	Putative uncharacterized protein [Source:UniProtKB/TrEMBL;Acc:D7TDY7]	GO:0010162 seed dormancy process GO:0003674 molecular_function GO:0009737 response to abscisic acid	2407.7630510801	1956.7137422739	1955.11790440138	1122.36097072136	1845.40470462734	1310.82680053372
VIT_207s0151g01080	703.7504	-0.4848	0.1134	-4.27429218131826	0.0000191745454585344	0.00198391954887922	ATTKL	gi|359479681|ref|XP_002272732.2| PREDICTED: protein TIME FOR COFFEE-like	-	GO:0005634 nucleus GO:0042752 regulation of circadian rhythm GO:0009639 response to red or far red light GO:0048574 long-day photoperiodism. flowering	Putative uncharacterized protein [Source:UniProtKB/TrEMBL;Acc:F6HI40]		772.688195743107	773.742741604582	919.632859029403	647.604584748877	603.18722032492	505.646989798639
VIT_207s0191g00050	330.8109	-0.7096	0.1288	-5.50958291592068	3.59684936398649e-08	0.0000147950403838644		gi|225468186|ref|XP_002271083.1| PREDICTED: peroxidase 17	1.11.1.7	GO:0055114 oxidation-reduction process GO:0005829 cytosol GO:0010014 meristem initiation GO:0020037 heme binding GO:0046872 metal ion binding GO:0004601 peroxidase activity GO:0006979 response to oxidative stress GO:0009855 determination of bilateral symmetry GO:0009944 polarity specification of adaxial/abaxial axis GO:0010075 regulation of meristem growth	Putative uncharacterized protein [Source:UniProtKB/TrEMBL;Acc:F6HRN8]	GO:0009944 polarity specification of adaxial/abaxial axis GO:0010014 meristem initiation GO:0009855 determination of bilateral symmetry GO:0010075 regulation of meristem growth GO:0046872 metal ion binding GO:0005829 cytosol GO:0020037 heme binding GO:0006979 response to oxidative stress GO:0004601 peroxidase activity GO:0055114 oxidation-reduction process GO:0016491 oxidoreductase activity	435.03754967626	354.794096338784	442.752929200679	258.11997683941	267.286696952129	226.873869323143
VIT_207s0191g00080	1967.0491	-0.3725	0.1052	-3.54016473445108	0.000399877345261188	0.0183193804587679		gi|225468981|ref|XP_002262692.1| PREDICTED: lanC-like protein 2	-	GO:0005886 plasma membrane GO:0005737 cytoplasm GO:0003824 catalytic activity GO:0008152 metabolic process GO:0010427 abscisic acid binding GO:0019898 extrinsic component of membrane GO:0009787 regulation of abscisic acid-activated signaling pathway GO:0010231 maintenance of seed dormancy	Putative uncharacterized protein [Source:UniProtKB/TrEMBL;Acc:F6HRN9]		2501.30573481019	2039.33702498293	2115.87403893874	1532.587362484	1838.23609589683	1774.95438941047
VIT_208s0007g00310	1304.8535	0.4384	0.1237	3.54500766696553	0.000392601666222197	0.0181888164638187		gi|359481783|ref|XP_002270358.2| PREDICTED: probable protein phosphatase 2C 4-like	3.1.3.16	GO:0005886 plasma membrane GO:0050832 defense response to fungus GO:0009738 abscisic acid-activated signaling pathway GO:0005634 nucleus GO:0009867 jasmonic acid mediated signaling pathway GO:0010363 regulation of plant-type hypersensitive response GO:0006612 protein targeting to membrane GO:0043069 negative regulation of programmed cell death GO:0030968 endoplasmic reticulum unfolded protein res…	Putative uncharacterized protein [Source:UniProtKB/TrEMBL;Acc:F6HLC7]	GO:0008152 metabolic process GO:0003824 catalytic activity	1035.37655416323	1174.22265308836	1117.2102310865	1834.49554968009	1373.30061537473	1294.51560731441
VIT_208s0007g01350	827.0649	0.4956	0.117	4.23570754002047	0.0000227833157680092	0.002215090615457		gi|297740290|emb|CBI30472.3| unnamed protein product	-	GO:0007165 signal transduction	Putative uncharacterized protein [Source:UniProtKB/TrEMBL;Acc:F6HL20]		674.019885507254	753.329930582351	630.451432654922	822.75742617562	966.738091658275	1115.09248190198
VIT_208s0007g01400	105.4406	0.984	0.2816	3.49478927352134	0.000474436176241135	0.0207948227848642		gi|147799894|emb|CAN63896.1| hypothetical protein VITISV_041660	2.5.1.18	GO:0005886 plasma membrane GO:0046686 response to cadmium ion GO:0005737 cytoplasm GO:0006635 fatty acid beta-oxidation GO:0006979 response to oxidative stress GO:0010583 response to cyclopentenone GO:0009734 auxin-activated signaling pathway GO:0005975 carbohydrate metabolic process GO:0080129 proteasome core complex assembly GO:0051788 response to misfolded protein GO:0006090 pyruvate metabolic…	Putative uncharacterized protein [Source:UniProtKB/TrEMBL;Acc:A5BVL9]	GO:0005515 protein binding	69.8366611409608	99.1479392508384	43.1077902670032	99.0996339651307	133.131304995313	188.320139895681
VIT_208s0007g01450	5560.8869	0.3818	0.1095	3.48814109452992	0.000486391335829614	0.0209337740707153		gi|225440538|ref|XP_002275792.1| PREDICTED: uncharacterized protein LOC100254537	-	GO:0006691 leukotriene metabolic process GO:0006693 prostaglandin metabolic process GO:0006749 glutathione metabolic process GO:0003840 gamma-glutamyltransferase activity GO:0019530 taurine metabolic process	Putative uncharacterized protein [Source:UniProtKB/TrEMBL;Acc:F6HL14]	GO:0008150 biological_process GO:0003674 molecular_function	4559.88548018548	4726.05177095663	5200.77527992116	5435.4996908549	6303.25524804734	7139.85412281657
VIT_208s0007g01560	2787.9517	0.4912	0.1549	3.17163099865968	0.00151585483180504	0.0449003450033082		gi|225440562|ref|XP_002276542.1| PREDICTED: uncharacterized protein LOC100246012	-	GO:0009507 chloroplast GO:0000041 transition metal ion transport	Putative uncharacterized protein [Source:UniProtKB/TrEMBL;Acc:D7THD8]	GO:0008150 biological_process GO:0003674 molecular_function GO:0000041 transition metal ion transport	2302.68770771205	2337.75288135555	2309.85909514026	3005.25401605885	2466.0014032978	4306.15500989809
VIT_208s0007g01630	879.6548	0.4109	0.1004	4.0927589968101	0.0000426270702052814	0.003618113546207		gi|225440574|ref|XP_002276835.1| PREDICTED: tubulin beta-1 chain isoform 1	-	GO:0005618 cell wall GO:0005886 plasma membrane GO:0046686 response to cadmium ion GO:0005739 mitochondrion GO:0005794 Golgi apparatus GO:0009507 chloroplast GO:0006094 gluconeogenesis GO:0006096 glycolytic process GO:0009506 plasmodesma GO:0009409 response to cold GO:0009651 response to salt stress GO:0006184 NOT_FOUND GO:0003924 GTPase activity GO:0005525 GTP binding GO:0010162 seed dormancy pr…	Putative uncharacterized protein [Source:UniProtKB/TrEMBL;Acc:F6HKY1]	GO:0051258 protein polymerization GO:0043234 protein complex GO:0007017 microtubule-based process GO:0005856 cytoskeleton GO:0005200 structural constituent of cytoskeleton GO:0005874 microtubule GO:0006184 obsolete GTP catabolic process GO:0005525 GTP binding GO:0003924 GTPase activity GO:0000166 nucleotide binding GO:0005737 cytoplasm	775.251008995986	752.357891962244	734.628592466847	1047.46008458493	869.449830315546	1098.78128868267
VIT_208s0007g01660	840.6078	0.4893	0.0883	5.54431846580584	2.95101312090564e-08	0.0000131500423571023		gi|225440582|ref|XP_002277232.1| PREDICTED: uncharacterized protein C3orf32-like	-	GO:0031072 heat shock protein binding GO:0051082 unfolded protein binding	Putative uncharacterized protein [Source:UniProtKB/TrEMBL;Acc:F6HKX8]	GO:0031072 heat shock protein binding GO:0051082 unfolded protein binding	705.414347855026	714.4483857781	679.845775669197	1060.13561916186	971.858526465787	911.943984534203
VIT_208s0007g01750	751.0313	0.3642	0.0978	3.72580088412204	0.000194696054186743	0.0112371448089325	CAC3	gi|359481689|ref|XP_002277825.2| PREDICTED: acetyl-coenzyme A carboxylase carboxyl transferase subunit alpha. chloroplastic	6.4.1.2	GO:0009941 chloroplast envelope GO:0016020 membrane GO:0009570 chloroplast stroma GO:0016740 transferase activity GO:0006633 fatty acid biosynthetic process GO:0009317 acetyl-CoA carboxylase complex GO:0003989 acetyl-CoA carboxylase activity GO:0006090 pyruvate metabolic process GO:0006744 ubiquinone biosynthetic process	Putative uncharacterized protein [Source:UniProtKB/TrEMBL;Acc:F6HKX6]	GO:0009317 acetyl-CoA carboxylase complex GO:0006744 ubiquinone biosynthetic process GO:0003989 acetyl-CoA carboxylase activity GO:0009570 chloroplast stroma GO:0006633 fatty acid biosynthetic process GO:0009941 chloroplast envelope GO:0016874 ligase activity GO:0016020 membrane GO:0009536 plastid	661.846522556078	656.126068571725	652.005327788424	949.512771944973	771.137482011315	815.559660965548
VIT_208s0007g03900	746.69	0.8972	0.1605	5.59087679799838	2.25925846896895e-08	0.0000103551498169143	AT-HSFA3	gi|359481977|ref|XP_002277338.2| PREDICTED: heat stress transcription factor A-3-like	-	GO:0005737 cytoplasm GO:0003700 sequence-specific DNA binding transcription factor activity GO:0005634 nucleus GO:0005667 transcription factor complex GO:0045449 NOT_FOUND GO:0006355 regulation of transcription. DNA-templated GO:0043565 sequence-specific DNA binding GO:0009408 response to heat GO:0009407 toxin catabolic process	Putative uncharacterized protein [Source:UniProtKB/TrEMBL;Acc:F6HKH8]	GO:0009408 response to heat GO:0043565 sequence-specific DNA binding GO:0006355 regulation of transcription. DNA-templated GO:0005634 nucleus GO:0003700 sequence-specific DNA binding transcription factor activity GO:0003677 DNA binding	459.384275578613	535.593279678549	572.076300001689	1289.44756287188	824.39000400944	799.248467746237
VIT_208s0007g04790	1665.0968	0.4956	0.1279	3.87569698736114	0.000106319926113146	0.00719655803673876		gi|225441157|ref|XP_002268193.1| PREDICTED: RING finger and CHY zinc finger domain-containing protein 1 isoform 2	-	GO:0008270 zinc ion binding GO:0005634 nucleus	Putative uncharacterized protein [Source:UniProtKB/TrEMBL;Acc:D7TIT6]	GO:0046872 metal ion binding GO:0008270 zinc ion binding GO:0005515 protein binding	1451.1930044429	1106.17994968092	1585.10937127627	1911.70107846688	1765.52592163016	2170.87153391557
VIT_208s0007g04800	2248.8285	0.5669	0.1509	3.75637941759117	0.000172389274535154	0.0102805529445834		gi|225441161|ref|XP_002268233.1| PREDICTED: bifunctional monodehydroascorbate reductase and carbonic anhydrase nectarin-3	4.2.1.1	GO:0005886 plasma membrane GO:0008270 zinc ion binding GO:0009555 pollen development GO:0009624 response to nematode GO:0005516 calmodulin binding GO:0006816 calcium ion transport GO:0009535 chloroplast thylakoid membrane GO:0005388 calcium-transporting ATPase activity GO:0016529 sarcoplasmic reticulum GO:0006730 one-carbon metabolic process GO:0006807 nitrogen compound metabolic process GO:00068…	Putative uncharacterized protein [Source:UniProtKB/TrEMBL;Acc:D7TIT5]	GO:0004089 carbonate dehydratase activity GO:0006730 one-carbon metabolic process GO:0046872 metal ion binding GO:0008270 zinc ion binding	2068.83099838681	1527.07267218693	1837.46956013101	2409.50389094289	2236.60592392126	3413.48789007762
VIT_208s0007g04850	1261.3867	0.3487	0.0936	3.72484573613099	0.000195434696527376	0.0112371448089325		gi|225441169|ref|XP_002268629.1| PREDICTED: serine/threonine protein phosphatase 2A 57 kDa regulatory subunit B' alpha isoform	-	GO:0006468 protein phosphorylation GO:0005524 ATP binding GO:0007165 signal transduction GO:0000159 protein phosphatase type 2A complex GO:0042325 regulation of phosphorylation GO:0008601 protein phosphatase type 2A regulator activity GO:0004672 protein kinase activity	Putative uncharacterized protein [Source:UniProtKB/TrEMBL;Acc:A5BED9]	GO:0008601 protein phosphatase type 2A regulator activity GO:0000159 protein phosphatase type 2A complex GO:0007165 signal transduction GO:0005488 binding	1189.78605264921	1014.80831939093	1119.90446797819	1335.54041587891	1366.13200664422	1542.14917709849
VIT_208s0007g04860	289.9528	0.7654	0.187	4.09286443497356	0.0000426076845239957	0.003618113546207		gi|359481931|ref|XP_002268663.2| PREDICTED: uncharacterized protein LOC100248651	-	GO:0016021 integral component of membrane GO:0005886 plasma membrane GO:0050832 defense response to fungus GO:0009507 chloroplast GO:0009506 plasmodesma GO:0034976 response to endoplasmic reticulum stress GO:0009627 systemic acquired resistance GO:0055085 transmembrane transport GO:0043090 amino acid import GO:0006888 ER to Golgi vesicle-mediated transport	Putative uncharacterized protein [Source:UniProtKB/TrEMBL;Acc:F6HKC4]	GO:0055085 transmembrane transport GO:0016021 integral component of membrane	233.216006012016	206.072187462527	204.762003768265	503.564419101885	283.672088336168	308.429835419698
VIT_208s0007g04890	281.6229	0.5097	0.151	3.37430276635337	0.000740029256910959	0.0281316335056057		gi|147817636|emb|CAN64495.1| hypothetical protein VITISV_004035	-	GO:0009644 response to high light intensity GO:0005634 nucleus GO:0016597 amino acid binding GO:0009744 response to sucrose GO:0042542 response to hydrogen peroxide GO:0009750 response to fructose GO:0000956 nuclear-transcribed mRNA catabolic process	Putative uncharacterized protein [Source:UniProtKB/TrEMBL;Acc:D7TIS7]	GO:0042542 response to hydrogen peroxide GO:0000956 nuclear-transcribed mRNA catabolic process GO:0009644 response to high light intensity GO:0016597 amino acid binding GO:0008152 metabolic process	208.869280109662	246.89780950699	244.277478179685	391.789250559819	336.924610334293	260.979091508975
VIT_208s0007g05800	563.6855	-0.4023	0.0985	-4.0825577418764	0.0000445427399800318	0.00370632405825109		gi|225441327|ref|XP_002276357.1| PREDICTED: triacylglycerol lipase SDP1-like isoform 1	3.1.1.3	GO:0005525 GTP binding GO:0006635 fatty acid beta-oxidation GO:0016558 protein import into peroxisome matrix GO:0048868 pollen tube development GO:0004806 triglyceride lipase activity GO:0044265 cellular macromolecule catabolic process GO:0019433 triglyceride catabolic process GO:0012511 monolayer-surrounded lipid storage body	Putative uncharacterized protein [Source:UniProtKB/TrEMBL;Acc:F6HLN9]	GO:0006629 lipid metabolic process GO:0016787 hydrolase activity GO:0008152 metabolic process	679.145512013013	627.936948588643	619.674485088172	486.279599224246	521.260263404727	447.816395657446
VIT_208s0007g05830	25.9171	1.3575	0.3513	3.86386319841438	0.00011160774258185	0.00739839424172746		gi|297739891|emb|CBI30073.3| unnamed protein product	-	NA	Putative uncharacterized protein [Source:UniProtKB/TrEMBL;Acc:F6HLN6]		14.7361762040559	13.6085406814876	15.2673423862303	41.4835677063338	34.8189566910819	35.5880579330421
VIT_208s0007g07020	1799.2367	0.2783	0.0745	3.73648766800283	0.000186608596434361	0.0108857276509092		gi|225441541|ref|XP_002280990.1| PREDICTED: carbon catabolite repressor protein 4 homolog 1	3.1.13.4	GO:0005829 cytosol GO:0004535 poly(A)-specific ribonuclease activity GO:0051252 regulation of RNA metabolic process GO:0010228 vegetative to reproductive phase transition of meristem GO:0004519 endonuclease activity	Putative uncharacterized protein [Source:UniProtKB/TrEMBL;Acc:D7TIA0]		1631.23063545767	1612.61207075628	1632.70755636275	1885.19768798784	1962.15061823862	2071.52153885249
VIT_208s0007g07310	550.4099	-0.4996	0.1077	-4.63940927099906	0.00000349406488640404	0.000596295626677591		-	-	NA	Putative uncharacterized protein [Source:UniProtKB/TrEMBL;Acc:F6HLE3]		661.846522556078	649.321798230981	618.776406124276	434.425139591329	411.682958523969	526.406690259581
VIT_208s0007g07320	12597.1671	-0.4175	0.0905	-4.61357614476766	0.00000395799166521516	0.000651668205483532		gi|359482137|ref|XP_003632718.1| PREDICTED: uncharacterized protein LOC100855285	-	NA	Putative uncharacterized protein [Source:UniProtKB/TrEMBL;Acc:F6HLC0]		15459.5302446811	13384.9717988632	14373.7538171539	11051.9138297624	10158.9426581039	11153.8904905143
VIT_208s0007g07560	445.5959	0.4281	0.1013	4.22500800346292	0.0000238932286281631	0.00228151889079162		gi|225441645|ref|XP_002277003.1| PREDICTED: glucan endo-1.3-beta-glucosidase 8	3.2.1.39	GO:0005982 starch metabolic process GO:0005985 sucrose metabolic process GO:0016023 cytoplasmic membrane-bounded vesicle GO:0046658 anchored component of plasma membrane GO:0009506 plasmodesma GO:0006865 amino acid transport GO:0010286 heat acclimation GO:0043169 cation binding GO:0042973 glucan endo-1.3-beta-D-glucosidase activity	Putative uncharacterized protein [Source:UniProtKB/TrEMBL;Acc:A5BTD4]	GO:0016798 hydrolase activity. acting on glycosyl bonds GO:0016787 hydrolase activity GO:0004553 hydrolase activity. hydrolyzing O-glycosyl compounds GO:0005975 carbohydrate metabolic process GO:0008152 metabolic process GO:0003824 catalytic activity	385.062691245114	384.927293562078	368.212375197319	525.458524280228	473.128176214114	536.786540490051
VIT_208s0007g07920	56.1419	0.7496	0.2384	3.14369263984567	0.00166830567213166	0.0477058103250197		gi|359481826|ref|XP_002282962.2| PREDICTED: uncharacterized protein LOC100253823	-	GO:0005634 nucleus GO:0019344 cysteine biosynthetic process	Putative uncharacterized protein [Source:UniProtKB/TrEMBL;Acc:F6HL60]		42.2864186725083	43.7417379047816	39.5154744114196	67.9869581853804	70.6620003436663	72.6589516132942
VIT_208s0007g08010	3829.9386	0.542	0.1547	3.5045091340394	0.000457449875249974	0.0202718533114919		gi|297739702|emb|CBI29884.3| unnamed protein product	-	NA	Putative uncharacterized protein [Source:UniProtKB/TrEMBL;Acc:F6HL52]		2756.9463567849	2602.14738602445	3997.34946830065	5089.80329330212	3794.24219236643	4739.14304808344
VIT_208s0007g08410	1242.9317	0.4585	0.1415	3.24128675818355	0.00118991421114981	0.0384076534713587		gi|225441813|ref|XP_002283881.1| PREDICTED: 4.5-DOPA dioxygenase extradiol-like protein	-	GO:0055114 oxidation-reduction process GO:0008270 zinc ion binding GO:0051213 dioxygenase activity GO:0008198 ferrous iron binding GO:0006725 cellular aromatic compound metabolic process GO:0016701 oxidoreductase activity. acting on single donors with incorporation of molecular oxygen	Putative uncharacterized protein [Source:UniProtKB/TrEMBL;Acc:A5BGZ7]	GO:0008198 ferrous iron binding GO:0006725 cellular aromatic compound metabolic process GO:0016701 oxidoreductase activity. acting on single donors with incorporation of molecular oxygen GO:0008270 zinc ion binding GO:0055114 oxidation-reduction process GO:0016491 oxidoreductase activity	1107.13532524386	964.262311145409	1069.61204600002	1849.47572690738	1215.59122330336	1251.51337064531
VIT_208s0007g08750	63.5474	1.0543	0.2663	3.95885028513955	0.0000753114254451027	0.00554195361004742	AT-HSFB3	gi|225441862|ref|XP_002284216.1| PREDICTED: heat stress transcription factor B-3-like	-	GO:0046686 response to cadmium ion GO:0003700 sequence-specific DNA binding transcription factor activity GO:0005634 nucleus GO:0005667 transcription factor complex GO:0045449 NOT_FOUND GO:0009536 plastid GO:0006355 regulation of transcription. DNA-templated GO:0043565 sequence-specific DNA binding GO:0009408 response to heat GO:0009407 toxin catabolic process GO:0000105 histidine biosynthetic pr…	Putative uncharacterized protein [Source:UniProtKB/TrEMBL;Acc:F6HKV6]	GO:0009407 toxin catabolic process GO:0009408 response to heat GO:0043565 sequence-specific DNA binding GO:0006355 regulation of transcription. DNA-templated GO:0005634 nucleus GO:0003700 sequence-specific DNA binding transcription factor activity GO:0003677 DNA binding	41.0050120460687	49.5739696254192	33.2289216641483	59.9207089091488	95.2400874197241	102.315666557496
VIT_208s0032g00240	92.3449	0.9722	0.2547	3.81624264178497	0.00013549926266534	0.00854000667519396		gi|225439266|ref|XP_002264478.1| PREDICTED: cytochrome P450 71D10-like	-	GO:0016021 integral component of membrane GO:0055114 oxidation-reduction process GO:0006570 tyrosine metabolic process GO:0009055 electron carrier activity GO:0005506 iron ion binding GO:0020037 heme binding GO:0047085 hydroxyphenylacetonitrile 2-monooxygenase activity GO:0050592 4-hydroxyphenylacetaldehyde oxime monooxygenase activity	Putative uncharacterized protein [Source:UniProtKB/TrEMBL;Acc:F6I3L7]	GO:0004497 monooxygenase activity GO:0016705 oxidoreductase activity. acting on paired donors. with incorporation or reduction of molecular oxygen GO:0009055 electron carrier activity GO:0046872 metal ion binding GO:0020037 heme binding GO:0005506 iron ion binding GO:0055114 oxidation-reduction process GO:0016491 oxidoreductase activity	57.6632981897841	83.5953213291383	46.7001061225868	89.8810633637232	154.637131186864	121.592531271227
VIT_208s0032g00460	1365.5077	0.4749	0.0958	4.95843018609529	0.000000710650668098524	0.000172731182085402		gi|225439285|ref|XP_002266362.1| PREDICTED: uncharacterized protein LOC100259905	-	GO:0005524 ATP binding GO:0005737 cytoplasm GO:0005634 nucleus GO:0003676 nucleic acid binding GO:0005694 chromosome GO:0006281 DNA repair GO:0007062 sister chromatid cohesion GO:0006310 DNA recombination GO:0030261 chromosome condensation	Putative uncharacterized protein [Source:UniProtKB/TrEMBL;Acc:F6I3N1]	GO:0008150 biological_process GO:0003674 molecular_function	1148.14033728992	1112.01218140156	1169.29881099246	1423.11683659228	1784.9835738987	1555.49469882338
VIT_208s0032g00910	646.9196	0.4332	0.1249	3.46966304719311	0.000521111668132745	0.0219991404741723		gi|225439346|ref|XP_002270321.1| PREDICTED: fasciclin-like arabinogalactan protein 17	-	GO:0005576 extracellular region GO:0005773 vacuole GO:0007155 cell adhesion	Putative uncharacterized protein [Source:UniProtKB/TrEMBL;Acc:F6I3P9]		560.615399067345	448.109803868985	641.228380221673	784.730822444814	686.138264206615	760.694738318774
VIT_208s0040g01060	73.0516	1.1241	0.3319	3.38669490018083	0.000707400096844192	0.0272791162345542		gi|359481424|ref|XP_002277420.2| PREDICTED: serine carboxypeptidase-like 45-like	-	GO:0006508 proteolysis GO:0009506 plasmodesma GO:0009505 plant-type cell wall GO:0004185 serine-type carboxypeptidase activity	Putative uncharacterized protein [Source:UniProtKB/TrEMBL;Acc:F6HQN7]	GO:0004185 serine-type carboxypeptidase activity GO:0006508 proteolysis	39.7236054196291	38.8815448042504	60.1712905810254	148.649450947696	103.432783111743	47.4507439107228
VIT_208s0040g01130	25.0439	1.846	0.4354	4.23978757823379	0.0000223731402606396	0.00220190132552872		gi|297741663|emb|CBI32795.3| unnamed protein product	-	GO:0006508 proteolysis GO:0005576 extracellular region GO:0009506 plasmodesma GO:0009505 plant-type cell wall GO:0004185 serine-type carboxypeptidase activity	Putative uncharacterized protein [Source:UniProtKB/TrEMBL;Acc:D7TQS5]	GO:0004185 serine-type carboxypeptidase activity GO:0006508 proteolysis	12.1733629511766	6.80427034074381	13.4711844584385	61.0730302343247	25.6021740375603	31.1395506914118
VIT_208s0040g01190	3316.3985	-0.3696	0.1093	-3.38178457386508	0.000720165970987638	0.0276385227430232		gi|147788942|emb|CAN64848.1| hypothetical protein VITISV_036158	-	GO:0055114 oxidation-reduction process GO:0046686 response to cadmium ion GO:0016020 membrane GO:0042967 acyl-carrier-protein biosynthetic process GO:0005777 peroxisome GO:0004316 3-oxoacyl-[acyl-carrier-protein] reductase (NADPH) activity GO:0005835 fatty acid synthase complex GO:0006633 fatty acid biosynthetic process	Putative uncharacterized protein [Source:UniProtKB/TrEMBL;Acc:F6HR64]	GO:0055114 oxidation-reduction process GO:0016491 oxidoreductase activity GO:0008152 metabolic process	4342.04635369074	3318.53984904277	3551.90230220829	2964.92276967769	2684.13192609782	3036.84761028626
VIT_208s0040g01650	35.245	1.378	0.4092	3.36792081370671	0.000757373458926181	0.0285961341269092		gi|225440019|ref|XP_002276457.1| PREDICTED: proline-rich receptor-like protein kinase PERK8-like	-	GO:0006468 protein phosphorylation GO:0005524 ATP binding GO:0009069 serine family amino acid metabolic process GO:0004674 protein serine/threonine kinase activity GO:0016998 cell wall macromolecule catabolic process	Putative uncharacterized protein [Source:UniProtKB/TrEMBL;Acc:F6HR37]		16.0175828304956	16.5246565418064	26.942368916877	74.900886136436	56.3247828826326	20.7597004609412
VIT_208s0040g02980	1958.242	0.4121	0.0703	5.86044892591999	4.61617503786137e-09	0.00000308552833155717		gi|225439793|ref|XP_002276541.1| PREDICTED: uncharacterized protein LOC100249849	-	GO:0005634 nucleus GO:0016973 poly(A)+ mRNA export from nucleus	Putative uncharacterized protein [Source:UniProtKB/TrEMBL;Acc:F6HQW1]	GO:0016973 poly(A)+ mRNA export from nucleus GO:0003674 molecular_function GO:0005634 nucleus	1641.48188846919	1723.4244734484	1677.61150455754	2230.89408554062	2232.50957607525	2243.53048552886
VIT_208s0040g03040	1114.6297	0.3257	0.0865	3.76597445780431	0.000165900753001168	0.0100406065240395		gi|225439785|ref|XP_002276301.1| PREDICTED: glutathione S-transferase L3	-	GO:0005829 cytosol GO:0046686 response to cadmium ion GO:0009570 chloroplast stroma GO:0019761 glucosinolate biosynthetic process GO:0019344 cysteine biosynthetic process GO:0010583 response to cyclopentenone GO:0009407 toxin catabolic process GO:0042744 hydrogen peroxide catabolic process GO:0004364 glutathione transferase activity GO:0006749 glutathione metabolic process GO:0010731 protein glut…	Putative uncharacterized protein [Source:UniProtKB/TrEMBL;Acc:D7TQB6]	GO:0005515 protein binding	983.479585792429	959.402118044877	1026.50425573301	1349.36827178102	1209.44670153435	1159.57755431829
VIT_208s0058g00560	1711.3556	0.3047	0.0942	3.23310372537273	0.00122453092757253	0.0389760419446795		gi|225439548|ref|XP_002263463.1| PREDICTED: PRA1 family protein B4 isoform 1	-	GO:0005783 endoplasmic reticulum GO:0016192 vesicle-mediated transport	Putative uncharacterized protein [Source:UniProtKB/TrEMBL;Acc:F6GXT1]		1616.49445925361	1532.90490390757	1441.41673705292	1689.30306270793	1928.35574850904	2059.65885287481
VIT_208s0058g00790	49.6694	0.9074	0.2783	3.26067846825929	0.00111145997074061	0.0363878384706548		gi|225439592|ref|XP_002265892.1| PREDICTED: sex determination protein tasselseed-2-like	-	GO:0055114 oxidation-reduction process GO:0000166 nucleotide binding GO:0042967 acyl-carrier-protein biosynthetic process GO:0004316 3-oxoacyl-[acyl-carrier-protein] reductase (NADPH) activity GO:0005835 fatty acid synthase complex GO:0006633 fatty acid biosynthetic process	Putative uncharacterized protein [Source:UniProtKB/TrEMBL;Acc:F6GXZ9]	GO:0055114 oxidation-reduction process GO:0016491 oxidoreductase activity GO:0008152 metabolic process	35.2386822270903	25.2730041227627	43.1077902670032	55.311423608445	76.8065221126808	62.2791013828236
VIT_208s0058g01100	1004.0226	0.6203	0.1397	4.440914677094	0.00000895773093876013	0.00110890439568417		gi|225439655|ref|XP_002266747.1| PREDICTED: U-box domain-containing protein 16	-	GO:0009536 plastid GO:0010200 response to chitin GO:0016567 protein ubiquitination GO:0004842 ubiquitin-protein transferase activity GO:0000151 ubiquitin ligase complex GO:0009626 plant-type hypersensitive response GO:0009817 defense response to fungus. incompatible interaction	Putative uncharacterized protein [Source:UniProtKB/TrEMBL;Acc:F6GXX9]	GO:0004842 ubiquitin-protein transferase activity GO:0000151 ubiquitin ligase complex GO:0016567 protein ubiquitination GO:0005515 protein binding GO:0005488 binding	788.065075260383	708.616154057463	880.117384617983	1222.61292601167	1475.70931152497	949.014878214455
VIT_208s0105g00400	694.2229	0.5841	0.1315	4.44023045932062	0.00000898625928431256	0.00110890439568417		gi|225439416|ref|XP_002264016.1| PREDICTED: trihelix transcription factor GT-3a	-	GO:0003700 sequence-specific DNA binding transcription factor activity GO:0005667 transcription factor complex GO:0045449 NOT_FOUND GO:0000785 chromatin GO:0003682 chromatin binding GO:0010200 response to chitin GO:0006355 regulation of transcription. DNA-templated GO:0043565 sequence-specific DNA binding GO:0005730 nucleolus GO:0010583 response to cyclopentenone GO:0042802 identical protein bind…	Putative uncharacterized protein [Source:UniProtKB/TrEMBL;Acc:F6H6T6]	GO:0043565 sequence-specific DNA binding GO:0006355 regulation of transcription. DNA-templated GO:0006351 transcription. DNA-templated GO:0005634 nucleus GO:0003700 sequence-specific DNA binding transcription factor activity GO:0003682 chromatin binding	498.467177685023	535.593279678549	635.839906438298	963.340627847085	849.992178047	682.10444371664
VIT_208s0217g00100	3360.4354	0.5825	0.116	5.0235443219016	0.000000507265114867948	0.000135530226047694		gi|225439520|ref|XP_002272615.1| PREDICTED: pyruvate decarboxylase isozyme 2	4.1.1.1	GO:0005829 cytosol GO:0016020 membrane GO:0009507 chloroplast GO:0006094 gluconeogenesis GO:0006096 glycolytic process GO:0010310 regulation of hydrogen peroxide metabolic process GO:0009862 systemic acquired resistance. salicylic acid mediated signaling pathway GO:0016740 transferase activity GO:0000287 magnesium ion binding GO:0001666 response to hypoxia GO:0010498 proteasomal protein catabolic…	Putative uncharacterized protein [Source:UniProtKB/TrEMBL;Acc:F6GY71]	GO:0030976 thiamine pyrophosphate binding GO:0000287 magnesium ion binding GO:0008152 metabolic process GO:0003824 catalytic activity GO:0016831 carboxy-lyase activity	2932.49906460713	2324.14434067406	2812.78331492196	3544.54039624119	3991.8909759364	4556.7542511766
VIT_209s0002g00220	134.7681	1.0021	0.2488	4.02711888515316	0.0000564644865240028	0.00452901646409027		gi|225441963|ref|XP_002263215.1| PREDICTED: RING-H2 finger protein ATL60-like	-	GO:0008270 zinc ion binding GO:0005634 nucleus	Putative uncharacterized protein [Source:UniProtKB/TrEMBL;Acc:F6HXK6]	GO:0046872 metal ion binding GO:0008270 zinc ion binding GO:0005515 protein binding	77.5251008995986	82.623282709032	110.463712559196	251.206048888355	174.09478345541	112.695516787967
VIT_209s0002g00570	3752.6369	0.6261	0.1463	4.27882867731522	0.0000187879401164391	0.00196224133396865		gi|297742946|emb|CBI35813.3| unnamed protein product	-	GO:0004091 NOT_FOUND GO:0016298 lipase activity GO:0016042 lipid catabolic process GO:0015824 proline transport	Putative uncharacterized protein [Source:UniProtKB/TrEMBL;Acc:F6HXP4]	GO:0016788 hydrolase activity. acting on ester bonds GO:0006629 lipid metabolic process GO:0016787 hydrolase activity	3411.10443958234	2924.86420789973	2512.82494098073	4691.10011479125	3570.9912347589	5404.93629858076
VIT_209s0002g01000	855.5656	0.4978	0.0835	5.96433761934303	2.45628395954764e-09	0.00000197018536395316		gi|297742986|emb|CBI35853.3| unnamed protein product	-	GO:0005634 nucleus	Putative uncharacterized protein [Source:UniProtKB/TrEMBL;Acc:F6HXV1]		710.539974360784	731.945080940013	684.336170488676	1011.73812350447	952.400874197241	1042.43353028869
VIT_209s0002g01080	2843.5438	0.3422	0.1006	3.40060567595867	0.000672367416244991	0.026584348358654		gi|297742990|emb|CBI35857.3| unnamed protein product	1.13.11.12	GO:0009873 ethylene-activated signaling pathway GO:0009753 response to jasmonic acid GO:0009570 chloroplast stroma GO:0005506 iron ion binding GO:0010200 response to chitin GO:0009555 pollen development GO:0009901 anther dehiscence GO:0009695 jasmonic acid biosynthetic process GO:0009693 ethylene biosynthetic process GO:0040007 growth GO:0009620 response to fungus GO:0034440 lipid oxidation GO:00…	Lipoxygenase [Source:UniProtKB/TrEMBL;Acc:D7TZR1]	GO:0051213 dioxygenase activity GO:0031408 oxylipin biosynthetic process GO:0016702 oxidoreductase activity. acting on single donors with incorporation of molecular oxygen. incorporation of two atoms of oxygen GO:0016165 linoleate 13S-lipoxygenase activity GO:0006633 fatty acid biosynthetic process GO:0046872 metal ion binding GO:0005506 iron ion binding GO:0055114 oxidation-reduction process GO:…	2346.89623632421	2422.3202413048	2758.00049812431	3077.85025954493	3545.38906072134	2910.8065717734
VIT_209s0002g01750	524.8139	0.4662	0.1275	3.65624534047544	0.000255936418045118	0.0136403057085707		gi|225442219|ref|XP_002277637.1| PREDICTED: uncharacterized protein LOC100267009	-	GO:0005886 plasma membrane	Putative uncharacterized protein [Source:UniProtKB/TrEMBL;Acc:F6HXZ4]	GO:0008150 biological_process GO:0003674 molecular_function GO:0005886 plasma membrane	485.012408107406	453.942035589623	379.887401727966	542.743344157867	575.536872364355	711.761158660841
VIT_209s0002g04280	1939.4906	-0.3822	0.1102	-3.46874432849642	0.000522896817159066	0.0220165636243195		gi|225442599|ref|XP_002284463.1| PREDICTED: dynein light chain LC6. flagellar outer arm	-	GO:0005874 microtubule GO:0003777 microtubule motor activity GO:0007017 microtubule-based process GO:0005875 microtubule associated complex	Putative uncharacterized protein [Source:UniProtKB/TrEMBL;Acc:D7U0H7]	GO:0005875 microtubule associated complex GO:0007017 microtubule-based process	2535.90371372406	2122.93234631207	1922.78706170112	1549.87218236164	1724.56244317006	1780.88573239931
VIT_209s0002g04580	2858.3036	0.4557	0.1342	3.39531883369443	0.000685487230263752	0.0268865186990003		gi|225442647|ref|XP_002279633.1| PREDICTED: uncharacterized protein LOC100251435	-	NA	Putative uncharacterized protein [Source:UniProtKB/TrEMBL;Acc:F6HYF5]		2121.36867007084	2058.77779738506	3052.57039828217	3165.4266802583	3428.64314711007	3323.0349094978
VIT_209s0002g05600	3059.5948	0.2817	0.0737	3.82100387828332	0.000132909561841036	0.00843294801096342		gi|359482991|ref|XP_003632876.1| PREDICTED: pleiotropic drug resistance protein 1 isoform 3	-	GO:0005524 ATP binding GO:0016020 membrane GO:0006200 NOT_FOUND GO:0015416 organic phosphonate transmembrane-transporting ATPase activity GO:0015417 polyamine-transporting ATPase activity GO:0015716 organic phosphonate transport GO:0015748 organophosphate ester transport GO:0015846 polyamine transport GO:0015439 heme-transporting ATPase activity GO:0015886 heme transport	Putative uncharacterized protein [Source:UniProtKB/TrEMBL;Acc:F6HX69]	GO:0017111 nucleoside-triphosphatase activity GO:0016887 ATPase activity GO:0006200 obsolete ATP catabolic process GO:0000166 nucleotide binding GO:0016020 membrane GO:0005524 ATP binding	2778.73026943437	2882.09450861506	2624.18673250382	3285.2680980766	3372.31836422744	3414.97072582483
VIT_209s0002g05810	52.1045	1.5236	0.3665	4.15663799665065	0.0000322965124003293	0.00291067781980945		gi|225442807|ref|XP_002285279.1| PREDICTED: boron transporter 4	-	GO:0016021 integral component of membrane GO:0005886 plasma membrane GO:0005739 mitochondrion GO:0035445 borate transmembrane transport GO:0080029 cellular response to boron-containing substance levels GO:0006821 chloride transport GO:0005452 inorganic anion exchanger activity GO:0080139 borate efflux transmembrane transporter activity GO:0015701 bicarbonate transport	Putative uncharacterized protein [Source:UniProtKB/TrEMBL;Acc:F6HX81]	GO:0006820 anion transport GO:0005452 inorganic anion exchanger activity GO:0016020 membrane GO:0016021 integral component of membrane	31.3944623477714	14.5805793015939	34.1270006280442	118.689096493122	47.1080002291109	66.7276086244539
VIT_209s0002g06400	816.9972	0.6854	0.1291	5.31113033531195	0.000000108947376127513	0.0000371858256986715		gi|508779239|gb|EOY26495.1| Uncharacterized protein isoform 1	-	NA	Putative uncharacterized protein [Source:UniProtKB/TrEMBL;Acc:F6HXB0]		636.218390027285	520.040661756848	722.9535659362	1164.99685975287	933.967308890198	923.806670511884
VIT_209s0002g07530	393.1271	-0.5946	0.1529	-3.88943875579511	0.000100476320482048	0.00694759109126298		gi|359482723|ref|XP_003632816.1| PREDICTED: protein KIAA0664 homolog	-	GO:0005829 cytosol GO:0005840 ribosome GO:0009737 response to abscisic acid GO:0010103 stomatal complex morphogenesis GO:0019288 isopentenyl diphosphate biosynthetic process. methylerythritol 4-phosphate pathway GO:0003743 translation initiation factor activity GO:0006446 regulation of translational initiation GO:0016556 mRNA modification GO:0006655 phosphatidylglycerol biosynthetic process	Putative uncharacterized protein [Source:UniProtKB/TrEMBL;Acc:F6HXG8]	GO:0008150 biological_process GO:0005829 cytosol GO:0005515 protein binding	522.813903587376	396.591757003354	501.128061853913	374.50443068218	320.539218950254	243.185062542454
VIT_209s0018g00240	3222.4678	0.4828	0.0963	5.01542989586197	0.000000529150162252877	0.000136913337142914	WRKY40	gi|526118020|ref|NP_001267919.1| probable WRKY transcription factor 40-like	-	GO:0050832 defense response to fungus GO:0009873 ethylene-activated signaling pathway GO:0009738 abscisic acid-activated signaling pathway GO:0003700 sequence-specific DNA binding transcription factor activity GO:0005667 transcription factor complex GO:0045449 NOT_FOUND GO:0009611 response to wounding GO:0009867 jasmonic acid mediated signaling pathway GO:0010363 regulation of plant-type hypersen…	Putative uncharacterized protein [Source:UniProtKB/TrEMBL;Acc:F6HBV8]	GO:0050776 regulation of immune response GO:0050691 regulation of defense response to virus by host GO:0016045 detection of bacterium GO:0009612 response to mechanical stimulus GO:0002237 response to molecule of bacterial origin GO:0009873 ethylene-activated signaling pathway GO:0043069 negative regulation of programmed cell death GO:0002679 respiratory burst involved in defense response GO:00439…	2648.02679353753	2841.26888657059	2576.58854741734	4237.08551267193	3468.58253860866	3563.25430054584
VIT_209s0054g00610	233.8778	-0.5292	0.1317	-4.01933495898658	0.0000583626478437121	0.00461208668329473		gi|225443349|ref|XP_002264976.1| PREDICTED: F-box/kelch-repeat protein At1g51550	-	GO:0043087 regulation of GTPase activity GO:0045892 negative regulation of transcription. DNA-templated GO:0016567 protein ubiquitination GO:0006511 ubiquitin-dependent protein catabolic process GO:0004842 ubiquitin-protein transferase activity GO:0005089 Rho guanyl-nucleotide exchange factor activity GO:0035023 regulation of Rho protein signal transduction	Putative uncharacterized protein [Source:UniProtKB/TrEMBL;Acc:D7SS27]	GO:0045892 negative regulation of transcription. DNA-templated GO:0004842 ubiquitin-protein transferase activity GO:0006511 ubiquitin-dependent protein catabolic process GO:0016567 protein ubiquitination GO:0005515 protein binding	285.112974382821	283.835277071028	261.340978493707	198.199267930261	202.769218377477	172.00894667637
VIT_209s0070g00160	7335.8453	0.2885	0.0782	3.68815748046943	0.000225883837901495	0.012495270784882		gi|526118018|ref|NP_001268174.1| CBL-interacting protein kinase 02	2.7.11.1	GO:0005886 plasma membrane GO:0004683 calmodulin-dependent protein kinase activity GO:0006468 protein phosphorylation GO:0005524 ATP binding GO:0009069 serine family amino acid metabolic process GO:0009414 response to water deprivation GO:0042538 hyperosmotic salinity response GO:0005515 protein binding GO:0010540 basipetal auxin transport GO:0007275 multicellular organismal development GO:001972…	Putative uncharacterized protein [Source:UniProtKB/TrEMBL;Acc:F6I3C1]	GO:0007165 signal transduction GO:0000166 nucleotide binding GO:0016772 transferase activity. transferring phosphorus-containing groups GO:0016310 phosphorylation GO:0016301 kinase activity GO:0006468 protein phosphorylation GO:0005524 ATP binding GO:0004674 protein serine/threonine kinase activity GO:0004672 protein kinase activity GO:0016740 transferase activity	6510.18636562663	6620.55504154373	6681.7074913855	8081.22945345886	7593.60481954037	8527.78838220521
VIT_209s0070g00210	48.0506	0.9856	0.2907	3.39020278927898	0.000698409394470147	0.0270625205461114		gi|225465528|ref|XP_002273263.1| PREDICTED: metal transporter Nramp6	-	GO:0005381 iron ion transmembrane transporter activity GO:0034755 iron ion transmembrane transport GO:0055114 oxidation-reduction process GO:0005886 plasma membrane GO:0009055 electron carrier activity GO:0004497 monooxygenase activity GO:0005506 iron ion binding GO:0020037 heme binding GO:0016705 oxidoreductase activity. acting on paired donors. with incorporation or reduction of molecular oxyge…	Putative uncharacterized protein [Source:UniProtKB/TrEMBL;Acc:D7U876]	GO:0006810 transport GO:0005215 transporter activity GO:0016020 membrane	31.3944623477714	42.7696992846754	22.4519740973975	54.1591022832691	60.4211307286422	77.1074588549245
VIT_210s0003g00210	221.6661	-0.4934	0.1377	-3.5823502561351	0.000340516812938364	0.0166001311351692		gi|225443610|ref|XP_002279326.1| PREDICTED: uncharacterized protein LOC100241906	-	NA	Putative uncharacterized protein [Source:UniProtKB/TrEMBL;Acc:D7TJD4]		241.545149083873	269.254697769434	267.627531240978	205.113195881317	169.9984356094	176.457453918
VIT_210s0003g01430	2001.7611	-0.3925	0.1063	-3.69333907277735	0.00022132859420651	0.012288472262737	MEE62	gi|359483763|ref|XP_002265984.2| PREDICTED: probable LRR receptor-like serine/threonine-protein kinase At2g24230-like	2.7.11.1	GO:0005886 plasma membrane GO:0006468 protein phosphorylation GO:0005524 ATP binding GO:0009069 serine family amino acid metabolic process GO:0016023 cytoplasmic membrane-bounded vesicle GO:0009627 systemic acquired resistance GO:0009793 embryo development ending in seed dormancy GO:0004674 protein serine/threonine kinase activity GO:0031347 regulation of defense response GO:0007169 transmembrane…	Putative uncharacterized protein [Source:UniProtKB/TrEMBL;Acc:F6HMA6]	GO:0009627 systemic acquired resistance GO:0007169 transmembrane receptor protein tyrosine kinase signaling pathway GO:0031347 regulation of defense response GO:0009793 embryo development ending in seed dormancy GO:0016772 transferase activity. transferring phosphorus-containing groups GO:0006468 protein phosphorylation GO:0005524 ATP binding GO:0004674 protein serine/threonine kinase activity GO…	2523.73035077288	2007.25975051942	2284.71288415117	1557.93843163787	1881.24774827993	1755.67752469674
VIT_210s0003g01650	691.0186	0.8553	0.1388	6.1621975684891	7.17422614739052e-10	0.000000741987107010961		gi|225443736|ref|XP_002265506.1| PREDICTED: uncharacterized protein LOC100246308	-	NA	Putative uncharacterized protein [Source:UniProtKB/TrEMBL;Acc:F6HMB6]		387.625504497993	560.866283801311	528.968509734686	884.982777735121	778.306090741832	1005.36263660844
VIT_210s0003g01900	184.3002	0.7577	0.212	3.57457211445986	0.00035080111754378	0.0168489566695728		gi|297740560|emb|CBI30742.3| unnamed protein product	2.7.11.1	GO:0055114 oxidation-reduction process GO:0005524 ATP binding GO:0009069 serine family amino acid metabolic process GO:0000186 activation of MAPKK activity GO:0004709 MAP kinase kinase kinase activity GO:0007178 transmembrane receptor protein serine/threonine kinase signaling pathway GO:0032440 2-alkenal reductase [NAD(P)] activity GO:0004715 non-membrane spanning protein tyrosine kinase activity	Putative uncharacterized protein [Source:UniProtKB/TrEMBL;Acc:F6HMD2]	GO:0016772 transferase activity. transferring phosphorus-containing groups GO:0006468 protein phosphorylation GO:0005524 ATP binding GO:0004674 protein serine/threonine kinase activity GO:0004672 protein kinase activity GO:0005515 protein binding	133.266289149723	153.582101976789	123.934897017634	146.344808297344	271.383044798139	277.290284728286
VIT_210s0003g02030	1028.3499	0.3659	0.0976	3.74814977390833	0.000178143870054197	0.0104298684795965		gi|297740573|emb|CBI30755.3| unnamed protein product	-	GO:0050832 defense response to fungus GO:0016020 membrane GO:0009867 jasmonic acid mediated signaling pathway GO:0010363 regulation of plant-type hypersensitive response GO:0006612 protein targeting to membrane GO:0043069 negative regulation of programmed cell death GO:0010200 response to chitin GO:0031348 negative regulation of defense response GO:0042742 defense response to bacterium GO:0010310…	Putative uncharacterized protein [Source:UniProtKB/TrEMBL;Acc:D7TJT3]	GO:0006810 transport GO:0005215 transporter activity GO:0016020 membrane	879.685649050818	823.316711230001	990.581097177179	1114.29472144513	1098.84530969209	1263.37605662299
VIT_210s0003g02740	1122.0412	-0.3571	0.092	-3.88054670372278	0.00010422192847998	0.00708444142659255		gi|359483606|ref|XP_002271969.2| PREDICTED: uncharacterized protein LOC100245196	-	NA	Putative uncharacterized protein [Source:UniProtKB/TrEMBL;Acc:F6HMG9]	GO:0005515 protein binding	1225.66543818952	1297.67155784186	1260.90286530984	918.400096165223	1099.86939665359	929.738013500724
VIT_210s0003g03800	526.5111	0.4984	0.1176	4.23674625228302	0.0000226782178417972	0.002215090615457		gi|225443890|ref|XP_002277805.1| PREDICTED: protein TIFY 5A	-	GO:0009414 response to water deprivation GO:0009873 ethylene-activated signaling pathway GO:0042538 hyperosmotic salinity response GO:0009738 abscisic acid-activated signaling pathway GO:0005634 nucleus GO:0009733 response to auxin GO:0009611 response to wounding GO:0009867 jasmonic acid mediated signaling pathway GO:0035556 intracellular signal transduction GO:0010200 response to chitin GO:00096…	Putative uncharacterized protein [Source:UniProtKB/TrEMBL;Acc:D7TK98]		374.811438233597	444.22164938856	493.943430142746	644.14762077335	636.982090054499	564.960419687043
VIT_210s0003g04030	1138.9192	-0.279	0.078	-3.57686914757822	0.000347734129939222	0.0167941359875897	ATILP1	gi|147846791|emb|CAN80628.1| hypothetical protein VITISV_032620	-	GO:0005829 cytosol GO:0008270 zinc ion binding GO:0005634 nucleus GO:0045892 negative regulation of transcription. DNA-templated GO:0008284 positive regulation of cell proliferation GO:0006635 fatty acid beta-oxidation GO:0016558 protein import into peroxisome matrix GO:0009524 phragmoplast GO:0042023 DNA endoreduplication GO:0030371 translation repressor activity GO:0006445 NOT_FOUND	Putative uncharacterized protein [Source:UniProtKB/TrEMBL;Acc:F6HLU0]	GO:0009524 phragmoplast GO:0016558 protein import into peroxisome matrix GO:0005622 intracellular GO:0008270 zinc ion binding GO:0005829 cytosol GO:0006635 fatty acid beta-oxidation GO:0005634 nucleus	1197.47449240785	1284.06301716037	1267.18941805712	1022.10901543106	1055.83365730899	1006.84547235565
VIT_210s0003g04090	213.3702	0.7772	0.1569	4.95437096718453	0.000000725646504885108	0.000173743600468163		gi|147838010|emb|CAN71634.1| hypothetical protein VITISV_036630	-	GO:0005886 plasma membrane GO:0003677 DNA binding	Putative uncharacterized protein [Source:UniProtKB/TrEMBL;Acc:D7TKC6]	GO:0005886 plasma membrane GO:0003677 DNA binding	174.271301195792	160.386372317533	134.711844584385	276.557118042225	227.347305453535	306.946999672488
VIT_210s0003g05330	1054.6338	0.5076	0.1174	4.32259227855518	0.000015420655156372	0.00170605620702427		gi|297740874|emb|CBI31056.3| unnamed protein product	-	GO:0005634 nucleus GO:0009507 chloroplast GO:0009691 cytokinin biosynthetic process	Putative uncharacterized protein [Source:UniProtKB/TrEMBL;Acc:F6HLZ7]		712.462084300444	900.107762218396	1004.05228163562	1287.14292022152	1242.21748430242	1181.82009052644
VIT_210s0003g05450	2519.9584	0.3856	0.1033	3.73473761651096	0.000187910997955813	0.0109219863377071		gi|225444139|ref|XP_002268606.1| PREDICTED: reticuline oxidase-like protein-like	-	GO:0048046 apoplast GO:0055114 oxidation-reduction process GO:0005886 plasma membrane GO:0005829 cytosol GO:0009753 response to jasmonic acid GO:0005739 mitochondrion GO:0009507 chloroplast GO:0009611 response to wounding GO:0010363 regulation of plant-type hypersensitive response GO:0006612 protein targeting to membrane GO:0043069 negative regulation of programmed cell death GO:0030968 endoplasm…	Putative uncharacterized protein [Source:UniProtKB/TrEMBL;Acc:F6HM03]	GO:0050660 flavin adenine dinucleotide binding GO:0016614 oxidoreductase activity. acting on CH-OH group of donors GO:0008762 UDP-N-acetylmuramate dehydrogenase activity GO:0055114 oxidation-reduction process GO:0016491 oxidoreductase activity GO:0003824 catalytic activity	1917.62501646693	2462.17382472915	2177.84148744756	3009.86330135955	2650.33705636824	2901.90955729014
VIT_210s0042g01180	110.9527	0.9295	0.2774	3.35045333655687	0.000806794015559645	0.0296749771289148		gi|225465702|ref|XP_002274149.1| PREDICTED: protein argonaute 2-like	-	GO:0005840 ribosome GO:0042742 defense response to bacterium GO:0003743 translation initiation factor activity GO:0006446 regulation of translational initiation GO:0010050 vegetative phase change GO:0010267 production of ta-siRNAs involved in RNA interference GO:0010492 maintenance of shoot apical meristem identity GO:0051607 defense response to virus GO:0010599 production of lsiRNA involved in R…	Putative uncharacterized protein [Source:UniProtKB/TrEMBL;Acc:F6HIT6]	GO:0003676 nucleic acid binding GO:0005515 protein binding	60.8668147558832	74.8469737481819	95.1963701729655	186.676054678502	171.022522570903	77.1074588549245
VIT_210s0042g01250	794.4156	0.4564	0.0971	4.69966785196529	0.00000260584966215442	0.000469697081800912		gi|225465714|ref|XP_002274045.1| PREDICTED: regulatory protein NPR3 isoform 1	-	GO:0005634 nucleus GO:0009816 defense response to bacterium. incompatible interaction GO:0009817 defense response to fungus. incompatible interaction	Putative uncharacterized protein [Source:UniProtKB/TrEMBL;Acc:F6HIT9]	GO:0005515 protein binding	727.838963817719	618.216562387581	661.884196391279	994.453303626835	898.124265237614	865.976076370691
VIT_210s0071g00150	55.757	0.9378	0.2571	3.64706267498514	0.000265255240612675	0.0140436454452427		gi|225463699|ref|XP_002276747.1| PREDICTED: probable disease resistance protein At5g66900-like	-	GO:0005524 ATP binding GO:0006952 defense response GO:0043531 ADP binding GO:0017111 nucleoside-triphosphatase activity	Putative uncharacterized protein [Source:UniProtKB/TrEMBL;Acc:F6HW29]	GO:0043531 ADP binding GO:0005515 protein binding	32.0351656609912	40.8256220444629	42.2097113031073	82.9671354126676	59.3970437671398	77.1074588549245
VIT_210s0071g00190	61.0069	1.0018	0.2795	3.58491832692046	0.000337183706402858	0.0165415933275677		gi|225463695|ref|XP_002276677.1| PREDICTED: probable disease resistance protein At5g66900-like	-	GO:0005524 ATP binding GO:0006952 defense response GO:0043531 ADP binding GO:0017111 nucleoside-triphosphatase activity	Putative uncharacterized protein [Source:UniProtKB/TrEMBL;Acc:F6HW25]	GO:0043531 ADP binding GO:0017111 nucleoside-triphosphatase activity GO:0000166 nucleotide binding GO:0006952 defense response GO:0005524 ATP binding GO:0005515 protein binding	33.3165722874308	42.7696992846754	46.7001061225868	112.927489867242	66.5656524976567	63.7619371300337
VIT_210s0092g00240	384.8695	-0.5082	0.1597	-3.18271268109077	0.00145902317413409	0.0438308047929944		gi|147787240|emb|CAN60336.1| hypothetical protein VITISV_043773	3.2.1.20	GO:0048046 apoplast GO:0016023 cytoplasmic membrane-bounded vesicle GO:0009086 methionine biosynthetic process GO:0009505 plant-type cell wall GO:0030246 carbohydrate binding GO:0005773 vacuole GO:0005975 carbohydrate metabolic process GO:0000394 RNA splicing. via endonucleolytic cleavage and ligation GO:0032450 maltose alpha-glucosidase activity	Putative uncharacterized protein [Source:UniProtKB/TrEMBL;Acc:F6I3H1]	GO:0030246 carbohydrate binding GO:0004553 hydrolase activity. hydrolyzing O-glycosyl compounds GO:0005975 carbohydrate metabolic process GO:0003824 catalytic activity	462.587792144713	419.920683885904	475.083771900932	244.292120937299	413.731132446974	293.601477947597
VIT_210s0116g00700	1788.6145	0.4541	0.0823	5.52039301883591	3.38242273515958e-08	0.00001427916460985		gi|359494872|ref|XP_002263027.2| PREDICTED: uncharacterized protein LOC100265351	-	GO:0005524 ATP binding GO:0008270 zinc ion binding GO:0003677 DNA binding GO:0005634 nucleus GO:0010014 meristem initiation GO:0045492 xylan biosynthetic process GO:0010413 glucuronoxylan metabolic process GO:0016740 transferase activity GO:0009553 embryo sac development GO:0004386 helicase activity GO:0006487 protein N-linked glycosylation GO:0009616 virus induced gene silencing GO:0010050 veget…	Putative uncharacterized protein [Source:UniProtKB/TrEMBL;Acc:F6GZ87]	GO:0004386 helicase activity GO:0046872 metal ion binding GO:0008270 zinc ion binding GO:0003676 nucleic acid binding GO:0003677 DNA binding GO:0005524 ATP binding GO:0005515 protein binding	1551.14272130519	1430.84084879641	1543.79773893705	2174.430340607	1927.33166154754	2104.14392529111
VIT_210s0116g00760	1123.4305	0.4919	0.1044	4.71119959757079	0.00000246262896279087	0.000454086135874611		gi|225444357|ref|XP_002266056.1| PREDICTED: glucose-6-phosphate/phosphate translocator 2. chloroplastic	-	GO:0016021 integral component of membrane GO:0005886 plasma membrane GO:0009790 embryo development GO:0005774 vacuolar membrane GO:0009536 plastid GO:0006007 glucose catabolic process GO:0009553 embryo sac development GO:0009744 response to sucrose GO:0015297 antiporter activity GO:0080167 response to karrikin GO:0009624 response to nematode GO:0009749 response to glucose GO:0007033 vacuole organ…	Putative uncharacterized protein [Source:UniProtKB/TrEMBL;Acc:E0CVM3]	GO:0006810 transport GO:0005215 transporter activity GO:0016020 membrane GO:0016021 integral component of membrane	939.271057180261	896.219607737971	961.84257033251	1272.16274299424	1154.14600561322	1516.94096939592
VIT_210s0523g00020	2483.2493	-0.3789	0.0928	-4.08230884983189	0.0000445904839323314	0.00370632405825109		gi|359483448|ref|XP_002273080.2| PREDICTED: probable tyrosine-protein phosphatase At1g05000	3.1.3.48	GO:0005737 cytoplasm GO:0006570 tyrosine metabolic process GO:0004725 protein tyrosine phosphatase activity GO:0035335 peptidyl-tyrosine dephosphorylation GO:0043407 negative regulation of MAP kinase activity GO:1900424 regulation of defense response to bacterium	Putative uncharacterized protein [Source:UniProtKB/TrEMBL;Acc:F6I7J5]	GO:1900424 regulation of defense response to bacterium GO:0043407 negative regulation of MAP kinase activity GO:0035335 peptidyl-tyrosine dephosphorylation GO:0004725 protein tyrosine phosphatase activity GO:0016791 phosphatase activity GO:0016311 dephosphorylation GO:0004721 phosphoprotein phosphatase activity	3129.19498176562	2640.0568922086	2652.92525934849	2169.82105530629	2261.18401099732	2046.31333114992
VIT_211s0016g01190	969.7707	0.6863	0.1055	6.50399083505497	7.82166640857695e-11	0.000000209125287543986		gi|225444748|ref|XP_002279041.1| PREDICTED: DUF246 domain-containing protein At1g04910	-	GO:0005794 Golgi apparatus GO:0009507 chloroplast GO:0016757 transferase activity. transferring glycosyl groups	Putative uncharacterized protein [Source:UniProtKB/TrEMBL;Acc:D7TCF8]	GO:0008150 biological_process GO:0009507 chloroplast GO:0005794 Golgi apparatus	753.467096346512	688.203343035231	784.921014445017	1199.56649950815	1044.56870073246	1347.89769421397
VIT_211s0016g01970	58.6726	0.8977	0.2807	3.19849847291755	0.00138145264711991	0.0425856696817481		gi|225444875|ref|XP_002279373.1| PREDICTED: uncharacterized protein LOC100256072	-	GO:0009536 plastid GO:0010200 response to chitin GO:0005516 calmodulin binding GO:0010197 polar nucleus fusion GO:0071577 zinc II ion transmembrane transport GO:0005385 zinc ion transmembrane transporter activity	Putative uncharacterized protein [Source:UniProtKB/TrEMBL;Acc:D7TCN2]	GO:0005515 protein binding	29.4723524081119	50.5460082455255	44.0058692308991	55.311423608445	91.1437395737145	81.5559660965548
VIT_211s0016g02200	1912.4707	-0.3952	0.1165	-3.39134931845483	0.000695493948941026	0.0270625205461114		gi|225444920|ref|XP_002282132.1| PREDICTED: beta-galactosidase	3.2.1.23	GO:0048046 apoplast GO:0005829 cytosol GO:0046486 glycerolipid metabolic process GO:0009506 plasmodesma GO:0009505 plant-type cell wall GO:0030246 carbohydrate binding GO:0006687 glycosphingolipid metabolic process GO:0042744 hydrogen peroxide catabolic process GO:0043169 cation binding GO:0048767 root hair elongation GO:0004565 beta-galactosidase activity GO:0006012 galactose metabolic process G…	Beta-galactosidase [Source:UniProtKB/TrEMBL;Acc:F6HGW2]	GO:0004565 beta-galactosidase activity GO:0030246 carbohydrate binding GO:0016798 hydrolase activity. acting on glycosyl bonds GO:0016787 hydrolase activity GO:0004553 hydrolase activity. hydrolyzing O-glycosyl compounds GO:0005975 carbohydrate metabolic process GO:0008152 metabolic process GO:0003824 catalytic activity	2022.70035983498	2175.42243179781	2325.12643752649	1587.89878609244	1954.9820095081	1408.69395984958
VIT_211s0016g02310	136.2218	0.7126	0.2069	3.44392150271933	0.000573342135576945	0.0238278614998066	ACHT2	gi|225444940|ref|XP_002282326.1| PREDICTED: thioredoxin-like 2. chloroplastic	-	GO:0055114 oxidation-reduction process GO:0009570 chloroplast stroma GO:0009055 electron carrier activity GO:0045454 cell redox homeostasis GO:0031969 chloroplast membrane GO:0015035 protein disulfide oxidoreductase activity GO:0006662 glycerol ether metabolic process GO:0016671 oxidoreductase activity. acting on a sulfur group of donors. disulfide as acceptor GO:0010109 regulation of photosynthe…	Putative uncharacterized protein [Source:UniProtKB/TrEMBL;Acc:D7TB87]	GO:0016671 oxidoreductase activity. acting on a sulfur group of donors. disulfide as acceptor GO:0006662 glycerol ether metabolic process GO:0045454 cell redox homeostasis GO:0015035 protein disulfide oxidoreductase activity GO:0009055 electron carrier activity	105.716046681271	104.980170971476	98.7886860285491	224.702658409308	125.962696264796	157.180589204269
VIT_211s0016g02850	5956.396	0.4178	0.1315	3.17804947030121	0.00148269450181201	0.0443757186531125		gi|225445037|ref|XP_002283274.1| PREDICTED: 6-phosphofructokinase 3-like	2.7.1.11	GO:0005886 plasma membrane GO:0005524 ATP binding GO:0016310 phosphorylation GO:0006094 gluconeogenesis GO:0006096 glycolytic process GO:0006098 pentose-phosphate shunt GO:0006000 fructose metabolic process GO:0006013 mannose metabolic process GO:0006012 galactose metabolic process GO:0010053 root epidermal cell differentiation GO:0005945 6-phosphofructokinase complex GO:0047334 diphosphate-fruct…	Putative uncharacterized protein [Source:UniProtKB/TrEMBL;Acc:D7TBD7]	GO:0006002 fructose 6-phosphate metabolic process GO:0005945 6-phosphofructokinase complex GO:0003872 6-phosphofructokinase activity GO:0006096 glycolytic process GO:0005524 ATP binding	5132.03353889079	4502.48288833219	5665.08210425534	8247.16372428419	6061.57072513277	6130.0429789665
VIT_211s0016g02920	867.6752	0.6725	0.1255	5.35757007667099	8.43486566086563e-08	0.0000300551931278881		gi|225445053|ref|XP_002283391.1| PREDICTED: uncharacterized protein LOC100245695	-	GO:0005634 nucleus GO:0009505 plant-type cell wall	Putative uncharacterized protein [Source:UniProtKB/TrEMBL;Acc:F6HGX7]	GO:0009505 plant-type cell wall GO:0008150 biological_process GO:0003674 molecular_function	577.273685211061	671.678686493425	760.672882419828	910.333846888991	1212.51896241885	1073.5730809801
VIT_211s0016g03000	973.5077	-0.3801	0.1014	-3.74939203764101	0.00017726378927413	0.0104298684795965		gi|359484532|ref|XP_002280317.2| PREDICTED: phosphoinositide 3-kinase regulatory subunit 4-like	-	GO:0006468 protein phosphorylation GO:0005524 ATP binding GO:0009069 serine family amino acid metabolic process GO:0009873 ethylene-activated signaling pathway GO:0000303 response to superoxide GO:0005794 Golgi apparatus GO:0009863 salicylic acid mediated signaling pathway GO:0008219 cell death GO:0009555 pollen development GO:0009630 gravitropism GO:0006635 fatty acid beta-oxidation GO:0016558 p…	Putative uncharacterized protein [Source:UniProtKB/TrEMBL;Acc:F6HGX9]	GO:0044265 cellular macromolecule catabolic process GO:0010351 lithium ion transport GO:0000303 response to superoxide GO:0016558 protein import into peroxisome matrix GO:0009755 hormone-mediated signaling pathway GO:0009873 ethylene-activated signaling pathway GO:0009846 pollen germination GO:0006891 intra-Golgi vesicle-mediated transport GO:0009630 gravitropism GO:0080008 Cul4-RING E3 ubiquitin…	1160.95440355432	1098.40364072007	1045.36391397483	770.902966542703	964.68991773527	800.731303493447
VIT_211s0016g03080	201.6327	0.4307	0.1335	3.22664314866511	0.00125251562128818	0.0395528653478445		gi|225445082|ref|XP_002280395.1| PREDICTED: receptor-like protein kinase HSL1-like	2.7.11.1	GO:0016021 integral component of membrane GO:0055114 oxidation-reduction process GO:0005886 plasma membrane GO:0005524 ATP binding GO:0009069 serine family amino acid metabolic process GO:0016023 cytoplasmic membrane-bounded vesicle GO:0009738 abscisic acid-activated signaling pathway GO:0010363 regulation of plant-type hypersensitive response GO:0006612 protein targeting to membrane GO:0043069 n…	Putative uncharacterized protein [Source:UniProtKB/TrEMBL;Acc:F6HGY4]	GO:0000166 nucleotide binding GO:0016020 membrane GO:0016021 integral component of membrane GO:0016772 transferase activity. transferring phosphorus-containing groups GO:0016310 phosphorylation GO:0016301 kinase activity GO:0006468 protein phosphorylation GO:0005524 ATP binding GO:0004674 protein serine/threonine kinase activity GO:0004672 protein kinase activity GO:0016740 transferase activity G…	173.630597882572	166.21860403817	175.125397959701	239.682835636595	225.29913153053	229.839540817563
VIT_211s0016g03410	2021.9319	-0.31	0.0924	-3.35596999341524	0.000790871491465622	0.0293380386402395	NINJA	gi|225445144|ref|XP_002283979.1| PREDICTED: ninja-family protein mc410-like	-	GO:0005634 nucleus GO:0009867 jasmonic acid mediated signaling pathway GO:0005515 protein binding GO:0045892 negative regulation of transcription. DNA-templated	Putative uncharacterized protein [Source:UniProtKB/TrEMBL;Acc:F6HH03]	GO:0045892 negative regulation of transcription. DNA-templated GO:0009867 jasmonic acid mediated signaling pathway GO:0005515 protein binding	2396.87109475536	2017.95217534059	2299.08214757351	1937.05214762075	1750.16461720762	1730.46931699417
VIT_211s0016g03900	2149.4761	0.4251	0.123	3.45765562306014	0.000544897429257654	0.0227636577087273		gi|225445236|ref|XP_002280965.1| PREDICTED: caseinolytic peptidase B protein homolog	-	GO:0005886 plasma membrane GO:0005524 ATP binding GO:0003677 DNA binding GO:0009507 chloroplast GO:0006200 NOT_FOUND GO:0006281 DNA repair GO:0005657 replication fork GO:0016887 ATPase activity GO:0006310 DNA recombination GO:0019538 protein metabolic process GO:0051537 2 iron. 2 sulfur cluster binding GO:0009378 four-way junction helicase activity GO:0009379 Holliday junction helicase complex	Putative uncharacterized protein [Source:UniProtKB/TrEMBL;Acc:D7TBN5]	GO:0019538 protein metabolic process GO:0017111 nucleoside-triphosphatase activity GO:0016887 ATPase activity GO:0006200 obsolete ATP catabolic process GO:0000166 nucleotide binding GO:0009507 chloroplast GO:0005524 ATP binding GO:0005515 protein binding	2039.3586459787	1535.82101976789	1925.48129859281	2465.96763587651	2145.46218434755	2784.76553326054
VIT_211s0016g04050	1564.5928	0.4256	0.126	3.37878420168371	0.000728071345984633	0.0278088584102035		gi|297738840|emb|CBI28085.3| unnamed protein product	-	NA	Putative uncharacterized protein [Source:UniProtKB/TrEMBL;Acc:D7TBQ0]		1116.74587494215	1450.28162119854	1439.62057912513	1864.45590413467	1514.62461606206	2001.82825873362
VIT_211s0016g04240	376.1078	0.3705	0.1158	3.19809592915138	0.00138338253140144	0.0425856696817481		gi|359484372|ref|XP_002281346.2| PREDICTED: protein VERNALIZATION INSENSITIVE 3-like	-	GO:0045893 positive regulation of transcription. DNA-templated GO:0009640 photomorphogenesis GO:0010162 seed dormancy process GO:0009845 seed germination GO:0005515 protein binding GO:0009793 embryo development ending in seed dormancy GO:0050826 response to freezing GO:0019915 lipid storage GO:0010182 sugar mediated signaling pathway GO:0009933 meristem structural organization GO:0016567 protein …	Putative uncharacterized protein [Source:UniProtKB/TrEMBL;Acc:F6HH39]	GO:0008150 biological_process GO:0003674 molecular_function GO:0005515 protein binding	318.429546670252	331.465169456234	332.289216641483	409.074070437458	381.984436640399	483.404453590488
VIT_211s0016g04490	856.3811	0.4898	0.106	4.62253320623913	0.00000379082106114111	0.000633461994404434		gi|225445356|ref|XP_002284861.1| PREDICTED: auxin-responsive protein IAA7-like	-	GO:0009414 response to water deprivation GO:0009753 response to jasmonic acid GO:0003700 sequence-specific DNA binding transcription factor activity GO:0005634 nucleus GO:0005667 transcription factor complex GO:0045449 NOT_FOUND GO:0009536 plastid GO:0009611 response to wounding GO:0006355 regulation of transcription. DNA-templated GO:0009416 response to light stimulus GO:0046983 protein dimeriza…	Putative uncharacterized protein [Source:UniProtKB/TrEMBL;Acc:D7TBU1]	GO:0009734 auxin-activated signaling pathway GO:0009733 response to auxin GO:0046983 protein dimerization activity GO:0006355 regulation of transcription. DNA-templated GO:0006351 transcription. DNA-templated GO:0005634 nucleus GO:0003700 sequence-specific DNA binding transcription factor activity	641.344016533043	681.399072694487	814.557620253582	967.949913147788	956.497222043251	1076.53875247452
VIT_211s0016g04540	131.696	0.9202	0.2199	4.18559935849639	0.0000284414622837164	0.00262217205721482	PDR4	gi|225445364|ref|XP_002284885.1| PREDICTED: ABC transporter G family member 32	-	GO:0016021 integral component of membrane GO:0005886 plasma membrane GO:0005524 ATP binding GO:0006200 NOT_FOUND GO:0006855 drug transmembrane transport GO:0042335 cuticle development GO:0015416 organic phosphonate transmembrane-transporting ATPase activity GO:0015417 polyamine-transporting ATPase activity GO:0015716 organic phosphonate transport GO:0015748 organophosphate ester transport GO:0015…	Putative uncharacterized protein [Source:UniProtKB/TrEMBL;Acc:D7TBU6]	GO:0042335 cuticle development GO:0006855 drug transmembrane transport GO:0042626 ATPase activity. coupled to transmembrane movement of substances GO:0017111 nucleoside-triphosphatase activity GO:0016887 ATPase activity GO:0006200 obsolete ATP catabolic process GO:0000166 nucleotide binding GO:0005886 plasma membrane GO:0016020 membrane GO:0005524 ATP binding	114.045189753129	98.1759006307321	60.1712905810254	201.656231905789	164.878000801888	151.249246215429
VIT_211s0016g05600	881.0502	-0.3084	0.091	-3.39070893201829	0.000697120954693541	0.0270625205461114	BRIZ1	gi|225445567|ref|XP_002285333.1| PREDICTED: BRCA1-associated protein	-	GO:0016787 hydrolase activity GO:0008270 zinc ion binding GO:0046982 protein heterodimerization activity GO:0009536 plastid GO:0010029 regulation of seed germination GO:0016567 protein ubiquitination GO:0004842 ubiquitin-protein transferase activity GO:0000151 ubiquitin ligase complex GO:0043130 ubiquitin binding GO:0009688 abscisic acid biosynthetic process	Putative uncharacterized protein [Source:UniProtKB/TrEMBL;Acc:D7TC41]	GO:0010029 regulation of seed germination GO:0046982 protein heterodimerization activity GO:0004842 ubiquitin-protein transferase activity GO:0000151 ubiquitin ligase complex GO:0016567 protein ubiquitination GO:0046872 metal ion binding GO:0008270 zinc ion binding GO:0008152 metabolic process GO:0003824 catalytic activity GO:0005515 protein binding	957.210749950416	963.290272525302	1007.6445974912	845.803852679139	808.004612625402	704.346979924791
VIT_211s0037g00130	3103.9542	-0.3014	0.089	-3.38828212549602	0.000703318806412799	0.0271870850421063		gi|359484826|ref|XP_002276238.2| PREDICTED: uncharacterized protein LOC100251960	-	GO:0005524 ATP binding GO:0003700 sequence-specific DNA binding transcription factor activity GO:0005667 transcription factor complex GO:0045449 NOT_FOUND GO:0005840 ribosome GO:0003735 structural constituent of ribosome GO:0006412 translation GO:0042254 ribosome biogenesis GO:0006355 regulation of transcription. DNA-templated GO:0043565 sequence-specific DNA binding GO:0006200 NOT_FOUND GO:00082…	Putative uncharacterized protein [Source:UniProtKB/TrEMBL;Acc:F6HYI9]	GO:0009630 gravitropism GO:0008284 positive regulation of cell proliferation GO:0006397 mRNA processing GO:0008150 biological_process GO:0003723 RNA binding GO:0042802 identical protein binding GO:0005515 protein binding	3648.16466547368	3133.85251122258	3496.22140644674	2585.80905369481	2859.25079651473	2900.42672154293
VIT_211s0037g00840	115.5601	-1.0577	0.2026	-5.22074261370109	0.000000178207075346352	0.0000591833244834883		gi|359484809|ref|XP_003633167.1| PREDICTED: uncharacterized protein LOC100257033	-	GO:0005829 cytosol GO:0005840 ribosome GO:0009737 response to abscisic acid GO:0010103 stomatal complex morphogenesis GO:0019288 isopentenyl diphosphate biosynthetic process. methylerythritol 4-phosphate pathway GO:0003743 translation initiation factor activity GO:0006446 regulation of translational initiation GO:0003964 RNA-directed DNA polymerase activity GO:0006278 RNA-dependent DNA replicatio…	Putative uncharacterized protein [Source:UniProtKB/TrEMBL;Acc:F6HYM3]	GO:0005515 protein binding	139.032618968702	173.99491299902	157.163818681783	62.2253515595007	94.2160004582217	66.7276086244539
VIT_211s0037g00940	1659.6889	-0.3532	0.099	-3.56638496766636	0.000361939574287024	0.0172291829397995		gi|297743708|emb|CBI36591.3| unnamed protein product	-	GO:0006525 arginine metabolic process GO:0006560 proline metabolic process GO:0008295 spermidine biosynthetic process GO:0008792 arginine decarboxylase activity GO:0006557 S-adenosylmethioninamine biosynthetic process GO:0006597 spermine biosynthetic process GO:0004014 adenosylmethionine decarboxylase activity	Putative uncharacterized protein [Source:UniProtKB/TrEMBL;Acc:F6HYM9]		1893.27829056458	1725.36855068861	1969.48716782371	1602.87896331973	1485.95018114	1281.17008558951
VIT_211s0052g00100	1870.7336	0.6366	0.1019	6.24819969377155	4.15210611486905e-10	0.000000505210867956912		gi|225445937|ref|XP_002263999.1| PREDICTED: transcription factor bHLH35	-	GO:0055114 oxidation-reduction process GO:0003677 DNA binding GO:0003700 sequence-specific DNA binding transcription factor activity GO:0005634 nucleus GO:0005667 transcription factor complex GO:0045449 NOT_FOUND GO:0003723 RNA binding GO:0006355 regulation of transcription. DNA-templated GO:0046983 protein dimerization activity GO:0032440 2-alkenal reductase [NAD(P)] activity	Putative uncharacterized protein [Source:UniProtKB/TrEMBL;Acc:D7SQH9]	GO:0046983 protein dimerization activity GO:0006355 regulation of transcription. DNA-templated GO:0003700 sequence-specific DNA binding transcription factor activity GO:0003677 DNA binding	1295.50209933048	1619.41634109703	1482.72836939213	2479.79549177862	2216.12418469122	2130.83496874089
VIT_211s0052g00960	541.9343	-0.3503	0.1091	-3.2098114000201	0.00132822089964593	0.0413734362565436		gi|225446056|ref|XP_002271381.1| PREDICTED: uncharacterized protein LOC100252969	-	GO:0005634 nucleus GO:0016020 membrane GO:0005794 Golgi apparatus GO:0048193 Golgi vesicle transport		GO:0016020 membrane GO:0016192 vesicle-mediated transport GO:0048193 Golgi vesicle transport	575.992278584621	580.307056203436	669.068828102446	510.478347052941	494.634002405664	421.125352207665
VIT_211s0052g01190	2772.5594	0.6883	0.1528	4.50407757219093	0.00000666618550648859	0.000921887481854224		gi|225446097|ref|XP_002270182.1| PREDICTED: probable xyloglucan endotransglucosylase/hydrolase protein 23-like	2.4.1.207	GO:0005618 cell wall GO:0048046 apoplast GO:0004553 hydrolase activity. hydrolyzing O-glycosyl compounds GO:0016762 xyloglucan:xyloglucosyl transferase activity GO:0006073 cellular glucan metabolic process	Putative uncharacterized protein [Source:UniProtKB/TrEMBL;Acc:F6GXE8]	GO:0016762 xyloglucan:xyloglucosyl transferase activity GO:0006073 cellular glucan metabolic process GO:0005618 cell wall GO:0004553 hydrolase activity. hydrolyzing O-glycosyl compounds GO:0005975 carbohydrate metabolic process GO:0048046 apoplast	1628.66782220479	2284.29075724971	2458.04212418308	2886.56491956573	3282.19871161522	4095.59233379426
VIT_211s0052g01260	4075.592	0.4768	0.1285	3.7118129241106	0.00020578005923853	0.0117029049503396		gi|225446111|ref|XP_002274552.1| PREDICTED: probable xyloglucan endotransglucosylase/hydrolase protein 23	2.4.1.207	GO:0005618 cell wall GO:0048046 apoplast GO:0004553 hydrolase activity. hydrolyzing O-glycosyl compounds GO:0016762 xyloglucan:xyloglucosyl transferase activity GO:0006073 cellular glucan metabolic process	Putative uncharacterized protein [Source:UniProtKB/TrEMBL;Acc:F6GXE2]	GO:0016762 xyloglucan:xyloglucosyl transferase activity GO:0006073 cellular glucan metabolic process GO:0005618 cell wall GO:0004553 hydrolase activity. hydrolyzing O-glycosyl compounds GO:0005975 carbohydrate metabolic process GO:0048046 apoplast	2733.88103750899	3748.18091912973	3744.09120048201	4239.39015532228	4747.66715352517	5240.34153064045
VIT_211s0052g01270	924.2225	0.6667	0.1439	4.63468616983932	0.00000357479390447897	0.000603650987533175		gi|225446113|ref|XP_002274601.1| PREDICTED: probable xyloglucan endotransglucosylase/hydrolase protein 23	2.4.1.207	GO:0005618 cell wall GO:0048046 apoplast GO:0004553 hydrolase activity. hydrolyzing O-glycosyl compounds GO:0016762 xyloglucan:xyloglucosyl transferase activity GO:0006073 cellular glucan metabolic process	Putative uncharacterized protein [Source:UniProtKB/TrEMBL;Acc:F6GXE1]	GO:0016762 xyloglucan:xyloglucosyl transferase activity GO:0006073 cellular glucan metabolic process GO:0005618 cell wall GO:0004553 hydrolase activity. hydrolyzing O-glycosyl compounds GO:0005975 carbohydrate metabolic process GO:0048046 apoplast	568.944542139203	655.154029951618	920.530937993298	1090.09597361644	1121.37522284514	1189.23426926249
VIT_211s0052g01280	1365.5561	0.6262	0.1399	4.47764683937147	0.00000754703152769633	0.000984304713555322		gi|225446115|ref|XP_002274858.1| PREDICTED: probable xyloglucan endotransglucosylase/hydrolase protein 23	2.4.1.207	GO:0005618 cell wall GO:0048046 apoplast GO:0004553 hydrolase activity. hydrolyzing O-glycosyl compounds GO:0016762 xyloglucan:xyloglucosyl transferase activity GO:0006073 cellular glucan metabolic process	Putative uncharacterized protein [Source:UniProtKB/TrEMBL;Acc:F6GXE0]	GO:0016762 xyloglucan:xyloglucosyl transferase activity GO:0006073 cellular glucan metabolic process GO:0005618 cell wall GO:0004553 hydrolase activity. hydrolyzing O-glycosyl compounds GO:0005975 carbohydrate metabolic process GO:0048046 apoplast	815.615317728835	1108.12402692114	1300.41833972126	1791.85966064858	1569.92531198319	1607.39394997573
VIT_211s0052g01300	3005.7237	0.544	0.128	4.2500217036958	0.0000213749803038541	0.00213520449959538		gi|225446117|ref|XP_002274827.1| PREDICTED: probable xyloglucan endotransglucosylase/hydrolase protein 23	2.4.1.207	GO:0005618 cell wall GO:0048046 apoplast GO:0004553 hydrolase activity. hydrolyzing O-glycosyl compounds GO:0016762 xyloglucan:xyloglucosyl transferase activity GO:0006073 cellular glucan metabolic process	Putative uncharacterized protein [Source:UniProtKB/TrEMBL;Acc:A5C3A3]	GO:0016762 xyloglucan:xyloglucosyl transferase activity GO:0006073 cellular glucan metabolic process GO:0005618 cell wall GO:0004553 hydrolase activity. hydrolyzing O-glycosyl compounds GO:0005975 carbohydrate metabolic process GO:0048046 apoplast	1954.78580863368	2644.91708530913	2740.93699781029	3241.47988771992	3960.14428012982	3492.07818467975
VIT_211s0052g01480	1357.6814	-0.3188	0.0837	-3.80674479475903	0.000140807913555731	0.00875519592736833		gi|225446134|ref|XP_002270697.1| PREDICTED: uncharacterized protein LOC100266729	2.7.11.1	GO:0006468 protein phosphorylation GO:0005524 ATP binding GO:0009069 serine family amino acid metabolic process GO:0009644 response to high light intensity GO:0005634 nucleus GO:0009536 plastid GO:0003723 RNA binding GO:0042542 response to hydrogen peroxide GO:0004674 protein serine/threonine kinase activity GO:0004715 non-membrane spanning protein tyrosine kinase activity GO:0003964 RNA-directed…	Putative uncharacterized protein [Source:UniProtKB/TrEMBL;Acc:F6GXC3]	GO:0004712 protein serine/threonine/tyrosine kinase activity GO:0016772 transferase activity. transferring phosphorus-containing groups GO:0006468 protein phosphorylation GO:0005524 ATP binding GO:0004674 protein serine/threonine kinase activity GO:0004672 protein kinase activity GO:0005515 protein binding	1574.84874389433	1487.21908876258	1461.17447425863	1261.79185106765	1250.41017999444	1110.64397466035
VIT_211s0065g00170	262.3419	0.5414	0.1415	3.82624759475243	0.000130111426793045	0.00836058018129413	SPL2	gi|526118097|ref|NP_001268193.1| promoter-binding protein SPL10	-	GO:0009941 chloroplast envelope GO:0003677 DNA binding GO:0003700 sequence-specific DNA binding transcription factor activity GO:0005634 nucleus GO:0005667 transcription factor complex GO:0045449 NOT_FOUND GO:0003723 RNA binding GO:0005739 mitochondrion GO:0006355 regulation of transcription. DNA-templated GO:0046872 metal ion binding GO:0003964 RNA-directed DNA polymerase activity GO:0006278 RNA…	Putative uncharacterized protein [Source:UniProtKB/TrEMBL;Acc:F6H9P0]	GO:0005634 nucleus GO:0003677 DNA binding	215.276313241861	250.785963987415	175.125397959701	313.431400447855	302.105653643211	317.326849902958
VIT_211s0065g00350	987.0355	0.7423	0.1563	4.74777071142316	0.00000205671006047657	0.000402264602585381		gi|225445666|ref|XP_002266142.1| PREDICTED: trans-cinnamate 4-monooxygenase	-	GO:0055114 oxidation-reduction process GO:0006558 L-phenylalanine metabolic process GO:0009805 coumarin biosynthetic process GO:0009055 electron carrier activity GO:0005506 iron ion binding GO:0020037 heme binding GO:0009809 lignin biosynthetic process GO:0009811 stilbene biosynthetic process GO:0016710 trans-cinnamate 4-monooxygenase activity	Putative uncharacterized protein [Source:UniProtKB/TrEMBL;Acc:F6H9P8]	GO:0004497 monooxygenase activity GO:0016705 oxidoreductase activity. acting on paired donors. with incorporation or reduction of molecular oxygen GO:0009055 electron carrier activity GO:0046872 metal ion binding GO:0020037 heme binding GO:0005506 iron ion binding GO:0055114 oxidation-reduction process GO:0016491 oxidoreductase activity	699.007314722827	565.726476901843	951.065622765759	1063.59258313739	1379.44513714375	1263.37605662299
VIT_211s0118g00560	2310.5324	-0.379	0.0964	-3.93000417923086	0.0000849443851387702	0.00605634589509401		gi|359484689|ref|XP_002268798.2| PREDICTED: uncharacterized protein LOC100251745	-	GO:0016021 integral component of membrane GO:0005634 nucleus GO:0005739 mitochondrion GO:0080167 response to karrikin GO:0055085 transmembrane transport	Putative uncharacterized protein [Source:UniProtKB/TrEMBL;Acc:F6HCI0]		2867.14732665871	2327.06045653438	2641.25023281784	2147.92695012795	1958.05427039261	1921.75512838427
VIT_212s0028g01670	175.7097	0.9576	0.1789	5.35368161015589	8.61824513079948e-08	0.0000300551931278881		gi|359485309|ref|XP_003633255.1| PREDICTED: probable alpha.alpha-trehalose-phosphate synthase	2.4.1.15	GO:0005982 starch metabolic process GO:0005985 sucrose metabolic process GO:0005829 cytosol GO:0006007 glucose catabolic process GO:0005992 trehalose biosynthetic process GO:0003825 alpha.alpha-trehalose-phosphate synthase (UDP-forming) activity GO:0004805 trehalose-phosphatase activity	Putative uncharacterized protein [Source:UniProtKB/TrEMBL;Acc:F6H533]	GO:0005992 trehalose biosynthetic process GO:0008152 metabolic process GO:0003824 catalytic activity	115.967299692788	133.169290954557	108.667554631404	178.60980540227	237.588175068559	280.255956222706
VIT_212s0028g01700	41.4078	1.0509	0.2913	3.60767914423665	0.000308948215869628	0.0156840103765208		gi|225446682|ref|XP_002277383.1| PREDICTED: probable WRKY transcription factor 65	-	GO:0003700 sequence-specific DNA binding transcription factor activity GO:0005634 nucleus GO:0005667 transcription factor complex GO:0045449 NOT_FOUND GO:0006355 regulation of transcription. DNA-templated GO:0043565 sequence-specific DNA binding GO:0016132 brassinosteroid biosynthetic process GO:0015706 nitrate transport GO:0010106 cellular response to iron ion starvation GO:0010167 response to n…	Putative uncharacterized protein [Source:UniProtKB/TrEMBL;Acc:E0CTV4]		23.0653192759136	28.1891199830815	29.6366058085647	46.0928530070375	53.2525219981253	68.210444371664
VIT_212s0028g02170	653.4832	-0.3137	0.0971	-3.23142726508634	0.00123173667898987	0.0391277619888228		gi|225446613|ref|XP_002280622.1| PREDICTED: uncharacterized protein LOC100243760	-	GO:0005886 plasma membrane GO:0043085 positive regulation of catalytic activity GO:0019252 starch biosynthetic process GO:0000023 maltose metabolic process	Putative uncharacterized protein [Source:UniProtKB/TrEMBL;Acc:E0CTR9]	GO:0043085 positive regulation of catalytic activity GO:0019252 starch biosynthetic process GO:0000023 maltose metabolic process	693.240984903849	728.056926459588	754.386329672557	637.233692822294	578.609133248862	529.372361754001
VIT_212s0028g02180	1395.9466	-0.3672	0.1102	-3.33291023514734	0.000859426657967278	0.0308101451608154	ATPPC2	gi|225446609|ref|XP_002280569.1| PREDICTED: phosphoenolpyruvate carboxylase. housekeeping isozyme isoform 1	4.1.1.31	GO:0048046 apoplast GO:0005886 plasma membrane GO:0005829 cytosol GO:0009507 chloroplast GO:0006094 gluconeogenesis GO:0032440 2-alkenal reductase [NAD(P)] activity GO:0015979 photosynthesis GO:0006099 tricarboxylic acid cycle GO:0008964 phosphoenolpyruvate carboxylase activity GO:0019643 reductive tricarboxylic acid cycle	Putative uncharacterized protein [Source:UniProtKB/TrEMBL;Acc:A5AH72]	GO:0015977 carbon fixation GO:0008964 phosphoenolpyruvate carboxylase activity GO:0006099 tricarboxylic acid cycle GO:0003824 catalytic activity GO:0016036 cellular response to phosphate starvation GO:0019375 galactolipid biosynthetic process GO:0048046 apoplast GO:0005829 cytosol GO:0005886 plasma membrane GO:0009506 plasmodesma GO:0009507 chloroplast	1595.35124991736	1462.91812325992	1656.05760942404	1035.93687133317	1219.68757114937	1405.72828835516
VIT_212s0028g02530	446.2069	0.8074	0.1184	6.81962125897135	9.12808384594159e-12	3.66081802641488e-08		gi|225446541|ref|XP_002279296.1| PREDICTED: E3 ubiquitin-protein ligase ATL41-like	-	GO:0050832 defense response to fungus GO:0008270 zinc ion binding GO:0005634 nucleus GO:0009611 response to wounding GO:0009867 jasmonic acid mediated signaling pathway GO:0010363 regulation of plant-type hypersensitive response GO:0006612 protein targeting to membrane GO:0009697 salicylic acid biosynthetic process GO:0010200 response to chitin GO:0031348 negative regulation of defense response G…	Putative uncharacterized protein [Source:UniProtKB/TrEMBL;Acc:F6H4X9]	GO:0046872 metal ion binding GO:0008270 zinc ion binding GO:0005515 protein binding	319.710953296692	361.598366679528	291.875663266168	609.577981018071	502.826698097683	591.651463136825
VIT_212s0028g03200	245.357	-0.437	0.1342	-3.2568867785493	0.00112641353000042	0.036652993607032		gi|225446437|ref|XP_002276551.1| PREDICTED: tyrosine aminotransferase	2.6.1.5	GO:0005829 cytosol GO:0009536 plastid GO:0000162 tryptophan biosynthetic process GO:0006571 tyrosine biosynthetic process GO:0009094 L-phenylalanine biosynthetic process GO:0030170 pyridoxal phosphate binding GO:0042218 1-aminocyclopropane-1-carboxylate biosynthetic process GO:0016847 1-aminocyclopropane-1-carboxylate synthase activity GO:0006519 NOT_FOUND GO:0009821 alkaloid biosynthetic process…	Putative uncharacterized protein [Source:UniProtKB/TrEMBL;Acc:E0CTH7]	GO:0008483 transaminase activity GO:0006520 cellular amino acid metabolic process GO:0030170 pyridoxal phosphate binding GO:0009058 biosynthetic process GO:0003824 catalytic activity	263.329061733347	282.863238450921	299.958373941231	224.702658409308	183.311566108931	217.976854839883
VIT_212s0028g03640	85.0612	-1.043	0.2968	-3.51426837826587	0.000440967047893386	0.0198151075134613		gi|225446364|ref|XP_002273646.1| PREDICTED: uncharacterized protein LOC100248923	-	GO:0006952 defense response GO:0009607 response to biotic stimulus	Putative uncharacterized protein [Source:UniProtKB/TrEMBL;Acc:E0CTD9]	GO:0009607 response to biotic stimulus GO:0006952 defense response	138.391915655482	78.735128228607	125.731054945426	81.8148140874916	33.7948697295795	51.899251152353
VIT_212s0028g03740	399.2157	-0.6617	0.1124	-5.88807645027493	3.90716384027682e-09	0.00000272516184024873		gi|302143290|emb|CBI21851.3| unnamed protein product	-	GO:0003723 RNA binding GO:0003964 RNA-directed DNA polymerase activity GO:0006278 RNA-dependent DNA replication	Putative uncharacterized protein [Source:UniProtKB/TrEMBL;Acc:E0CTD6]	GO:0006278 RNA-dependent DNA replication GO:0003964 RNA-directed DNA polymerase activity GO:0003723 RNA binding	493.341551179264	472.410769371642	504.720377709496	326.106935024791	331.804175526781	266.910434497816
VIT_212s0034g00910	131.9505	0.6448	0.1925	3.34991081846936	0.000808375826289477	0.0296749771289148		gi|298204609|emb|CBI23884.3| unnamed protein product	-	GO:0005524 ATP binding GO:0007165 signal transduction GO:0006952 defense response GO:0043531 ADP binding GO:0017111 nucleoside-triphosphatase activity	Putative uncharacterized protein [Source:UniProtKB/TrEMBL;Acc:F6H8V9]	GO:0007165 signal transduction GO:0043531 ADP binding GO:0006952 defense response GO:0005515 protein binding	91.6205737904348	106.924248211688	109.5656335953	132.516952395233	146.444435494845	204.631333114992
VIT_212s0034g01370	1554.1721	-0.2617	0.0785	-3.33417662587303	0.000855523134467556	0.0308101451608154		gi|225448041|ref|XP_002273537.1| PREDICTED: uncharacterized protein LOC100246257	-	GO:0005739 mitochondrion GO:0009706 chloroplast inner membrane	Putative uncharacterized protein [Source:UniProtKB/TrEMBL;Acc:F6H966]		1641.48188846919	1745.78136171084	1695.57308383546	1436.9446924944	1331.31304995313	1473.93873272683
VIT_212s0035g00920	112.7045	0.7019	0.2226	3.15345451354254	0.00161350371578675	0.0469760918487315		gi|297739529|emb|CBI29711.3| unnamed protein product	-	GO:0005783 endoplasmic reticulum GO:0009507 chloroplast GO:0009705 plant-type vacuole membrane	Putative uncharacterized protein [Source:UniProtKB/TrEMBL;Acc:F6HK45]		84.5728373450167	100.119977870945	71.8463171116721	103.708919265834	132.107218033811	183.871632654051
VIT_212s0035g01000	141.8233	0.6305	0.2012	3.13408955285528	0.0017238823634709	0.0488595775173148		gi|225448120|ref|XP_002263203.1| PREDICTED: uncharacterized protein LOC100267991	-	GO:0005576 extracellular region GO:0006979 response to oxidative stress GO:0004867 serine-type endopeptidase inhibitor activity	Putative uncharacterized protein [Source:UniProtKB/TrEMBL;Acc:D7TGT1]	GO:0004867 serine-type endopeptidase inhibitor activity GO:0006979 response to oxidative stress	94.8240903565339	132.197252334451	107.769475667508	126.755345769353	196.624696608463	192.768647137311
VIT_212s0035g01050	2710.2728	-0.2778	0.0767	-3.62366000960845	0.000290463370254945	0.0150796549696758		gi|297739516|emb|CBI29698.3| unnamed protein product	-	GO:0006468 protein phosphorylation GO:0005524 ATP binding GO:0009069 serine family amino acid metabolic process GO:0005634 nucleus GO:0005739 mitochondrion GO:0004674 protein serine/threonine kinase activity GO:0004715 non-membrane spanning protein tyrosine kinase activity GO:0048868 pollen tube development	Putative uncharacterized protein [Source:UniProtKB/TrEMBL;Acc:F6HK40]	GO:0008150 biological_process GO:0003674 molecular_function GO:0005515 protein binding	3053.59199080568	2772.25414454305	3084.90124098242	2463.66299322616	2473.17001202832	2414.05659645802
VIT_212s0035g02120	132.0609	0.7241	0.2187	3.31029715434841	0.000931969742989976	0.0325722409957412		gi|297739427|emb|CBI29609.3| unnamed protein product	-	GO:0009941 chloroplast envelope GO:0003677 DNA binding GO:0003700 sequence-specific DNA binding transcription factor activity GO:0005634 nucleus GO:0005667 transcription factor complex GO:0045449 NOT_FOUND GO:0009086 methionine biosynthetic process GO:0009570 chloroplast stroma GO:0031048 chromatin silencing by small RNA GO:0051567 histone H3-K9 methylation GO:0009616 virus induced gene silencing…	Putative uncharacterized protein [Source:UniProtKB/TrEMBL;Acc:D7TGI7]	GO:0006355 regulation of transcription. DNA-templated GO:0006351 transcription. DNA-templated GO:0005634 nucleus GO:0003677 DNA binding	89.0577605375555	104.00813235137	105.973317739716	218.941051783428	115.721826649772	158.663424951479
VIT_212s0035g02290	1252.7795	-0.321	0.0949	-3.38207532299011	0.000719404159101136	0.0276385227430232		gi|359486189|ref|XP_002267256.2| PREDICTED: RRP12-like protein-like	-	GO:0016021 integral component of membrane GO:0046872 metal ion binding GO:0006406 mRNA export from nucleus GO:0055085 transmembrane transport GO:0006606 protein import into nucleus	Putative uncharacterized protein [Source:UniProtKB/TrEMBL;Acc:F6HJX8]	GO:0005488 binding	1337.14781468977	1457.08589153928	1384.83776232748	1052.06936988563	1253.48244087895	1032.05368005822
VIT_212s0057g00010	1980.3455	0.4721	0.0995	4.74536719962776	0.00000208128425474296	0.000402264602585381		gi|296084956|emb|CBI28371.3| unnamed protein product	-	GO:0016310 phosphorylation GO:0009507 chloroplast GO:0046486 glycerolipid metabolic process GO:0009723 response to ethylene GO:0009395 phospholipid catabolic process GO:0004143 diacylglycerol kinase activity GO:0003951 NAD+ kinase activity GO:0007205 protein kinase C-activating G-protein coupled receptor signaling pathway GO:0006769 nicotinamide metabolic process GO:0046497 nicotinate nucleotide …	Putative uncharacterized protein [Source:UniProtKB/TrEMBL;Acc:D7TCZ8]	GO:0007205 protein kinase C-activating G-protein coupled receptor signaling pathway GO:0004143 diacylglycerol kinase activity GO:0003951 NAD+ kinase activity GO:0008152 metabolic process	1679.92408726238	1477.49870256151	1817.7118229253	2416.41781889394	2094.25783627243	2396.2625674915
VIT_212s0057g00220	950.5501	-0.3274	0.0993	-3.29631515714224	0.000979620545501992	0.0334379369641207		gi|359485811|ref|XP_003633339.1| PREDICTED: uncharacterized protein LOC100853006	-	NA	Putative uncharacterized protein [Source:UniProtKB/TrEMBL;Acc:F6HHJ8]	GO:0008150 biological_process	1132.12275445943	1040.0813235137	1004.05228163562	896.50599098688	895.052004353107	735.486530616203
VIT_212s0057g00590	969.3282	-0.3055	0.0916	-3.3348228465605	0.000853537565225346	0.0308101451608154	ATVPS11	gi|225447592|ref|XP_002272218.1| PREDICTED: vacuolar protein sorting-associated protein 11 homolog	-	GO:0008270 zinc ion binding GO:0006886 intracellular protein transport GO:0009651 response to salt stress GO:0007030 Golgi organization GO:0009705 plant-type vacuole membrane GO:0005215 transporter activity GO:0007033 vacuole organization GO:0006816 calcium ion transport GO:0016192 vesicle-mediated transport	Putative uncharacterized protein [Source:UniProtKB/TrEMBL;Acc:F6HHM1]	GO:0007030 Golgi organization GO:0006816 calcium ion transport GO:0009705 plant-type vacuole membrane GO:0009651 response to salt stress GO:0016192 vesicle-mediated transport GO:0006886 intracellular protein transport GO:0046872 metal ion binding GO:0008270 zinc ion binding GO:0005215 transporter activity GO:0007033 vacuole organization GO:0005515 protein binding	1080.22578608862	977.870851826896	1157.62378446182	901.115276287584	877.642526007566	821.491003954388
VIT_212s0057g00690	308.9776	0.6683	0.1209	5.52595372983417	3.27700495420382e-08	0.0000142080306690102	AHK2	gi|359485817|ref|XP_002269977.2| PREDICTED: histidine kinase 2-like	2.7.13.3 | 3.1.3.16	GO:0005886 plasma membrane GO:0005524 ATP binding GO:0009414 response to water deprivation GO:0009873 ethylene-activated signaling pathway GO:0000303 response to superoxide GO:0010150 leaf senescence GO:0045449 NOT_FOUND GO:0009863 salicylic acid mediated signaling pathway GO:0035556 intracellular signal transduction GO:0042742 defense response to bacterium GO:0006355 regulation of transcription.…	Putative uncharacterized protein [Source:UniProtKB/TrEMBL;Acc:F6HHM7]	GO:0071215 cellular response to abscisic acid stimulus GO:0034757 negative regulation of iron ion transport GO:0031537 regulation of anthocyanin metabolic process GO:0010271 regulation of chlorophyll catabolic process GO:0009884 cytokinin receptor activity GO:0009636 response to toxic substance GO:0005034 osmosensor activity GO:0080117 secondary growth GO:0070417 cellular response to cold GO:0048…	254.35921534827	223.56888262444	237.990925432414	411.37871308781	384.032610563404	342.53505760553
VIT_212s0057g01240	1318.0721	0.3274	0.097	3.37598022840409	0.000735532047614217	0.0280270905174044		gi|225447502|ref|XP_002265275.1| PREDICTED: indole-3-glycerol phosphate synthase. chloroplastic	4.1.1.48	GO:0005507 copper ion binding GO:0005829 cytosol GO:0005634 nucleus GO:0005739 mitochondrion GO:0009570 chloroplast stroma GO:0003676 nucleic acid binding GO:0009684 indoleacetic acid biosynthetic process GO:0000162 tryptophan biosynthetic process GO:0042742 defense response to bacterium GO:0006569 tryptophan catabolic process GO:0006571 tyrosine biosynthetic process GO:0009094 L-phenylalanine bi…	Putative uncharacterized protein [Source:UniProtKB/TrEMBL;Acc:D7TD92]	GO:0004425 indole-3-glycerol-phosphate synthase activity GO:0006568 tryptophan metabolic process GO:0008152 metabolic process GO:0003824 catalytic activity	1153.9066671089	1130.48091518358	1219.59123297063	1371.26237695937	1362.03565879821	1671.15588710577
VIT_212s0057g01500	512.2662	-0.4234	0.1138	-3.7209577235584	0.000198468665036549	0.0113708368732725		gi|296085076|emb|CBI28491.3| unnamed protein product	-	GO:0016021 integral component of membrane GO:0000166 nucleotide binding GO:0003723 RNA binding GO:0010363 regulation of plant-type hypersensitive response GO:0006612 protein targeting to membrane GO:0043069 negative regulation of programmed cell death GO:0009705 plant-type vacuole membrane GO:0009624 response to nematode GO:0055085 transmembrane transport GO:0006862 nucleotide transport GO:001580…	Putative uncharacterized protein [Source:UniProtKB/TrEMBL;Acc:F6HHR3]	GO:0015369 calcium:proton antiporter activity GO:0006816 calcium ion transport GO:0008324 cation transmembrane transporter activity GO:0006812 cation transport GO:0008150 biological_process GO:0000166 nucleotide binding GO:0003723 RNA binding GO:0003676 nucleic acid binding GO:0016020 membrane GO:0055085 transmembrane transport GO:0016021 integral component of membrane	591.369158101897	598.775789985455	572.076300001689	377.961394657708	504.874872020688	428.539530943715
VIT_212s0059g00280	149.8798	0.7341	0.2097	3.50155621335219	0.000462549381946904	0.0203729543145197		gi|225446948|ref|XP_002267468.1| PREDICTED: ethylene-responsive transcription factor ERF054-like	-	GO:0003677 DNA binding GO:0003700 sequence-specific DNA binding transcription factor activity GO:0005634 nucleus GO:0005667 transcription factor complex GO:0045449 NOT_FOUND GO:0009536 plastid GO:0010200 response to chitin GO:0006355 regulation of transcription. DNA-templated GO:0009651 response to salt stress GO:2000070 regulation of response to water deprivation	Putative uncharacterized protein [Source:UniProtKB/TrEMBL;Acc:F6HI93]	GO:0006355 regulation of transcription. DNA-templated GO:0006351 transcription. DNA-templated GO:0005634 nucleus GO:0003700 sequence-specific DNA binding transcription factor activity GO:0003677 DNA binding	77.5251008995986	148.721908876258	113.157949450884	172.848198776391	185.359740031936	201.665661620572
VIT_212s0059g00640	967.4287	-0.3761	0.0825	-4.56147376938766	0.00000507958226561814	0.000768742063255153		gi|225447013|ref|XP_002268282.1| PREDICTED: probable beta-1.3-galactosyltransferase 2	-	GO:0016021 integral component of membrane GO:0005739 mitochondrion GO:0005794 Golgi apparatus GO:0006486 protein glycosylation GO:0030206 chondroitin sulfate biosynthetic process GO:0047220 galactosylxylosylprotein 3-beta-galactosyltransferase activity	Putative uncharacterized protein [Source:UniProtKB/TrEMBL;Acc:D7TE78]	GO:0016757 transferase activity. transferring glycosyl groups GO:0008378 galactosyltransferase activity GO:0006486 protein glycosylation GO:0005794 Golgi apparatus GO:0016020 membrane GO:0016021 integral component of membrane GO:0016740 transferase activity	1151.98455716924	1046.88559385444	1076.79667771119	848.108495329491	819.269569201928	861.52756912906
VIT_212s0059g00770	53.3157	1.2642	0.3711	3.40673835229776	0.000657441184641362	0.0263009263940567		gi|225447041|ref|XP_002269614.1| PREDICTED: L-ascorbate oxidase homolog	-	GO:0005507 copper ion binding GO:0055114 oxidation-reduction process GO:0016023 cytoplasmic membrane-bounded vesicle GO:0016020 membrane GO:0019852 L-ascorbic acid metabolic process GO:0009506 plasmodesma GO:0009505 plant-type cell wall GO:0016126 sterol biosynthetic process GO:0008447 L-ascorbate oxidase activity GO:0043481 anthocyanin accumulation in tissues in response to UV light GO:0010075 r…	Putative uncharacterized protein [Source:UniProtKB/TrEMBL;Acc:D7TE88]	GO:0005507 copper ion binding GO:0055114 oxidation-reduction process GO:0016491 oxidoreductase activity	28.8316490948921	33.0493130836128	31.4327637363565	40.3312463811578	54.2766089596277	131.972381501698
VIT_212s0059g01060	17021.8989	-0.3285	0.0915	-3.5882707570441	0.000332878501339616	0.0164637960531163	HPL1	gi|297739186|emb|CBI28837.3| unnamed protein product	-	GO:0009941 chloroplast envelope GO:0055114 oxidation-reduction process GO:0006631 fatty acid metabolic process GO:0009611 response to wounding GO:0009055 electron carrier activity GO:0004497 monooxygenase activity GO:0005506 iron ion binding GO:0020037 heme binding GO:0016705 oxidoreductase activity. acting on paired donors. with incorporation or reduction of molecular oxygen GO:0009684 indoleace…	Putative uncharacterized protein [Source:UniProtKB/TrEMBL;Acc:F6HID6]	GO:0009684 indoleacetic acid biosynthetic process GO:0006569 tryptophan catabolic process GO:0006631 fatty acid metabolic process GO:0004497 monooxygenase activity GO:0016705 oxidoreductase activity. acting on paired donors. with incorporation or reduction of molecular oxygen GO:0009055 electron carrier activity GO:0009941 chloroplast envelope GO:0046872 metal ion binding GO:0020037 heme binding …	18949.4411917895	18576.6300688507	19330.2516188954	14042.187668594	16537.9803413024	14694.902254852
VIT_212s0059g01380	6029.4073	0.497	0.1521	3.26793916007963	0.00108333650704588	0.0356124677172746		gi|526117838|ref|NP_001267871.1| aconitase 2. mitochondrial	1.14.17.4	GO:0005618 cell wall GO:0005507 copper ion binding GO:0055114 oxidation-reduction process GO:0005886 plasma membrane GO:0009651 response to salt stress GO:0009693 ethylene biosynthetic process GO:0009620 response to fungus GO:0016706 oxidoreductase activity. acting on paired donors. with incorporation or reduction of molecular oxygen. 2-oxoglutarate as one donor. and incorporation of one atom eac…	1-aminocyclopropane-1-carboxylic acid oxidase 2 [Source:UniProtKB/TrEMBL;Acc:F6HIF0]	GO:0016706 oxidoreductase activity. acting on paired donors. with incorporation or reduction of molecular oxygen. 2-oxoglutarate as one donor. and incorporation of one atom each of oxygen into both donors GO:0055114 oxidation-reduction process GO:0016491 oxidoreductase activity	4169.69716243461	4896.15852947523	5936.3019513519	5993.22321224006	6461.98872708021	8719.07419359531
VIT_212s0059g01960	91.3965	0.719	0.209	3.44038222169308	0.000580893199526976	0.0240413729616754		gi|297739264|emb|CBI28915.3| unnamed protein product	-	GO:0005576 extracellular region	Putative uncharacterized protein [Source:UniProtKB/TrEMBL;Acc:F6HIH6]		67.2738478880815	75.8190123682882	64.6616854005049	139.430880346289	100.360522227236	100.832830810286
VIT_212s0134g00240	5315.2962	0.5623	0.1078	5.21809330485512	0.000000180774398434792	0.0000591833244834883		gi|296081238|emb|CBI17982.3| unnamed protein product	-	GO:0009733 response to auxin GO:0005509 calcium ion binding GO:0080167 response to karrikin	Putative uncharacterized protein [Source:UniProtKB/TrEMBL;Acc:F6GXP8]	GO:0005509 calcium ion binding	3948.65451937377	4621.07159998515	4310.77902670032	7206.61756765032	6177.29255178254	5627.36166066228
VIT_212s0142g00590	183.6941	0.5243	0.1526	3.43459731896417	0.000593434943444554	0.0243755817944021		gi|296086817|emb|CBI32966.3| unnamed protein product	-	GO:0005524 ATP binding GO:0007165 signal transduction GO:0006952 defense response GO:0043531 ADP binding GO:0017111 nucleoside-triphosphatase activity GO:0004721 phosphoprotein phosphatase activity GO:0006470 protein dephosphorylation	Putative uncharacterized protein [Source:UniProtKB/TrEMBL;Acc:F6HRC5]	GO:0007165 signal transduction GO:0043531 ADP binding GO:0006952 defense response GO:0005515 protein binding	139.673322281922	161.358410937639	151.775344898407	247.749084912827	192.528348762453	209.079840356622
VIT_213s0019g00490	682.2304	-0.407	0.117	-3.47797314590523	0.000505220536812454	0.021501954970751		gi|296086276|emb|CBI31717.3| unnamed protein product	-	GO:0045492 xylan biosynthetic process GO:0010413 glucuronoxylan metabolic process GO:0046872 metal ion binding GO:0000956 nuclear-transcribed mRNA catabolic process GO:0048573 photoperiodism. flowering	Putative uncharacterized protein [Source:UniProtKB/TrEMBL;Acc:F6HN89]	GO:0008150 biological_process GO:0003674 molecular_function	736.168106889577	746.525660241607	853.175015701106	686.783509804859	559.151480980316	511.57833278748
VIT_213s0019g01130	2017.9666	0.3493	0.106	3.29565410045361	0.000981928337190752	0.0334439371235967		gi|359486808|ref|XP_003633476.1| PREDICTED: uncharacterized protein LOC100854071	-	NA	Putative uncharacterized protein [Source:UniProtKB/TrEMBL;Acc:F6HNY4]		1584.45929359262	1723.4244734484	2017.08535291019	2073.02606399151	2260.15992403582	2449.64465439106
VIT_213s0019g02040	470.2725	0.455	0.1082	4.20514603420828	0.0000260913634284197	0.0024621038359924		gi|225449434|ref|XP_002278015.1| PREDICTED: L-type lectin-domain containing receptor kinase S.4	2.7.11.1	GO:0005886 plasma membrane GO:0006468 protein phosphorylation GO:0005524 ATP binding GO:0009069 serine family amino acid metabolic process GO:0016023 cytoplasmic membrane-bounded vesicle GO:0005739 mitochondrion GO:0007178 transmembrane receptor protein serine/threonine kinase signaling pathway GO:0004693 cyclin-dependent protein serine/threonine kinase activity GO:0000074 NOT_FOUND GO:0030246 ca…	Putative uncharacterized protein [Source:UniProtKB/TrEMBL;Acc:F6HNV3]	GO:0000166 nucleotide binding GO:0030246 carbohydrate binding GO:0016772 transferase activity. transferring phosphorus-containing groups GO:0006468 protein phosphorylation GO:0005524 ATP binding GO:0004674 protein serine/threonine kinase activity GO:0004672 protein kinase activity	406.205900581368	422.836799746223	362.823901413944	576.160662587969	564.271915787828	489.335796579329
VIT_213s0019g03610	19.5673	1.6247	0.4771	3.40569826365351	0.000659950747976183	0.0263356465150098		gi|359486705|ref|XP_002278641.2| PREDICTED: uncharacterized protein LOC100265113	-	GO:0000166 nucleotide binding GO:0009414 response to water deprivation GO:0005634 nucleus GO:0003723 RNA binding GO:0009507 chloroplast GO:0009651 response to salt stress GO:0009737 response to abscisic acid GO:0010029 regulation of seed germination GO:0000398 mRNA splicing. via spliceosome	Putative uncharacterized protein [Source:UniProtKB/TrEMBL;Acc:F6HNK5]	GO:0010029 regulation of seed germination GO:0000398 mRNA splicing. via spliceosome GO:0009651 response to salt stress GO:0009414 response to water deprivation GO:0000166 nucleotide binding GO:0003723 RNA binding GO:0003676 nucleic acid binding GO:0005634 nucleus	14.0954728908361	3.88815448042503	9.87886860285491	38.026603730806	17.409478345541	34.105222185832
VIT_213s0019g04030	711.4174	0.5672	0.1615	3.51118058622599	0.000446121228080585	0.0199907171532647		gi|225449100|ref|XP_002274723.1| PREDICTED: serine carboxypeptidase-like 27	3.4.16.6	GO:0016023 cytoplasmic membrane-bounded vesicle GO:0006508 proteolysis GO:0005739 mitochondrion GO:0005576 extracellular region GO:0004185 serine-type carboxypeptidase activity GO:0005773 vacuole GO:0007020 microtubule nucleation	Putative uncharacterized protein [Source:UniProtKB/TrEMBL;Acc:D7TMB8]	GO:0007020 microtubule nucleation GO:0004185 serine-type carboxypeptidase activity GO:0006508 proteolysis	659.924412616418	553.089974840461	502.924219781704	752.465825339888	682.041916360605	1118.05815339641
VIT_213s0047g01210	746.3559	0.378	0.1127	3.35541606241679	0.000792457009290219	0.0293380386402395	ALA1	gi|359487112|ref|XP_002271241.2| PREDICTED: phospholipid-transporting ATPase 1-like	3.6.3.1	GO:0016021 integral component of membrane GO:0005886 plasma membrane GO:0005524 ATP binding GO:0005739 mitochondrion GO:0010363 regulation of plant-type hypersensitive response GO:0006612 protein targeting to membrane GO:0000287 magnesium ion binding GO:0006812 cation transport GO:0009963 positive regulation of flavonoid biosynthetic process GO:0019829 cation-transporting ATPase activity GO:00040…	Putative uncharacterized protein [Source:UniProtKB/TrEMBL;Acc:F6HIX9]	GO:0015914 phospholipid transport GO:0004012 phospholipid-translocating ATPase activity GO:0015662 ATPase activity. coupled to transmembrane movement of ions. phosphorylative mechanism GO:0016820 hydrolase activity. acting on acid anhydrides. catalyzing transmembrane movement of substances GO:0019829 cation-transporting ATPase activity GO:0000287 magnesium ion binding GO:0006812 cation transport …	670.175665627935	574.474824482799	702.297749766595	963.340627847085	783.426525549344	784.420110274136
VIT_213s0067g00240	97.4743	0.9246	0.209	4.42450357299399	0.00000966643041037922	0.00116593140333311		gi|359486514|ref|XP_002271028.2| PREDICTED: uncharacterized protein LOC100255315	-	GO:0005634 nucleus GO:0006396 RNA processing	Putative uncharacterized protein [Source:UniProtKB/TrEMBL;Acc:F6HC05]	GO:0005515 protein binding	65.351737948422	73.8749351280757	61.9674485088172	102.556597940659	123.914522341792	157.180589204269
VIT_213s0067g00260	10255.8571	0.4844	0.1078	4.49392951095589	0.00000699207814860894	0.000942726920530741		gi|225448363|ref|XP_002268520.1| PREDICTED: nematode resistance protein-like HSPRO2 isoform 1	-	GO:0005739 mitochondrion GO:0035556 intracellular signal transduction GO:0010200 response to chitin GO:0005515 protein binding GO:0009751 response to salicylic acid GO:0006979 response to oxidative stress GO:0009693 ethylene biosynthetic process GO:0002679 respiratory burst involved in defense response GO:0009816 defense response to bacterium. incompatible interaction GO:0009646 response to absen…	Putative uncharacterized protein [Source:UniProtKB/TrEMBL;Acc:F6HC04]		7460.34937913163	8797.92155058175	9395.70212027891	11919.6117876199	12862.5322364703	11099.0255678675
VIT_213s0067g02090	258.0393	-0.5104	0.1343	-3.79931483084744	0.0001450966751412	0.00898703035758736		gi|225448586|ref|XP_002278231.1| PREDICTED: uncharacterized protein LOC100253544	-	GO:0015995 chlorophyll biosynthetic process GO:0009543 chloroplast thylakoid lumen	Putative uncharacterized protein [Source:UniProtKB/TrEMBL;Acc:F6HC98]		292.16071082824	318.828667394853	299.060294977335	179.762126727446	234.515914184052	223.908197828723
VIT_213s0067g02630	3103.7219	0.517	0.1477	3.50098540756226	0.000463541224585443	0.0203729543145197		gi|359486341|ref|XP_003633432.1| PREDICTED: uncharacterized protein LOC100853941	-	NA	Putative uncharacterized protein [Source:UniProtKB/TrEMBL;Acc:F6HC47]		2272.57465199071	2661.44174185094	2724.77157646016	3025.99579991201	3217.68123304057	4719.86618336971
VIT_213s0067g02710	453.4773	0.559	0.1223	4.57085282224311	0.0000048574335339306	0.000742123321441092		gi|225448663|ref|XP_002279904.1| PREDICTED: uncharacterized protein LOC100260289	-	GO:0009536 plastid	Putative uncharacterized protein [Source:UniProtKB/TrEMBL;Acc:F6HC44]		308.178293658735	369.374675640378	424.791349922761	539.286380182339	533.549306942756	545.683554973312
VIT_213s0067g03220	344.6913	0.4155	0.1229	3.37975554192425	0.000725503279095033	0.0277769059743258		gi|297736468|emb|CBI25339.3| unnamed protein product	-	NA	Putative uncharacterized protein [Source:UniProtKB/TrEMBL;Acc:F6HC28]		254.99991866149	314.940512914428	317.919953219149	410.226391762634	369.69539310237	400.365651746723
VIT_213s0084g00070	245.0912	-0.4134	0.1293	-3.19760907122334	0.00138571995847603	0.0425856696817481		gi|296087804|emb|CBI35060.3| unnamed protein product	-	GO:0055114 oxidation-reduction process GO:0003723 RNA binding GO:0009055 electron carrier activity GO:0005506 iron ion binding GO:0020037 heme binding GO:0003964 RNA-directed DNA polymerase activity GO:0006278 RNA-dependent DNA replication GO:0070330 aromatase activity	Putative uncharacterized protein [Source:UniProtKB/TrEMBL;Acc:F6HVA0]	GO:0004497 monooxygenase activity GO:0016705 oxidoreductase activity. acting on paired donors. with incorporation or reduction of molecular oxygen GO:0009055 electron carrier activity GO:0046872 metal ion binding GO:0020037 heme binding GO:0005506 iron ion binding GO:0055114 oxidation-reduction process GO:0016491 oxidoreductase activity	295.364227394339	267.310620529221	274.812162952146	205.113195881317	196.624696608463	231.322376564773
VIT_213s0139g00110	50.8332	0.9442	0.2658	3.55277632801961	0.000381188430560998	0.0178280606503193		gi|359487180|ref|XP_002268806.2| PREDICTED: putative disease resistance RPP13-like protein 1-like	-	GO:0005982 starch metabolic process GO:0005985 sucrose metabolic process GO:0005576 extracellular region GO:0004650 polygalacturonase activity	Putative uncharacterized protein [Source:UniProtKB/TrEMBL;Acc:F6HVE5]		39.7236054196291	38.8815448042504	25.1462109890852	64.5299942098526	65.5415655361543	71.1761158660841
VIT_213s0156g00100	149.4194	0.7668	0.2411	3.18094615045146	0.00146794913006896	0.0440165232608715		gi|297741206|emb|CBI32157.3| unnamed protein product	-	GO:0005739 mitochondrion	Putative uncharacterized protein [Source:UniProtKB/TrEMBL;Acc:F6HPS2]	GO:0008150 biological_process	95.4647936697537	114.700557172539	122.138739089843	270.795511416346	122.890435380289	170.52611092916
VIT_213s0156g00150	2289.2936	0.404	0.1281	3.15470390957865	0.0016066106431929	0.0469431619359472		gi|225450289|ref|XP_002271097.1| PREDICTED: uncharacterized protein LOC100266637	-	GO:0016023 cytoplasmic membrane-bounded vesicle GO:0009873 ethylene-activated signaling pathway GO:0009738 abscisic acid-activated signaling pathway GO:0005783 endoplasmic reticulum GO:0035556 intracellular signal transduction GO:0010200 response to chitin GO:0002679 respiratory burst involved in defense response GO:0009061 anaerobic respiration	Putative uncharacterized protein [Source:UniProtKB/TrEMBL;Acc:F6HPS7]		1892.63758725136	1938.24500849188	2079.95088038291	2051.13195881317	2682.08375217481	3091.71253293303
VIT_213s0156g00640	1272.1484	-0.2584	0.0786	-3.28807735254199	0.00100874119512026	0.0337129713585818		gi|225450356|ref|XP_002274890.1| PREDICTED: uncharacterized protein LOC100258075	2.7.11.1	GO:0006468 protein phosphorylation GO:0005524 ATP binding GO:0009069 serine family amino acid metabolic process GO:0005737 cytoplasm GO:0005634 nucleus GO:0004674 protein serine/threonine kinase activity	Putative uncharacterized protein [Source:UniProtKB/TrEMBL;Acc:F6HPW0]	GO:0016772 transferase activity. transferring phosphorus-containing groups GO:0006468 protein phosphorylation GO:0005524 ATP binding GO:0004674 protein serine/threonine kinase activity GO:0004672 protein kinase activity	1419.15783878191	1386.12707227153	1348.91460377164	1113.14240011996	1137.76061422918	1227.78799868995
VIT_213s0158g00340	1693.248	0.48	0.1053	4.55831076289124	0.00000515666980990574	0.000773114926079513		gi|225449953|ref|XP_002271029.1| PREDICTED: glycerol-3-phosphate dehydrogenase	1.1.1.8	GO:0055114 oxidation-reduction process GO:0005829 cytosol GO:0051287 NAD binding GO:0046486 glycerolipid metabolic process GO:0009627 systemic acquired resistance GO:0005975 carbohydrate metabolic process GO:0004367 glycerol-3-phosphate dehydrogenase [NAD+] activity GO:0009331 glycerol-3-phosphate dehydrogenase complex GO:0047952 glycerol-3-phosphate dehydrogenase [NAD(P)+] activity GO:0046168 gl…	Putative uncharacterized protein [Source:UniProtKB/TrEMBL;Acc:D7TDP0]	GO:0046168 glycerol-3-phosphate catabolic process GO:0009331 glycerol-3-phosphate dehydrogenase complex GO:0004367 glycerol-3-phosphate dehydrogenase [NAD+] activity GO:0009627 systemic acquired resistance GO:0051287 NAD binding GO:0016616 oxidoreductase activity. acting on the CH-OH group of donors. NAD or NADP as acceptor GO:0050662 coenzyme binding GO:0006072 glycerol-3-phosphate metabolic pro…	1381.35634330194	1281.14690130005	1578.82281852899	2149.07927145313	1758.35731289964	2010.72527321688
VIT_214s0006g00250	123.4552	0.7678	0.1882	4.07996653982146	0.0000450421838085006	0.00372457068379364	PDLP7	gi|225451371|ref|XP_002263857.1| PREDICTED: cysteine-rich repeat secretory protein 60-like	-	GO:0016023 cytoplasmic membrane-bounded vesicle GO:0005576 extracellular region GO:0009506 plasmodesma GO:0006914 autophagy	Putative uncharacterized protein [Source:UniProtKB/TrEMBL;Acc:F6HSG7]	GO:0008150 biological_process GO:0009506 plasmodesma	112.763783126689	76.7910509883944	82.6232646784229	148.649450947696	159.757565994376	160.146260698689
VIT_214s0006g01930	672.0585	0.4595	0.0915	5.02050571512729	0.000000515356176842623	0.000135530226047694		gi|147865925|emb|CAN78836.1| hypothetical protein VITISV_024715	-	NA	Putative uncharacterized protein [Source:UniProtKB/TrEMBL;Acc:F6HSM6]		552.286255995488	572.530747242586	573.872457929481	717.89618558461	825.414090970943	790.351453262976
VIT_214s0006g02610	214.1437	0.736	0.1652	4.45516399630522	0.00000838290902185188	0.00106729068673451		gi|296087255|emb|CBI33629.3| unnamed protein product	1.8.4.11	GO:0055114 oxidation-reduction process GO:0006464 cellular protein modification process GO:0008113 peptide-methionine (S)-S-oxide reductase activity GO:0033743 peptide-methionine (R)-S-oxide reductase activity	Putative uncharacterized protein [Source:UniProtKB/TrEMBL;Acc:F6HSQ6]	GO:0008113 peptide-methionine (S)-S-oxide reductase activity GO:0055114 oxidation-reduction process GO:0006979 response to oxidative stress GO:0016671 oxidoreductase activity. acting on a sulfur group of donors. disulfide as acceptor GO:0030091 protein repair	144.79894878768	192.463646781039	144.59071318724	267.338547440818	224.275044569028	311.395506914118
VIT_214s0006g02620	1721.0528	-0.3641	0.1085	-3.35483603557149	0.000794120382802195	0.0293380386402395		gi|225452099|ref|XP_002284149.1| PREDICTED: abhydrolase domain-containing protein FAM108B1	-	GO:0005634 nucleus GO:0006508 proteolysis GO:0008284 positive regulation of cell proliferation GO:0008236 serine-type peptidase activity	Putative uncharacterized protein [Source:UniProtKB/TrEMBL;Acc:A5AR53]		2096.38124085526	1713.70408724733	2002.71608948786	1454.22951237203	1701.0084430555	1358.27754444444
VIT_214s0030g01220	15089.0402	0.3024	0.0954	3.16869558053807	0.00153124685556845	0.0450720404716129		gi|298204944|emb|CBI34251.3| unnamed protein product	-	NA	Putative uncharacterized protein [Source:UniProtKB/TrEMBL;Acc:F6HTW7]		14951.4525172978	12962.134999117	12623.3979165208	17199.5480995761	15937.865381862	16859.8424457787
VIT_214s0030g01660	1054.1805	-0.3157	0.0976	-3.23444557303806	0.00121879148028762	0.0389479141967609		gi|359487822|ref|XP_003633655.1| PREDICTED: serine/threonine-protein kinase WNK1-like	-	GO:0005524 ATP binding GO:0009069 serine family amino acid metabolic process GO:0005634 nucleus GO:0016020 membrane GO:0000186 activation of MAPKK activity GO:0004709 MAP kinase kinase kinase activity GO:0007178 transmembrane receptor protein serine/threonine kinase signaling pathway GO:0004713 protein tyrosine kinase activity GO:0007623 circadian rhythm GO:0048573 photoperiodism. flowering	Putative uncharacterized protein [Source:UniProtKB/TrEMBL;Acc:F6HTU1]	GO:0016772 transferase activity. transferring phosphorus-containing groups GO:0006468 protein phosphorylation GO:0005524 ATP binding GO:0004674 protein serine/threonine kinase activity GO:0004672 protein kinase activity	1247.449350839	1028.41686007242	1231.26625950128	934.532594717686	989.268004811328	894.149955567682
VIT_214s0060g00040	35.6	-1.7803	0.3915	-4.547730862078	0.00000542274209342286	0.000805478043173052		gi|296089876|emb|CBI39695.3| unnamed protein product	-	NA	Putative uncharacterized protein [Source:UniProtKB/TrEMBL;Acc:F6I4J6]		60.8668147558832	31.1052358434003	73.6424750394639	12.6755345769353	20.4817392300482	14.8283574721009
VIT_214s0060g00420	372.077	-0.5053	0.1408	-3.58774887965171	0.000333545300914025	0.0164637960531163		gi|225450456|ref|XP_002280040.1| PREDICTED:	2.7.11.2 | 2.7.13.3	GO:0005524 ATP binding GO:0007165 signal transduction GO:0042803 protein homodimerization activity GO:0046777 protein autophosphorylation GO:0009927 histidine phosphotransfer kinase activity GO:0030003 cellular cation homeostasis GO:0070838 divalent metal ion transport GO:0045254 pyruvate dehydrogenase complex GO:0004740 pyruvate dehydrogenase (acetyl-transferring) kinase activity	Putative uncharacterized protein [Source:UniProtKB/TrEMBL;Acc:D7UA98]	GO:0016772 transferase activity. transferring phosphorus-containing groups GO:0016310 phosphorylation GO:0005524 ATP binding	470.27623190335	364.514482539847	475.981850864827	350.305682853485	313.370610219738	258.013420014555
VIT_214s0060g01080	358.2555	-0.5292	0.1172	-4.51486698429827	0.0000063356519563896	0.000883795901603495	ATIREG3	gi|225450573|ref|XP_002281965.1| PREDICTED: solute carrier family 40 member 1	-	GO:0045330 aspartyl esterase activity GO:0005618 cell wall GO:0005381 iron ion transmembrane transporter activity GO:0016021 integral component of membrane GO:0034755 iron ion transmembrane transport GO:0009941 chloroplast envelope GO:0030599 pectinesterase activity GO:0006879 cellular iron ion homeostasis GO:0042545 cell wall modification GO:0005982 starch metabolic process GO:0005985 sucrose me…	Putative uncharacterized protein [Source:UniProtKB/TrEMBL;Acc:D7UA39]	GO:0006879 cellular iron ion homeostasis GO:0034755 iron ion transmembrane transport GO:0005381 iron ion transmembrane transporter activity GO:0009941 chloroplast envelope GO:0005215 transporter activity GO:0016020 membrane GO:0016021 integral component of membrane	410.050120460687	423.808838366329	437.364455417304	260.424619489762	328.731914642274	289.152970705967
VIT_214s0060g01980	1896.4304	-0.5239	0.1326	-3.95098456104483	0.0000778303457415287	0.00568556145685698		gi|296089715|emb|CBI39534.3| unnamed protein product	-	GO:0016021 integral component of membrane GO:0005886 plasma membrane GO:0005634 nucleus GO:0006810 transport	Putative uncharacterized protein [Source:UniProtKB/TrEMBL;Acc:D7U9X0]	GO:0008150 biological_process GO:0003674 molecular_function GO:0005886 plasma membrane	2480.80322878716	2026.70052292155	2205.68193532833	1379.3286262356	1926.30757458603	1359.76038019165
VIT_214s0060g02140	9227.697	0.3606	0.0999	3.60999309131552	0.00030620516075427	0.0155941053613333		gi|225450770|ref|XP_002283697.1| PREDICTED: stress-related protein-like	-	GO:0006950 response to stress GO:0005840 ribosome GO:0010200 response to chitin GO:0003746 translation elongation factor activity GO:0006448 regulation of translational elongation GO:0006865 amino acid transport GO:0005773 vacuole GO:0009062 fatty acid catabolic process	Putative uncharacterized protein [Source:UniProtKB/TrEMBL;Acc:F6I4M7]	GO:0006865 amino acid transport GO:0010200 response to chitin GO:0008150 biological_process GO:0005773 vacuole	7684.59553875856	7478.86514309756	9077.78216705977	10941.2909825455	9809.72900423159	10373.9188874818
VIT_214s0060g02390	971.6113	0.7194	0.1606	4.47886240188661	0.00000750418840650194	0.000984304713555322	SRC2	gi|225450819|ref|XP_002283998.1| PREDICTED: uncharacterized protein LOC100245905	-	GO:0005886 plasma membrane GO:0005783 endoplasmic reticulum GO:0009611 response to wounding GO:0010363 regulation of plant-type hypersensitive response GO:0006612 protein targeting to membrane GO:0043069 negative regulation of programmed cell death GO:0010200 response to chitin GO:0006623 protein targeting to vacuole GO:0006862 nucleotide transport GO:0015802 basic amino acid transport GO:0043090…	Putative uncharacterized protein [Source:UniProtKB/TrEMBL;Acc:A5BGY9]	GO:0000326 protein storage vacuole GO:0009612 response to mechanical stimulus GO:0043269 regulation of ion transport GO:0043090 amino acid import GO:0015802 basic amino acid transport GO:0006862 nucleotide transport GO:0043069 negative regulation of programmed cell death GO:0015696 ammonium transport GO:0006888 ER to Golgi vesicle-mediated transport GO:0010200 response to chitin GO:0010363 regula…	565.100322259884	716.392463018313	922.32709592109	1367.80541298384	973.906700388792	1284.13575708393
VIT_214s0060g02640	96.3472	-0.7239	0.2126	-3.40495225111649	0.000661756236570446	0.0263421676105784		gi|147840233|emb|CAN77379.1| hypothetical protein VITISV_043864	-	GO:0003677 DNA binding GO:0005634 nucleus GO:0000785 chromatin GO:0003682 chromatin binding	Putative uncharacterized protein [Source:UniProtKB/TrEMBL;Acc:F6I4K1]	GO:0003677 DNA binding	128.140662643965	104.00813235137	129.32337080101	77.2055287867879	86.0233047662025	53.3820868995631
VIT_214s0066g01090	304.4253	-0.52	0.1605	-3.2400434538817	0.00119511485257312	0.0384209067434429		gi|147795417|emb|CAN77103.1| hypothetical protein VITISV_018445	-	GO:0003677 DNA binding GO:0003700 sequence-specific DNA binding transcription factor activity GO:0005634 nucleus GO:0005667 transcription factor complex GO:0045449 NOT_FOUND GO:0009867 jasmonic acid mediated signaling pathway GO:0000785 chromatin GO:0003682 chromatin binding GO:0006355 regulation of transcription. DNA-templated GO:0009740 gibberellic acid mediated signaling pathway GO:0080086 sta…	Putative uncharacterized protein [Source:UniProtKB/TrEMBL;Acc:A5BNW7]	GO:0003682 chromatin binding GO:0003677 DNA binding	444.648099374557	347.017787377934	281.996794663313	253.510691538706	232.467740261047	266.910434497816
VIT_214s0066g01150	805.577	0.9064	0.2831	3.20205021007587	0.0013645321171174	0.0423400855373255		gi|225452438|ref|XP_002274230.1| PREDICTED: dihydroflavonol-4-reductase	-	GO:0055114 oxidation-reduction process GO:0000166 nucleotide binding GO:0009813 flavonoid biosynthetic process GO:0009805 coumarin biosynthetic process GO:0050662 coenzyme binding GO:0009809 lignin biosynthetic process GO:0009811 stilbene biosynthetic process GO:0006694 steroid biosynthetic process GO:0008207 C21-steroid hormone metabolic process GO:0016621 cinnamoyl-CoA reductase activity GO:000…	Putative uncharacterized protein [Source:UniProtKB/TrEMBL;Acc:D7TWN5]	GO:0016621 cinnamoyl-CoA reductase activity GO:0006694 steroid biosynthetic process GO:0003854 3-beta-hydroxy-delta5-steroid dehydrogenase activity GO:0016616 oxidoreductase activity. acting on the CH-OH group of donors. NAD or NADP as acceptor GO:0009809 lignin biosynthetic process GO:0050662 coenzyme binding GO:0044237 cellular metabolic process GO:0005575 cellular_component GO:0000166 nucleoti…	574.070168644962	477.270962472173	630.451432654922	1417.3552299664	951.376787235739	782.937274526926
VIT_214s0066g01650	540.1623	-0.3319	0.0973	-3.41058133112176	0.000648245472500291	0.026063042280325		gi|225452526|ref|XP_002279762.1| PREDICTED: auxin-induced protein 5NG4	-	GO:0016020 membrane	Putative uncharacterized protein [Source:UniProtKB/TrEMBL;Acc:F6HV18]	GO:0016020 membrane	602.901817739854	620.160639627793	585.547484460127	467.842458021431	518.18800252022	446.333559910236
VIT_214s0066g01950	44.4584	-1.5761	0.3675	-4.28875840932664	0.0000179674675983338	0.00190883520008259		gi|225452578|ref|XP_002280805.1| PREDICTED: metalloendoproteinase 1-like	-	GO:0008270 zinc ion binding GO:0006508 proteolysis GO:0031012 extracellular matrix GO:0004222 metalloendopeptidase activity	Putative uncharacterized protein [Source:UniProtKB/TrEMBL;Acc:F6HV35]	GO:0031012 extracellular matrix GO:0008237 metallopeptidase activity GO:0004222 metalloendopeptidase activity GO:0008233 peptidase activity GO:0006508 proteolysis GO:0046872 metal ion binding GO:0008270 zinc ion binding GO:0016787 hydrolase activity	65.9924412616418	65.1265875471193	66.4578433282967	18.437141202815	9.21678265352169	41.5194009218824
VIT_214s0068g00130	203.2731	-0.8953	0.2197	-4.07568760856085	0.0000458785759547889	0.00377427751521397		gi|359488520|ref|XP_003633771.1| PREDICTED: receptor-like protein kinase FERONIA-like	2.7.11.1	GO:0005524 ATP binding GO:0009069 serine family amino acid metabolic process GO:0000186 activation of MAPKK activity GO:0004709 MAP kinase kinase kinase activity GO:0007178 transmembrane receptor protein serine/threonine kinase signaling pathway GO:0004715 non-membrane spanning protein tyrosine kinase activity	Putative uncharacterized protein [Source:UniProtKB/TrEMBL;Acc:F6H478]	GO:0016772 transferase activity. transferring phosphorus-containing groups GO:0006468 protein phosphorylation GO:0005524 ATP binding GO:0004674 protein serine/threonine kinase activity GO:0004672 protein kinase activity	335.728536127188	239.12150054614	218.233188226704	96.7949913147788	187.407913954941	142.352231732168
VIT_214s0068g00230	849.6394	0.4655	0.1111	4.18950655047096	0.0000279561712400297	0.00259232889614194		gi|225451750|ref|XP_002280218.1| PREDICTED: uncharacterized protein LOC100256565 isoform 1	-	GO:0005886 plasma membrane GO:0003700 sequence-specific DNA binding transcription factor activity GO:0005634 nucleus GO:0005667 transcription factor complex GO:0045449 NOT_FOUND GO:0006355 regulation of transcription. DNA-templated	Putative uncharacterized protein [Source:UniProtKB/TrEMBL;Acc:D7SVA5]		743.856546648215	634.741218929387	758.876724492036	1009.43348085412	855.112612854513	1095.81561718825
VIT_214s0068g00730	55.9802	0.9679	0.276	3.5067900277595	0.000453546880159925	0.0202105529209042		gi|225451675|ref|XP_002276426.1| PREDICTED: uncharacterized protein LOC100253147	-	NA	Putative uncharacterized protein [Source:UniProtKB/TrEMBL;Acc:A5BL79]	GO:0008150 biological_process GO:0003674 molecular_function	31.3944623477714	53.4621241058442	29.6366058085647	63.3776728846766	80.9028699586904	77.1074588549245
VIT_214s0068g00810	282.0907	-0.4912	0.1412	-3.47748993803674	0.000506132046867943	0.021501954970751		gi|225451661|ref|XP_002276313.1| PREDICTED: transcription-repair-coupling factor-like	3.6.4.13	GO:0005524 ATP binding GO:0005634 nucleus GO:0009536 plastid GO:0008026 ATP-dependent helicase activity GO:0003684 damaged DNA binding GO:0006281 DNA repair GO:0006783 heme biosynthetic process	Putative uncharacterized protein [Source:UniProtKB/TrEMBL;Acc:F6H414]	GO:0006783 heme biosynthetic process GO:0003684 damaged DNA binding GO:0008026 ATP-dependent helicase activity GO:0004386 helicase activity GO:0006281 DNA repair GO:0003676 nucleic acid binding GO:0016787 hydrolase activity GO:0005524 ATP binding	289.59789757536	359.654289439316	343.066164208234	221.24569443378	271.383044798139	207.597004609412
VIT_214s0068g01190	621.8547	0.4676	0.1208	3.87060180974601	0.000108567003575901	0.00724981737558906		gi|225451597|ref|XP_002275779.1| PREDICTED: aspartokinase 3. chloroplastic-like	2.7.2.4	GO:0009089 lysine biosynthetic process via diaminopimelate GO:0016597 amino acid binding GO:0016310 phosphorylation GO:0004072 aspartate kinase activity GO:0009570 chloroplast stroma GO:0006544 glycine metabolic process GO:0006563 L-serine metabolic process GO:0006566 threonine metabolic process	Aspartokinase [Source:UniProtKB/TrEMBL;Acc:F6H434]	GO:0004072 aspartate kinase activity GO:0008652 cellular amino acid biosynthetic process GO:0016597 amino acid binding GO:0016310 phosphorylation GO:0016301 kinase activity GO:0016740 transferase activity GO:0008152 metabolic process	533.065156598893	500.599889354723	528.968509734686	761.684395941295	586.801828940881	820.008168207178
VIT_214s0068g01360	5887.2211	0.3545	0.1098	3.22872403370432	0.00124343821731264	0.0393436605170203		gi|225451567|ref|XP_002274922.1| PREDICTED: GEM-like protein 5-like	-	GO:0005737 cytoplasm GO:0010286 heat acclimation	Putative uncharacterized protein [Source:UniProtKB/TrEMBL;Acc:F6H445]		4591.27994253326	5157.63691828381	5757.58423753662	6969.23937466408	7003.73072971498	5843.85567975495
VIT_214s0068g01400	6342.6565	-0.4957	0.1158	-4.27946065404501	0.0000187346752337305	0.00196224133396865		gi|225451553|ref|XP_002274297.1| PREDICTED: UPF0497 membrane protein 7	-	GO:0016021 integral component of membrane GO:0005886 plasma membrane	CASP-like protein VIT_214s0068g01400 [Source:UniProtKB/Swiss-Prot;Acc:A7PA04]	GO:0008150 biological_process GO:0003674 molecular_function GO:0005886 plasma membrane GO:0016020 membrane GO:0016021 integral component of membrane	7498.79157792481	6320.19510793089	8445.53457647705	5761.60662587969	4912.54515432706	5117.26616362201
VIT_214s0068g01490	2345.943	0.3965	0.1071	3.70369022110592	0.000212485713491816	0.0120024500557596	anac084	gi|225451537|ref|XP_002273649.1| PREDICTED: NAC domain-containing protein 68	-	GO:0005737 cytoplasm GO:0009414 response to water deprivation GO:0009873 ethylene-activated signaling pathway GO:0009753 response to jasmonic acid GO:0009962 regulation of flavonoid biosynthetic process GO:0046982 protein heterodimerization activity GO:0042538 hyperosmotic salinity response GO:0000303 response to superoxide GO:0003677 DNA binding GO:0009644 response to high light intensity GO:001…	Putative uncharacterized protein [Source:UniProtKB/TrEMBL;Acc:A5AMY1]	GO:0007275 multicellular organismal development GO:0006355 regulation of transcription. DNA-templated GO:0003700 sequence-specific DNA binding transcription factor activity GO:0003677 DNA binding	1696.58237340609	2280.40260276928	2103.3009334442	2651.49136922983	2685.15601305932	2658.72449474769
VIT_214s0068g01500	2096.8425	0.4687	0.1392	3.36783976836322	0.000757596122923351	0.0285961341269092		gi|225451535|ref|XP_002273468.1| PREDICTED: glycerophosphodiester phosphodiesterase GDE1	-	GO:0046686 response to cadmium ion GO:0016023 cytoplasmic membrane-bounded vesicle GO:0009536 plastid GO:0046486 glycerolipid metabolic process GO:0016036 cellular response to phosphate starvation GO:0009395 phospholipid catabolic process GO:0006817 phosphate ion transport GO:0006071 glycerol metabolic process GO:0008889 glycerophosphodiester phosphodiesterase activity GO:0030643 cellular phospha…	Putative uncharacterized protein [Source:UniProtKB/TrEMBL;Acc:A5AMY0]	GO:0030643 cellular phosphate ion homeostasis GO:0008889 glycerophosphodiester phosphodiesterase activity GO:0006071 glycerol metabolic process GO:0046686 response to cadmium ion GO:0008081 phosphoric diester hydrolase activity GO:0006629 lipid metabolic process GO:0009536 plastid	1544.73568817299	1618.44430247692	2114.07788101095	1992.3635712292	2519.25392529593	2792.17971199659
VIT_214s0068g02150	2098.7702	0.3487	0.0899	3.88073025680236	0.000104143295569005	0.00708444142659255		gi|147766682|emb|CAN60757.1| hypothetical protein VITISV_041987	-	GO:0005829 cytosol GO:0016874 ligase activity GO:0005634 nucleus GO:0019375 galactolipid biosynthetic process GO:0016036 cellular response to phosphate starvation GO:0009610 response to symbiotic fungus GO:0015706 nitrate transport GO:0042631 cellular response to water deprivation GO:0010106 cellular response to iron ion starvation GO:0010167 response to nitrate GO:0006826 iron ion transport GO:0…	Putative uncharacterized protein [Source:UniProtKB/TrEMBL;Acc:F6H3Y7]	GO:0005515 protein binding	1651.7331414807	1981.98674639666	1907.51971931489	2380.69585781349	2258.11175011281	2412.57376071081
VIT_214s0083g00110	374.0169	0.7864	0.1389	5.66050079364495	1.50931890687122e-08	0.00000807083130134271		gi|298204376|emb|CBI16856.3| unnamed protein product	-	GO:0009941 chloroplast envelope GO:0005886 plasma membrane GO:0009570 chloroplast stroma GO:0009409 response to cold GO:0009651 response to salt stress GO:0010319 stromule GO:0009620 response to fungus GO:0009535 chloroplast thylakoid membrane GO:0009269 response to desiccation GO:0046423 allene-oxide cyclase activity	Putative uncharacterized protein [Source:UniProtKB/TrEMBL;Acc:D7SMQ9]	GO:0009507 chloroplast GO:0016853 isomerase activity	258.203435227589	278.00304535039	287.385268446688	560.028164035506	383.008523601901	477.473110601648
VIT_214s0083g00400	250.1188	0.467	0.1415	3.30057120896353	0.000964882244802524	0.033215967749189	TBL19	gi|359488348|ref|XP_002279300.2| PREDICTED: uncharacterized protein LOC100242952	-	GO:0009507 chloroplast	Putative uncharacterized protein [Source:UniProtKB/TrEMBL;Acc:F6GVS1]	GO:0008150 biological_process	200.540137037805	194.407724021252	234.39860957683	321.497649724087	248.853131645086	301.015656683648
VIT_214s0083g00520	984.9237	0.709	0.1311	5.40807271423881	6.37065613158062e-08	0.0000236751934131565		gi|225451907|ref|XP_002282769.1| PREDICTED: proline dehydrogenase 2. mitochondrial	1.5.99.8	GO:0055114 oxidation-reduction process GO:0009414 response to water deprivation GO:0005739 mitochondrion GO:0006525 arginine metabolic process GO:0009611 response to wounding GO:0009867 jasmonic acid mediated signaling pathway GO:0010363 regulation of plant-type hypersensitive response GO:0006612 protein targeting to membrane GO:0009863 salicylic acid mediated signaling pathway GO:0009695 jasmoni…	Putative uncharacterized protein [Source:UniProtKB/TrEMBL;Acc:D7SMI9]	GO:0006562 proline catabolic process GO:0006537 glutamate biosynthetic process GO:0004657 proline dehydrogenase activity GO:0055114 oxidation-reduction process	721.431930685521	675.56684097385	845.092305026043	1424.26915791746	987.219830888323	1255.96187788694
VIT_214s0083g00940	394.2439	-0.6938	0.1579	-4.39312015423847	0.0000111735331406525	0.00130836363972516		gi|298204445|emb|CBI16925.3| unnamed protein product	-	GO:0019761 glucosinolate biosynthetic process GO:0009651 response to salt stress GO:0007030 Golgi organization GO:0006816 calcium ion transport GO:0010075 regulation of meristem growth	Putative uncharacterized protein [Source:UniProtKB/TrEMBL;Acc:D7SMM7]		568.303838825983	367.430598400166	526.274272842998	329.563899000318	314.39469718124	259.496255761765
VIT_214s0108g00890	1309.7821	0.4868	0.1127	4.31723858051506	0.0000157993357856844	0.00172416969165952		gi|296082924|emb|CBI22225.3| unnamed protein product	-	GO:0016021 integral component of membrane GO:0016023 cytoplasmic membrane-bounded vesicle GO:0005794 Golgi apparatus GO:0006486 protein glycosylation GO:0030206 chondroitin sulfate biosynthetic process GO:0046872 metal ion binding GO:0030246 carbohydrate binding GO:0006470 protein dephosphorylation GO:0004722 protein serine/threonine phosphatase activity GO:0008287 protein serine/threonine phosph…	Putative uncharacterized protein [Source:UniProtKB/TrEMBL;Acc:D7SXC8]	GO:0030246 carbohydrate binding GO:0016757 transferase activity. transferring glycosyl groups GO:0008378 galactosyltransferase activity GO:0006486 protein glycosylation GO:0005794 Golgi apparatus GO:0016020 membrane GO:0016021 integral component of membrane GO:0016740 transferase activity	910.439408085369	1111.04014278145	1253.71823359868	1592.50807139315	1456.25165925643	1534.73499836244
VIT_214s0108g01070	776.1467	-0.4884	0.1255	-3.89137842360438	0.0000996763309442116	0.00692211125977075		gi|225452871|ref|XP_002283811.1| PREDICTED: NAC domain-containing protein 100-like	-	GO:0009414 response to water deprivation GO:0009873 ethylene-activated signaling pathway GO:0009753 response to jasmonic acid GO:0042538 hyperosmotic salinity response GO:0000303 response to superoxide GO:0003677 DNA binding GO:0010150 leaf senescence GO:0009738 abscisic acid-activated signaling pathway GO:0003700 sequence-specific DNA binding transcription factor activity GO:0042803 protein homo…	Putative uncharacterized protein [Source:UniProtKB/TrEMBL;Acc:F6H5V0]	GO:0006355 regulation of transcription. DNA-templated GO:0003677 DNA binding	838.039933691529	920.520573240627	965.434886188094	670.651011252396	750.655742781267	511.57833278748
VIT_214s0108g01590	3438.8869	0.5175	0.1507	3.43302160604219	0.000596894530206797	0.0244269950346363		gi|225452968|ref|XP_002284346.1| PREDICTED: UDP-glucose 6-dehydrogenase	-	GO:0005618 cell wall GO:0005982 starch metabolic process GO:0005985 sucrose metabolic process GO:0055114 oxidation-reduction process GO:0005829 cytosol GO:0005634 nucleus GO:0051287 NAD binding GO:0006007 glucose catabolic process GO:0042732 D-xylose metabolic process GO:0007030 Golgi organization GO:0007033 vacuole organization GO:0048767 root hair elongation GO:0052546 cell wall pectin metaboli…	Putative uncharacterized protein [Source:UniProtKB/TrEMBL;Acc:F6H5M9]	GO:0051287 NAD binding GO:0016616 oxidoreductase activity. acting on the CH-OH group of donors. NAD or NADP as acceptor GO:0055114 oxidation-reduction process GO:0003979 UDP-glucose 6-dehydrogenase activity	2791.54433569877	2729.48444525837	2961.86442292868	3482.31504468169	3318.04175526781	5350.07137593399
VIT_214s0128g00360	1030.8653	-0.3434	0.0887	-3.87328239465086	0.000107379283801621	0.00721143741258974		gi|359487791|ref|XP_002280871.2| PREDICTED: uncharacterized protein LOC100259597	-	GO:0005634 nucleus GO:0016020 membrane GO:0006486 protein glycosylation	Putative uncharacterized protein [Source:UniProtKB/TrEMBL;Acc:D7U1Z5]	GO:0008150 biological_process GO:0003674 molecular_function GO:0006486 protein glycosylation GO:0016020 membrane	1245.52724089934	1052.71782557508	1158.52186342571	916.095453514871	906.316960929633	906.012641545363
VIT_214s0171g00100	569.751	-0.6911	0.1639	-4.21537009147919	0.0000249368906197344	0.00236708638651941		gi|225452130|ref|XP_002262831.1| PREDICTED: blue copper protein	-	GO:0005507 copper ion binding GO:0005886 plasma membrane GO:0016023 cytoplasmic membrane-bounded vesicle GO:0009536 plastid GO:0009055 electron carrier activity GO:0045492 xylan biosynthetic process GO:0010413 glucuronoxylan metabolic process GO:0031225 anchored component of membrane	Putative uncharacterized protein [Source:UniProtKB/TrEMBL;Acc:D7UBD5]	GO:0031225 anchored component of membrane GO:0005507 copper ion binding GO:0009055 electron carrier activity GO:0045492 xylan biosynthetic process GO:0010413 glucuronoxylan metabolic process	726.55755719128	634.741218929387	753.488250708661	464.385494045903	542.766089596277	296.567149442017
VIT_214s0171g00170	126.0509	0.5931	0.1862	3.18488222106236	0.00144812933117077	0.0436139891028445		gi|225452142|ref|XP_002270234.1| PREDICTED: uncharacterized protein LOC100266440	-	GO:0005982 starch metabolic process GO:0005886 plasma membrane GO:0005634 nucleus GO:0009664 plant-type cell wall organization GO:0010075 regulation of meristem growth GO:0000272 polysaccharide catabolic process	Putative uncharacterized protein [Source:UniProtKB/TrEMBL;Acc:F6I5K3]	GO:0005982 starch metabolic process GO:0000272 polysaccharide catabolic process GO:0009664 plant-type cell wall organization GO:0008150 biological_process GO:0003674 molecular_function GO:0010075 regulation of meristem growth GO:0005886 plasma membrane	114.685893066348	91.3716302899883	93.4002122451737	127.907667094529	149.516696379352	179.42312541242
VIT_214s0171g00400	7036.1608	0.3076	0.0858	3.58649038736533	0.000335158413318481	0.016492672596488		gi|225452181|ref|XP_002265308.1| PREDICTED: lysine histidine transporter 1	-	GO:0016021 integral component of membrane GO:0005886 plasma membrane GO:0009536 plastid GO:0010363 regulation of plant-type hypersensitive response GO:0006612 protein targeting to membrane GO:0043069 negative regulation of programmed cell death GO:0030968 endoplasmic reticulum unfolded protein response GO:0080167 response to karrikin GO:0006499 N-terminal protein myristoylation GO:0006862 nucleot…	Putative uncharacterized protein [Source:UniProtKB/TrEMBL;Acc:D7UBG5]	GO:0016020 membrane GO:0016021 integral component of membrane	6273.76684304851	6329.91549413196	6260.50845731832	8036.28892177699	7060.05551259762	8256.42944046576
VIT_214s0171g00530	937.4444	-0.299	0.0948	-3.15275930870142	0.00161735102411593	0.0470027991464995		gi|359488631|ref|XP_002270911.2| PREDICTED: serine/threonine protein phosphatase 2A 57 kDa regulatory subunit B' theta isoform	-	GO:0005829 cytosol GO:0007165 signal transduction GO:0005777 peroxisome GO:0005730 nucleolus GO:0000159 protein phosphatase type 2A complex GO:0008601 protein phosphatase type 2A regulator activity	Putative uncharacterized protein [Source:UniProtKB/TrEMBL;Acc:F6I5M4]	GO:0008601 protein phosphatase type 2A regulator activity GO:0000159 protein phosphatase type 2A complex GO:0007165 signal transduction GO:0005488 binding	957.851453263636	1056.6059800555	1088.47170424183	904.572240263112	766.017047203803	851.14771889859
VIT_214s0219g00210	271.4212	-0.6185	0.1486	-4.16179196153531	0.0000315759954629511	0.00286181988258001		gi|225452240|ref|XP_002271245.1| PREDICTED: uncharacterized protein LOC100259468	-	GO:0005634 nucleus GO:0005739 mitochondrion GO:0051087 chaperone binding	Putative uncharacterized protein [Source:UniProtKB/TrEMBL;Acc:D7SPY2]	GO:0005515 protein binding	360.715965342761	277.031006730284	347.556559027714	250.053727563179	191.504261800951	201.665661620572
VIT_215s0021g00330	73.8107	0.8969	0.2428	3.69328072049799	0.000221379409296284	0.012288472262737		gi|359489331|ref|XP_002265725.2| PREDICTED: nitrate transporter 1.5-like	-	GO:0005886 plasma membrane GO:0046686 response to cadmium ion GO:0006857 oligopeptide transport GO:0009734 auxin-activated signaling pathway GO:0015706 nitrate transport GO:0006598 polyamine catabolic process GO:0042398 cellular modified amino acid biosynthetic process GO:0010106 cellular response to iron ion starvation GO:0010167 response to nitrate GO:0006826 iron ion transport GO:0009698 pheny…	Putative uncharacterized protein [Source:UniProtKB/TrEMBL;Acc:F6GVG4]	GO:0015112 nitrate transmembrane transporter activity GO:0006857 oligopeptide transport GO:0015706 nitrate transport GO:0006810 transport GO:0005215 transporter activity GO:0016020 membrane	37.8014954799696	49.5739696254192	68.2540012560885	92.1857060140751	94.2160004582217	100.832830810286
VIT_215s0021g00970	93.623	0.664	0.1997	3.32525879007545	0.000883364994286505	0.0312824309897221		gi|225453299|ref|XP_002268330.1| PREDICTED: probable receptor-like protein kinase At5g47070	2.7.11.1	GO:0005886 plasma membrane GO:0006468 protein phosphorylation GO:0005524 ATP binding GO:0009069 serine family amino acid metabolic process GO:0004674 protein serine/threonine kinase activity GO:0004714 transmembrane receptor protein tyrosine kinase activity GO:0007169 transmembrane receptor protein tyrosine kinase signaling pathway	Putative uncharacterized protein [Source:UniProtKB/TrEMBL;Acc:D7SM29]	GO:0016772 transferase activity. transferring phosphorus-containing groups GO:0006468 protein phosphorylation GO:0005524 ATP binding GO:0004674 protein serine/threonine kinase activity GO:0004672 protein kinase activity	66.6331445748616	82.623282709032	68.2540012560885	123.298381793825	99.3364352657338	121.592531271227
VIT_215s0021g01060	278.1443	0.5516	0.1751	3.14977784581598	0.00163394657254075	0.0471434728717602		gi|359489221|ref|XP_002269870.2| PREDICTED: cytochrome P450 734A1-like	-	GO:0016021 integral component of membrane GO:0055114 oxidation-reduction process GO:0016023 cytoplasmic membrane-bounded vesicle GO:0008270 zinc ion binding GO:0009055 electron carrier activity GO:0004497 monooxygenase activity GO:0005506 iron ion binding GO:0020037 heme binding GO:0016705 oxidoreductase activity. acting on paired donors. with incorporation or reduction of molecular oxygen GO:004…	Putative uncharacterized protein [Source:UniProtKB/TrEMBL;Acc:F6GVC9]	GO:0004497 monooxygenase activity GO:0016705 oxidoreductase activity. acting on paired donors. with incorporation or reduction of molecular oxygen GO:0009055 electron carrier activity GO:0046872 metal ion binding GO:0020037 heme binding GO:0005506 iron ion binding GO:0055114 oxidation-reduction process GO:0016491 oxidoreductase activity	223.605456313718	274.114890869965	177.819634851388	289.232652619161	291.864784028187	412.228337724404
VIT_215s0045g00380	240.3346	0.5443	0.1614	3.37284528172504	0.000743957436422411	0.028214102116048		gi|359489134|ref|XP_002265749.2| PREDICTED: phospholipase C 3-like isoform 1	-	GO:0005886 plasma membrane GO:0005829 cytosol GO:0009506 plasmodesma GO:0016036 cellular response to phosphate starvation GO:0005773 vacuole GO:0009395 phospholipid catabolic process GO:0009247 glycolipid biosynthetic process GO:0009628 response to abiotic stimulus GO:0034480 phosphatidylcholine phospholipase C activity GO:0052642 lysophosphatidic acid phosphatase activity	Putative uncharacterized protein [Source:UniProtKB/TrEMBL;Acc:F6I1D6]	GO:0016788 hydrolase activity. acting on ester bonds	189.007477399848	217.736650903802	182.310029670868	330.716220325494	307.226088450723	215.011183345463
VIT_215s0046g00230	39.766	1.3595	0.2995	4.53845725156058	0.00000566672802417449	0.000833996797833093		gi|225470938|ref|XP_002265542.1| PREDICTED: LOB domain-containing protein 11-like	-	GO:0016020 membrane	Putative uncharacterized protein [Source:UniProtKB/TrEMBL;Acc:F6I6F6]		22.4246159626938	24.3009655026565	19.7577372057098	55.311423608445	47.1080002291109	69.6932801188741
VIT_215s0046g00660	33.8054	1.3247	0.3699	3.58134768685761	0.000341826396738632	0.0166001311351692		gi|359489558|ref|XP_003633938.1| PREDICTED: LOW QUALITY PROTEIN: O-acyltransferase WSD1-like	-	GO:0042967 acyl-carrier-protein biosynthetic process GO:0004144 diacylglycerol O-acyltransferase activity GO:0045017 glycerolipid biosynthetic process	Putative uncharacterized protein [Source:UniProtKB/TrEMBL;Acc:F6I6D3]	GO:0045017 glycerolipid biosynthetic process GO:0004144 diacylglycerol O-acyltransferase activity	14.0954728908361	33.0493130836128	11.6750265306467	51.8544596329172	49.1561741521157	43.0022366690925
VIT_215s0046g00710	29.9846	-1.4647	0.4133	-3.5437520303887	0.000394476074653955	0.0181888164638187		gi|225454542|ref|XP_002278404.1| PREDICTED: O-acyltransferase WSD1	-	GO:0005634 nucleus GO:0006865 amino acid transport GO:0042967 acyl-carrier-protein biosynthetic process GO:0010583 response to cyclopentenone GO:0009407 toxin catabolic process GO:0015706 nitrate transport GO:0010167 response to nitrate GO:0010260 organ senescence GO:0004144 diacylglycerol O-acyltransferase activity GO:0045017 glycerolipid biosynthetic process	Putative uncharacterized protein [Source:UniProtKB/TrEMBL;Acc:D7UCR7]	GO:0045017 glycerolipid biosynthetic process GO:0004144 diacylglycerol O-acyltransferase activity	42.2864186725083	54.4341627259505	36.8212375197319	21.8941051783428	21.5058261915506	2.96567149442017
VIT_215s0046g01360	257.6791	0.5299	0.1609	3.29303970857905	0.000991104760274437	0.0335428324141825		gi|225454450|ref|XP_002280494.1| PREDICTED: arabinogalactan peptide 20	-	GO:0005886 plasma membrane GO:0016023 cytoplasmic membrane-bounded vesicle	Putative uncharacterized protein [Source:UniProtKB/TrEMBL;Acc:A5BTA7]		242.185852397093	182.743260579977	205.660082732161	364.133538755597	248.853131645086	302.498492430858
VIT_215s0046g01660	1192.2814	-0.4166	0.0959	-4.34359599773546	0.000014016918441905	0.00158351694116226		gi|225454391|ref|XP_002279302.1| PREDICTED: uncharacterized protein LOC100260179	-	GO:0009507 chloroplast GO:0009627 systemic acquired resistance GO:0031347 regulation of defense response	Putative uncharacterized protein [Source:UniProtKB/TrEMBL;Acc:F6I680]	GO:0009627 systemic acquired resistance GO:0031347 regulation of defense response GO:0008150 biological_process GO:0003674 molecular_function	1410.82869571005	1280.17486267994	1401.9012626415	1023.26133675623	1128.54383157566	908.978313039783
VIT_215s0048g00830	506.0513	-0.6028	0.1308	-4.60817112041012	0.00000406226284430577	0.000651668205483532	LBD30	gi|225453923|ref|XP_002279521.1| PREDICTED: LOB domain-containing protein 18	-	GO:0005634 nucleus GO:0010089 xylem development GO:0010311 lateral root formation GO:0044036 cell wall macromolecule metabolic process GO:0045010 actin nucleation GO:0048765 root hair cell differentiation GO:0071555 cell wall organization GO:0010090 trichome morphogenesis GO:0007155 cell adhesion GO:0010199 organ boundary specification between lateral organs and the meristem	Putative uncharacterized protein [Source:UniProtKB/TrEMBL;Acc:F6I373]	GO:0007155 cell adhesion GO:0010089 xylem development GO:0044036 cell wall macromolecule metabolic process GO:0010311 lateral root formation GO:0048765 root hair cell differentiation GO:0071555 cell wall organization GO:0045010 actin nucleation GO:0005634 nucleus GO:0010090 trichome morphogenesis	607.386740932393	650.293836851087	575.668615857272	489.736563199774	384.032610563404	329.189535880639
VIT_215s0048g01150	332.1529	-0.7026	0.1461	-4.80993239622373	0.000001509813511899	0.000322939044771783		gi|225453863|ref|XP_002272896.1| PREDICTED: transcription factor TCP9-like	-	GO:0003700 sequence-specific DNA binding transcription factor activity GO:0005634 nucleus GO:0005667 transcription factor complex GO:0045449 NOT_FOUND GO:0006355 regulation of transcription. DNA-templated GO:0048364 root development GO:0008361 regulation of cell size GO:0031347 regulation of defense response GO:1900056 negative regulation of leaf senescence	Putative uncharacterized protein [Source:UniProtKB/TrEMBL;Acc:F6I360]	GO:1900056 negative regulation of leaf senescence GO:0008361 regulation of cell size GO:0048364 root development GO:0006355 regulation of transcription. DNA-templated GO:0003700 sequence-specific DNA binding transcription factor activity	466.432012024032	388.815448042504	380.785480691862	294.99425924504	263.190349106119	198.699990126152
VIT_215s0048g01350	97.7396	0.9772	0.2123	4.60279855878866	0.00000416851371763859	0.000662092050082755		gi|225453826|ref|XP_002277119.1| PREDICTED: probable carboxylesterase 8-like	3.1.1.1	GO:0005634 nucleus GO:0008152 metabolic process GO:0004091 NOT_FOUND	Putative uncharacterized protein [Source:UniProtKB/TrEMBL;Acc:F6I348]	GO:0016787 hydrolase activity GO:0008152 metabolic process	57.0225948765643	81.6512440889257	59.2732116171295	137.126237695937	107.529130957753	143.835067479378
VIT_215s0048g01420	559.3547	0.443	0.1405	3.15418932239905	0.00160944639476194	0.0469431619359472		gi|296089107|emb|CBI38810.3| unnamed protein product	-	GO:0005507 copper ion binding GO:0009055 electron carrier activity GO:0031225 anchored component of membrane	Putative uncharacterized protein [Source:UniProtKB/TrEMBL;Acc:D7U7N1]	GO:0005507 copper ion binding GO:0009055 electron carrier activity	425.426999977963	447.137765248879	548.726246940395	693.697437755915	513.067567712708	728.072351880152
VIT_215s0048g01750	178.4894	0.93	0.2031	4.57802124970048	0.00000469395019587692	0.000724041817714015		gi|359489366|ref|XP_002270426.2| PREDICTED: fasciclin-like arabinogalactan protein 10-like	-	GO:0048046 apoplast GO:0005774 vacuolar membrane GO:0046658 anchored component of plasma membrane GO:0009926 auxin polar transport GO:0009505 plant-type cell wall GO:0009664 plant-type cell wall organization GO:0009651 response to salt stress GO:0009832 plant-type cell wall biogenesis GO:0016126 sterol biosynthetic process GO:0007030 Golgi organization GO:0007389 pattern specification process GO:…	Putative uncharacterized protein [Source:UniProtKB/TrEMBL;Acc:F6I327]		128.140662643965	90.3995916698821	148.183029042824	194.742303954734	209.937827107994	299.532820936437
VIT_215s0048g02070	87.198	0.8697	0.269	3.23331489732907	0.0012236260356817	0.0389760419446795		gi|225453712|ref|XP_002271138.1| PREDICTED: BON1-associated protein 2-like	-	NA	Putative uncharacterized protein [Source:UniProtKB/TrEMBL;Acc:F6I312]	GO:0005515 protein binding	46.1306385518273	78.735128228607	60.1712905810254	85.2717780630194	94.2160004582217	158.663424951479
VIT_215s0048g02640	46.8865	-1.1145	0.3312	-3.36456144119979	0.000766654125033744	0.0287351997051199		gi|224064362|ref|XP_002301438.1| predicted protein	-	NA	Putative uncharacterized protein [Source:UniProtKB/TrEMBL;Acc:F6I2X9]		78.8065075260383	71.9308578878632	40.4135533753155	23.0464265035188	25.6021740375603	41.5194009218824
VIT_215s0048g02780	363.3585	-0.5247	0.1312	-4.00047079015164	0.0000632165903422074	0.00487557953014274		gi|225453586|ref|XP_002266943.1| PREDICTED: uncharacterized protein LOC100242029	-	GO:0008610 lipid biosynthetic process GO:0032259 methylation GO:0008168 methyltransferase activity	Putative uncharacterized protein [Source:UniProtKB/TrEMBL;Acc:F6I2W9]	GO:0008610 lipid biosynthetic process GO:0032259 methylation GO:0008168 methyltransferase activity	410.050120460687	479.215039712386	397.848981005884	348.001040203133	266.262609990627	278.773120475496
VIT_216s0013g00220	111.9156	0.6729	0.2074	3.2446590483504	0.00117591327915433	0.038032259726197		gi|225454952|ref|XP_002280421.1| PREDICTED: metacaspase-1	-	GO:0006508 proteolysis GO:0010363 regulation of plant-type hypersensitive response GO:0006612 protein targeting to membrane GO:0043069 negative regulation of programmed cell death GO:0009863 salicylic acid mediated signaling pathway GO:0030968 endoplasmic reticulum unfolded protein response GO:0009697 salicylic acid biosynthetic process GO:0031348 negative regulation of defense response GO:000419…	Putative uncharacterized protein [Source:UniProtKB/TrEMBL;Acc:D7U738]	GO:0004197 cysteine-type endopeptidase activity GO:0006508 proteolysis	73.6808810202797	93.3157075302008	91.6040543173819	108.318204566538	131.083131072309	173.49178242358
VIT_216s0013g00890	526.5172	0.4472	0.1229	3.63869262585001	0.000274025625669022	0.0143657486502694		gi|225455014|ref|XP_002279585.1| PREDICTED: ethylene-responsive transcription factor 2-like	-	GO:0009873 ethylene-activated signaling pathway GO:0003677 DNA binding GO:0003700 sequence-specific DNA binding transcription factor activity GO:0005634 nucleus GO:0005667 transcription factor complex GO:0045449 NOT_FOUND GO:0010200 response to chitin GO:0006355 regulation of transcription. DNA-templated GO:0009835 fruit ripening GO:0009864 induced systemic resistance. jasmonic acid mediated sign…	Putative uncharacterized protein [Source:UniProtKB/TrEMBL;Acc:F6I2N7]	GO:0009873 ethylene-activated signaling pathway GO:0043069 negative regulation of programmed cell death GO:0002679 respiratory burst involved in defense response GO:0009753 response to jasmonic acid GO:0042538 hyperosmotic salinity response GO:0009733 response to auxin GO:0009723 response to ethylene GO:0009414 response to water deprivation GO:0007165 signal transduction GO:0010363 regulation of …	394.032537630191	454.914074209729	490.351114287162	701.763687032147	569.39235059534	548.649226467732
VIT_216s0013g01920	421.966	0.3745	0.1179	3.17595602189536	0.0014934358974007	0.0446139639964656		gi|297745064|emb|CBI38656.3| unnamed protein product	2.7.11.1	GO:0005886 plasma membrane GO:0006468 protein phosphorylation GO:0005524 ATP binding GO:0009069 serine family amino acid metabolic process GO:0005634 nucleus GO:0009507 chloroplast GO:0030968 endoplasmic reticulum unfolded protein response GO:0010200 response to chitin GO:0009595 detection of biotic stimulus GO:0006865 amino acid transport GO:0004713 protein tyrosine kinase activity GO:0004674 pr…	Putative uncharacterized protein [Source:UniProtKB/TrEMBL;Acc:D7U7E2]	GO:0004842 ubiquitin-protein transferase activity GO:0000151 ubiquitin ligase complex GO:0016567 protein ubiquitination GO:0000166 nucleotide binding GO:0006950 response to stress GO:0016772 transferase activity. transferring phosphorus-containing groups GO:0006468 protein phosphorylation GO:0005524 ATP binding GO:0004674 protein serine/threonine kinase activity GO:0004672 protein kinase activity	338.932052693287	420.89272250601	343.96424317213	436.729782241681	491.561741521157	499.715646809799
VIT_216s0013g02130	1050.4885	-0.2815	0.0781	-3.60218980789251	0.000315547822609928	0.0159182961330455		gi|225455058|ref|XP_002263812.1| PREDICTED: C-type lectin receptor-like tyrosine-protein kinase At1g52310-like	2.7.11.1	GO:0006468 protein phosphorylation GO:0005524 ATP binding GO:0009069 serine family amino acid metabolic process GO:0010014 meristem initiation GO:0010200 response to chitin GO:0009595 detection of biotic stimulus GO:0010051 xylem and phloem pattern formation GO:0004713 protein tyrosine kinase activity GO:0030246 carbohydrate binding GO:0004674 protein serine/threonine kinase activity GO:0009616 v…	Putative uncharacterized protein [Source:UniProtKB/TrEMBL;Acc:F6I2V0]	GO:0010048 vernalization response GO:0004713 protein tyrosine kinase activity GO:0048519 negative regulation of biological process GO:0048439 flower morphogenesis GO:0035196 production of miRNAs involved in gene silencing by miRNA GO:0016246 RNA interference GO:0010267 production of ta-siRNAs involved in RNA interference GO:0010073 meristem maintenance GO:0010051 xylem and phloem pattern formatio…	1125.07501801401	1177.13876894868	1157.62378446182	984.082411700251	941.135917620715	917.875327523044
VIT_216s0022g02080	707.5811	0.7277	0.1089	6.67996409816762	2.39000793170641e-11	7.66810144808685e-08	ATGT18	gi|225455598|ref|XP_002270309.1| PREDICTED: xyloglucan galactosyltransferase KATAMARI1 homolog	-	GO:0009536 plastid GO:0016020 membrane GO:0005739 mitochondrion GO:0006007 glucose catabolic process GO:0009969 xyloglucan biosynthetic process GO:0008378 galactosyltransferase activity	Putative uncharacterized protein [Source:UniProtKB/TrEMBL;Acc:F6HAJ1]	GO:0009969 xyloglucan biosynthetic process GO:0006007 glucose catabolic process GO:0008378 galactosyltransferase activity GO:0016020 membrane GO:0003824 catalytic activity GO:0005794 Golgi apparatus	493.982254492484	564.754438281736	540.643536265332	988.691697000955	772.161568972817	885.252941084422
VIT_216s0022g02100	910.7639	0.2687	0.0829	3.24009196329498	0.00119491154856891	0.0384209067434429		gi|225455600|ref|XP_002269799.1| PREDICTED: uncharacterized protein LOC100258419	-	GO:0005886 plasma membrane GO:0005774 vacuolar membrane GO:0009611 response to wounding GO:0009506 plasmodesma GO:0009695 jasmonic acid biosynthetic process GO:0031225 anchored component of membrane	Putative uncharacterized protein [Source:UniProtKB/TrEMBL;Acc:D7T1V9]	GO:0005515 protein binding	797.03492164546	861.226217414145	819.946094036958	999.062588927539	949.328613312734	1037.98502304706
VIT_216s0039g00520	1169.1991	-0.3476	0.0847	-4.10232323628091	0.0000409022314091313	0.00352852748536811		gi|225454589|ref|XP_002264216.1| PREDICTED: DNA-binding protein SMUBP-2	-	GO:0009941 chloroplast envelope GO:0005524 ATP binding GO:0003677 DNA binding GO:0009570 chloroplast stroma GO:0017111 nucleoside-triphosphatase activity GO:0015996 chlorophyll catabolic process	Putative uncharacterized protein [Source:UniProtKB/TrEMBL;Acc:F6HE84]	GO:0015996 chlorophyll catabolic process GO:0009570 chloroplast stroma GO:0009941 chloroplast envelope GO:0017111 nucleoside-triphosphatase activity GO:0000166 nucleotide binding GO:0016787 hydrolase activity GO:0003677 DNA binding GO:0005524 ATP binding GO:0009507 chloroplast	1291.65787945116	1311.28009852334	1329.15686656593	1016.34740880518	1116.25478803763	950.497713961665
VIT_216s0039g01300	28.0321	1.443	0.3843	3.75537720843151	0.000173080603323471	0.0102835519945005		gi|359489856|ref|XP_003633987.1| PREDICTED: phenylalanine ammonia-lyase-like	4.3.1.24	GO:0046274 lignin catabolic process GO:0005737 cytoplasm GO:0006570 tyrosine metabolic process GO:0010224 response to UV-B GO:0009555 pollen development GO:0080167 response to karrikin GO:0006979 response to oxidative stress GO:0009821 alkaloid biosynthetic process GO:0009819 drought recovery GO:0045548 phenylalanine ammonia-lyase activity GO:0009800 cinnamic acid biosynthetic process GO:0006559 …	Phenylalanine ammonia-lyase [Source:UniProtKB/TrEMBL;Acc:F6HEC0]	GO:0045548 phenylalanine ammonia-lyase activity GO:0016841 ammonia-lyase activity GO:0016829 lyase activity GO:0009800 cinnamic acid biosynthetic process GO:0009698 phenylpropanoid metabolic process GO:0006559 L-phenylalanine catabolic process GO:0005737 cytoplasm GO:0009058 biosynthetic process GO:0003824 catalytic activity	17.2989894569352	19.4407724021252	8.08271067506311	47.2451743322135	28.6744349220675	47.4507439107228
VIT_216s0039g01420	3256.3302	0.6633	0.1536	4.31953700213986	0.000015635689194777	0.00171799812371652		gi|225454682|ref|XP_002269871.1| PREDICTED: uncharacterized protein LOC100264930 isoform 2	-	GO:0005829 cytosol GO:0005634 nucleus GO:0009860 pollen tube growth GO:0009846 pollen germination	Putative uncharacterized protein [Source:UniProtKB/TrEMBL;Acc:F6HEC6]		2651.23031010363	2114.18399873111	2793.02557771625	3728.91180826934	3180.81410242649	5069.81541971129
VIT_216s0039g01580	2117.1421	-0.3479	0.0907	-3.8373386402848	0.000124374906067975	0.0080778228467306	NARA5	gi|225454708|ref|XP_002271653.1| PREDICTED: uncharacterized sugar kinase slr0537-like	-	GO:0005739 mitochondrion GO:0016310 phosphorylation GO:0009507 chloroplast GO:0006144 purine nucleobase metabolic process GO:0006098 pentose-phosphate shunt GO:0019288 isopentenyl diphosphate biosynthetic process. methylerythritol 4-phosphate pathway GO:0010027 thylakoid membrane organization GO:0042793 transcription from plastid promoter GO:0009902 chloroplast relocation GO:0015979 photosynthesi…	Putative uncharacterized protein [Source:UniProtKB/TrEMBL;Acc:D7T7K8]	GO:0042793 transcription from plastid promoter GO:0034660 ncRNA metabolic process GO:0019288 isopentenyl diphosphate biosynthetic process. methylerythritol 4-phosphate pathway GO:0016773 phosphotransferase activity. alcohol group as acceptor GO:0015979 photosynthesis GO:0010027 thylakoid membrane organization GO:0009902 chloroplast relocation GO:0009507 chloroplast GO:0016310 phosphorylation GO:0…	2391.7454682496	2273.59833242854	2448.16325558023	2076.48302796704	1724.56244317006	1788.29991113536
VIT_216s0039g01900	564.0943	-0.3696	0.1089	-3.39373728326125	0.000689458001356914	0.0269763055067503	KAN3	gi|225454767|ref|XP_002272637.1| PREDICTED: probable transcription factor KAN2-like	-	GO:0003677 DNA binding GO:0003700 sequence-specific DNA binding transcription factor activity GO:0005667 transcription factor complex GO:0045449 NOT_FOUND GO:0009536 plastid GO:0000785 chromatin GO:0003682 chromatin binding GO:0006355 regulation of transcription. DNA-templated GO:0009737 response to abscisic acid GO:0010162 seed dormancy process GO:0009845 seed germination GO:0009793 embryo devel…	Putative uncharacterized protein [Source:UniProtKB/TrEMBL;Acc:F6HEF0]	GO:0003682 chromatin binding GO:0003677 DNA binding GO:0048440 carpel development GO:0048481 ovule development GO:0009737 response to abscisic acid GO:0009944 polarity specification of adaxial/abaxial axis GO:0010162 seed dormancy process GO:0009845 seed germination GO:0003700 sequence-specific DNA binding transcription factor activity GO:0009793 embryo development ending in seed dormancy	602.901817739854	713.476347157994	594.528274099086	472.451743322135	535.597480865761	465.610424623967
VIT_216s0039g02350	129.5002	0.8524	0.2353	3.62276688938893	0.000291468475639481	0.0150830235038986		gi|297737347|emb|CBI26548.3| unnamed protein product	-	GO:0055114 oxidation-reduction process GO:0050662 coenzyme binding GO:0009718 anthocyanin-containing compound biosynthetic process GO:0045552 dihydrokaempferol 4-reductase activity GO:0044237 cellular metabolic process	Putative uncharacterized protein [Source:UniProtKB/TrEMBL;Acc:D7T7S7]		128.140662643965	86.511437189457	60.1712905810254	147.49712962252	164.878000801888	189.802975642891
VIT_216s0039g02550	156.07	0.5254	0.1673	3.13983916747314	0.00169040611339196	0.0480735084712483		gi|225454856|ref|XP_002274959.1| PREDICTED: uncharacterized protein LOC100247770 isoform 1	-	GO:0005634 nucleus	Putative uncharacterized protein [Source:UniProtKB/TrEMBL;Acc:F6HEH4]		143.51754216124	132.197252334451	106.871396703612	163.629628174983	191.504261800951	198.699990126152
VIT_216s0050g01110	287.5951	-0.4977	0.1304	-3.81578619361694	0.000135750012602821	0.00854000667519396		gi|225464581|ref|XP_002273669.1| PREDICTED: probable polygalacturonase-like	-	GO:0005618 cell wall GO:0005982 starch metabolic process GO:0005985 sucrose metabolic process GO:0005576 extracellular region GO:0004650 polygalacturonase activity	Putative uncharacterized protein [Source:UniProtKB/TrEMBL;Acc:F6H6C6]	GO:0004650 polygalacturonase activity GO:0005576 extracellular region GO:0016798 hydrolase activity. acting on glycosyl bonds GO:0016787 hydrolase activity GO:0005975 carbohydrate metabolic process GO:0008152 metabolic process	334.447129500748	322.716821875278	355.639269702777	261.576940814938	253.973566452598	197.217154378942
VIT_216s0050g01240	2385.3101	0.4192	0.1313	3.19352838466011	0.00140545519748073	0.0428637115551062		gi|225464598|ref|XP_002274512.1| PREDICTED: putative late blight resistance protein homolog R1B-19	-	GO:0046872 metal ion binding GO:0030001 metal ion transport	Putative uncharacterized protein [Source:UniProtKB/TrEMBL;Acc:F6H6B7]	GO:0030001 metal ion transport GO:0046872 metal ion binding	1799.09490352126	2083.07876288771	2239.80893595638	2403.74228431701	2439.37514229874	3346.76028145317
VIT_216s0050g02400	62.8966	0.9259	0.2699	3.43087950357819	0.000601627777452624	0.0245580478521501		gi|225462703|ref|XP_002267400.1| PREDICTED: ethylene-responsive transcription factor CRF4	-	GO:0009753 response to jasmonic acid GO:0003677 DNA binding GO:0003700 sequence-specific DNA binding transcription factor activity GO:0005634 nucleus GO:0005667 transcription factor complex GO:0045449 NOT_FOUND GO:0009640 photomorphogenesis GO:0006355 regulation of transcription. DNA-templated GO:0048364 root development GO:0009737 response to abscisic acid GO:0010162 seed dormancy process GO:000…	Putative uncharacterized protein [Source:UniProtKB/TrEMBL;Acc:A5B445]	GO:0006355 regulation of transcription. DNA-templated GO:0006351 transcription. DNA-templated GO:0005634 nucleus GO:0003700 sequence-specific DNA binding transcription factor activity GO:0003677 DNA binding	32.0351656609912	61.2384330666943	37.7193164836278	85.2717780630194	70.6620003436663	90.4529805798153
VIT_216s0050g02520	1403.0807	-0.3694	0.0913	-4.04729928709463	0.0000518119766008322	0.0042191255260434	SIGE	gi|225462725|ref|XP_002268709.1| PREDICTED: RNA polymerase sigma factor rpoD	-	GO:0003677 DNA binding GO:0003700 sequence-specific DNA binding transcription factor activity GO:0045893 positive regulation of transcription. DNA-templated GO:0005667 transcription factor complex GO:0045449 NOT_FOUND GO:0005739 mitochondrion GO:0009507 chloroplast GO:0006144 purine nucleobase metabolic process GO:0009658 chloroplast organization GO:0010114 response to red light GO:0010218 respon…	Putative uncharacterized protein [Source:UniProtKB/TrEMBL;Acc:E0CUJ7]	GO:2001141 regulation of RNA biosynthetic process GO:0016987 sigma factor activity GO:0001053 plastid sigma factor activity GO:0006352 DNA-templated transcription. initiation GO:0003899 DNA-directed RNA polymerase activity GO:0005739 mitochondrion GO:0010207 photosystem II assembly GO:0009637 response to blue light GO:0045893 positive regulation of transcription. DNA-templated GO:0010264 myo-inos…	1487.71309329643	1614.5561479965	1647.97489874898	1282.53363492082	1291.37365845454	1094.33278144104
VIT_216s0098g01640	75.4034	0.9203	0.268	3.43428520812707	0.000594118718464732	0.0243755817944021		gi|359490810|ref|XP_003634171.1| PREDICTED: uncharacterized protein LOC100852581	-	NA	Putative uncharacterized protein [Source:UniProtKB/TrEMBL;Acc:F6H7A1]		51.2562650575859	57.3502785862693	46.7001061225868	92.1857060140751	65.5415655361543	139.386560237748
VIT_216s0100g00400	3332.9153	0.2848	0.0891	3.19504407758434	0.00139809486390672	0.0427204529653172		gi|225455475|ref|XP_002280043.1| PREDICTED: ethylene-responsive transcription factor ERF025-like	-	GO:0003677 DNA binding GO:0003700 sequence-specific DNA binding transcription factor activity GO:0045893 positive regulation of transcription. DNA-templated GO:0005634 nucleus GO:0005667 transcription factor complex GO:0045449 NOT_FOUND	Putative uncharacterized protein [Source:UniProtKB/TrEMBL;Acc:F6HP68]	GO:0045893 positive regulation of transcription. DNA-templated GO:0006355 regulation of transcription. DNA-templated GO:0006351 transcription. DNA-templated GO:0005634 nucleus GO:0003700 sequence-specific DNA binding transcription factor activity GO:0003677 DNA binding	3035.0115947223	2954.02536650292	3022.03571350971	3420.08969312219	3473.70297341618	4092.62666229984
VIT_216s0100g00750	518.5725	1.0946	0.3477	3.14824180754721	0.0016425575678209	0.0472220582490734		gi|225455398|ref|XP_002278483.1| PREDICTED: stilbene synthase 2	2.3.1.95 | 2.3.1.74	GO:0009813 flavonoid biosynthetic process GO:0006952 defense response GO:0042967 acyl-carrier-protein biosynthetic process GO:0005835 fatty acid synthase complex GO:0006633 fatty acid biosynthetic process GO:0050350 trihydroxystilbene synthase activity GO:0004315 3-oxoacyl-[acyl-carrier-protein] synthase activity GO:0016210 naringenin-chalcone synthase activity	Putative uncharacterized protein [Source:UniProtKB/TrEMBL;Acc:F6HP49]	GO:0016747 transferase activity. transferring acyl groups other than amino-acyl groups GO:0016746 transferase activity. transferring acyl groups GO:0016740 transferase activity GO:0009058 biosynthetic process GO:0008152 metabolic process GO:0003824 catalytic activity	427.349109917622	358.68225081921	205.660082732161	545.047986808219	781.378351626339	793.317124757396
VIT_216s0100g00780	234.0277	1.2808	0.3851	3.3254605784408	0.000882725821460858	0.0312824309897221		gi|225455394|ref|XP_002278354.1| PREDICTED: stilbene synthase 5	2.3.1.95 | 2.3.1.74	GO:0005737 cytoplasm GO:0006952 defense response GO:0009805 coumarin biosynthetic process GO:0050350 trihydroxystilbene synthase activity GO:0009809 lignin biosynthetic process GO:0009811 stilbene biosynthetic process	Stilbene synthase 5 [Source:UniProtKB/Swiss-Prot;Acc:A5C9M2]	GO:0050350 trihydroxystilbene synthase activity GO:0006952 defense response GO:0006950 response to stress GO:0005737 cytoplasm GO:0016747 transferase activity. transferring acyl groups other than amino-acyl groups GO:0016746 transferase activity. transferring acyl groups GO:0016740 transferase activity GO:0009058 biosynthetic process GO:0008152 metabolic process GO:0003824 catalytic activity	185.803960833749	130.253175094239	92.5021332812778	224.702658409308	351.261827795327	419.642516460454
VIT_216s0100g00810	49.8371	1.1588	0.3275	3.53878625198382	0.000401971195704171	0.0183193804587679		gi|393717991|gb|AFN21532.1| stilbene synthase	2.3.1.95 | 2.3.1.74	GO:0006952 defense response GO:0042967 acyl-carrier-protein biosynthetic process GO:0005835 fatty acid synthase complex GO:0006633 fatty acid biosynthetic process GO:0050350 trihydroxystilbene synthase activity GO:0004315 3-oxoacyl-[acyl-carrier-protein] synthase activity	Putative uncharacterized protein [Source:UniProtKB/TrEMBL;Acc:F6HP46]	GO:0016746 transferase activity. transferring acyl groups GO:0016740 transferase activity GO:0009058 biosynthetic process GO:0008152 metabolic process GO:0003824 catalytic activity	42.9271219857282	28.1891199830815	19.7577372057098	56.463744933621	55.3006959211301	96.3843235686556
VIT_216s0100g00840	20.5369	1.5997	0.4677	3.42057614724891	0.000624886391146776	0.0253142108251934		gi|359490339|ref|XP_003634076.1| PREDICTED: stilbene synthase 4-like	2.3.1.95 | 2.3.1.74	GO:0005737 cytoplasm GO:0006952 defense response GO:0009805 coumarin biosynthetic process GO:0050350 trihydroxystilbene synthase activity GO:0009809 lignin biosynthetic process GO:0009811 stilbene biosynthetic process	Putative uncharacterized protein [Source:UniProtKB/TrEMBL;Acc:F6HP44]	GO:0016747 transferase activity. transferring acyl groups other than amino-acyl groups GO:0016746 transferase activity. transferring acyl groups GO:0016740 transferase activity GO:0009058 biosynthetic process GO:0008152 metabolic process GO:0003824 catalytic activity	17.2989894569352	8.74834758095633	3.5923158555836	24.1987478286947	33.7948697295795	35.5880579330421
VIT_216s0100g00880	92.2042	0.9324	0.2787	3.34614100450805	0.000819447134022573	0.0298724605272442		gi|359490334|ref|XP_003634074.1| PREDICTED: stilbene synthase 4-like	2.3.1.95 | 2.3.1.74	GO:0006952 defense response GO:0042967 acyl-carrier-protein biosynthetic process GO:0005835 fatty acid synthase complex GO:0006633 fatty acid biosynthetic process GO:0050350 trihydroxystilbene synthase activity GO:0004315 3-oxoacyl-[acyl-carrier-protein] synthase activity	Putative uncharacterized protein [Source:UniProtKB/TrEMBL;Acc:F6HP40]	GO:0016747 transferase activity. transferring acyl groups other than amino-acyl groups GO:0016746 transferase activity. transferring acyl groups GO:0016740 transferase activity GO:0009058 biosynthetic process GO:0008152 metabolic process GO:0003824 catalytic activity	81.3693207789176	56.378239966163	50.2924219781705	95.6426699896029	90.1196526122121	179.42312541242
VIT_216s0100g00910	295.3259	1.109	0.345	3.21455059876564	0.00130648886679184	0.0410272781553382		gi|225467656|ref|XP_002268756.1| PREDICTED: stilbene synthase 5	2.3.1.95 | 2.3.1.74	GO:0005737 cytoplasm GO:0006952 defense response GO:0009805 coumarin biosynthetic process GO:0050350 trihydroxystilbene synthase activity GO:0009809 lignin biosynthetic process GO:0009811 stilbene biosynthetic process	Putative uncharacterized protein [Source:UniProtKB/TrEMBL;Acc:F6HP38]	GO:0016747 transferase activity. transferring acyl groups other than amino-acyl groups GO:0016746 transferase activity. transferring acyl groups GO:0016740 transferase activity GO:0009058 biosynthetic process GO:0008152 metabolic process GO:0003824 catalytic activity	206.306466856783	219.680728144014	134.711844584385	282.318724668105	375.839914871385	553.097733709362
VIT_216s0100g00950	57.7855	1.0102	0.3156	3.20143222412152	0.00136746240629484	0.0423490963740963		gi|7548845|gb|AAB19887.2| stilbene synthase	-	GO:0005737 cytoplasm GO:0006952 defense response GO:0009805 coumarin biosynthetic process GO:0050350 trihydroxystilbene synthase activity GO:0009809 lignin biosynthetic process GO:0009811 stilbene biosynthetic process	Putative uncharacterized protein [Source:UniProtKB/TrEMBL;Acc:F6HP34]	GO:0016746 transferase activity. transferring acyl groups GO:0016740 transferase activity GO:0008152 metabolic process GO:0003824 catalytic activity	48.6934518047066	34.9933903238253	29.6366058085647	59.9207089091488	56.3247828826326	117.144024029597
VIT_216s0100g01020	127.3018	0.9383	0.2639	3.55525382925912	0.000377614357714395	0.0177125424750127		gi|359490317|ref|XP_003634067.1| PREDICTED: stilbene synthase 4-like	2.3.1.95 | 2.3.1.74	GO:0006952 defense response GO:0042967 acyl-carrier-protein biosynthetic process GO:0005835 fatty acid synthase complex GO:0006633 fatty acid biosynthetic process GO:0050350 trihydroxystilbene synthase activity GO:0004315 3-oxoacyl-[acyl-carrier-protein] synthase activity	Putative uncharacterized protein [Source:UniProtKB/TrEMBL;Acc:F6HP28]	GO:0016747 transferase activity. transferring acyl groups other than amino-acyl groups GO:0016746 transferase activity. transferring acyl groups GO:0016740 transferase activity GO:0009058 biosynthetic process GO:0008152 metabolic process GO:0003824 catalytic activity	101.231123488732	91.3716302899883	67.3559222921926	132.516952395233	117.770000572777	253.564912772925
VIT_216s0100g01130	88.7995	1.4288	0.2977	4.79889399712396	0.00000159544201876513	0.000332390660584808		gi|526118103|ref|NP_001267939.1| stilbene synthase 1	2.3.1.95	GO:0008610 lipid biosynthetic process GO:0005737 cytoplasm GO:0006952 defense response GO:0009805 coumarin biosynthetic process GO:0050350 trihydroxystilbene synthase activity GO:0009809 lignin biosynthetic process GO:0009811 stilbene biosynthetic process	Putative uncharacterized protein [Source:UniProtKB/TrEMBL;Acc:F6HP21]	GO:0016747 transferase activity. transferring acyl groups other than amino-acyl groups GO:0016746 transferase activity. transferring acyl groups GO:0016740 transferase activity GO:0009058 biosynthetic process GO:0008152 metabolic process GO:0003824 catalytic activity	67.2738478880815	43.7417379047816	31.4327637363565	87.5764207133713	121.866348418787	180.905961159631
VIT_216s0100g01140	108.9773	1.3419	0.2621	5.11931672270494	0.000000306644607364794	0.0000910961628027042		gi|225470713|ref|XP_002263881.1| PREDICTED: stilbene synthase 1	2.3.1.95 | 2.3.1.74	GO:0005737 cytoplasm GO:0006952 defense response GO:0009805 coumarin biosynthetic process GO:0050350 trihydroxystilbene synthase activity GO:0009809 lignin biosynthetic process GO:0009811 stilbene biosynthetic process	Putative uncharacterized protein [Source:UniProtKB/TrEMBL;Acc:F6HP20]	GO:0016747 transferase activity. transferring acyl groups other than amino-acyl groups GO:0016746 transferase activity. transferring acyl groups GO:0016740 transferase activity GO:0009058 biosynthetic process GO:0008152 metabolic process GO:0003824 catalytic activity	80.7286174656978	60.266394446588	42.2097113031073	108.318204566538	157.709392071371	204.631333114992
VIT_216s0100g01160	83.9772	0.888	0.2584	3.43675466795567	0.000588728599356053	0.024278622598637	VINST1	gi|359490304|ref|XP_003634063.1| PREDICTED: stilbene synthase 1-like	2.3.1.95 | 2.3.1.74	GO:0008610 lipid biosynthetic process GO:0005737 cytoplasm GO:0006952 defense response GO:0009805 coumarin biosynthetic process GO:0050350 trihydroxystilbene synthase activity GO:0009809 lignin biosynthetic process GO:0009811 stilbene biosynthetic process	Stilbene synthase 1 [Source:UniProtKB/Swiss-Prot;Acc:P28343]	GO:0050350 trihydroxystilbene synthase activity GO:0006952 defense response GO:0006950 response to stress GO:0005737 cytoplasm GO:0016747 transferase activity. transferring acyl groups other than amino-acyl groups GO:0016746 transferase activity. transferring acyl groups GO:0016740 transferase activity GO:0009058 biosynthetic process GO:0008152 metabolic process GO:0003824 catalytic activity	73.6808810202797	57.3502785862693	44.0058692308991	79.5101714371398	105.480957034748	143.835067479378
VIT_216s0100g01170	43.0444	1.2923	0.3531	3.65993233134108	0.000252281862019061	0.0135805352222755		gi|225470709|ref|XP_002263722.1| PREDICTED: stilbene synthase 1	2.3.1.95 | 2.3.1.74	GO:0009813 flavonoid biosynthetic process GO:0009805 coumarin biosynthetic process GO:0042967 acyl-carrier-protein biosynthetic process GO:0005835 fatty acid synthase complex GO:0006633 fatty acid biosynthetic process GO:0050350 trihydroxystilbene synthase activity GO:0009809 lignin biosynthetic process GO:0009811 stilbene biosynthetic process GO:0004315 3-oxoacyl-[acyl-carrier-protein] synthase …	Putative uncharacterized protein [Source:UniProtKB/TrEMBL;Acc:F6HP17]	GO:0016747 transferase activity. transferring acyl groups other than amino-acyl groups GO:0016746 transferase activity. transferring acyl groups GO:0016740 transferase activity GO:0009058 biosynthetic process GO:0008152 metabolic process GO:0003824 catalytic activity	35.8793855403101	21.3848496423377	16.1654213501262	41.4835677063338	57.348869844135	86.004473338185
VIT_216s0100g01260	1201.4082	-0.2575	0.0759	-3.39163888562337	0.000694759415791459	0.0270625205461114	MBD13	gi|359490294|ref|XP_002263477.2| PREDICTED: uncharacterized protein LOC100263513	-	GO:0005634 nucleus GO:0003723 RNA binding GO:0003964 RNA-directed DNA polymerase activity GO:0006278 RNA-dependent DNA replication GO:0008327 methyl-CpG binding	Putative uncharacterized protein [Source:UniProtKB/TrEMBL;Acc:F6HP11]	GO:0008327 methyl-CpG binding GO:0008150 biological_process GO:0005634 nucleus GO:0003677 DNA binding	1301.90913246268	1283.09097854026	1341.72997206048	1109.68543614443	1116.25478803763	1055.77905201358
VIT_217s0000g00430	16181.6255	-0.2938	0.0829	-3.5429319255737	0.000395704833927984	0.0181888164638187		gi|225456461|ref|XP_002284464.1| PREDICTED: transcription factor bHLH137	-	GO:0003677 DNA binding GO:0003700 sequence-specific DNA binding transcription factor activity GO:0005634 nucleus GO:0005667 transcription factor complex GO:0045449 NOT_FOUND GO:0006355 regulation of transcription. DNA-templated GO:0009739 response to gibberellin GO:0046983 protein dimerization activity GO:0016132 brassinosteroid biosynthetic process	Putative uncharacterized protein [Source:UniProtKB/TrEMBL;Acc:D7SH59]	GO:0046983 protein dimerization activity GO:0006355 regulation of transcription. DNA-templated GO:0003700 sequence-specific DNA binding transcription factor activity GO:0003677 DNA binding	18858.4613213123	16979.5706160161	17631.9842981682	14248.4531858005	15066.3673776235	14304.9164533357
VIT_217s0000g00940	85.5447	0.9937	0.2644	3.75802183303865	0.000171261941019793	0.01025143305164		gi|296088814|emb|CBI38264.3| unnamed protein product	-	NA	Putative uncharacterized protein [Source:UniProtKB/TrEMBL;Acc:D7U695]	GO:0005515 protein binding	65.9924412616418	72.9028965079694	32.3308427002524	132.516952395233	98.3123483042314	111.212681040756
VIT_217s0000g01280	546.9724	0.3403	0.1073	3.17002921149209	0.00152423613237959	0.0449481544772671	WRKY75	gi|526118220|ref|NP_001268218.1| WRKY-type DNA binding protein 1	-	GO:0003700 sequence-specific DNA binding transcription factor activity GO:0005667 transcription factor complex GO:0045449 NOT_FOUND GO:0009723 response to ethylene GO:0043565 sequence-specific DNA binding GO:0019375 galactolipid biosynthetic process GO:0016036 cellular response to phosphate starvation GO:0048527 lateral root development GO:0042631 cellular response to water deprivation GO:0043620…	WRKY-type DNA binding protein 1 [Source:UniProtKB/TrEMBL;Acc:Q5IZC7]	GO:0043565 sequence-specific DNA binding GO:0006355 regulation of transcription. DNA-templated GO:0003700 sequence-specific DNA binding transcription factor activity	465.150605397592	435.473301807604	548.726246940395	616.491908969127	628.78939436248	587.202955895194
VIT_217s0000g01830	1056.384	0.2996	0.0903	3.31688715365667	0.000910263742406646	0.0320229187624724	NPX1	gi|359491054|ref|XP_002279401.2| PREDICTED: LOW QUALITY PROTEIN: transcription factor GTE10-like	-	GO:0003677 DNA binding GO:0016310 phosphorylation GO:0009507 chloroplast GO:0010200 response to chitin GO:0005515 protein binding GO:0045892 negative regulation of transcription. DNA-templated GO:0042967 acyl-carrier-protein biosynthetic process GO:0016301 kinase activity GO:0004402 histone acetyltransferase activity GO:0016573 histone acetylation GO:0000123 histone acetyltransferase complex	Putative uncharacterized protein [Source:UniProtKB/TrEMBL;Acc:F6GSS8]	GO:0045892 negative regulation of transcription. DNA-templated GO:0010200 response to chitin GO:0005515 protein binding	1015.51475145342	900.107762218396	925.021332812778	1256.03024444177	1156.19417953622	1085.43576695778
VIT_217s0000g02020	880.9603	0.3564	0.0951	3.74831731283282	0.000178024938006401	0.0104298684795965		gi|225456219|ref|XP_002282972.1| PREDICTED: uncharacterized protein LOC100264712	-	GO:0016021 integral component of membrane GO:0016023 cytoplasmic membrane-bounded vesicle GO:0005783 endoplasmic reticulum GO:0005739 mitochondrion GO:0006886 intracellular protein transport	Putative uncharacterized protein [Source:UniProtKB/TrEMBL;Acc:F6GSP2]	GO:0016021 integral component of membrane GO:0006886 intracellular protein transport GO:0005783 endoplasmic reticulum	728.479667130939	794.155552626813	793.901804083976	943.751165319094	923.726439275174	1101.74696017709
VIT_217s0000g02710	64.8815	-1.0608	0.2374	-4.46929090316732	0.00000784793359454714	0.00101529476390101		gi|297734293|emb|CBI15540.3| unnamed protein product	-	GO:0003677 DNA binding GO:0003700 sequence-specific DNA binding transcription factor activity GO:0005667 transcription factor complex GO:0045449 NOT_FOUND GO:0000785 chromatin GO:0003682 chromatin binding GO:0006355 regulation of transcription. DNA-templated GO:0009688 abscisic acid biosynthetic process	Putative uncharacterized protein [Source:UniProtKB/TrEMBL;Acc:F6GSJ5]		83.9321340317969	92.3436689100946	88.0117384617983	43.7882103566857	47.1080002291109	34.105222185832
VIT_217s0000g03210	432.2982	0.5028	0.1424	3.52990850821742	0.000415703395241247	0.0188381747640115		gi|225456024|ref|XP_002279751.1| PREDICTED: uncharacterized protein LOC100245764	-	GO:0008270 zinc ion binding GO:0005634 nucleus	Putative uncharacterized protein [Source:UniProtKB/TrEMBL;Acc:F6GTP6]	GO:0046872 metal ion binding GO:0008270 zinc ion binding GO:0005515 protein binding	367.122998474959	324.66089911549	378.091243800174	503.564419101885	403.49026283195	616.859670839396
VIT_217s0000g03510	289.0753	0.4694	0.1308	3.58883105722683	0.000332163997796773	0.0164637960531163		gi|225455972|ref|XP_002278538.1| PREDICTED: G-type lectin S-receptor-like serine/threonine-protein kinase B120	2.7.11.1	GO:0005886 plasma membrane GO:0005829 cytosol GO:0005524 ATP binding GO:0009069 serine family amino acid metabolic process GO:0016023 cytoplasmic membrane-bounded vesicle GO:0005634 nucleus GO:0005739 mitochondrion GO:0000186 activation of MAPKK activity GO:0004709 MAP kinase kinase kinase activity GO:0007178 transmembrane receptor protein serine/threonine kinase signaling pathway GO:0046777 prot…	Putative uncharacterized protein [Source:UniProtKB/TrEMBL;Acc:D7SJ08]	GO:0016772 transferase activity. transferring phosphorus-containing groups GO:0006468 protein phosphorylation GO:0005524 ATP binding GO:0004674 protein serine/threonine kinase activity GO:0004672 protein kinase activity	209.509983422882	276.058968110177	243.379399215789	328.411577675142	325.659653757766	351.432072088791
VIT_217s0000g03790	1164.1037	0.3977	0.1188	3.34839992162325	0.000812796302649795	0.029769128509379		gi|225455914|ref|XP_002276499.1| PREDICTED: uncharacterized protein LOC100255921	-	NA	Putative uncharacterized protein [Source:UniProtKB/TrEMBL;Acc:F6GTK4]		908.51729814571	1020.64055111157	1088.47170424183	1538.34896910988	1317.9999194536	1110.64397466035
VIT_217s0000g04750	5130.1008	0.4156	0.0959	4.33472336909137	0.0000145943531690509	0.00162585148290218		gi|225455734|ref|XP_002268089.1| PREDICTED: UDP-glycosyltransferase 89B1-like	-	GO:0009813 flavonoid biosynthetic process GO:0005634 nucleus GO:0006281 DNA repair GO:0047213 anthocyanidin 3-O-glucosyltransferase activity GO:0080046 quercetin 4'-O-glucosyltransferase activity GO:0080044 quercetin 7-O-glucosyltransferase activity GO:0080043 quercetin 3-O-glucosyltransferase activity GO:0006310 DNA recombination GO:0009062 fatty acid catabolic process	Putative uncharacterized protein [Source:UniProtKB/TrEMBL;Acc:F6GTF4]	GO:0016758 transferase activity. transferring hexosyl groups GO:0016757 transferase activity. transferring glycosyl groups GO:0016740 transferase activity GO:0008152 metabolic process	4094.73487478789	4775.62574058205	4317.96365841149	5702.83823829572	5458.38350480785	6431.05863565014
VIT_217s0000g05030	6083.0394	0.4756	0.126	3.77400164660152	0.000160649698980501	0.00983642164521068		gi|225456550|ref|XP_002263490.1| PREDICTED: UDP-arabinopyranose mutase 1	5.4.99.30	GO:0005618 cell wall GO:0005829 cytosol GO:0016020 membrane GO:0005794 Golgi apparatus GO:0009506 plasmodesma GO:0030244 cellulose biosynthetic process GO:0071555 cell wall organization GO:0008466 glycogenin glucosyltransferase activity GO:0033356 UDP-L-arabinose metabolic process GO:0052691 UDP-arabinopyranose mutase activity	Putative uncharacterized protein [Source:UniProtKB/TrEMBL;Acc:F6GTE2]	GO:0052691 UDP-arabinopyranose mutase activity GO:0033356 UDP-L-arabinose metabolic process GO:0030054 cell junction GO:0008466 glycogenin glucosyltransferase activity GO:0071555 cell wall organization GO:0016866 intramolecular transferase activity GO:0005618 cell wall GO:0030244 cellulose biosynthetic process GO:0016758 transferase activity. transferring hexosyl groups GO:0005794 Golgi apparatus…	5475.45051477661	4453.88095732688	5336.38520346944	8074.3155255078	5870.06646333182	7288.13769753758
VIT_217s0000g05050	409.2766	0.4646	0.1458	3.18731507087123	0.00143600253912729	0.0435047681276145		gi|359490891|ref|XP_003634184.1| PREDICTED: LOW QUALITY PROTEIN: COBRA-like protein 4-like	-	GO:0005774 vacuolar membrane GO:0010089 xylem development GO:0009697 salicylic acid biosynthetic process GO:0045492 xylan biosynthetic process GO:0010413 glucuronoxylan metabolic process GO:0009627 systemic acquired resistance GO:0016049 cell growth GO:0009531 secondary cell wall GO:0031225 anchored component of membrane GO:0009834 plant-type secondary cell wall biogenesis GO:0009830 cell wall mo…	Putative uncharacterized protein [Source:UniProtKB/TrEMBL;Acc:D7SIM1]	GO:0009627 systemic acquired resistance GO:0009697 salicylic acid biosynthetic process	426.067703291183	303.276049473153	300.856452905127	454.01460211932	532.525219981253	438.919381174186
VIT_217s0000g05320	135.5307	-0.556	0.1751	-3.17538578918942	0.00149637413649336	0.0446186503673355		gi|225456596|ref|XP_002266065.1| PREDICTED: uncharacterized protein LOC100251925	-	GO:0016926 protein desumoylation	Putative uncharacterized protein [Source:UniProtKB/TrEMBL;Acc:F6GTC8]		140.954728908361	163.302488177851	180.513871743076	97.9473126399548	117.770000572777	112.695516787967
VIT_217s0000g05360	107.7542	0.6163	0.192	3.21000542301037	0.00132732468083267	0.0413734362565436		gi|225456602|ref|XP_002267507.1| PREDICTED: germin-like protein subfamily T member 2-like	-	GO:0048046 apoplast GO:0055114 oxidation-reduction process GO:0005524 ATP binding GO:0016023 cytoplasmic membrane-bounded vesicle GO:0045735 nutrient reservoir activity GO:0030145 manganese ion binding GO:0015706 nitrate transport GO:0010106 cellular response to iron ion starvation GO:0010167 response to nitrate GO:0006826 iron ion transport GO:0006801 superoxide metabolic process GO:0004784 supe…	Putative uncharacterized protein [Source:UniProtKB/TrEMBL;Acc:F6GTC6]	GO:0030272 5-formyltetrahydrofolate cyclo-ligase activity GO:0009396 folic acid-containing compound biosynthetic process GO:0045735 nutrient reservoir activity GO:0030145 manganese ion binding GO:0005576 extracellular region GO:0046872 metal ion binding GO:0005524 ATP binding	87.135650597896	99.1479392508384	69.1520802199844	119.841417818298	139.275826764328	131.972381501698
VIT_217s0000g05410	355.0991	0.4265	0.1297	3.2882395812609	0.00100816006303632	0.0337129713585818		gi|225456612|ref|XP_002268372.1| PREDICTED: probable beta-1.3-galactosyltransferase 19-like	-	GO:0016021 integral component of membrane GO:0005739 mitochondrion GO:0005802 trans-Golgi network GO:0005794 Golgi apparatus GO:0005768 endosome GO:0009507 chloroplast GO:0006486 protein glycosylation GO:0030206 chondroitin sulfate biosynthetic process GO:0030246 carbohydrate binding GO:0007020 microtubule nucleation GO:0047220 galactosylxylosylprotein 3-beta-galactosyltransferase activity	Putative uncharacterized protein [Source:UniProtKB/TrEMBL;Acc:F6GTC3]	GO:0030246 carbohydrate binding GO:0016757 transferase activity. transferring glycosyl groups GO:0008378 galactosyltransferase activity GO:0006486 protein glycosylation GO:0005794 Golgi apparatus GO:0016020 membrane GO:0016021 integral component of membrane GO:0016740 transferase activity	296.004930707558	293.55566327209	319.716111146941	482.822635248718	357.406349564341	381.088787032992
VIT_217s0000g06190	1894.8062	0.4956	0.1204	4.11476773885139	0.0000387569465460024	0.00341614800269764		gi|526118134|ref|NP_001267946.1| R2R3 Myb30 transcription factor	-	GO:0046686 response to cadmium ion GO:0009414 response to water deprivation GO:0009753 response to jasmonic acid GO:0003677 DNA binding GO:0003700 sequence-specific DNA binding transcription factor activity GO:0005634 nucleus GO:0009733 response to auxin GO:0005667 transcription factor complex GO:0045449 NOT_FOUND GO:0009723 response to ethylene GO:0000785 chromatin GO:0003682 chromatin binding G…	Putative uncharacterized protein [Source:UniProtKB/TrEMBL;Acc:F6GT80]	GO:0003682 chromatin binding GO:0003677 DNA binding	1521.67036889708	1727.31262792882	1468.3591059698	2561.61030586611	1830.04340020481	2259.84167874817
VIT_217s0000g07200	1071.2977	-0.3168	0.0818	-3.87314736315292	0.000107438819449504	0.00721143741258974		gi|83715794|emb|CAI54278.1| flavonoid-3'-hydroxylase	1.14.13.21	GO:0055114 oxidation-reduction process GO:0009055 electron carrier activity GO:0005506 iron ion binding GO:0020037 heme binding GO:0010224 response to UV-B GO:0009744 response to sucrose GO:0019825 oxygen binding GO:0009718 anthocyanin-containing compound biosynthetic process GO:0016711 flavonoid 3'-monooxygenase activity	Putative uncharacterized protein [Source:UniProtKB/TrEMBL;Acc:D7SI22]	GO:0004497 monooxygenase activity GO:0016705 oxidoreductase activity. acting on paired donors. with incorporation or reduction of molecular oxygen GO:0009055 electron carrier activity GO:0046872 metal ion binding GO:0020037 heme binding GO:0005506 iron ion binding GO:0055114 oxidation-reduction process GO:0016491 oxidoreductase activity	1175.04987644516	1161.58615102698	1228.57202260959	893.049027011352	992.340265695835	977.188757411447
VIT_217s0000g07470	986.2844	-0.3659	0.1	-3.65908051921532	0.000253121807222315	0.0135805352222755		gi|225457188|ref|XP_002280600.1| PREDICTED: microtubule-associated protein TORTIFOLIA1-like	-	GO:0005739 mitochondrion GO:0009507 chloroplast	Putative uncharacterized protein [Source:UniProtKB/TrEMBL;Acc:F6GSY3]	GO:0008150 biological_process GO:0005488 binding	1247.449350839	1048.82967109465	1035.48504537197	898.810633637232	887.88339562259	799.248467746237
VIT_217s0000g07730	430.9116	0.4761	0.1494	3.1866962251479	0.00143907833072886	0.0435047681276145		gi|225457140|ref|XP_002283638.1| PREDICTED: U-box domain-containing protein 38-like	-	GO:0005634 nucleus GO:0016567 protein ubiquitination GO:0005871 kinesin complex GO:0004842 ubiquitin-protein transferase activity GO:0000151 ubiquitin ligase complex GO:0019894 kinesin binding GO:0070696 transmembrane receptor protein serine/threonine kinase binding	Putative uncharacterized protein [Source:UniProtKB/TrEMBL;Acc:F6GSV2]	GO:0004842 ubiquitin-protein transferase activity GO:0000151 ubiquitin ligase complex GO:0016567 protein ubiquitination GO:0005515 protein binding GO:0005488 binding	280.628051190283	421.864761126116	381.683559655758	435.577460916505	557.103307057311	508.61266129306
VIT_217s0000g08370	3366.8509	0.557	0.1309	4.25601253762733	0.0000208105041905795	0.0020996359007879		gi|297733785|emb|CBI15032.3| unnamed protein product	-	GO:0003950 NAD+ ADP-ribosyltransferase activity	Putative uncharacterized protein [Source:UniProtKB/TrEMBL;Acc:D7SHS2]	GO:0003950 NAD+ ADP-ribosyltransferase activity	2826.14231461264	2147.23331181473	3200.75342732499	4354.62228783987	3965.26471493733	3707.08936802522
VIT_217s0000g09030	57.7718	-0.786	0.2504	-3.1393983185202	0.00169295156504184	0.0480735084712483		gi|225456928|ref|XP_002278135.1| PREDICTED: putative disease resistance protein At1g58400-like	-	GO:0005886 plasma membrane GO:0005739 mitochondrion GO:0043531 ADP binding GO:0004721 phosphoprotein phosphatase activity GO:0006470 protein dephosphorylation GO:0009626 plant-type hypersensitive response			76.243694273159	60.266394446588	82.6232646784229	41.4835677063338	43.0116523831012	43.0022366690925
VIT_217s0000g09380	535.7911	-0.3364	0.1017	-3.30715385039759	0.000942491132243855	0.0327857699855489	WNK3	gi|225456878|ref|XP_002277287.1| PREDICTED: probable serine/threonine-protein kinase WNK2	-	GO:0055114 oxidation-reduction process GO:0005524 ATP binding GO:0009069 serine family amino acid metabolic process GO:0009055 electron carrier activity GO:0005506 iron ion binding GO:0020037 heme binding GO:0016705 oxidoreductase activity. acting on paired donors. with incorporation or reduction of molecular oxygen GO:0000186 activation of MAPKK activity GO:0004709 MAP kinase kinase kinase activ…	Putative uncharacterized protein [Source:UniProtKB/TrEMBL;Acc:F6GTR4]	GO:0016772 transferase activity. transferring phosphorus-containing groups GO:0016301 kinase activity GO:0006468 protein phosphorylation GO:0005524 ATP binding GO:0004674 protein serine/threonine kinase activity GO:0004672 protein kinase activity	622.763620449668	595.859674125137	573.872457929481	518.544596329172	432.164697754017	471.541767612807
VIT_217s0119g00110	608.3112	0.7517	0.12	6.26385793046046	3.7556767063832e-10	0.000000502071381031661		gi|225462636|ref|XP_002266003.1| PREDICTED: GEM-like protein 4-like isoform 1	-	NA	Putative uncharacterized protein [Source:UniProtKB/TrEMBL;Acc:F6HW67]		417.738560219325	482.131155572704	458.918350550805	712.13457895873	675.897394591591	903.046970050943
VIT_217s0119g00120	99.3284	0.8769	0.2096	4.18336262576706	0.0000287228682251397	0.00263298429752967		gi|225462634|ref|XP_002265965.1| PREDICTED: miraculin	-	GO:0008233 peptidase activity GO:0006508 proteolysis GO:0004866 endopeptidase inhibitor activity GO:0010951 negative regulation of endopeptidase activity	Putative uncharacterized protein [Source:UniProtKB/TrEMBL;Acc:D7TY88]	GO:0010951 negative regulation of endopeptidase activity GO:0004866 endopeptidase inhibitor activity	76.8843975863788	77.7630896085007	54.78281679765	147.49712962252	108.553217919255	130.489545754488
VIT_218s0001g00860	1436.0266	-0.5701	0.1282	-4.44769802274059	0.00000867954322107488	0.00108779087775377	NRPB1	gi|225459758|ref|XP_002285900.1| PREDICTED: DNA-directed RNA polymerase II subunit RPB1-like	2.7.7.48 | 2.7.7.6	GO:0003677 DNA binding GO:0009507 chloroplast GO:0006144 purine nucleobase metabolic process GO:0009506 plasmodesma GO:0016758 transferase activity. transferring hexosyl groups GO:0010228 vegetative to reproductive phase transition of meristem GO:0005773 vacuole GO:0005730 nucleolus GO:0016926 protein desumoylation GO:0050665 hydrogen peroxide biosynthetic process GO:0003899 DNA-directed RNA poly…	DNA-directed RNA polymerase [Source:UniProtKB/TrEMBL;Acc:F6H0D9]	GO:0050665 hydrogen peroxide biosynthetic process GO:0005665 DNA-directed RNA polymerase II. core complex GO:0016926 protein desumoylation GO:0003899 DNA-directed RNA polymerase activity GO:0006366 transcription from RNA polymerase II promoter GO:0031047 gene silencing by RNA GO:0000394 RNA splicing. via endonucleolytic cleavage and ligation GO:0005773 vacuole GO:0010228 vegetative to reproductiv…	1642.12259178241	1842.01318510136	1668.63071491858	1037.08919265834	1435.76992002638	990.534279136338
VIT_218s0001g01130	21244.0461	-0.3411	0.1061	-3.21446507021094	0.00130687814096608	0.0410272781553382	ATEXPA11	gi|225459728|ref|XP_002285891.1| PREDICTED: expansin-A11	-	GO:0005618 cell wall GO:0016020 membrane GO:0009831 plant-type cell wall modification involved in multidimensional cell growth GO:0009828 plant-type cell wall loosening GO:0009826 unidimensional cell growth GO:0005576 extracellular region	Putative uncharacterized protein [Source:UniProtKB/TrEMBL;Acc:E0CQY0]	GO:0009828 plant-type cell wall loosening GO:0009831 plant-type cell wall modification involved in multidimensional cell growth GO:0009826 unidimensional cell growth GO:0009664 plant-type cell wall organization GO:0005618 cell wall GO:0005576 extracellular region GO:0016020 membrane	26769.8658329507	23085.9172275236	21372.4831827947	19307.1438033228	17775.0773907973	19153.7893467127
VIT_218s0001g01800	488.1205	-0.3429	0.104	-3.29630161532708	0.000979667770423682	0.0334379369641207	CSTF64	gi|359495190|ref|XP_002264617.2| PREDICTED: uncharacterized protein LOC100256296	-	GO:0000166 nucleotide binding GO:0045892 negative regulation of transcription. DNA-templated GO:0003729 mRNA binding GO:0035196 production of miRNAs involved in gene silencing by miRNA GO:0006470 protein dephosphorylation GO:0000398 mRNA splicing. via spliceosome GO:0048589 developmental growth GO:0030422 production of siRNA involved in RNA interference GO:0031123 RNA 3'-end processing	Putative uncharacterized protein [Source:UniProtKB/TrEMBL;Acc:F6HJC7]	GO:0031123 RNA 3'-end processing GO:0003729 mRNA binding GO:0045892 negative regulation of transcription. DNA-templated GO:0048589 developmental growth GO:0000166 nucleotide binding GO:0003723 RNA binding GO:0003676 nucleic acid binding GO:0005515 protein binding	504.874210817221	543.369588639399	590.935958243503	454.01460211932	418.851567254486	416.676844966034
VIT_218s0001g03620	387.9504	0.5814	0.1485	3.91563283040702	0.0000901673843221818	0.00637209330086537		gi|225460061|ref|XP_002271497.1| PREDICTED: probable protein phosphatase 2C 2-like	3.1.3.16	GO:0009507 chloroplast GO:0045892 negative regulation of transcription. DNA-templated GO:0046872 metal ion binding GO:0008287 protein serine/threonine phosphatase complex GO:0045927 positive regulation of growth GO:0010628 positive regulation of gene expression GO:0044387 negative regulation of protein kinase activity by regulation of protein phosphorylation GO:0033192 calmodulin-dependent protei…	Putative uncharacterized protein [Source:UniProtKB/TrEMBL;Acc:F6HMX9]	GO:0008152 metabolic process GO:0003824 catalytic activity	296.645634020778	357.710212199103	276.608320879937	414.835677063338	406.562523716457	575.340269917514
VIT_218s0001g04340	2032.1465	-0.3038	0.0762	-3.98456011240831	0.000067605242404105	0.00511567593701251		gi|225459425|ref|XP_002285823.1| PREDICTED: serine hydroxymethyltransferase 1-like	2.1.2.1	GO:0032259 methylation GO:0046686 response to cadmium ion GO:0006544 glycine metabolic process GO:0006563 L-serine metabolic process GO:0008168 methyltransferase activity GO:0009055 electron carrier activity GO:0020037 heme binding GO:0030170 pyridoxal phosphate binding GO:0004372 glycine hydroxymethyltransferase activity GO:0035999 tetrahydrofolate interconversion	Putative uncharacterized protein [Source:UniProtKB/TrEMBL;Acc:F6H0N8]	GO:0006563 L-serine metabolic process GO:0004372 glycine hydroxymethyltransferase activity GO:0006544 glycine metabolic process GO:0030170 pyridoxal phosphate binding GO:0003824 catalytic activity	2267.44902548496	2304.70356827194	2165.26838195302	1752.6807355926	1912.9944440865	1789.78274688257
VIT_218s0001g05220	2429.4391	0.499	0.0912	5.47120956158097	4.46974382956719e-08	0.000017488690369248		gi|225459348|ref|XP_002285804.1| PREDICTED: uncharacterized WD repeat-containing protein C2A9.03	-	GO:0005737 cytoplasm GO:0006499 N-terminal protein myristoylation GO:0080008 Cul4-RING E3 ubiquitin ligase complex GO:0005834 heterotrimeric G-protein complex	Putative uncharacterized protein [Source:UniProtKB/TrEMBL;Acc:F6H0V9]	GO:0005515 protein binding	2043.20286585802	1851.73357130242	2146.4087237112	3042.12829846448	2884.85297055229	2608.30807934254
VIT_218s0001g05250	1672.8325	0.4875	0.1487	3.27763530072547	0.00104680548662104	0.0346959785462289		gi|225459344|ref|XP_002285802.1| PREDICTED: ethylene-responsive transcription factor RAP2-4-like isoform 1	-	GO:0009873 ethylene-activated signaling pathway GO:0003700 sequence-specific DNA binding transcription factor activity GO:0005634 nucleus GO:0005667 transcription factor complex GO:0045449 NOT_FOUND GO:0006355 regulation of transcription. DNA-templated GO:0043565 sequence-specific DNA binding GO:0009736 cytokinin-activated signaling pathway GO:0045595 regulation of cell differentiation GO:0010017…	Putative uncharacterized protein [Source:UniProtKB/TrEMBL;Acc:F6H0W0]	GO:0006355 regulation of transcription. DNA-templated GO:0006351 transcription. DNA-templated GO:0005634 nucleus GO:0003700 sequence-specific DNA binding transcription factor activity GO:0003677 DNA binding	1138.52978759163	1814.79610373839	1226.7758646818	1827.58162172904	1879.19957435692	2150.11183345463
VIT_218s0001g05310	349.7408	0.6474	0.1616	4.00688684838637	0.0000615243190130383	0.00479113167770466		gi|225459338|ref|XP_002284195.1| PREDICTED: F-box protein At1g78100-like	-	GO:0005634 nucleus GO:0009733 response to auxin GO:0009506 plasmodesma GO:0010540 basipetal auxin transport GO:0009736 cytokinin-activated signaling pathway GO:0009741 response to brassinosteroid GO:0010541 acropetal auxin transport	Putative uncharacterized protein [Source:UniProtKB/TrEMBL;Acc:F6H0W1]	GO:0005515 protein binding	296.645634020778	267.310620529221	254.15634678254	551.961914759274	393.249393216926	335.12087886948
VIT_218s0001g05710	304.8489	0.3906	0.1129	3.45943233609339	0.000541315264905221	0.0226730534715654		gi|302141961|emb|CBI19164.3| unnamed protein product	-	GO:0005886 plasma membrane GO:0016787 hydrolase activity GO:0008152 metabolic process	Putative uncharacterized protein [Source:UniProtKB/TrEMBL;Acc:E0CRL0]	GO:0016787 hydrolase activity GO:0008152 metabolic process GO:0003824 catalytic activity	273.580314744865	261.478388808584	255.054425746436	337.63014827655	341.020958180303	360.329086572051
VIT_218s0001g06030	267.3971	0.6777	0.1706	3.97332065169783	0.0000708775308655105	0.00526396921363203		gi|225459260|ref|XP_002285775.1| PREDICTED: uncharacterized protein LOC100260784 isoform 1	-	GO:0016020 membrane GO:0009505 plant-type cell wall	Putative uncharacterized protein [Source:UniProtKB/TrEMBL;Acc:F6H0R3]		148.643168666999	222.596844004333	247.869794035269	303.060508521272	330.780088565279	351.432072088791
VIT_218s0001g06070	8643.7177	-0.5675	0.1135	-5.00184877629708	0.000000567831253003116	0.000144589666042476		gi|225460147|ref|XP_002278002.1| PREDICTED: uncharacterized protein LOC100244818	-	NA	Putative uncharacterized protein [Source:UniProtKB/TrEMBL;Acc:D7TLG0]		10245.4866816982	9298.52143993647	11419.0740259364	7208.92221030067	6062.59481209427	7627.70708364868
VIT_218s0001g06180	1170.0955	0.4853	0.0868	5.59118358368862	2.25526973308371e-08	0.0000103551498169143		gi|302141983|emb|CBI19186.3| unnamed protein product	-	GO:0016020 membrane GO:0009505 plant-type cell wall	Putative uncharacterized protein [Source:UniProtKB/TrEMBL;Acc:F6H0X0]		895.062528568093	1013.83628077083	1020.21770298574	1426.57380056781	1359.9874848752	1304.89545754488
VIT_218s0001g06270	1630.6183	0.4871	0.1078	4.51962361888121	0.00000619496667625373	0.000879465977172234		gi|302141987|emb|CBI19190.3| unnamed protein product	-	GO:0005829 cytosol GO:0032259 methylation GO:0016757 transferase activity. transferring glycosyl groups GO:0008168 methyltransferase activity GO:0010200 response to chitin GO:0006355 regulation of transcription. DNA-templated GO:0016772 transferase activity. transferring phosphorus-containing groups GO:0052542 defense response by callose deposition GO:0007166 cell surface receptor signaling pathw…	Putative uncharacterized protein [Source:UniProtKB/TrEMBL;Acc:E0CRN6]	GO:0007166 cell surface receptor signaling pathway GO:0052542 defense response by callose deposition GO:0010200 response to chitin GO:0016757 transferase activity. transferring glycosyl groups GO:0005829 cytosol GO:0006355 regulation of transcription. DNA-templated GO:0016772 transferase activity. transferring phosphorus-containing groups GO:0005515 protein binding	1487.07238998321	1126.59276070315	1457.58215840305	1967.01250207533	1860.76600904988	1884.68423470402
VIT_218s0001g06560	11245.3744	0.4543	0.1444	3.14587777404171	0.00165589190710587	0.0475202468225266		gi|225459205|ref|XP_002285739.1| PREDICTED: uncharacterized protein LOC100266097	-	GO:0004683 calmodulin-dependent protein kinase activity GO:0006468 protein phosphorylation GO:0005524 ATP binding GO:0009069 serine family amino acid metabolic process GO:0008270 zinc ion binding GO:0016126 sterol biosynthetic process GO:0016132 brassinosteroid biosynthetic process GO:0006084 acetyl-CoA metabolic process GO:0031225 anchored component of membrane GO:0010075 regulation of meristem …	Putative uncharacterized protein [Source:UniProtKB/TrEMBL;Acc:A5BMY8]	GO:0031225 anchored component of membrane GO:0006084 acetyl-CoA metabolic process GO:0016132 brassinosteroid biosynthetic process GO:0016126 sterol biosynthetic process GO:0010075 regulation of meristem growth	7917.17084145736	9875.91238027959	10674.5665648667	12186.9503350607	11114.4157931857	15703.2305629548
VIT_218s0001g06910	333.3856	-0.5804	0.1429	-4.06051174684044	0.0000489652734923166	0.00400765774165175		gi|225459174|ref|XP_002285719.1| PREDICTED: purine permease 3-like	-	GO:0009507 chloroplast GO:0005887 integral component of plasma membrane GO:0006863 purine nucleobase transport GO:0010184 cytokinin transport GO:0015860 purine nucleoside transmembrane transport GO:0015211 purine nucleoside transmembrane transporter activity GO:0051174 regulation of phosphorus metabolic process GO:0005345 purine nucleobase transmembrane transporter activity	Putative uncharacterized protein [Source:UniProtKB/TrEMBL;Acc:F6H0Z3]	GO:0016020 membrane GO:0016021 integral component of membrane	355.590338837002	403.396027344097	443.651008164575	288.080331293985	299.033392758704	210.562676103832
VIT_218s0001g08060	476.9415	-0.4262	0.1208	-3.52853188449674	0.000417871603536005	0.0188830880673932		gi|225458998|ref|XP_002285594.1| PREDICTED: uncharacterized protein At5g65660-like	-	GO:0046983 protein dimerization activity	Putative uncharacterized protein [Source:UniProtKB/TrEMBL;Acc:E0CNT5]		613.153070751371	481.159116952598	545.133931084812	366.438181405948	446.501915215051	409.262666229984
VIT_218s0001g08310	979.9001	0.5122	0.139	3.68448969856474	0.000229161293119718	0.0126330084681324		gi|225458958|ref|XP_002285550.1| PREDICTED: inositol-tetrakisphosphate 1-kinase 2	2.7.1.134 | 2.7.1.159	GO:0005524 ATP binding GO:0009753 response to jasmonic acid GO:0005634 nucleus GO:0009536 plastid GO:0016310 phosphorylation GO:0009611 response to wounding GO:0000287 magnesium ion binding GO:0009695 jasmonic acid biosynthetic process GO:0032957 inositol trisphosphate metabolic process GO:0009620 response to fungus GO:0052726 inositol-1.3.4-trisphosphate 5-kinase activity GO:0047325 inositol tet…	Putative uncharacterized protein [Source:UniProtKB/TrEMBL;Acc:F6H155]	GO:0052726 inositol-1.3.4-trisphosphate 5-kinase activity GO:0052725 inositol-1.3.4-trisphosphate 6-kinase activity GO:0047325 inositol tetrakisphosphate 1-kinase activity GO:0032957 inositol trisphosphate metabolic process GO:0009753 response to jasmonic acid GO:0000287 magnesium ion binding GO:0009695 jasmonic acid biosynthetic process GO:0009620 response to fungus GO:0005622 intracellular GO:0…	948.881606878559	752.357891962244	717.565092152825	1190.34792890674	926.798700159681	1343.44918697234
VIT_218s0001g08320	1960.3014	0.458	0.1382	3.31527406600669	0.000915533159995937	0.032137818277144		gi|225458956|ref|XP_002285542.1| PREDICTED: uncharacterized protein LOC100245533 isoform 1	-	GO:0005886 plasma membrane GO:0005634 nucleus GO:0009505 plant-type cell wall	Putative uncharacterized protein [Source:UniProtKB/TrEMBL;Acc:F6H156]	GO:0008150 biological_process GO:0003674 molecular_function	1578.69296377365	1720.50835758808	1654.26145149625	1736.54823704014	2279.61757630437	2792.17971199659
VIT_218s0001g08600	70.6162	0.8799	0.2681	3.28245561328359	0.00102907185290962	0.0341788212512962		gi|225458914|ref|XP_002285475.1| PREDICTED: transcription factor bHLH74	-	GO:0003677 DNA binding GO:0003700 sequence-specific DNA binding transcription factor activity GO:0005667 transcription factor complex GO:0045449 NOT_FOUND GO:0006355 regulation of transcription. DNA-templated GO:0046983 protein dimerization activity	Putative uncharacterized protein [Source:UniProtKB/TrEMBL;Acc:E0CNY1]	GO:0046983 protein dimerization activity GO:0006355 regulation of transcription. DNA-templated GO:0003700 sequence-specific DNA binding transcription factor activity GO:0003677 DNA binding	46.1306385518273	60.266394446588	43.1077902670032	58.7683875839729	111.625478803763	103.798502304706
VIT_218s0001g08810	785.0975	0.6632	0.111	5.97604593045236	2.28618568113246e-09	0.00000193026266824879		gi|359491947|ref|XP_003634344.1| PREDICTED: uncharacterized protein LOC100267722	-	NA	Putative uncharacterized protein [Source:UniProtKB/TrEMBL;Acc:F6H184]		638.781203280164	507.404159695467	676.253459813613	1003.67187422824	976.978961273299	907.495477292573
VIT_218s0001g09000	50.8035	-1.0965	0.291	-3.76802667541702	0.000164543122940293	0.00999848779624309		gi|359491955|ref|XP_002283365.2| PREDICTED: uncharacterized protein LOC100252417	-	NA	Putative uncharacterized protein [Source:UniProtKB/TrEMBL;Acc:E0CP14]		60.2261114426634	56.378239966163	91.6040543173819	31.1126757797503	35.8430436525844	29.6567149442017
VIT_218s0001g10160	55.9456	1.0434	0.2907	3.58935889115318	0.000331492208732903	0.0164637960531163	WOX4	gi|225458680|ref|XP_002284927.1| PREDICTED: WUSCHEL-related homeobox 4	-	GO:0003700 sequence-specific DNA binding transcription factor activity GO:0005634 nucleus GO:0005667 transcription factor complex GO:0045449 NOT_FOUND GO:0006355 regulation of transcription. DNA-templated GO:0043565 sequence-specific DNA binding GO:0010067 procambium histogenesis	Putative uncharacterized protein [Source:UniProtKB/TrEMBL;Acc:A5B5M9]	GO:0010067 procambium histogenesis GO:0043565 sequence-specific DNA binding GO:0006355 regulation of transcription. DNA-templated GO:0005634 nucleus GO:0003700 sequence-specific DNA binding transcription factor activity GO:0003677 DNA binding	31.3944623477714	45.6858151449942	32.3308427002524	56.463744933621	64.5174785746518	105.281338051916
VIT_218s0001g10470	1433.1327	0.4596	0.1222	3.76040100020828	0.000169641201913358	0.0101924500415509		gi|225458621|ref|XP_002284758.1| PREDICTED: serine/threonine-protein kinase CBK1	2.7.11.1	GO:0005886 plasma membrane GO:0005829 cytosol GO:0006468 protein phosphorylation GO:0005524 ATP binding GO:0007165 signal transduction GO:0009069 serine family amino acid metabolic process GO:0005634 nucleus GO:0004713 protein tyrosine kinase activity GO:0009524 phragmoplast GO:0004697 protein kinase C activity	Putative uncharacterized protein [Source:UniProtKB/TrEMBL;Acc:E0CPV2]	GO:0004713 protein tyrosine kinase activity GO:0000166 nucleotide binding GO:0005829 cytosol GO:0016772 transferase activity. transferring phosphorus-containing groups GO:0016310 phosphorylation GO:0016301 kinase activity GO:0006468 protein phosphorylation GO:0005524 ATP binding GO:0004674 protein serine/threonine kinase activity GO:0004672 protein kinase activity GO:0016740 transferase activity	1344.83625444841	1094.51548623965	1176.48344270363	1751.52841426743	1363.05974575971	1868.37304148471
VIT_218s0001g11520	25.7081	-1.8345	0.4723	-3.88408845888316	0.000102714509667021	0.00704165027383912		gi|147777974|emb|CAN74205.1| hypothetical protein VITISV_031127	-	GO:0055114 oxidation-reduction process GO:0016020 membrane GO:0009055 electron carrier activity GO:0005506 iron ion binding GO:0020037 heme binding GO:0019825 oxygen binding GO:0033772 flavonoid 3'.5'-hydroxylase activity	Putative uncharacterized protein [Source:UniProtKB/TrEMBL;Acc:F6H019]	GO:0004497 monooxygenase activity GO:0016705 oxidoreductase activity. acting on paired donors. with incorporation or reduction of molecular oxygen GO:0009055 electron carrier activity GO:0046872 metal ion binding GO:0020037 heme binding GO:0005506 iron ion binding GO:0055114 oxidation-reduction process GO:0016491 oxidoreductase activity	67.2738478880815	25.2730041227627	27.8404478807729	12.6755345769353	12.2890435380289	8.89701448326052
VIT_218s0001g11950	112.397	-1.0664	0.2387	-4.46679238008184	0.00000794011199859543	0.00101900221345174		gi|225458380|ref|XP_002281805.1| PREDICTED: uncharacterized protein LOC100262482	-	GO:0005739 mitochondrion GO:0009507 chloroplast GO:0010200 response to chitin	Putative uncharacterized protein [Source:UniProtKB/TrEMBL;Acc:E0CPZ8]	GO:0008150 biological_process GO:0003674 molecular_function	160.175828304956	158.44229507732	138.304160439969	108.318204566538	54.2766089596277	54.8649226467732
VIT_218s0001g12220	197.6681	0.4894	0.1526	3.20720834250903	0.00134029889792463	0.0416687498459436		gi|225458335|ref|XP_002281605.1| PREDICTED: uncharacterized protein LOC100260826	-	GO:0008270 zinc ion binding GO:0003700 sequence-specific DNA binding transcription factor activity GO:0045893 positive regulation of transcription. DNA-templated GO:0005634 nucleus GO:0005667 transcription factor complex GO:0045449 NOT_FOUND GO:0003676 nucleic acid binding GO:0009867 jasmonic acid mediated signaling pathway GO:0010363 regulation of plant-type hypersensitive response GO:0006612 pr…	Putative uncharacterized protein [Source:UniProtKB/TrEMBL;Acc:E0CQ24]	GO:0046872 metal ion binding GO:0003676 nucleic acid binding	172.989894569352	164.274526797958	155.367660753991	270.795511416346	198.672870531468	223.908197828723
VIT_218s0001g12430	1431.6501	-0.3929	0.0843	-4.66063243596532	0.00000315239244360938	0.000549681299786757		gi|225458293|ref|XP_002282654.1| PREDICTED: uncharacterized protein At1g01500-like	-	NA	Putative uncharacterized protein [Source:UniProtKB/TrEMBL;Acc:F6H1I4]		1680.5647905756	1508.60393840491	1687.4903731604	1298.66613347328	1240.16931037942	1174.40591179039
VIT_218s0001g13600	132.133	0.6126	0.1863	3.28821378780366	0.00100825243905684	0.0337129713585818		-	-	NA			123.655739451426	81.6512440889257	105.973317739716	163.629628174983	144.39626157184	173.49178242358
VIT_218s0001g13610	3709.7901	0.5031	0.1177	4.27282674940529	0.0000193010420696464	0.00198391954887922		gi|225458085|ref|XP_002280655.1| PREDICTED: abhydrolase domain-containing protein 4-like	-	GO:0010200 response to chitin GO:0042967 acyl-carrier-protein biosynthetic process GO:0009395 phospholipid catabolic process GO:0010583 response to cyclopentenone GO:0009407 toxin catabolic process GO:0052542 defense response by callose deposition GO:0004623 phospholipase A2 activity GO:0042171 lysophosphatidic acid acyltransferase activity GO:0070328 triglyceride homeostasis GO:0055091 phospholi…	Putative uncharacterized protein [Source:UniProtKB/TrEMBL;Acc:E0CPI5]	GO:0070328 triglyceride homeostasis GO:0055091 phospholipid homeostasis GO:0055089 fatty acid homeostasis GO:0055088 lipid homeostasis GO:0042171 lysophosphatidic acid acyltransferase activity GO:0004623 phospholipase A2 activity GO:0052542 defense response by callose deposition GO:0016298 lipase activity GO:0010583 response to cyclopentenone GO:0009407 toxin catabolic process GO:0010200 response…	3288.73010675735	2586.59476810275	3330.9748770899	4888.14706139633	3926.34941040024	4237.94456552643
VIT_218s0001g14640	229.4902	0.7173	0.2137	3.35616893608277	0.0007903027764272	0.0293380386402395		gi|359492270|ref|XP_003634392.1| PREDICTED: uncharacterized protein LOC100249003	-	GO:0005739 mitochondrion	Putative uncharacterized protein [Source:UniProtKB/TrEMBL;Acc:F6H1M4]	GO:0008150 biological_process GO:0003674 molecular_function	171.708487942913	166.21860403817	184.10618759866	402.160142486403	270.358957836636	182.388796906841
VIT_218s0001g14670	719.7515	0.28	0.0883	3.17087295956794	0.0015198159417028	0.0449003450033082		gi|225457915|ref|XP_002272532.1| PREDICTED: rac-like GTP-binding protein RAC1	-	GO:0005886 plasma membrane GO:0009416 response to light stimulus GO:0005525 GTP binding GO:0009860 pollen tube growth GO:0006687 glycosphingolipid metabolic process GO:0010119 regulation of stomatal movement GO:0005730 nucleolus GO:0000226 microtubule cytoskeleton organization GO:0009524 phragmoplast GO:0007264 small GTPase mediated signal transduction GO:0007015 actin filament organization GO:00…	Putative uncharacterized protein [Source:UniProtKB/TrEMBL;Acc:A5CAU5]	GO:0007264 small GTPase mediated signal transduction GO:0005622 intracellular GO:0005525 GTP binding GO:0000166 nucleotide binding GO:0016020 membrane	659.924412616418	615.300446527262	673.559222921926	747.856540039184	801.860090856387	820.008168207178
VIT_218s0041g00420	2543.1383	-0.309	0.0888	-3.47912067231004	0.000503062003628822	0.021501954970751		gi|147859031|emb|CAN80423.1| hypothetical protein VITISV_013162	-	GO:0016021 integral component of membrane GO:0048046 apoplast GO:0005886 plasma membrane GO:0005829 cytosol GO:0005634 nucleus GO:0009507 chloroplast GO:0006810 transport GO:0009860 pollen tube growth GO:0005773 vacuole GO:0005215 transporter activity	Putative uncharacterized protein [Source:UniProtKB/TrEMBL;Acc:F6I408]	GO:0005622 intracellular GO:0006810 transport GO:0005215 transporter activity GO:0016021 integral component of membrane	2919.04429502952	2525.35633503606	2995.99142355673	2302.33800770152	2176.18479319262	2339.91480909752
VIT_218s0041g00580	866.8033	-0.5829	0.1528	-3.81443886677564	0.000136492719093121	0.00855318828004625		gi|359493318|ref|XP_003634568.1| PREDICTED: probable peptide/nitrate transporter At1g22540-like isoform 1	-	GO:0016021 integral component of membrane GO:0005886 plasma membrane GO:0006857 oligopeptide transport GO:0009624 response to nematode GO:0005215 transporter activity	Putative uncharacterized protein [Source:UniProtKB/TrEMBL;Acc:D7U9B6]	GO:0006857 oligopeptide transport GO:0006810 transport GO:0005215 transporter activity GO:0016020 membrane GO:0016021 integral component of membrane	1069.33382976389	843.729522252233	1207.91620643999	825.062068825972	720.957220897697	533.820868995631
VIT_218s0041g01360	1234.7142	-0.2898	0.0789	-3.67458535628816	0.000238235992409687	0.012999257789919	PDE120	gi|225460309|ref|XP_002282574.1| PREDICTED: protein TIC 40. chloroplastic	-	GO:0016021 integral component of membrane GO:0006399 tRNA metabolic process GO:0005515 protein binding GO:0006364 rRNA processing GO:0010027 thylakoid membrane organization GO:0009902 chloroplast relocation GO:0009535 chloroplast thylakoid membrane GO:0045037 protein import into chloroplast stroma GO:0031897 Tic complex	Putative uncharacterized protein [Source:UniProtKB/TrEMBL;Acc:D7U970]	GO:0045037 protein import into chloroplast stroma GO:0031897 Tic complex GO:0006399 tRNA metabolic process GO:0009706 chloroplast inner membrane GO:0009535 chloroplast thylakoid membrane GO:0006364 rRNA processing GO:0009941 chloroplast envelope GO:0009658 chloroplast organization GO:0034660 ncRNA metabolic process GO:0010027 thylakoid membrane organization GO:0009902 chloroplast relocation GO:00…	1412.11010233649	1318.08436886409	1342.62805102437	1155.77828915147	1066.07452692401	1113.60964615477
VIT_218s0041g01700	27.0433	1.291	0.3847	3.3561087331026	0.000790474837905499	0.0293380386402395		gi|296089447|emb|CBI39266.3| unnamed protein product	-	NA	Putative uncharacterized protein [Source:UniProtKB/TrEMBL;Acc:F6I466]		22.4246159626938	14.5805793015939	8.98078963895901	34.5696397552782	32.7707827680771	48.9335796579329
VIT_218s0041g02080	625.7316	0.4725	0.0975	4.84390555638357	0.0000012731146527801	0.000283657017498589		gi|225460240|ref|XP_002281119.1| PREDICTED: 12-oxophytodienoate reductase 2	1.3.1.42	GO:0055114 oxidation-reduction process GO:0046686 response to cadmium ion GO:0005737 cytoplasm GO:0009611 response to wounding GO:0009751 response to salicylic acid GO:0031408 oxylipin biosynthetic process GO:0010181 FMN binding GO:0016629 12-oxophytodienoate reductase activity	Putative uncharacterized protein [Source:UniProtKB/TrEMBL;Acc:F6I447]	GO:0010181 FMN binding GO:0055114 oxidation-reduction process GO:0016491 oxidoreductase activity GO:0003824 catalytic activity	554.208365935147	525.872893477486	492.147272214954	789.340107745518	710.716351282673	682.10444371664
VIT_218s0041g02120	349.9134	0.6187	0.1132	5.46389365651551	4.65802647792817e-08	0.000017791443037839		gi|296089409|emb|CBI39228.3| unnamed protein product	-	GO:0005524 ATP binding GO:0007165 signal transduction GO:0006952 defense response GO:0043531 ADP binding GO:0009058 biosynthetic process GO:0017111 nucleoside-triphosphatase activity	Putative uncharacterized protein [Source:UniProtKB/TrEMBL;Acc:F6I445]	GO:0007165 signal transduction GO:0043531 ADP binding GO:0006952 defense response GO:0005515 protein binding	271.658204805205	279.947122590603	276.608320879937	380.26603730806	450.59826306106	440.402216921396
[truncated: 35 more rows]
