# Supplementary material for: Transcriptomic and biochemical investigations support the role of rootstock-scion interaction in grapevine berry quality
Source: BMC Genomics. 2020 Jul 8;21:468. doi: 10.1186/s12864-020-06795-5 (PMC7341580; doi:10.1186/s12864-020-06795-5)
Supplement: Supplementary file 4 — Additional file 4. List of differentially expressed genes, indicating for each gene in each comparison FDR, Log2 Fold Change, expression level for each sample as the output of DESeq2 and Blast2GO field description (Folder containing 6 TSV files 4.47 Mb). [file 12864_2020_6795_MOESM4_ESM.zip › Additional file 4/DEG_DESEQ2_0.05_NOFC_2012_P-T1-NGC-T1.tsv]

id	baseMean	log2FoldChange	lfcSE	stat	pvalue	padj	GENE_NAME	Blast2GO_best_hit	Blast2GO_EC	Blast2GO_GO_info	ENSEMBL_GENE_descript	ENSEMBL_GO_info	2012_Paulsen_t1_repA	2012_Paulsen_t1_repB	2012_Paulsen_t1_repC	2012_NGC_t1_repA	2012_NGC_t1_repB	2012_NGC_t1_repC
VIT_200s0125g00280	778,533	1,4038	0,2813	4,99010133864266	0,000000603476247454764	0,000262512167642822	PSAF	gi|225465117|ref|XP_002272584.1| PREDICTED: photosystem I reaction center subunit III, chloroplastic isoform 1	-	GO:0009941 chloroplast envelope GO:0019344 cysteine biosynthetic process GO:0010287 plastoglobule GO:0015979 photosynthesis GO:0009535 chloroplast thylakoid membrane GO:0009543 chloroplast thylakoid lumen GO:0009538 photosystem I reaction center	Putative uncharacterized protein [Source:UniProtKB/TrEMBL;Acc:F6H2R3]	GO:0009538 photosystem I reaction center GO:0009522 photosystem I GO:0010287 plastoglobule GO:0009579 thylakoid GO:0009535 chloroplast thylakoid membrane GO:0009534 chloroplast thylakoid GO:0009941 chloroplast envelope GO:0003674 molecular_function GO:0015979 photosynthesis GO:0019344 cysteine biosynthetic process GO:0016020 membrane	573,824053578887	341,207218555981	367,514708084028	1520,14119141356	1105,94616910406	762,564878711378
VIT_200s0160g00110	98,6502	-1,1438	0,2825	-4,04919954041649	0,0000513931122731574	0,00675930042956718		gi|147859369|emb|CAN83953.1| hypothetical protein VITISV_018322	-	GO:0005524 ATP binding GO:0007165 signal transduction GO:0006952 defense response GO:0043531 ADP binding GO:0017111 nucleoside-triphosphatase activity	Putative uncharacterized protein [Source:UniProtKB/TrEMBL;Acc:F6HWJ7]	GO:0005515 protein binding	102,645250963465	118,342756815619	186,071678400226	55,3327369475484	68,281054406799	61,227836976826
VIT_200s0207g00210	4070,1845	0,8909	0,2341	3,80543324835421	0,000141556188329126	0,0138017283620898		gi|225468761|ref|XP_002274796.1| PREDICTED: oxygen-evolving enhancer protein 1, chloroplastic	-	GO:0016021 integral component of membrane GO:0048046 apoplast GO:0042742 defense response to bacterium GO:0035304 regulation of protein dephosphorylation GO:0005509 calcium ion binding GO:0010287 plastoglobule GO:0010207 photosystem II assembly GO:0009535 chloroplast thylakoid membrane GO:0009543 chloroplast thylakoid lumen GO:0008266 poly(U) RNA binding GO:0019898 extrinsic component of membrane…	Putative uncharacterized protein [Source:UniProtKB/TrEMBL;Acc:F6I229]	GO:0042549 photosystem II stabilization GO:0009279 cell outer membrane GO:0019898 extrinsic component of membrane GO:0009654 photosystem II oxygen evolving complex GO:0009523 photosystem II GO:0015979 photosynthesis GO:0005509 calcium ion binding GO:0016021 integral component of membrane	3621,02764844608	2670,05446216845	2266,18641156096	6783,79354976944	4946,23819877131	4133,8066904354
VIT_200s0211g00120	389,1635	1,0703	0,3222	3,32209798117364	0,000893433145330252	0,049052081911093		gi|359495798|ref|XP_002262872.2| PREDICTED: serine hydroxymethyltransferase, mitochondrial-like	2.1.2.1	GO:0048046 apoplast GO:0005886 plasma membrane GO:0032259 methylation GO:0008270 zinc ion binding GO:0005634 nucleus GO:0009570 chloroplast stroma GO:0006563 L-serine metabolic process GO:0008168 methyltransferase activity GO:0009697 salicylic acid biosynthetic process GO:0019684 photosynthesis, light reaction GO:0042742 defense response to bacterium GO:0009744 response to sucrose GO:0010319 stro…	Putative uncharacterized protein [Source:UniProtKB/TrEMBL;Acc:D7T5C1]	GO:0006563 L-serine metabolic process GO:0004372 glycine hydroxymethyltransferase activity GO:0006544 glycine metabolic process GO:0035999 tetrahydrofolate interconversion GO:0006730 one-carbon metabolic process GO:0030170 pyridoxal phosphate binding GO:0016740 transferase activity GO:0003824 catalytic activity	371,006931193246	202,132883904049	181,443029683802	705,240883640572	515,211592342211	359,945465863765
VIT_200s0229g00190	101,2031	1,2138	0,313	3,87761187220787	0,000105486825804711	0,0111500560733765		gi|359495970|ref|XP_002267254.2| PREDICTED: uncharacterized protein LOC100252861	-	GO:0055114 oxidation-reduction process GO:0000166 nucleotide binding GO:0006020 inositol metabolic process GO:0050112 inositol 2-dehydrogenase activity	Putative uncharacterized protein [Source:UniProtKB/TrEMBL;Acc:D7U3P6]	GO:0000166 nucleotide binding GO:0055114 oxidation-reduction process GO:0016491 oxidoreductase activity GO:0008152 metabolic process	75,4380760092934	67,3776279680164	40,732108704527	182,095007045568	102,421581610199	139,154174947332
VIT_200s0313g00030	3352,425	0,311	0,0735	4,23337284461973	0,0000230212368817286	0,00382897336959338		gi|359496374|ref|XP_002268599.2| PREDICTED: DUF246 domain-containing protein At1g04910-like	-	GO:0006511 ubiquitin-dependent protein catabolic process	Putative uncharacterized protein [Source:UniProtKB/TrEMBL;Acc:D7U6A0]	GO:0008150 biological_process	3079,35752890394	2880,82550350429	3018,80469285142	3770,67451053475	3636,48342787725	3728,40419408884
VIT_200s0616g00020	733,0211	0,7209	0,1963	3,67197680419996	0,000240681532105524	0,0200155009420109		gi|359497145|ref|XP_002264869.2| PREDICTED: 50S ribosomal protein L19, chloroplastic	-	GO:0009941 chloroplast envelope GO:0005840 ribosome GO:0003735 structural constituent of ribosome GO:0016020 membrane GO:0006412 translation GO:0042254 ribosome biogenesis GO:0009570 chloroplast stroma GO:0010103 stomatal complex morphogenesis GO:0010228 vegetative to reproductive phase transition of meristem GO:0019288 isopentenyl diphosphate biosynthetic process, methylerythritol 4-phosphate pa…	Putative uncharacterized protein [Source:UniProtKB/TrEMBL;Acc:D7U6T6]	GO:0006412 translation GO:0005840 ribosome GO:0005622 intracellular GO:0003735 structural constituent of ribosome	665,339096606555	521,744708880537	474,899358305054	1067,41879820634	959,038445986405	709,686292231392
VIT_200s0904g00010	635,7616	1,316	0,2912	4,51974093858486	0,00000619153481516594	0,00145888039082347		gi|225469185|ref|XP_002275624.1| PREDICTED: oxygen-evolving enhancer protein 3-2, chloroplastic	-	GO:0048046 apoplast GO:0009644 response to high light intensity GO:0009570 chloroplast stroma GO:0035304 regulation of protein dephosphorylation GO:0009744 response to sucrose GO:0005509 calcium ion binding GO:0009637 response to blue light GO:0010155 regulation of proton transport GO:0009853 photorespiration GO:0010114 response to red light GO:0006364 rRNA processing GO:0010218 response to far r…	Putative uncharacterized protein [Source:UniProtKB/TrEMBL;Acc:F6H8B4]	GO:0019898 extrinsic component of membrane GO:0009654 photosystem II oxygen evolving complex GO:0009523 photosystem II GO:0015979 photosynthesis GO:0005509 calcium ion binding	498,385977569594	312,701299031051	283,27330144512	1192,168968779	935,243533087066	592,796785275633
VIT_201s0010g01390	263,3517	0,764	0,212	3,60299685953823	0,000314569330668896	0,0250102079221095		gi|225425082|ref|XP_002273118.1| PREDICTED: BTB/POZ domain-containing protein At3g19850	-	GO:0007165 signal transduction GO:0004871 signal transducer activity GO:0046777 protein autophosphorylation GO:0009637 response to blue light GO:0010155 regulation of proton transport	Putative uncharacterized protein [Source:UniProtKB/TrEMBL;Acc:F6HFZ6]	GO:0005515 protein binding	142,219323624078	219,409198767643	222,175138388329	306,845177618223	387,960536402267	301,500712385885
VIT_201s0010g01770	716,8598	-0,3267	0,0907	-3,60163592005472	0,000316221019704833	0,0250102079221095		gi|462418810|gb|EMJ23073.1| hypothetical protein PRUPE_ppa001923mg	-	GO:0008270 zinc ion binding GO:0003677 DNA binding GO:0045893 positive regulation of transcription, DNA-templated GO:0005634 nucleus GO:0009640 photomorphogenesis GO:0016571 histone methylation GO:0016567 protein ubiquitination GO:0016579 protein deubiquitination GO:0043687 post-translational protein modification GO:0010388 cullin deneddylation GO:0000085 mitotic G2 phase	Putative uncharacterized protein [Source:UniProtKB/TrEMBL;Acc:F6HG13]	GO:0043687 post-translational protein modification GO:0016579 protein deubiquitination GO:0016571 histone methylation GO:0016567 protein ubiquitination GO:0010388 cullin deneddylation GO:0009640 photomorphogenesis GO:0000085 mitotic G2 phase GO:0008150 biological_process GO:0045893 positive regulation of transcription, DNA-templated GO:0046872 metal ion binding GO:0008270 zinc ion binding GO:0003…	833,52890541416	763,613116970853	797,053308968131	638,841599303514	637,289841130124	630,832259761237
VIT_201s0010g03620	1143,4192	1,3979	0,2306	6,06274877186577	1,33814601285114e-09	0,0000010810308146676	LHCA2	gi|225425420|ref|XP_002277906.1| PREDICTED: chlorophyll a-b binding protein, chloroplastic	-	GO:0046872 metal ion binding GO:0009535 chloroplast thylakoid membrane GO:0009765 photosynthesis, light harvesting	Putative uncharacterized protein [Source:UniProtKB/TrEMBL;Acc:D7TAY3]	GO:0009765 photosynthesis, light harvesting GO:0015979 photosynthesis GO:0046872 metal ion binding GO:0009507 chloroplast GO:0016020 membrane GO:0016168 chlorophyll binding GO:0009579 thylakoid GO:0009535 chloroplast thylakoid membrane GO:0009534 chloroplast thylakoid	810,031799771921	550,250628405467	528,591683415566	2045,29916753393	1683,23144727064	1243,1106295295
VIT_201s0011g03680	1012,2193	0,4743	0,1409	3,36570518746735	0,000763482600328849	0,043832427460504		gi|225424007|ref|XP_002283457.1| PREDICTED: universal stress protein YxiE-like	-	GO:0015706 nitrate transport GO:0002238 response to molecule of fungal origin GO:0010106 cellular response to iron ion starvation GO:0010167 response to nitrate GO:0006826 iron ion transport	Putative uncharacterized protein [Source:UniProtKB/TrEMBL;Acc:F6HEW0]	GO:0006950 response to stress	727,173585138763	982,158499995316	830,37957972638	1281,70739765776	1117,32634483853	1134,57037307058
VIT_201s0011g03690	1287,9958	0,507	0,1355	3,74096288969573	0,00018331658982095	0,0161977393037105		gi|225424009|ref|XP_002283390.1| PREDICTED: universal stress protein A-like protein	-	GO:0006950 response to stress GO:0005773 vacuole GO:0002238 response to molecule of fungal origin	Putative uncharacterized protein [Source:UniProtKB/TrEMBL;Acc:F6HEV9]	GO:0006950 response to stress	1035,10933802916	1095,31836235186	1060,88628580427	1786,74437852447	1385,2777553137	1364,6386089835
VIT_201s0011g04160	288,3079	0,6554	0,1968	3,33006665604886	0,000868251963309135	0,0481004048586842		gi|225424091|ref|XP_002282847.1| PREDICTED: putative lipid phosphate phosphatase 3, chloroplastic-like	3.1.3.4	GO:0055114 oxidation-reduction process GO:0006950 response to stress GO:0005737 cytoplasm GO:0009738 abscisic acid-activated signaling pathway GO:0046486 glycerolipid metabolic process GO:0003993 acid phosphatase activity GO:0008195 phosphatidate phosphatase activity GO:0006687 glycosphingolipid metabolic process GO:0009395 phospholipid catabolic process GO:0032440 2-alkenal reductase [NAD(P)] ac…	Putative uncharacterized protein [Source:UniProtKB/TrEMBL;Acc:F6HEU8]	GO:0016020 membrane GO:0008152 metabolic process GO:0003824 catalytic activity	238,681125734322	213,362488565385	220,32367890176	429,583248665512	267,951410475166	359,945465863765
VIT_201s0011g04210	1241,9437	-0,3079	0,09	-3,41920150565635	0,000628051976591072	0,0394625991958057	BAT1	gi|297737761|emb|CBI26962.3| unnamed protein product	-	GO:0016021 integral component of membrane GO:0005739 mitochondrion GO:0003333 amino acid transmembrane transport GO:0015185 gamma-aminobutyric acid transmembrane transporter activity GO:0015812 gamma-aminobutyric acid transport GO:0015819 lysine transport GO:0015189 L-lysine transmembrane transporter activity GO:0015181 arginine transmembrane transporter activity GO:0015813 L-glutamate transport …	Putative uncharacterized protein [Source:UniProtKB/TrEMBL;Acc:D7T8Z1]	GO:0015819 lysine transport GO:0015813 L-glutamate transport GO:0015809 arginine transport GO:0015808 L-alanine transport GO:0015189 L-lysine transmembrane transporter activity GO:0015181 arginine transmembrane transporter activity GO:0015180 L-alanine transmembrane transporter activity GO:0005313 L-glutamate transmembrane transporter activity GO:0015812 gamma-aminobutyric acid transport GO:00151…	1298,52425917636	1363,96505848074	1458,02434567341	1076,47324607049	1144,22494202909	1110,45031607971
VIT_201s0011g05000	339,2646	-0,5219	0,1543	-3,38241729295111	0,000718509098136211	0,0423246765620862		gi|225424244|ref|XP_002284457.1| PREDICTED: DUF246 domain-containing protein At1g04910	-	GO:0005794 Golgi apparatus GO:0016757 transferase activity, transferring glycosyl groups GO:0008152 metabolic process	Putative uncharacterized protein [Source:UniProtKB/TrEMBL;Acc:F6HFH6]		469,942112844778	387,853268687684	343,445734758625	267,609236873598	286,573516222475	280,163738893961
VIT_201s0011g05110	142444,2377	-0,6382	0,1107	-5,76281988550035	8,27200592174215e-09	0,00000584727418593149		gi|147865627|emb|CAN83049.1| hypothetical protein VITISV_030287	-	GO:0006952 defense response GO:0009607 response to biotic stimulus	Putative uncharacterized protein [Source:UniProtKB/TrEMBL;Acc:A5BAX1]	GO:0009607 response to biotic stimulus GO:0006952 defense response	170753,46670215	193243,356090987	156342,793424381	114741,987533487	108384,793695059	111199,028894912
VIT_201s0011g05190	170,8144	1,0891	0,3057	3,56276820120091	0,000366964685464745	0,0276691372840418		gi|225424277|ref|XP_002284578.1| PREDICTED: MLP-like protein 34	-	GO:0009607 response to biotic stimulus GO:0016068 type I hypersensitivity	Putative uncharacterized protein [Source:UniProtKB/TrEMBL;Acc:F6HFG9]	GO:0009607 response to biotic stimulus GO:0006952 defense response	153,349531559875	108,840783640642	66,6525415164987	285,718132601886	218,292461815676	192,032761427318
VIT_201s0011g05250	1146,1959	-0,5857	0,1469	-3,98564513071902	0,0000672970280961195	0,00802312584204629		gi|225424289|ref|XP_002284639.1| PREDICTED: uncharacterized protein LOC100247453	-	NA	Putative uncharacterized protein [Source:UniProtKB/TrEMBL;Acc:D7T8Q4]		1277,50053307541	1389,87953077613	1458,95007541669	767,615968926899	1075,94388762229	907,285220656603
VIT_201s0026g00900	422,8059	0,5552	0,1586	3,50051693125202	0,00046435673989043	0,0320236263912241		gi|225424789|ref|XP_002267298.1| PREDICTED: metalloendoproteinase 1-like	-	GO:0005886 plasma membrane GO:0016023 cytoplasmic membrane-bounded vesicle GO:0008270 zinc ion binding GO:0006508 proteolysis GO:0030968 endoplasmic reticulum unfolded protein response GO:0010200 response to chitin GO:0031012 extracellular matrix GO:0004222 metalloendopeptidase activity GO:0009693 ethylene biosynthetic process GO:0031225 anchored component of membrane	Putative uncharacterized protein [Source:UniProtKB/TrEMBL;Acc:F6HPJ5]	GO:0031012 extracellular matrix GO:0008237 metallopeptidase activity GO:0004222 metalloendopeptidase activity GO:0008233 peptidase activity GO:0006508 proteolysis GO:0046872 metal ion binding GO:0008270 zinc ion binding GO:0016787 hydrolase activity	300,515614266529	327,386166665105	398,063789612423	538,236623035244	533,83369808952	438,799498333919
VIT_201s0026g01340	7267,0517	0,5278	0,1348	3,91627743700195	0,0000899267563467771	0,0096863963264957		gi|225424859|ref|XP_002273830.1| PREDICTED: glutathione S-transferase U17 isoform 1	2.5.1.18	GO:0046686 response to cadmium ion GO:0009507 chloroplast GO:0009651 response to salt stress GO:0006098 pentose-phosphate shunt GO:0080167 response to karrikin GO:0010304 PSII associated light-harvesting complex II catabolic process GO:0010583 response to cyclopentenone GO:0015824 proline transport GO:0006090 pyruvate metabolic process GO:0009407 toxin catabolic process GO:0048527 lateral root de…	Putative uncharacterized protein [Source:UniProtKB/TrEMBL;Acc:F6HPH1]	GO:0005515 protein binding	6120,37767491792	5209,67274711676	6528,24614964374	9062,49626224575	7604,02651348444	9077,49067906427
VIT_201s0137g00210	391,3414	1,3368	0,2819	4,74166747413293	0,0000021196633045065	0,000705099763940251	PSBY	gi|225424556|ref|XP_002285325.1| PREDICTED: photosystem II core complex proteins psbY, chloroplastic-like	-	GO:0016021 integral component of membrane GO:0030145 manganese ion binding GO:0035304 regulation of protein dephosphorylation GO:0019344 cysteine biosynthetic process GO:0006364 rRNA processing GO:0010207 photosystem II assembly GO:0030095 chloroplast photosystem II GO:0009657 plastid organization GO:0009533 chloroplast stromal thylakoid	Putative uncharacterized protein [Source:UniProtKB/TrEMBL;Acc:F6GVJ9]	GO:0009533 chloroplast stromal thylakoid GO:0030095 chloroplast photosystem II GO:0009523 photosystem II GO:0030145 manganese ion binding GO:0035304 regulation of protein dephosphorylation GO:0019684 photosynthesis, light reaction GO:0010207 photosystem II assembly GO:0009657 plastid organization GO:0009535 chloroplast thylakoid membrane GO:0006364 rRNA processing GO:0015979 photosynthesis GO:001…	286,912026789444	171,89933289276	208,289192239059	757,555471300072	542,110189532768	381,282439355689
VIT_201s0137g00240	349,3404	0,6827	0,1935	3,52778431281445	0,000419053463367516	0,0299968017132063		gi|225424562|ref|XP_002285340.1| PREDICTED: probable pectate lyase 5	4.2.2.2	GO:0016020 membrane GO:0030570 pectate lyase activity	Putative uncharacterized protein [Source:UniProtKB/TrEMBL;Acc:D7SMF7]	GO:0030570 pectate lyase activity GO:0008150 biological_process	267,124990459137	332,569061124184	204,58627326592	453,728442969897	398,306150706328	439,727192833568
VIT_201s0146g00260	1413,3756	-0,777	0,1494	-5,20062630154821	0,00000019861809374956	0,000102107756377615	SAG29	gi|225425180|ref|XP_002264875.1| PREDICTED: bidirectional sugar transporter SWEET15	-	GO:0010150 leaf senescence GO:0005887 integral component of plasma membrane GO:0071215 cellular response to abscisic acid stimulus GO:0015770 sucrose transport GO:0008515 sucrose transmembrane transporter activity GO:0071470 cellular response to osmotic stress GO:0071446 cellular response to salicylic acid stimulus	Putative uncharacterized protein [Source:UniProtKB/TrEMBL;Acc:F6I1N8]	GO:0071470 cellular response to osmotic stress GO:0051119 sugar transmembrane transporter activity GO:0008643 carbohydrate transport GO:0015770 sucrose transport GO:0008515 sucrose transmembrane transporter activity GO:0005887 integral component of plasma membrane GO:0005886 plasma membrane GO:0006810 transport GO:0016020 membrane GO:0016021 integral component of membrane	1978,70363303065	1450,34663279871	1927,36932551876	969,831971226121	1040,76879898848	1113,23339957865
VIT_201s0244g00170	265,3139	1,0558	0,232	4,55037500323534	0,0000053550391295359	0,00134589983455669	CCL	gi|225425246|ref|XP_002269300.1| PREDICTED: light-regulated protein	-	GO:0009507 chloroplast GO:0030003 cellular cation homeostasis GO:0070838 divalent metal ion transport	Putative uncharacterized protein [Source:UniProtKB/TrEMBL;Acc:D7TYU4]	GO:0070838 divalent metal ion transport GO:0030003 cellular cation homeostasis GO:0008150 biological_process GO:0003674 molecular_function	116,24883844055	222,000645997182	176,814380967379	395,377556734301	337,267026312371	344,174659369734
VIT_202s0012g00450	102,8413	0,6844	0,2012	3,4012691929984	0,000670737423343992	0,0403517180094541		gi|225427338|ref|XP_002279355.1| PREDICTED: S-norcoclaurine synthase 1	-	GO:0055114 oxidation-reduction process GO:0046872 metal ion binding GO:0009821 alkaloid biosynthetic process GO:0045431 flavonol synthase activity GO:0051555 flavonol biosynthetic process GO:0050474 (S)-norcoclaurine synthase activity	Putative uncharacterized protein [Source:UniProtKB/TrEMBL;Acc:D7TTH8]	GO:0016706 oxidoreductase activity, acting on paired donors, with incorporation or reduction of molecular oxygen, 2-oxoglutarate as one donor, and incorporation of one atom each of oxygen into both donors GO:0055114 oxidation-reduction process GO:0016491 oxidoreductase activity	87,8049737157349	84,6539428316104	64,8010820299293	121,732021284607	127,251055939944	130,804924450492
VIT_202s0012g01220	902,5625	0,4875	0,1434	3,39981583811944	0,000674312529070454	0,0403517180094541		gi|225427218|ref|XP_002280448.1| PREDICTED: uncharacterized protein LOC100247252	-	GO:0016020 membrane GO:0019761 glucosinolate biosynthetic process GO:0009507 chloroplast GO:0046777 protein autophosphorylation GO:0010155 regulation of proton transport	Putative uncharacterized protein [Source:UniProtKB/TrEMBL;Acc:D7TTX6]	GO:0016020 membrane	645,552060276248	786,936142036705	820,196552550248	1199,21131711778	974,556867442495	988,922336625704
VIT_202s0025g02000	277,4073	0,7831	0,1729	4,52801878162272	0,00000595392908165963	0,0014327433598632		gi|225426247|ref|XP_002264340.1| PREDICTED: 30S ribosomal protein S6 alpha, chloroplastic	-	GO:0005840 ribosome GO:0003735 structural constituent of ribosome GO:0006412 translation GO:0042254 ribosome biogenesis GO:0010027 thylakoid membrane organization GO:0009535 chloroplast thylakoid membrane GO:0019843 rRNA binding	Putative uncharacterized protein [Source:UniProtKB/TrEMBL;Acc:D7TVK8]	GO:0042254 ribosome biogenesis GO:0019843 rRNA binding GO:0006412 translation GO:0005840 ribosome GO:0003735 structural constituent of ribosome GO:0009579 thylakoid GO:0009535 chloroplast thylakoid membrane GO:0010027 thylakoid membrane organization	238,681125734322	184,856569040455	189,774597373364	405,438054361128	314,506674843438	331,18693637465
VIT_202s0025g02890	165,6087	0,5777	0,1544	3,74193381805328	0,000182609612047201	0,0161977393037105		gi|225426522|ref|XP_002278388.1| PREDICTED: 50S ribosomal protein L11, chloroplastic-like	-	GO:0009941 chloroplast envelope GO:0003735 structural constituent of ribosome GO:0016020 membrane GO:0006412 translation GO:0009570 chloroplast stroma GO:0006364 rRNA processing GO:0019288 isopentenyl diphosphate biosynthetic process, methylerythritol 4-phosphate pathway GO:0010027 thylakoid membrane organization GO:0015995 chlorophyll biosynthetic process GO:0022625 cytosolic large ribosomal sub…	Putative uncharacterized protein [Source:UniProtKB/TrEMBL;Acc:F6HU93]	GO:0030529 ribonucleoprotein complex GO:0006412 translation GO:0005840 ribosome GO:0003735 structural constituent of ribosome	139,745944082789	126,980914247416	132,379353289713	210,264400400684	199,670356068367	184,611205430127
VIT_202s0025g04210	821,1244	0,4988	0,1402	3,55798828563346	0,000373705975499778	0,0278066748875164		gi|225426811|ref|XP_002283103.1| PREDICTED: UDP-glucose 4-epimerase	5.1.3.2	GO:0005886 plasma membrane GO:0006950 response to stress GO:0005829 cytosol GO:0000166 nucleotide binding GO:0005794 Golgi apparatus GO:0009555 pollen development GO:0046983 protein dimerization activity GO:0050662 coenzyme binding GO:0050373 UDP-arabinose 4-epimerase activity GO:0003978 UDP-glucose 4-epimerase activity GO:0033358 UDP-L-arabinose biosynthetic process GO:0045227 capsule polysaccha…	Putative uncharacterized protein [Source:UniProtKB/TrEMBL;Acc:D7TW56]	GO:0006012 galactose metabolic process GO:0003978 UDP-glucose 4-epimerase activity GO:0050662 coenzyme binding GO:0044237 cellular metabolic process GO:0016853 isomerase activity GO:0003824 catalytic activity	719,753446514898	716,967066839149	605,427252108197	1105,64868918829	912,483181618132	866,466662672052
VIT_202s0087g00100	369,3927	-0,5522	0,1558	-3,54344894865514	0,000394929764711723	0,0291938277051607		gi|225427572|ref|XP_002268442.1| PREDICTED: ankyrin-2	-	GO:0005634 nucleus GO:0005739 mitochondrion GO:0009553 embryo sac development GO:0080173 male-female gamete recognition during double fertilization GO:0009677 double fertilization forming two zygotes	Putative uncharacterized protein [Source:UniProtKB/TrEMBL;Acc:D7TFG7]	GO:0005515 protein binding	503,332736652171	453,503265169341	361,96032962432	296,784679991396	292,780884804911	307,994573883428
VIT_202s0154g00040	549,9947	0,9091	0,2618	3,47214326930807	0,000516320709566879	0,03435051308942		gi|297741150|emb|CBI31881.3| unnamed protein product	-	GO:0005576 extracellular region GO:0009535 chloroplast thylakoid membrane GO:0009543 chloroplast thylakoid lumen	Putative uncharacterized protein [Source:UniProtKB/TrEMBL;Acc:D7TN08]		530,539911606342	292,833536937918	324,931139892931	892,366139499554	704,536334106517	554,761310790029
VIT_202s0154g00260	151,499	1,3939	0,3938	3,53941068713997	0,000401021442072483	0,0294516396742843	NRT1.1	gi|225427035|ref|XP_002266951.1| PREDICTED: nitrate transporter 1.1	-	GO:0016021 integral component of membrane GO:0005886 plasma membrane GO:0009414 response to water deprivation GO:0019761 glucosinolate biosynthetic process GO:0005515 protein binding GO:0006857 oligopeptide transport GO:0016126 sterol biosynthetic process GO:0015706 nitrate transport GO:0010167 response to nitrate GO:0052546 cell wall pectin metabolic process GO:0052541 plant-type cell wall cellu…	Putative uncharacterized protein [Source:UniProtKB/TrEMBL;Acc:F6HPA0]	GO:0052546 cell wall pectin metabolic process GO:0052541 plant-type cell wall cellulose metabolic process GO:0015112 nitrate transmembrane transporter activity GO:0016126 sterol biosynthetic process GO:0009414 response to water deprivation GO:0006857 oligopeptide transport GO:0019761 glucosinolate biosynthetic process GO:0015706 nitrate transport GO:0010167 response to nitrate GO:0006810 transpor…	101,408561192821	84,6539428316104	64,8010820299293	349,099267650896	198,635794637961	110,395645458216
VIT_203s0017g01700	440,6456	0,4403	0,122	3,60783274921697	0,000308765415131536	0,0247669279796998		gi|225464818|ref|XP_002269090.1| PREDICTED: glycine cleavage system H protein, mitochondrial	-	GO:0005524 ATP binding GO:0005634 nucleus GO:0005739 mitochondrion GO:0006563 L-serine metabolic process GO:0009507 chloroplast GO:0009744 response to sucrose GO:0009749 response to glucose GO:0009750 response to fructose GO:0009579 thylakoid GO:0006566 threonine metabolic process GO:0019464 glycine decarboxylation via glycine cleavage system GO:0005960 glycine cleavage complex GO:0004375 glycine…	Putative uncharacterized protein [Source:UniProtKB/TrEMBL;Acc:D7TUC6]	GO:0019464 glycine decarboxylation via glycine cleavage system GO:0005960 glycine cleavage complex GO:0006546 glycine catabolic process GO:0005524 ATP binding GO:0009749 response to glucose GO:0009750 response to fructose GO:0009744 response to sucrose	385,847208440976	348,117744501418	388,806492179576	530,188224933782	459,345275100284	531,568948298807
VIT_203s0017g02260	76,638	2,1272	0,532	3,99834650961133	0,0000637865242632956	0,0078696281830554		gi|22074208|gb|AAL02329.1| proline-rich protein 1	-	GO:0048046 apoplast GO:0009535 chloroplast thylakoid membrane GO:0006869 lipid transport	Putative uncharacterized protein [Source:UniProtKB/TrEMBL;Acc:F6HTP9]		23,4971056422389	27,6421037817503	34,2520005015341	83,502130302664	238,983690423797	51,9508919803372
VIT_203s0038g00670	1754,7856	1,2011	0,3404	3,52838452879442	0,000418104316245488	0,0299968017132063		gi|225427768|ref|XP_002267726.1| PREDICTED: probable fructose-bisphosphate aldolase 1, chloroplastic	4.1.2.13	GO:0009941 chloroplast envelope GO:0048046 apoplast GO:0046686 response to cadmium ion GO:0016020 membrane GO:0006094 gluconeogenesis GO:0006096 glycolytic process GO:0009737 response to abscisic acid GO:0006098 pentose-phosphate shunt GO:0010287 plastoglobule GO:0015976 carbon utilization GO:0004332 fructose-bisphosphate aldolase activity GO:0006000 fructose metabolic process GO:0006013 mannose …	Fructose-bisphosphate aldolase [Source:UniProtKB/TrEMBL;Acc:A5BDH7]	GO:0004332 fructose-bisphosphate aldolase activity GO:0006096 glycolytic process GO:0016829 lyase activity GO:0003824 catalytic activity	1617,59022000255	924,282845202277	650,788009529147	3145,9176079088	2601,92199747121	1588,21298339888
VIT_203s0038g00940	130,1598	0,6922	0,1864	3,71359221900157	0,000204337956076185	0,0176416968184859		gi|225427808|ref|XP_002270432.1| PREDICTED: auxin-induced protein 6B-like	-	GO:0005634 nucleus GO:0009733 response to auxin GO:0005516 calmodulin binding	Putative uncharacterized protein [Source:UniProtKB/TrEMBL;Acc:F6I176]		107,592010046041	88,1092058043292	103,681731247887	141,853016538261	163,460706004155	176,261954933287
VIT_203s0038g02230	345,2848	0,829	0,2049	4,04647525262481	0,0000519946186889783	0,00675930042956718	SLP2	gi|359474852|ref|XP_003631542.1| PREDICTED: subtilisin-like protease-like	-	GO:0005618 cell wall GO:0005982 starch metabolic process GO:0005829 cytosol GO:0009069 serine family amino acid metabolic process GO:0006508 proteolysis GO:0016020 membrane GO:0019761 glucosinolate biosynthetic process GO:0005576 extracellular region GO:0043086 negative regulation of catalytic activity GO:0009832 plant-type cell wall biogenesis GO:0042802 identical protein binding GO:0004252 seri…	Putative uncharacterized protein [Source:UniProtKB/TrEMBL;Acc:F6I109]	GO:0048196 plant extracellular matrix GO:0009069 serine family amino acid metabolic process GO:0005982 starch metabolic process GO:0000096 sulfur amino acid metabolic process GO:0007020 microtubule nucleation GO:0000272 polysaccharide catabolic process GO:0008236 serine-type peptidase activity GO:0008233 peptidase activity GO:0009664 plant-type cell wall organization GO:0042545 cell wall modifica…	223,840848486592	251,370381265292	270,313085039134	569,424165678407	356,923693490086	399,836329348666
VIT_203s0038g03940	1113,8058	-0,5371	0,1591	-3,37656442613117	0,000733971805702898	0,0428229567085742	TMT2	gi|225428316|ref|XP_002282975.1| PREDICTED: monosaccharide-sensing protein 2 isoform 1	-	GO:0016021 integral component of membrane GO:0055114 oxidation-reduction process GO:0005886 plasma membrane GO:0005794 Golgi apparatus GO:0034219 carbohydrate transmembrane transport GO:0009705 plant-type vacuole membrane GO:0005351 sugar:proton symporter activity GO:0009624 response to nematode GO:0032440 2-alkenal reductase [NAD(P)] activity GO:0005337 nucleoside transmembrane transporter activ…	Putative tonoplastic monosaccharide transporter [Source:UniProtKB/TrEMBL;Acc:E3VWV8]	GO:0005337 nucleoside transmembrane transporter activity GO:0005774 vacuolar membrane GO:0022891 substrate-specific transmembrane transporter activity GO:0034219 carbohydrate transmembrane transport GO:0015144 carbohydrate transmembrane transporter activity GO:0005351 sugar:proton symporter activity GO:0005794 Golgi apparatus GO:0005773 vacuole GO:0006810 transport GO:0005215 transporter activity…	1413,53640784627	1350,14400658987	1193,26563909398	722,343729606178	994,21353462021	1009,33161561798
VIT_203s0063g00830	531,1516	0,4557	0,1126	4,04751679625751	0,0000517638685756664	0,00675930042956718		gi|225428747|ref|XP_002285040.1| PREDICTED: probable carboxylesterase 1	3.1.1.1	GO:0003677 DNA binding GO:0004091 NOT_FOUND GO:0006284 base-excision repair	Putative uncharacterized protein [Source:UniProtKB/TrEMBL;Acc:F6HQD8]	GO:0016787 hydrolase activity GO:0008152 metabolic process	426,657970872233	455,230896655701	461,013412155783	671,03519170936	578,31983959698	594,652174274931
VIT_203s0063g01960	533,8791	0,5442	0,1383	3,93349054304111	0,0000837211343477408	0,00937510920270246		gi|297741406|emb|CBI32537.3| unnamed protein product	-	GO:0005618 cell wall GO:0005886 plasma membrane GO:0005829 cytosol GO:0005506 iron ion binding GO:0020037 heme binding GO:0009506 plasmodesma GO:0010310 regulation of hydrogen peroxide metabolic process GO:0009862 systemic acquired resistance, salicylic acid mediated signaling pathway GO:0019825 oxygen binding GO:0001666 response to hypoxia GO:0015671 oxygen transport GO:0009399 nitrogen fixation…	Putative uncharacterized protein [Source:UniProtKB/TrEMBL;Acc:F6HQJ3]	GO:0015671 oxygen transport GO:0019825 oxygen binding GO:0046872 metal ion binding GO:0020037 heme binding GO:0005506 iron ion binding	358,640033486805	469,051948546576	473,047898818484	647,896047167658	614,529489661191	640,109204757726
VIT_203s0063g02640	2267,9637	0,5959	0,1006	5,92393101833062	3,14335354892376e-09	0,00000237008857588851		gi|359475340|ref|XP_003631663.1| PREDICTED: 3-ketoacyl-CoA synthase 4-like	2.3.1.199 | 2.3.1.119	GO:0005634 nucleus GO:0009409 response to cold GO:0009416 response to light stimulus GO:0000038 very long-chain fatty acid metabolic process GO:0042335 cuticle development GO:0030497 fatty acid elongation GO:0009922 fatty acid elongase activity GO:0009923 fatty acid elongase complex GO:0042967 acyl-carrier-protein biosynthetic process	3-ketoacyl-CoA synthase [Source:UniProtKB/TrEMBL;Acc:F6HQM8]	GO:0008610 lipid biosynthetic process GO:0006633 fatty acid biosynthetic process GO:0016020 membrane GO:0016747 transferase activity, transferring acyl groups other than amino-acyl groups GO:0016746 transferase activity, transferring acyl groups GO:0016740 transferase activity GO:0008152 metabolic process GO:0003824 catalytic activity	1782,06995949823	1693,94267237539	1942,18100141131	2923,58061035592	2617,4404189273	2648,56779649755
VIT_203s0088g00270	581,193	0,4493	0,129	3,48145235615831	0,000498702492078721	0,0336690503906538		gi|225429205|ref|XP_002276348.1| PREDICTED: uncharacterized protein LOC100258330	-	GO:0005739 mitochondrion	Putative uncharacterized protein [Source:UniProtKB/TrEMBL;Acc:F6HBL7]	GO:0008150 biological_process GO:0003674 molecular_function	525,593152523765	524,336156110077	424,909952167679	700,210634827158	685,914228359208	626,193787262993
VIT_204s0008g00840	168,8218	-0,5849	0,1579	-3,70350994654591	0,000212636840133998	0,0182191110751175		gi|225429466|ref|XP_002277550.1| PREDICTED: serine/threonine protein phosphatase 2A 55 kDa regulatory subunit B beta isoform-like	-	GO:0005829 cytosol GO:0007165 signal transduction GO:0000166 nucleotide binding GO:0007030 Golgi organization GO:0007033 vacuole organization GO:0000159 protein phosphatase type 2A complex GO:0008601 protein phosphatase type 2A regulator activity GO:0006470 protein dephosphorylation	Putative uncharacterized protein [Source:UniProtKB/TrEMBL;Acc:F6H394]	GO:0008601 protein phosphatase type 2A regulator activity GO:0000159 protein phosphatase type 2A complex GO:0007165 signal transduction GO:0005515 protein binding	211,47395078015	196,949989444971	199,957624549496	121,732021284607	133,45842452238	149,358814443469
VIT_204s0008g01730	271,9992	1,5136	0,3552	4,2609592692373	0,0000203551331053791	0,00343606799137071		gi|147821638|emb|CAN70428.1| hypothetical protein VITISV_037530	-	GO:0015979 photosynthesis GO:0009535 chloroplast thylakoid membrane GO:0009523 photosystem II	Putative uncharacterized protein [Source:UniProtKB/TrEMBL;Acc:D7STV7]	GO:0009523 photosystem II GO:0015979 photosynthesis GO:0016020 membrane	218,894089404015	98,4749947224855	107,384650221026	571,436265203773	344,508956325213	291,296072889748
VIT_204s0008g02000	669,6045	0,5892	0,1737	3,39266240278452	0,000692168875964068	0,0412022630902821		gi|225429696|ref|XP_002281841.1| PREDICTED: uncharacterized protein LOC100260963	-	NA	Putative uncharacterized protein [Source:UniProtKB/TrEMBL;Acc:A5B5R8]		399,450795918062	596,032862793991	606,352981851482	830,997103975909	811,09616143834	773,697212707164
VIT_204s0023g00050	539,0296	-0,7758	0,1522	-5,0980032505505	0,000000343254926431101	0,000161758884080656		gi|297735314|emb|CBI17676.3| unnamed protein product	-	GO:0005886 plasma membrane GO:0030259 lipid glycosylation GO:0048316 seed development GO:0016125 sterol metabolic process GO:0051507 beta-sitosterol UDP-glucosyltransferase activity	Putative uncharacterized protein [Source:UniProtKB/TrEMBL;Acc:F6GX36]	GO:0030259 lipid glycosylation GO:0016758 transferase activity, transferring hexosyl groups GO:0005975 carbohydrate metabolic process GO:0008152 metabolic process	612,161436468856	749,792065079978	679,485631570973	374,250511717964	352,785447768462	465,702638823737
VIT_204s0023g00410	616,2019	1,42	0,3026	4,69244508916325	0,00000269959006772554	0,00087235324759931	PSAL	gi|225430989|ref|XP_002278780.1| PREDICTED: photosystem I reaction center subunit XI, chloroplastic	-	GO:0016021 integral component of membrane GO:0009941 chloroplast envelope GO:0006364 rRNA processing GO:0010287 plastoglobule GO:0010207 photosystem II assembly GO:0030003 cellular cation homeostasis GO:0009535 chloroplast thylakoid membrane GO:0070838 divalent metal ion transport GO:0009657 plastid organization GO:0009538 photosystem I reaction center	Putative uncharacterized protein [Source:UniProtKB/TrEMBL;Acc:A5AW35]	GO:0070838 divalent metal ion transport GO:0030003 cellular cation homeostasis GO:0009538 photosystem I reaction center GO:0009522 photosystem I GO:0010287 plastoglobule GO:0019684 photosynthesis, light reaction GO:0010207 photosystem II assembly GO:0009657 plastid organization GO:0009579 thylakoid GO:0009535 chloroplast thylakoid membrane GO:0009534 chloroplast thylakoid GO:0006364 rRNA processi…	486,019079863152	242,732223833495	278,644652728696	1196,19316782973	853,513180084988	640,109204757726
VIT_204s0023g01540	674,2378	-0,5145	0,1262	-4,07696857405468	0,0000456266566027585	0,00646772775968601		gi|225430794|ref|XP_002270711.1| PREDICTED: acidic leucine-rich nuclear phosphoprotein 32-related protein-like	-	GO:0005634 nucleus	Putative uncharacterized protein [Source:UniProtKB/TrEMBL;Acc:F6GWX7]	GO:0008150 biological_process GO:0005515 protein binding	861,972770138975	709,192725150532	810,013525374117	511,073279442811	548,317558115204	604,856813771069
VIT_204s0023g01630	195,0377	0,8546	0,2494	3,42692852973473	0,000610449716007248	0,0390067021923275	DWF4	gi|225430778|ref|XP_002267187.1| PREDICTED: cytochrome P450 90B1-like	-	GO:0055114 oxidation-reduction process GO:0005783 endoplasmic reticulum GO:0009867 jasmonic acid mediated signaling pathway GO:0009826 unidimensional cell growth GO:0009055 electron carrier activity GO:0005506 iron ion binding GO:0020037 heme binding GO:0016126 sterol biosynthetic process GO:0016102 diterpenoid biosynthetic process GO:0016132 brassinosteroid biosynthetic process GO:0050597 taxane…	Putative uncharacterized protein [Source:UniProtKB/TrEMBL;Acc:F6GWX0]	GO:0010012 steroid 22-alpha hydroxylase activity GO:0010358 leaf shaping GO:0016132 brassinosteroid biosynthetic process GO:0048366 leaf development GO:0009826 unidimensional cell growth GO:0009753 response to jasmonic acid GO:0016126 sterol biosynthetic process GO:0004497 monooxygenase activity GO:0009867 jasmonic acid mediated signaling pathway GO:0005783 endoplasmic reticulum GO:0016705 oxidor…	101,408561192821	153,759202285986	160,151245588254	225,355146840924	321,74860485628	207,803567921349
VIT_204s0023g03010	1489,8303	1,12	0,3182	3,5194485950491	0,000432444829045032	0,0305684438531207		gi|359476642|ref|XP_003631873.1| PREDICTED: probable fructose-bisphosphate aldolase 2, chloroplastic-like	4.1.2.13	GO:0009941 chloroplast envelope GO:0048046 apoplast GO:0046686 response to cadmium ion GO:0016020 membrane GO:0006094 gluconeogenesis GO:0006096 glycolytic process GO:0009737 response to abscisic acid GO:0006098 pentose-phosphate shunt GO:0010287 plastoglobule GO:0015976 carbon utilization GO:0004332 fructose-bisphosphate aldolase activity GO:0006000 fructose metabolic process GO:0006013 mannose …	Fructose-bisphosphate aldolase [Source:UniProtKB/TrEMBL;Acc:F6GWQ0]	GO:0004332 fructose-bisphosphate aldolase activity GO:0006096 glycolytic process GO:0016829 lyase activity GO:0003824 catalytic activity	1416,00978738756	778,297984604908	623,941846973891	2589,57208914527	2122,92005519321	1408,240250467
VIT_204s0023g03420	2617,8367	-0,397	0,0899	-4,41606151651841	0,0000100515489975357	0,00204402542139369		gi|225431134|ref|XP_002267099.1| PREDICTED: calcium-dependent protein kinase 16	2.7.11.1	GO:0005886 plasma membrane GO:0004683 calmodulin-dependent protein kinase activity GO:0006468 protein phosphorylation GO:0005524 ATP binding GO:0007165 signal transduction GO:0009069 serine family amino acid metabolic process GO:0005634 nucleus GO:0010200 response to chitin GO:0004713 protein tyrosine kinase activity GO:0005509 calcium ion binding	Putative uncharacterized protein [Source:UniProtKB/TrEMBL;Acc:D7SNZ6]	GO:0000166 nucleotide binding GO:0005509 calcium ion binding GO:0016772 transferase activity, transferring phosphorus-containing groups GO:0006468 protein phosphorylation GO:0005524 ATP binding GO:0004674 protein serine/threonine kinase activity GO:0004672 protein kinase activity	2912,40440986698	3086,41365038106	2927,15744826624	2223,36997552876	2423,97743144137	2133,69734919242
VIT_204s0044g01120	1192,8269	0,9533	0,2855	3,33850382774612	0,000842308698174794	0,0469286274697385		gi|225431501|ref|XP_002281334.1| PREDICTED: alcohol dehydrogenase 1	1.1.1.1	GO:0055114 oxidation-reduction process GO:0005886 plasma membrane GO:0005829 cytosol GO:0046686 response to cadmium ion GO:0008270 zinc ion binding GO:0009651 response to salt stress GO:0001666 response to hypoxia GO:0051903 S-(hydroxymethyl)glutathione dehydrogenase activity GO:0004022 alcohol dehydrogenase (NAD) activity	Putative uncharacterized protein [Source:UniProtKB/TrEMBL;Acc:F6I0F6]	GO:0046872 metal ion binding GO:0008270 zinc ion binding GO:0055114 oxidation-reduction process GO:0016491 oxidoreductase activity	786,534694129682	578,756547930397	1071,99504272369	1654,95185961304	2034,98233360869	1029,74089461025
VIT_204s0044g01130	224,4192	1,159	0,2999	3,86411604629578	0,000111492210978892	0,0114634264197388		gi|296088562|emb|CBI37553.3| unnamed protein product	1.1.1.1	GO:0055114 oxidation-reduction process GO:0005886 plasma membrane GO:0005829 cytosol GO:0046686 response to cadmium ion GO:0008270 zinc ion binding GO:0009651 response to salt stress GO:0001666 response to hypoxia GO:0051903 S-(hydroxymethyl)glutathione dehydrogenase activity GO:0004022 alcohol dehydrogenase (NAD) activity	Putative uncharacterized protein [Source:UniProtKB/TrEMBL;Acc:D7U4F6]	GO:0046872 metal ion binding GO:0008270 zinc ion binding GO:0055114 oxidation-reduction process GO:0016491 oxidoreductase activity	136,035874770857	90,7006530338683	189,774597373364	315,899625482367	385,891413541455	228,212846913624
VIT_204s0044g01410	503,0287	1,4762	0,3627	4,07021837062258	0,0000469690904709576	0,00646772775968601	PSAN	gi|359476926|ref|XP_003631913.1| PREDICTED: photosystem I reaction center subunit N, chloroplastic	-	GO:0035304 regulation of protein dephosphorylation GO:0019344 cysteine biosynthetic process GO:0006098 pentose-phosphate shunt GO:0005516 calmodulin binding GO:0009543 chloroplast thylakoid lumen GO:0009773 photosynthetic electron transport in photosystem I GO:0030093 chloroplast photosystem I	Putative uncharacterized protein [Source:UniProtKB/TrEMBL;Acc:F6I0D9]	GO:0030093 chloroplast photosystem I GO:0042651 thylakoid membrane GO:0006098 pentose-phosphate shunt GO:0005516 calmodulin binding GO:0009522 photosystem I GO:0035304 regulation of protein dephosphorylation GO:0019684 photosynthesis, light reaction GO:0009773 photosynthetic electron transport in photosystem I GO:0009579 thylakoid GO:0009543 chloroplast thylakoid lumen GO:0009535 chloroplast thyl…	379,663759587755	220,273014510823	199,031894806212	992,971115767823	851,444057224176	374,788577858147
VIT_204s0069g00860	448,1475	-0,6235	0,1437	-4,33821978579329	0,0000143641472869064	0,00262029848088566		gi|225464346|ref|XP_002272090.1| PREDICTED: probable sarcosine oxidase-like	-	GO:0055114 oxidation-reduction process GO:0005739 mitochondrion GO:0006544 glycine metabolic process GO:0006563 L-serine metabolic process GO:0006566 threonine metabolic process GO:0046653 tetrahydrofolate metabolic process GO:0008115 sarcosine oxidase activity	Putative uncharacterized protein [Source:UniProtKB/TrEMBL;Acc:F6H9I1]	GO:0046653 tetrahydrofolate metabolic process GO:0008115 sarcosine oxidase activity GO:0055114 oxidation-reduction process GO:0016491 oxidoreductase activity	463,758663991558	608,126283198507	557,289305457392	377,268661006012	328,990534869123	353,451604366223
VIT_205s0020g00930	266,4274	1,5195	0,2424	6,26855785120819	3,64407238439298e-10	0,00000037579682090331		gi|225432200|ref|XP_002269582.1| PREDICTED: uncharacterized protein LOC100242564	-	GO:0055114 oxidation-reduction process GO:0005829 cytosol GO:0016491 oxidoreductase activity GO:0042967 acyl-carrier-protein biosynthetic process GO:0004144 diacylglycerol O-acyltransferase activity GO:0019432 triglyceride biosynthetic process	Putative uncharacterized protein [Source:UniProtKB/TrEMBL;Acc:A5BHT3]	GO:0004144 diacylglycerol O-acyltransferase activity GO:0019432 triglyceride biosynthetic process GO:0005829 cytosol GO:0008152 metabolic process	152,112841789231	142,52959762465	119,419136883727	424,552999852099	271,055094766384	488,895001314959
VIT_205s0020g03130	167,5445	0,7735	0,2001	3,86482043750609	0,000111170954206823	0,0114634264197388		gi|225432610|ref|XP_002281674.1| PREDICTED: mavicyanin	-	GO:0005507 copper ion binding GO:0005886 plasma membrane GO:0016023 cytoplasmic membrane-bounded vesicle GO:0009055 electron carrier activity GO:0045492 xylan biosynthetic process GO:0010413 glucuronoxylan metabolic process GO:0031225 anchored component of membrane	Putative uncharacterized protein [Source:UniProtKB/TrEMBL;Acc:D7T6V4]	GO:0031225 anchored component of membrane GO:0044036 cell wall macromolecule metabolic process GO:0042546 cell wall biogenesis GO:0005507 copper ion binding GO:0009055 electron carrier activity GO:0045492 xylan biosynthetic process GO:0010413 glucuronoxylan metabolic process	108,828699816686	119,206572558798	142,562380465845	202,216002299222	181,048250321058	251,405209404846
VIT_205s0020g03180	2259,4299	1,1156	0,2691	4,14549615955781	0,0000339078684131305	0,00518240529395278		gi|225432620|ref|XP_002281825.1| PREDICTED: photosystem I reaction center subunit II, chloroplastic isoform 1	-	GO:0009941 chloroplast envelope GO:0010287 plastoglobule GO:0015979 photosynthesis GO:0009535 chloroplast thylakoid membrane GO:0009538 photosystem I reaction center	Putative uncharacterized protein [Source:UniProtKB/TrEMBL;Acc:A5AEB4]	GO:0009538 photosystem I reaction center GO:0009522 photosystem I GO:0015979 photosynthesis	1841,43106848915	1185,15519964255	1255,28953189406	4036,27164788299	3221,62429428443	2016,80784223666
VIT_205s0020g04600	104,9954	0,7178	0,1977	3,62984498083463	0,000283591482709371	0,0232421715177028	NDH18	gi|225432876|ref|XP_002280020.1| PREDICTED: uncharacterized protein LOC100252711	-	GO:0005886 plasma membrane GO:0019288 isopentenyl diphosphate biosynthetic process, methylerythritol 4-phosphate pathway GO:0010027 thylakoid membrane organization GO:0006979 response to oxidative stress GO:0030003 cellular cation homeostasis GO:0009535 chloroplast thylakoid membrane GO:0070838 divalent metal ion transport	Putative uncharacterized protein [Source:UniProtKB/TrEMBL;Acc:D7T778]	GO:0070838 divalent metal ion transport GO:0030003 cellular cation homeostasis GO:0009535 chloroplast thylakoid membrane GO:0003674 molecular_function GO:0019288 isopentenyl diphosphate biosynthetic process, methylerythritol 4-phosphate pathway GO:0010027 thylakoid membrane organization GO:0006979 response to oxidative stress GO:0009507 chloroplast	75,4380760092934	85,5177585747901	76,8355686926305	148,895364877039	118,974564496695	124,31106295295
VIT_205s0049g00760	170536,2461	-0,445	0,1077	-4,13303863810381	0,000035799851479604	0,00535705216727317		gi|526117744|ref|NP_001268103.1| ripening-induced protein 1-like precursor	-	GO:0005618 cell wall GO:0005199 structural constituent of cell wall GO:0042546 cell wall biogenesis	Putative ripening-induced protein 1 [Source:UniProtKB/TrEMBL;Acc:Q6VEQ6]		184797,315737585	208457,742775611	196637,957690077	131297,542428194	146039,726077548	155987,191643461
VIT_205s0049g01980	1210,6029	-0,4	0,082	-4,87813268645989	0,00000107094875185952	0,000417670013225213		gi|225433279|ref|XP_002285491.1| PREDICTED: 3-isopropylmalate dehydratase	4.2.1.33	GO:0046686 response to cadmium ion GO:0019252 starch biosynthetic process GO:0000023 maltose metabolic process GO:0009570 chloroplast stroma GO:0019761 glucosinolate biosynthetic process GO:0006094 gluconeogenesis GO:0006096 glycolytic process GO:0009651 response to salt stress GO:0046487 glyoxylate metabolic process GO:0051539 4 iron, 4 sulfur cluster binding GO:0009097 isoleucine biosynthetic p…	Putative uncharacterized protein [Source:UniProtKB/TrEMBL;Acc:D7SZP6]	GO:0016836 hydro-lyase activity GO:0003994 aconitate hydratase activity GO:0051539 4 iron, 4 sulfur cluster binding GO:0006099 tricarboxylic acid cycle GO:0008652 cellular amino acid biosynthetic process GO:0008152 metabolic process	1381,38247380952	1411,47492435563	1339,53093853297	1012,08606125879	1035,59599183645	1083,54717558989
VIT_205s0077g01540	35,1053	-2,3613	0,6598	-3,57898321081892	0,000344933624109602	0,026795139285437		gi|225431854|ref|XP_002274706.1| PREDICTED: major allergen Pru ar 1-like	-	GO:0006952 defense response GO:0009607 response to biotic stimulus	Putative uncharacterized protein [Source:UniProtKB/TrEMBL;Acc:F6H6U5]	GO:0009607 response to biotic stimulus GO:0006952 defense response	13,6035874770857	56,1480233066804	106,458920477741	14,0846966775578	8,27649144324837	12,0600284954354
VIT_205s0077g01560	59,9291	-3,6674	0,7461	-4,91561514185558	0,000000885041140527755	0,000370733899976626		gi|225431850|ref|XP_002274535.1| PREDICTED: major allergen Pru av 1	-	GO:0006952 defense response GO:0009607 response to biotic stimulus	Putative uncharacterized protein [Source:UniProtKB/TrEMBL;Acc:D7SY76]	GO:0009607 response to biotic stimulus GO:0006952 defense response	16,076967018374	132,163808706494	185,145948656941	5,03024881341349	7,24193001284232	13,9154174947332
VIT_205s0094g00780	1224,9129	0,3569	0,0913	3,90868603903178	0,0000927994707462657	0,00990152843528552		gi|225434133|ref|XP_002277485.1| PREDICTED: cysteine synthase, chloroplastic/chromoplastic isoform 1	2.5.1.47	GO:0009941 chloroplast envelope GO:0048046 apoplast GO:0005524 ATP binding GO:0046686 response to cadmium ion GO:0008270 zinc ion binding GO:0045893 positive regulation of transcription, DNA-templated GO:0005739 mitochondrion GO:0009570 chloroplast stroma GO:0019761 glucosinolate biosynthetic process GO:0005802 trans-Golgi network GO:0005794 Golgi apparatus GO:0005768 endosome GO:0009684 indoleac…	Cysteine synthase [Source:UniProtKB/TrEMBL;Acc:D7T2G6]	GO:0006535 cysteine biosynthetic process from serine GO:0004124 cysteine synthase activity GO:0008652 cellular amino acid biosynthetic process GO:0019344 cysteine biosynthetic process GO:0016829 lyase activity GO:0016740 transferase activity	1100,6538958733	1080,6334947178	1041,44596119529	1440,66326016162	1404,93442249141	1281,1461040151
VIT_205s0124g00080	149,6053	-1,1334	0,2551	-4,44209920344604	0,00000890854679247062	0,00190105026835552		gi|502124909|ref|XP_004498721.1| PREDICTED: extensin-2-like	-	GO:0005618 cell wall GO:0016021 integral component of membrane GO:0009664 plant-type cell wall organization GO:0005199 structural constituent of cell wall GO:0042546 cell wall biogenesis	Putative uncharacterized protein [Source:UniProtKB/TrEMBL;Acc:F6I3R1]		202,817122385641	213,362488565385	200,883354292781	85,5142298280294	65,1773701155809	129,877229950843
VIT_205s0136g00140	1250,7937	0,5062	0,1359	3,72413823882567	0,000195983520486733	0,017182741214767		gi|296090500|emb|CBI40831.3| unnamed protein product	-	GO:0006468 protein phosphorylation GO:0005524 ATP binding GO:0009813 flavonoid biosynthetic process GO:0009507 chloroplast GO:0010224 response to UV-B GO:0009744 response to sucrose GO:0004672 protein kinase activity	Putative uncharacterized protein [Source:UniProtKB/TrEMBL;Acc:F6I703]	GO:0010224 response to UV-B GO:0009813 flavonoid biosynthetic process GO:0009744 response to sucrose GO:0009507 chloroplast GO:0016772 transferase activity, transferring phosphorus-containing groups GO:0006468 protein phosphorylation GO:0005524 ATP binding GO:0004672 protein kinase activity	1178,56535142388	932,057186890894	992,382284801204	1621,75221744451	1326,30775378055	1453,69728094979
VIT_206s0004g00880	447,3689	0,6337	0,1745	3,63175681005589	0,000281498335653625	0,0232390231842518		gi|225435700|ref|XP_002285691.1| PREDICTED: non-specific lipid-transfer protein-like protein At2g13820-like	-	GO:0005886 plasma membrane GO:0016023 cytoplasmic membrane-bounded vesicle GO:0006869 lipid transport GO:0008289 lipid binding	Putative uncharacterized protein [Source:UniProtKB/TrEMBL;Acc:D7SLG6]		416,76445270708	282,467748019761	354,554491678042	608,660106423033	524,522645215865	497,244251811799
VIT_206s0004g01160	1147,3262	0,3431	0,0841	4,07802343015515	0,0000454201902484136	0,00646772775968601		gi|225435632|ref|XP_002285654.1| PREDICTED: formate--tetrahydrofolate ligase-like	6.3.4.3	GO:0005507 copper ion binding GO:0048046 apoplast GO:0055114 oxidation-reduction process GO:0005886 plasma membrane GO:0005829 cytosol GO:0005524 ATP binding GO:0046686 response to cadmium ion GO:0009507 chloroplast GO:0046487 glyoxylate metabolic process GO:0035999 tetrahydrofolate interconversion GO:0004488 methylenetetrahydrofolate dehydrogenase (NADP+) activity GO:0009396 folic acid-containin…	Putative uncharacterized protein [Source:UniProtKB/TrEMBL;Acc:F6GUF4]	GO:0004329 formate-tetrahydrofolate ligase activity GO:0009396 folic acid-containing compound biosynthetic process GO:0005524 ATP binding	1032,63595848787	1011,52823526343	991,456555057919	1303,84049243678	1219,74792644873	1324,7477454986
VIT_206s0004g01390	291,3137	0,9934	0,1944	5,10912549270089	0,000000323653339048736	0,000159153011506139		gi|147811982|emb|CAN59768.1| hypothetical protein VITISV_011719	2.7.11.1	GO:0006468 protein phosphorylation GO:0005524 ATP binding GO:0009069 serine family amino acid metabolic process GO:0016023 cytoplasmic membrane-bounded vesicle GO:0008270 zinc ion binding GO:0003676 nucleic acid binding GO:0004674 protein serine/threonine kinase activity GO:0004715 non-membrane spanning protein tyrosine kinase activity	Putative uncharacterized protein [Source:UniProtKB/TrEMBL;Acc:F6GUD6]	GO:0000166 nucleotide binding GO:0016772 transferase activity, transferring phosphorus-containing groups GO:0006468 protein phosphorylation GO:0005524 ATP binding GO:0004672 protein kinase activity GO:0005515 protein binding	223,840848486592	174,490780122299	186,99740814351	427,571149140147	433,481239340133	301,500712385885
VIT_206s0004g04060	2895,4881	0,4357	0,1278	3,4102350686634	0,000649069100500737	0,0403350083882601		gi|225435090|ref|XP_002284459.1| PREDICTED: glutelin type-A 1	-	GO:0005507 copper ion binding GO:0005829 cytosol GO:0008270 zinc ion binding GO:0005794 Golgi apparatus GO:0009506 plasmodesma GO:0045735 nutrient reservoir activity	Putative uncharacterized protein [Source:UniProtKB/TrEMBL;Acc:A5ARE0]	GO:0045735 nutrient reservoir activity	2418,96519137996	2603,54064994361	2361,53657511928	3820,97699866889	3229,90078572768	2938,008480388
VIT_206s0004g05180	4905,3942	1,1515	0,277	4,15774453820925	0,0000321405149196816	0,00508081782674159		gi|225434859|ref|XP_002282236.1| PREDICTED: ribulose bisphosphate carboxylase/oxygenase activase 2, chloroplastic isoform 1	-	GO:0005618 cell wall GO:0009941 chloroplast envelope GO:0048046 apoplast GO:0050832 defense response to fungus GO:0005524 ATP binding GO:0009644 response to high light intensity GO:0010150 leaf senescence GO:0005634 nucleus GO:0043531 ADP binding GO:0009867 jasmonic acid mediated signaling pathway GO:0010363 regulation of plant-type hypersensitive response GO:0006612 protein targeting to membrane…	Putative uncharacterized protein [Source:UniProtKB/TrEMBL;Acc:D7SKB2]	GO:0005524 ATP binding	4222,05887697914	2543,07354792103	2372,6453320387	8583,61657520878	6939,83807516376	4771,13281169418
VIT_206s0004g05310	35,8363	1,2958	0,3707	3,4961054084729	0,000472102165692063	0,032360457539256		gi|147838761|emb|CAN69507.1| hypothetical protein VITISV_016037	-	GO:0055114 oxidation-reduction process GO:0046686 response to cadmium ion GO:0080167 response to karrikin GO:0009821 alkaloid biosynthetic process GO:0050356 tropine dehydrogenase activity	Putative uncharacterized protein [Source:UniProtKB/TrEMBL;Acc:D7SK99]	GO:0055114 oxidation-reduction process GO:0016491 oxidoreductase activity GO:0008152 metabolic process	22,2604158715948	21,5953935794924	18,5145948656941	68,4113838624235	34,1405272033995	50,0955029810394
VIT_206s0004g06170	811,053	1,1324	0,3357	3,37375186647889	0,000741511759634971	0,0428767412939806		gi|147856054|emb|CAN78614.1| hypothetical protein VITISV_028924	-	GO:0009941 chloroplast envelope GO:0019252 starch biosynthetic process GO:0009637 response to blue light GO:0010114 response to red light GO:0006364 rRNA processing GO:0010027 thylakoid membrane organization GO:0010218 response to far red light GO:0009902 chloroplast relocation GO:0015979 photosynthesis GO:0030003 cellular cation homeostasis GO:0009535 chloroplast thylakoid membrane GO:0070838 di…	Putative uncharacterized protein [Source:UniProtKB/TrEMBL;Acc:F6GUT9]	GO:0070838 divalent metal ion transport GO:0030003 cellular cation homeostasis GO:0010218 response to far red light GO:0010114 response to red light GO:0009637 response to blue light GO:0009579 thylakoid GO:0009535 chloroplast thylakoid membrane GO:0009534 chloroplast thylakoid GO:0006364 rRNA processing GO:0009941 chloroplast envelope GO:0034660 ncRNA metabolic process GO:0015979 photosynthesis …	780,351245276461	396,491426119481	349,000113218334	1552,3347838194	1001,45546463305	786,684935702249
VIT_206s0004g06540	489,3173	0,719	0,1899	3,78654325211922	0,000152757516654551	0,0144083300169885		gi|359478855|ref|XP_002279235.2| PREDICTED: dehydrodolichyl diphosphate synthase 2-like	-	GO:0008270 zinc ion binding GO:0009507 chloroplast GO:0000287 magnesium ion binding GO:0016114 terpenoid biosynthetic process GO:0006744 ubiquinone biosynthetic process GO:0008360 regulation of cell shape GO:0009252 peptidoglycan biosynthetic process GO:0019408 dolichol biosynthetic process GO:0045547 dehydrodolichyl diphosphate synthase activity GO:0008834 di-trans,poly-cis-decaprenylcistransfer…	Putative uncharacterized protein [Source:UniProtKB/TrEMBL;Acc:D7SJY4]	GO:0045547 dehydrodolichyl diphosphate synthase activity GO:0019408 dolichol biosynthetic process GO:0006744 ubiquinone biosynthetic process GO:0016765 transferase activity, transferring alkyl or aryl (other than methyl) groups GO:0009507 chloroplast GO:0016740 transferase activity	446,44500720254	311,837483287871	352,703032191473	668,017042421312	665,222999751088	491,678084813905
VIT_206s0009g00810	840,8392	0,5828	0,1629	3,57825448227077	0,000345896581403519	0,026795139285437		gi|225436114|ref|XP_002278363.1| PREDICTED: lysosomal beta glucosidase-like isoform 1	-	GO:0016020 membrane GO:0009506 plasmodesma GO:0009505 plant-type cell wall GO:0034976 response to endoplasmic reticulum stress GO:0009627 systemic acquired resistance GO:0005975 carbohydrate metabolic process GO:0008422 beta-glucosidase activity	Putative uncharacterized protein [Source:UniProtKB/TrEMBL;Acc:F6HAB0]	GO:0016787 hydrolase activity GO:0004553 hydrolase activity, hydrolyzing O-glycosyl compounds GO:0005975 carbohydrate metabolic process	780,351245276461	614,172993400765	626,719036203745	1165,00562518656	1011,80107893711	846,985078179426
VIT_206s0009g03120	278,5991	-0,6619	0,1769	-3,74208016745064	0,000182503270860627	0,0161977393037105		gi|359479256|ref|XP_003632241.1| PREDICTED: LOW QUALITY PROTEIN: phenylalanine N-monooxygenase-like	-	GO:0055114 oxidation-reduction process GO:0019761 glucosinolate biosynthetic process GO:0009055 electron carrier activity GO:0005506 iron ion binding GO:0020037 heme binding GO:0009684 indoleacetic acid biosynthetic process GO:0006569 tryptophan catabolic process GO:0019825 oxygen binding GO:0016709 oxidoreductase activity, acting on paired donors, with incorporation or reduction of molecular oxy…	Putative uncharacterized protein [Source:UniProtKB/TrEMBL;Acc:F6HA57]	GO:0004497 monooxygenase activity GO:0016705 oxidoreductase activity, acting on paired donors, with incorporation or reduction of molecular oxygen GO:0009055 electron carrier activity GO:0046872 metal ion binding GO:0020037 heme binding GO:0005506 iron ion binding GO:0055114 oxidation-reduction process GO:0016491 oxidoreductase activity	337,616307385854	345,526297271879	341,594275272056	220,324898027511	168,633513156185	257,899070902388
VIT_206s0009g03330	722,3293	-0,731	0,1524	-4,79507228180908	0,00000162616184762689	0,000574746578020629	SMG7	gi|225436648|ref|XP_002276189.1| PREDICTED: uncharacterized protein LOC100267161	-	GO:0000184 nuclear-transcribed mRNA catabolic process, nonsense-mediated decay GO:0000932 cytoplasmic mRNA processing body GO:0090306 spindle assembly involved in meiosis	Putative uncharacterized protein [Source:UniProtKB/TrEMBL;Acc:F6HA45]	GO:0090306 spindle assembly involved in meiosis GO:0000184 nuclear-transcribed mRNA catabolic process, nonsense-mediated decay GO:0000932 cytoplasmic mRNA processing body GO:0007126 meiotic nuclear division GO:0003674 molecular_function GO:0005634 nucleus	998,008644909832	802,484825413939	905,363688932441	461,776841071359	541,075628102362	625,266092763344
VIT_206s0061g00730	116,5748	1,497	0,3676	4,07188942316082	0,0000466333176537813	0,00646772775968601		gi|225436454|ref|XP_002274538.1| PREDICTED: aquaporin TIP1-1 isoform 1	-	GO:0016021 integral component of membrane GO:0009941 chloroplast envelope GO:0005886 plasma membrane GO:0005783 endoplasmic reticulum GO:0042742 defense response to bacterium GO:0006833 water transport GO:0009705 plant-type vacuole membrane GO:0015250 water channel activity GO:0015204 urea transmembrane transporter activity GO:0071918 urea transmembrane transport GO:0042807 central vacuole GO:000…	Putative uncharacterized protein [Source:UniProtKB/TrEMBL;Acc:F6GW83]	GO:0006810 transport GO:0005215 transporter activity GO:0016020 membrane GO:0016021 integral component of membrane	91,5150430276674	38,0078926999067	54,6180548537976	155,937713215818	236,914567562985	122,455673953652
VIT_206s0080g00920	159,0613	2,0398	0,2919	6,98792633895646	2,78978783984393e-12	6,31050009372697e-09	PSAO	gi|225464874|ref|XP_002273037.1| PREDICTED: uncharacterized protein LOC100244962 isoform 1	-	GO:0005739 mitochondrion GO:0009507 chloroplast GO:0035304 regulation of protein dephosphorylation GO:0019344 cysteine biosynthetic process GO:0006098 pentose-phosphate shunt GO:0006364 rRNA processing GO:0010207 photosystem II assembly GO:0030003 cellular cation homeostasis GO:0009522 photosystem I GO:0070838 divalent metal ion transport GO:0009657 plastid organization GO:0009768 photosynthesis,…	Putative uncharacterized protein [Source:UniProtKB/TrEMBL;Acc:D7TCQ9]	GO:0006098 pentose-phosphate shunt GO:0070838 divalent metal ion transport GO:0030003 cellular cation homeostasis GO:0009522 photosystem I GO:0009768 photosynthesis, light harvesting in photosystem I GO:0035304 regulation of protein dephosphorylation GO:0019684 photosynthesis, light reaction GO:0010207 photosystem II assembly GO:0009657 plastid organization GO:0009579 thylakoid GO:0006364 rRNA pr…	61,8344885322077	53,5565760771413	71,2811902329223	323,948023583829	281,400709070444	162,346537438554
VIT_207s0005g00590	1604,3631	0,4308	0,1113	3,87052290884392	0,000108602150253831	0,0113730585126929	PHR2	gi|225437398|ref|XP_002270248.1| PREDICTED: blue-light photoreceptor PHR2	-	GO:0019252 starch biosynthetic process GO:0000023 maltose metabolic process GO:0006281 DNA repair GO:0016117 carotenoid biosynthetic process GO:0019288 isopentenyl diphosphate biosynthetic process, methylerythritol 4-phosphate pathway GO:0006655 phosphatidylglycerol biosynthetic process GO:0003904 deoxyribodipyrimidine photo-lyase activity	Putative uncharacterized protein [Source:UniProtKB/TrEMBL;Acc:F6HZ56]	GO:0003913 DNA photolyase activity GO:0006655 phosphatidylglycerol biosynthetic process GO:0019252 starch biosynthetic process GO:0000023 maltose metabolic process GO:0006281 DNA repair GO:0016117 carotenoid biosynthetic process GO:0019288 isopentenyl diphosphate biosynthetic process, methylerythritol 4-phosphate pathway	1375,1990249563	1379,51374185798	1345,08531699268	2078,49880970246	1702,88811444835	1744,99335383954
VIT_207s0005g01050	1369,9362	0,7523	0,1669	4,50656324536975	0,00000658860534836087	0,00146112012725415		gi|225437485|ref|XP_002274279.1| PREDICTED: uncharacterized protein LOC100260563	-	GO:0005739 mitochondrion	Putative uncharacterized protein [Source:UniProtKB/TrEMBL;Acc:A5BS11]		895,363393946367	1160,96835883351	1004,4167714639	1865,21626001372	1386,3123167441	1907,33989127809
VIT_207s0005g02710	458,4169	-0,6574	0,1866	-3,52249373313197	0,000427507148931551	0,0304094707824896		gi|225437795|ref|XP_002281632.1| PREDICTED: uncharacterized protein LOC100255480 isoform 1	-	GO:0016023 cytoplasmic membrane-bounded vesicle	Putative uncharacterized protein [Source:UniProtKB/TrEMBL;Acc:F6HZG4]	GO:0008150 biological_process GO:0003674 molecular_function	691,309581790082	556,297338607725	436,944438830381	366,202113616502	325,886850577904	373,860883358498
VIT_207s0005g04130	489,2809	0,9557	0,2484	3,84727197346224	0,000119440355669909	0,0120482703508787		gi|225438005|ref|XP_002273448.1| PREDICTED: acid phosphatase 1	-	GO:0005774 vacuolar membrane GO:0019761 glucosinolate biosynthetic process GO:0009507 chloroplast GO:0005576 extracellular region GO:0009684 indoleacetic acid biosynthetic process GO:0009506 plasmodesma GO:0009505 plant-type cell wall GO:0009832 plant-type cell wall biogenesis GO:0019344 cysteine biosynthetic process GO:0003993 acid phosphatase activity GO:0006771 riboflavin metabolic process GO:…	Putative uncharacterized protein [Source:UniProtKB/TrEMBL;Acc:D7U356]	GO:0003993 acid phosphatase activity	262,178231376561	451,775633682982	283,27330144512	645,883947642292	784,197564247783	508,376585807585
VIT_207s0005g04790	439,6867	-0,7099	0,1559	-4,55311265767964	0,00000528579482300722	0,00134589983455669		gi|225437918|ref|XP_002268099.1| PREDICTED: myosin-H heavy chain	-	GO:0005524 ATP binding GO:0005634 nucleus GO:0030048 actin filament-based movement GO:0005777 peroxisome GO:0048193 Golgi vesicle transport GO:0051645 Golgi localization GO:0051646 mitochondrion localization GO:0060151 peroxisome localization GO:0003779 actin binding GO:0090436 leaf pavement cell development GO:0048467 gynoecium development GO:0003774 motor activity GO:0016459 myosin complex GO:0…	Putative uncharacterized protein [Source:UniProtKB/TrEMBL;Acc:F6HZT6]	GO:0016459 myosin complex GO:0003774 motor activity GO:0003779 actin binding GO:0000166 nucleotide binding GO:0005524 ATP binding GO:0005515 protein binding	573,824053578887	463,005238344318	600,798603391773	297,790729754079	372,442114946177	330,259241875001
VIT_207s0005g04920	300,2494	1,2897	0,2109	6,11557721529057	9,62080836631599e-10	0,000000837010327869491		gi|225437898|ref|XP_002266424.1| PREDICTED: photosystem I reaction center subunit IV A, chloroplastic-like	-	GO:0010287 plastoglobule GO:0015979 photosynthesis GO:0009535 chloroplast thylakoid membrane GO:0009538 photosystem I reaction center	Putative uncharacterized protein [Source:UniProtKB/TrEMBL;Acc:F6HZU4]	GO:0009538 photosystem I reaction center GO:0009522 photosystem I GO:0015979 photosynthesis	206,527191697574	168,444069920041	149,042488668837	515,097478493542	429,342993618509	333,042325373947
VIT_207s0031g00660	2347,644	-0,3731	0,0828	-4,50744383007583	0,00000656132926553157	0,00146112012725415		gi|147839731|emb|CAN61779.1| hypothetical protein VITISV_028660	-	GO:0005634 nucleus GO:0010286 heat acclimation	Putative uncharacterized protein [Source:UniProtKB/TrEMBL;Acc:F6H4K5]	GO:0010286 heat acclimation GO:0008150 biological_process GO:0003674 molecular_function	2601,9952774353	2750,38932628416	2595,74620017031	2130,81339736196	1941,87180487215	2065,0479562184
VIT_207s0031g01270	62,4164	1,0926	0,2681	4,07484821969066	0,0000460443679878685	0,00646772775968601		gi|508700328|gb|EOX92224.1| RING-H2 zinc finger protein RHA2a	-	GO:0008270 zinc ion binding	Putative uncharacterized protein [Source:UniProtKB/TrEMBL;Acc:F6H4P0]	GO:0046872 metal ion binding GO:0008270 zinc ion binding GO:0005515 protein binding	39,5740726606129	31,9611824976488	48,1379466508047	98,5928767429045	75,5229844196413	80,7094214694524
VIT_207s0031g01560	81,257	1,053	0,278	3,78816482170017	0,00015176415984514	0,0144083300169885		gi|225438565|ref|XP_002276081.1| PREDICTED: uncharacterized protein LOC100264638	-	GO:0016020 membrane GO:0006098 pentose-phosphate shunt GO:0009534 chloroplast thylakoid	Putative uncharacterized protein [Source:UniProtKB/TrEMBL;Acc:D7SW56]	GO:0006098 pentose-phosphate shunt GO:0009534 chloroplast thylakoid GO:0009507 chloroplast	70,4913169267168	47,5098658748834	41,6578384478117	132,798568674116	101,387020179793	93,6971444645367
VIT_207s0104g00180	373,5273	1,1156	0,235	4,7472601762896	0,00000206190649214553	0,000705099763940251		gi|225436984|ref|XP_002272235.1| PREDICTED: basic 7S globulin	-	GO:0005886 plasma membrane GO:0006508 proteolysis GO:0005794 Golgi apparatus GO:0009506 plasmodesma GO:0009505 plant-type cell wall GO:0004190 aspartic-type endopeptidase activity	Putative uncharacterized protein [Source:UniProtKB/TrEMBL;Acc:F6HQ75]	GO:0006508 proteolysis GO:0004190 aspartic-type endopeptidase activity	218,894089404015	241,004592347136	247,169841457016	650,914196455706	539,00650524155	344,174659369734
VIT_207s0104g01250	2366,6123	0,3131	0,077	4,06498197465254	0,0000480361743424955	0,00646772775968601		gi|225436807|ref|XP_002269844.1| PREDICTED: flavin-containing monooxygenase YUCCA10-like	-	GO:0055114 oxidation-reduction process GO:0016023 cytoplasmic membrane-bounded vesicle GO:0016020 membrane GO:0050661 NADP binding GO:0050660 flavin adenine dinucleotide binding GO:0042744 hydrogen peroxide catabolic process GO:0004499 N,N-dimethylaniline monooxygenase activity GO:0022603 regulation of anatomical structure morphogenesis	Putative uncharacterized protein [Source:UniProtKB/TrEMBL;Acc:F6HQ23]	GO:0050661 NADP binding GO:0004499 N,N-dimethylaniline monooxygenase activity GO:0050660 flavin adenine dinucleotide binding GO:0055114 oxidation-reduction process GO:0016491 oxidoreductase activity	2114,7395078015	2195,81961916279	2021,7937593338	2614,72333321233	2586,40357601511	2666,19399199088
VIT_207s0104g01600	450,0748	-0,6065	0,1792	-3,38388991372044	0,000714666516783514	0,0423187345802175		gi|359479822|ref|XP_002269412.2| PREDICTED: uncharacterized protein LOC100254466	-	GO:0008270 zinc ion binding GO:0009506 plasmodesma	Putative uncharacterized protein [Source:UniProtKB/TrEMBL;Acc:F6HPZ9]	GO:0008270 zinc ion binding	535,486670688919	432,771687333029	661,896766448564	329,984322159925	368,303869224552	372,0054943592
VIT_207s0129g00560	199,8258	0,6135	0,1751	3,50442797421935	0,00045758932918108	0,0317505233928713		gi|225438916|ref|XP_002284001.1| PREDICTED: lysine-rich arabinogalactan protein 17	-	GO:0005886 plasma membrane GO:0006468 protein phosphorylation GO:0005524 ATP binding GO:0009069 serine family amino acid metabolic process GO:0005576 extracellular region GO:0004713 protein tyrosine kinase activity GO:0004674 protein serine/threonine kinase activity GO:0031225 anchored component of membrane	Putative uncharacterized protein [Source:UniProtKB/TrEMBL;Acc:F6HSV6]		131,08911568828	158,078281001885	183,294489170372	232,397495179703	265,882287614354	228,212846913624
VIT_207s0141g00570	1383,7546	1,1377	0,2617	4,34701576944426	0,0000138002301008562	0,00255869840066694		gi|225437235|ref|XP_002282059.1| PREDICTED: photosystem II reaction center W protein, chloroplastic	-	GO:0016021 integral component of membrane GO:0006364 rRNA processing GO:0010207 photosystem II assembly GO:0009535 chloroplast thylakoid membrane GO:0009523 photosystem II GO:0042549 photosystem II stabilization GO:0009657 plastid organization	Putative uncharacterized protein [Source:UniProtKB/TrEMBL;Acc:D7SQL3]	GO:0009523 photosystem II GO:0015979 photosynthesis GO:0009507 chloroplast	1178,56535142388	748,928249336798	668,376874651557	2453,7553711831	1827,03548609708	1425,86644596033
VIT_208s0007g00200	4876,409	-0,3891	0,113	-3,44288170363757	0,000575551013410455	0,0374108158716796		gi|225440340|ref|XP_002264434.1| PREDICTED: putative E3 ubiquitin-protein ligase XBAT31	-	GO:0005737 cytoplasm GO:0008270 zinc ion binding GO:0042742 defense response to bacterium GO:0004842 ubiquitin-protein transferase activity GO:0051865 protein autoubiquitination GO:0051049 regulation of transport	Putative uncharacterized protein [Source:UniProtKB/TrEMBL;Acc:D7THQ1]	GO:0008270 zinc ion binding GO:0005515 protein binding	5936,11089909194	5744,37469214499	4910,07055838207	4201,26380896295	4468,27081792371	3998,36329348666
VIT_208s0007g00920	107,0748	1,4614	0,4292	3,40453819498362	0,000662760310102177	0,0403517180094541		gi|225440460|ref|XP_002271837.1| PREDICTED: tropinone reductase homolog	-	GO:0055114 oxidation-reduction process GO:0046686 response to cadmium ion GO:0000166 nucleotide binding GO:0080167 response to karrikin GO:0009821 alkaloid biosynthetic process GO:0050356 tropine dehydrogenase activity	Putative uncharacterized protein [Source:UniProtKB/TrEMBL;Acc:D7THJ0]	GO:0055114 oxidation-reduction process GO:0016491 oxidoreductase activity GO:0008152 metabolic process	96,461802110244	39,7355241862661	36,1034599881035	212,276499926049	161,391583143343	96,4802279634833
VIT_208s0007g02190	1509,5497	1,3496	0,1808	7,46361181232443	8,41823758898246e-14	4,76051335656958e-10		gi|225440674|ref|XP_002279834.1| PREDICTED: chlorophyll a-b binding protein CP29.2, chloroplastic	-	GO:0009941 chloroplast envelope GO:0009644 response to high light intensity GO:0035304 regulation of protein dephosphorylation GO:0009744 response to sucrose GO:0019344 cysteine biosynthetic process GO:0046872 metal ion binding GO:0009637 response to blue light GO:0010155 regulation of proton transport GO:0010114 response to red light GO:0006364 rRNA processing GO:0010218 response to far red ligh…	Putative uncharacterized protein [Source:UniProtKB/TrEMBL;Acc:F6HKS7]	GO:0009765 photosynthesis, light harvesting GO:0015979 photosynthesis GO:0046872 metal ion binding GO:0009507 chloroplast GO:0016020 membrane	770,457727111308	813,714430075275	967,387581732517	2647,92297538086	2123,95461662361	1733,86101984375
VIT_208s0007g02240	507,1353	1,8729	0,2769	6,76493619757917	1,33367958655732e-11	2,51398602066054e-08		gi|359481659|ref|XP_002274791.2| PREDICTED: vacuolar cation/proton exchanger 3-like	-	GO:0016021 integral component of membrane GO:0009733 response to auxin GO:0019761 glucosinolate biosynthetic process GO:0009507 chloroplast GO:0048364 root development GO:0009651 response to salt stress GO:0005515 protein binding GO:0006833 water transport GO:0007030 Golgi organization GO:0009705 plant-type vacuole membrane GO:0009624 response to nematode GO:0009750 response to fructose GO:000687…	Putative uncharacterized protein [Source:UniProtKB/TrEMBL;Acc:F6HKS5]	GO:0015369 calcium:proton antiporter activity GO:0006816 calcium ion transport GO:0008324 cation transmembrane transporter activity GO:0006812 cation transport GO:0016020 membrane GO:0055085 transmembrane transport GO:0016021 integral component of membrane	155,822911101163	323,930903692387	171,26000250767	866,208845669803	660,050192599057	865,538968172403
VIT_208s0032g00460	445,8078	-0,9189	0,2616	-3,51280231474833	0,000443407249243406	0,0309563949934748		gi|225439285|ref|XP_002266362.1| PREDICTED: uncharacterized protein LOC100259905	-	GO:0005524 ATP binding GO:0005737 cytoplasm GO:0005634 nucleus GO:0003676 nucleic acid binding GO:0005694 chromosome GO:0006281 DNA repair GO:0007062 sister chromatid cohesion GO:0006310 DNA recombination GO:0030261 chromosome condensation	Putative uncharacterized protein [Source:UniProtKB/TrEMBL;Acc:F6I3N1]	GO:0008150 biological_process GO:0003674 molecular_function	534,249980918274	555,433522864546	660,045306961994	196,179703723126	303,126499108971	425,811775338835
VIT_208s0032g00930	1488,5198	-0,3668	0,0883	-4,15583624767984	0,0000324099901079811	0,00508081782674159		gi|225439352|ref|XP_002270606.1| PREDICTED: fasciclin-like arabinogalactan protein 17	-	GO:0016023 cytoplasmic membrane-bounded vesicle GO:0005576 extracellular region GO:0005773 vacuole GO:0007155 cell adhesion	Putative uncharacterized protein [Source:UniProtKB/TrEMBL;Acc:F6I3Q0]		1733,8390584431	1580,78281001885	1716,30294404984	1339,05223413067	1318,0312623373	1243,1106295295
VIT_208s0040g00380	398,9854	-0,5132	0,1498	-3,42532054975753	0,000614074443535924	0,0390178761595017		gi|147844780|emb|CAN79042.1| hypothetical protein VITISV_043755	-	GO:0055114 oxidation-reduction process GO:0005886 plasma membrane GO:0016023 cytoplasmic membrane-bounded vesicle GO:0008270 zinc ion binding GO:0005634 nucleus GO:0006508 proteolysis GO:0043086 negative regulation of catalytic activity GO:0042802 identical protein binding GO:0032440 2-alkenal reductase [NAD(P)] activity GO:0004252 serine-type endopeptidase activity	Putative uncharacterized protein [Source:UniProtKB/TrEMBL;Acc:F6HQS4]	GO:0008150 biological_process GO:0046872 metal ion binding GO:0008270 zinc ion binding GO:0005886 plasma membrane	529,303221835698	470,779580032935	408,246816788555	354,12951646431	338,301587742777	293,151461889045
VIT_208s0058g00440	236,5436	-0,9073	0,2055	-4,41457789266656	0,0000101207271085806	0,00204402542139369		gi|297735621|emb|CBI18115.3| unnamed protein product	-	GO:0006879 cellular iron ion homeostasis GO:0055114 oxidation-reduction process GO:0005739 mitochondrion GO:0009570 chloroplast stroma GO:0009409 response to cold GO:0009737 response to abscisic acid GO:0009908 flower development GO:0009617 response to bacterium GO:0048366 leaf development GO:0042542 response to hydrogen peroxide GO:0010043 response to zinc ion GO:0015979 photosynthesis GO:001599…	Putative uncharacterized protein [Source:UniProtKB/TrEMBL;Acc:F6GXT8]	GO:0006879 cellular iron ion homeostasis GO:0008199 ferric iron binding GO:0046914 transition metal ion binding GO:0006826 iron ion transport GO:0055114 oxidation-reduction process GO:0016491 oxidoreductase activity	342,563066468431	285,0591952493	298,084977337675	197,185753485809	174,840881738622	121,527979454003
VIT_208s0058g01450	710,4164	0,7784	0,2289	3,40078329669419	0,000671930713378966	0,0403517180094541	STN8	gi|225439719|ref|XP_002273138.1| PREDICTED: serine/threonine-protein kinase STN8, chloroplastic	-	GO:0006468 protein phosphorylation GO:0005524 ATP binding GO:0009069 serine family amino acid metabolic process GO:0004674 protein serine/threonine kinase activity GO:0009579 thylakoid GO:0015996 chlorophyll catabolic process GO:0042549 photosystem II stabilization	Putative uncharacterized protein [Source:UniProtKB/TrEMBL;Acc:D7SQX7]	GO:0042549 photosystem II stabilization GO:0009579 thylakoid GO:0016772 transferase activity, transferring phosphorus-containing groups GO:0016301 kinase activity GO:0006468 protein phosphorylation GO:0005524 ATP binding GO:0004674 protein serine/threonine kinase activity GO:0004672 protein kinase activity	678,942684083641	492,374973612428	399,915249098992	1077,47929583317	903,172128744478	710,613986731041
VIT_209s0002g03170	737,8481	-0,3443	0,0906	-3,79875929164978	0,000145422240088339	0,0140574832085394	AR791	gi|225442422|ref|XP_002283384.1| PREDICTED: protein CHUP1, chloroplastic	-	GO:0005634 nucleus GO:0003723 RNA binding GO:0006508 proteolysis GO:0003964 RNA-directed DNA polymerase activity GO:0006278 RNA-dependent DNA replication GO:0003779 actin binding GO:0004190 aspartic-type endopeptidase activity	Putative uncharacterized protein [Source:UniProtKB/TrEMBL;Acc:D7U087]	GO:0003779 actin binding	805,085040689344	824,944034736611	846,11698536222	667,010992658629	619,702296813221	664,229261748597
VIT_209s0002g03380	1148,8345	-0,34	0,0854	-3,98006338566193	0,0000688968953535997	0,00811691548384597		gi|225442450|ref|XP_002277939.1| PREDICTED: poly(A) polymerase-like	2.7.7.19	GO:0005634 nucleus GO:0003723 RNA binding GO:0005515 protein binding GO:0006397 mRNA processing GO:0006623 protein targeting to vacuole GO:0000911 cytokinesis by cell plate formation GO:0000956 nuclear-transcribed mRNA catabolic process GO:0006351 transcription, DNA-templated GO:0016192 vesicle-mediated transport GO:0043631 RNA polyadenylation GO:0004652 polynucleotide adenylyltransferase activity	Putative uncharacterized protein [Source:UniProtKB/TrEMBL;Acc:F6HY92]	GO:0031123 RNA 3'-end processing GO:0043631 RNA polyadenylation GO:0004652 polynucleotide adenylyltransferase activity GO:0003723 RNA binding GO:0016779 nucleotidyltransferase activity GO:0005634 nucleus	1282,44729215799	1246,4861174083	1321,94207341056	965,807772175391	1052,14897472295	1024,17472761236
VIT_209s0002g03440	670,1635	-0,4554	0,1154	-3,94561935094309	0,0000795939732871412	0,00909300846340977		gi|359482890|ref|XP_002283628.2| PREDICTED: proline-rich receptor-like protein kinase PERK10-like	2.7.11.1	GO:0005524 ATP binding GO:0009069 serine family amino acid metabolic process GO:0016023 cytoplasmic membrane-bounded vesicle GO:0000186 activation of MAPKK activity GO:0004709 MAP kinase kinase kinase activity GO:0007178 transmembrane receptor protein serine/threonine kinase signaling pathway GO:0004715 non-membrane spanning protein tyrosine kinase activity GO:0007020 microtubule nucleation GO:00…	Putative uncharacterized protein [Source:UniProtKB/TrEMBL;Acc:F6HY96]	GO:0007020 microtubule nucleation GO:0004713 protein tyrosine kinase activity GO:0016998 cell wall macromolecule catabolic process GO:0016772 transferase activity, transferring phosphorus-containing groups GO:0016301 kinase activity GO:0006468 protein phosphorylation GO:0005524 ATP binding GO:0004674 protein serine/threonine kinase activity GO:0004672 protein kinase activity	779,114555505817	833,582192168408	712,811902329223	547,291070899388	535,902820950332	612,27836976826
VIT_209s0002g03460	101,4763	1,0948	0,2944	3,71825991378701	0,000200599818115461	0,0174521841760451		gi|225442462|ref|XP_002283654.1| PREDICTED: clavaminate synthase-like protein At3g21360	-	GO:0055114 oxidation-reduction process GO:0016491 oxidoreductase activity GO:0005634 nucleus	Putative uncharacterized protein [Source:UniProtKB/TrEMBL;Acc:F6HY98]	GO:0055114 oxidation-reduction process GO:0016491 oxidoreductase activity	66,7812476147843	70,8328909407352	56,469514340367	191,149454909713	126,216494509538	97,4079224631322
VIT_209s0002g04680	3049,5653	-0,2361	0,0702	-3,36239378832474	0,000772698451577341	0,0441374721582814		gi|359482944|ref|XP_002279789.2| PREDICTED: 97 kDa heat shock protein-like	-	GO:0005618 cell wall GO:0055114 oxidation-reduction process GO:0005886 plasma membrane GO:0005524 ATP binding GO:0046686 response to cadmium ion GO:0009408 response to heat GO:0032440 2-alkenal reductase [NAD(P)] activity	Putative uncharacterized protein [Source:UniProtKB/TrEMBL;Acc:F6HYG1]	GO:0000166 nucleotide binding GO:0005524 ATP binding	3318,03865463826	3235,85377395115	3341,88437325778	2777,70339476693	2876,08077652881	2747,83110795998
VIT_209s0002g05950	1784,1971	0,5197	0,1409	3,68737714720602	0,000226577421275587	0,0190949054591861		gi|297743388|emb|CBI36255.3| unnamed protein product	-	GO:0005886 plasma membrane GO:0009536 plastid GO:0005506 iron ion binding GO:0020037 heme binding GO:0005773 vacuole GO:0005750 mitochondrial respiratory chain complex III GO:0006122 mitochondrial electron transport, ubiquinol to cytochrome c GO:0045153 electron transporter, transferring electrons within CoQH2-cytochrome c reductase complex activity	Putative uncharacterized protein [Source:UniProtKB/TrEMBL;Acc:D7U0V9]	GO:0009055 electron carrier activity GO:0020037 heme binding GO:0005506 iron ion binding	1625,01035862642	1387,28808354659	1387,66888518377	2381,31978826995	2126,02373948442	1797,87194031953
VIT_209s0054g00010	376,1675	0,7274	0,1663	4,37290570584087	0,0000122603687910853	0,00235025035639279		gi|359483254|ref|XP_003632932.1| PREDICTED: 60S ribosomal protein L7-4-like	-	GO:0005618 cell wall GO:0005886 plasma membrane GO:0005774 vacuolar membrane GO:0003735 structural constituent of ribosome GO:0006412 translation GO:0042254 ribosome biogenesis GO:0005794 Golgi apparatus GO:0009507 chloroplast GO:0005730 nucleolus GO:0022625 cytosolic large ribosomal subunit	Putative uncharacterized protein [Source:UniProtKB/TrEMBL;Acc:D7SS66]	GO:0030529 ribonucleoprotein complex GO:0005840 ribosome	220,130779174659	325,658535178746	301,787896310814	489,946234426474	459,345275100284	460,136471825844
VIT_209s0054g01750	736,5291	1,2138	0,3293	3,68586933658078	0,00022792327471177	0,0190949054591861	UP6	gi|225443486|ref|XP_002274112.1| PREDICTED: uncharacterized protein LOC100261598	-	GO:0005777 peroxisome GO:0006635 fatty acid beta-oxidation GO:0016558 protein import into peroxisome matrix GO:0010264 myo-inositol hexakisphosphate biosynthetic process	Putative uncharacterized protein [Source:UniProtKB/TrEMBL;Acc:D7SRS7]	GO:0016558 protein import into peroxisome matrix GO:0008150 biological_process GO:0010264 myo-inositol hexakisphosphate biosynthetic process GO:0003674 molecular_function GO:0006635 fatty acid beta-oxidation GO:0005777 peroxisome	676,469304542352	336,888139840082	319,376761433223	1335,02803507994	1076,97844905269	674,433901244734
VIT_210s0003g00300	1254,0349	0,6585	0,1712	3,84535071672886	0,000120380135256779	0,0120482703508787	APE2	gi|225443598|ref|XP_002278829.1| PREDICTED: triose phosphate/phosphate translocator TPT, chloroplastic	-	GO:0016021 integral component of membrane GO:0005739 mitochondrion GO:0019684 photosynthesis, light reaction GO:0035304 regulation of protein dephosphorylation GO:0015297 antiporter activity GO:0019344 cysteine biosynthetic process GO:0031969 chloroplast membrane GO:0009534 chloroplast thylakoid GO:0015120 phosphoglycerate transmembrane transporter activity GO:0015713 phosphoglycerate transport G…	Putative uncharacterized protein [Source:UniProtKB/TrEMBL;Acc:D7TJE0]	GO:0071917 triose-phosphate transmembrane transporter activity GO:0035436 triose phosphate transmembrane transport GO:0015717 triose phosphate transport GO:0015713 phosphoglycerate transport GO:0015120 phosphoglycerate transmembrane transporter activity GO:0009643 photosynthetic acclimation GO:0035304 regulation of protein dephosphorylation GO:0019684 photosynthesis, light reaction GO:0009534 chl…	1143,93803784584	914,7808720273	860,928661254775	1839,05896618397	1419,41828251709	1346,08471899052
VIT_210s0003g00890	917,6053	0,6809	0,1928	3,53116802480289	0,00041372884145163	0,0299953410052432		gi|225443506|ref|XP_002276262.1| PREDICTED: magnesium-chelatase subunit chlI, chloroplastic-like	6.6.1.1	GO:0005618 cell wall GO:0005524 ATP binding GO:0009570 chloroplast stroma GO:0019761 glucosinolate biosynthetic process GO:0019684 photosynthesis, light reaction GO:0006200 NOT_FOUND GO:0010103 stomatal complex morphogenesis GO:0016117 carotenoid biosynthetic process GO:0006364 rRNA processing GO:0019288 isopentenyl diphosphate biosynthetic process, methylerythritol 4-phosphate pathway GO:0006636…	Putative uncharacterized protein [Source:UniProtKB/TrEMBL;Acc:F6HM73]	GO:0016851 magnesium chelatase activity GO:0006779 porphyrin-containing compound biosynthetic process GO:0015995 chlorophyll biosynthetic process GO:0015979 photosynthesis GO:0017111 nucleoside-triphosphatase activity GO:0000166 nucleotide binding GO:0005524 ATP binding	892,890014405079	643,542728668875	580,43254903951	1319,9372886397	1060,4254661662	1008,40392111833
VIT_210s0003g01080	515,1349	0,6082	0,1822	3,33855097181236	0,000842165777539207	0,0469286274697385		gi|225443829|ref|XP_002274637.1| PREDICTED: 50S ribosomal protein L34, chloroplastic-like	-	GO:0005840 ribosome GO:0003735 structural constituent of ribosome GO:0006412 translation GO:0042254 ribosome biogenesis GO:0009507 chloroplast GO:0019843 rRNA binding	Ribosomal protein L34 [Source:UniProtKB/TrEMBL;Acc:D7TJJ7]	GO:0042254 ribosome biogenesis GO:0030529 ribonucleoprotein complex GO:0006412 translation GO:0005840 ribosome GO:0005622 intracellular GO:0003735 structural constituent of ribosome	488,492459404441	382,670374228606	354,554491678042	708,25903292862	646,600894003779	510,231974806883
VIT_210s0003g02120	1664,7451	0,344	0,0878	3,91874342277437	0,0000890118053653785	0,00968003383348491		gi|225462452|ref|XP_002266118.1| PREDICTED: GDSL esterase/lipase At5g45670	-	GO:0005618 cell wall GO:0048046 apoplast GO:0005634 nucleus GO:0009507 chloroplast GO:0009651 response to salt stress GO:0004091 NOT_FOUND GO:0006833 water transport GO:0009750 response to fructose GO:0006629 lipid metabolic process	Putative uncharacterized protein [Source:UniProtKB/TrEMBL;Acc:D7TJU3]	GO:0016788 hydrolase activity, acting on ester bonds GO:0006629 lipid metabolic process GO:0016787 hydrolase activity	1414,77309761691	1560,05123218253	1425,62380465845	1858,17391167494	1801,17145033693	1928,67686477002
VIT_210s0003g02890	598,3984	2,3403	0,3499	6,68889707347369	2,24858805768944e-11	3,63307584749537e-08		gi|225463428|ref|XP_002274942.1| PREDICTED: chlorophyll a-b binding protein 40, chloroplastic isoform 1	-	GO:0009941 chloroplast envelope GO:0048046 apoplast GO:0005739 mitochondrion GO:0046872 metal ion binding GO:0009637 response to blue light GO:0010114 response to red light GO:0010218 response to far red light GO:0010287 plastoglobule GO:0009535 chloroplast thylakoid membrane GO:0009765 photosynthesis, light harvesting	Putative uncharacterized protein [Source:UniProtKB/TrEMBL;Acc:A5BAI4]	GO:0009765 photosynthesis, light harvesting GO:0015979 photosynthesis GO:0046872 metal ion binding GO:0009507 chloroplast GO:0016020 membrane	218,894089404015	120,934204045158	252,724219916724	1419,53621514529	1008,69739464589	569,604422784411
VIT_210s0003g02900	97,4525	2,782	0,5057	5,50136018827309	3,76872401571491e-08	0,0000236801492320754		gi|225463432|ref|XP_002275075.1| PREDICTED: chlorophyll a-b binding protein 40, chloroplastic	-	GO:0016021 integral component of membrane GO:0009941 chloroplast envelope GO:0048046 apoplast GO:0005739 mitochondrion GO:0046872 metal ion binding GO:0009637 response to blue light GO:0010114 response to red light GO:0010218 response to far red light GO:0010287 plastoglobule GO:0009535 chloroplast thylakoid membrane GO:0016168 chlorophyll binding GO:0009523 photosystem II GO:0009522 photosystem …	Putative uncharacterized protein [Source:UniProtKB/TrEMBL;Acc:F6HMH7]	GO:0009765 photosynthesis, light harvesting GO:0015979 photosynthesis GO:0046872 metal ion binding GO:0009507 chloroplast GO:0016020 membrane	35,8640033486805	10,3657889181564	28,6976220418258	243,464042569213	189,324741764306	76,9986434708569
VIT_210s0003g04040	109,7963	0,7847	0,1886	4,16152049941633	0,0000316135613091119	0,00508081782674159		gi|359483906|ref|XP_003633033.1| PREDICTED: uncharacterized protein LOC100853685	-	GO:0009507 chloroplast GO:0016556 mRNA modification	Putative uncharacterized protein [Source:UniProtKB/TrEMBL;Acc:F6HLU1]	GO:0008150 biological_process GO:0003674 molecular_function GO:0009507 chloroplast GO:0006355 regulation of transcription, DNA-templated GO:0005739 mitochondrion GO:0003690 double-stranded DNA binding	85,3315941744466	85,5177585747901	71,2811902329223	142,859066300943	144,838600256846	128,949535451194
VIT_210s0003g04350	208,6054	1,5756	0,3578	4,40377459177595	0,0000106383479657994	0,00211087220163493	PSAK	gi|225443988|ref|XP_002280687.1| PREDICTED: photosystem I reaction center subunit psaK, chloroplastic	-	GO:0019344 cysteine biosynthetic process GO:0015979 photosynthesis GO:0030003 cellular cation homeostasis GO:0009535 chloroplast thylakoid membrane GO:0016168 chlorophyll binding GO:0009522 photosystem I GO:0070838 divalent metal ion transport	Putative uncharacterized protein [Source:UniProtKB/TrEMBL;Acc:F6HLW0]	GO:0070838 divalent metal ion transport GO:0030003 cellular cation homeostasis GO:0009522 photosystem I GO:0016168 chlorophyll binding GO:0009579 thylakoid GO:0009535 chloroplast thylakoid membrane GO:0009534 chloroplast thylakoid GO:0003674 molecular_function GO:0015979 photosynthesis GO:0019344 cysteine biosynthetic process GO:0016020 membrane	154,586221330519	78,6072326293525	82,3899471523387	404,432004598445	350,71632490765	180,900427431531
VIT_210s0071g00330	65,3694	-1,1411	0,3194	-3,57287119267196	0,000353088464128336	0,0269826387114289		gi|359484179|ref|XP_002273317.2| PREDICTED: GEM-like protein 4-like	-	NA	Putative uncharacterized protein [Source:UniProtKB/TrEMBL;Acc:F6HW17]		103,881940734109	68,2414437111961	98,1273527881787	53,320637422183	26,8985971905572	41,7462524841995
VIT_210s0092g00710	209,9723	-0,8868	0,2555	-3,4703528985716	0,000519774963465968	0,0343780984608193		gi|359484024|ref|XP_003633055.1| PREDICTED: probable LRR receptor-like serine/threonine-protein kinase At1g56130-like	2.7.11.1	GO:0055114 oxidation-reduction process GO:0005886 plasma membrane GO:0005524 ATP binding GO:0009069 serine family amino acid metabolic process GO:0009506 plasmodesma GO:0000186 activation of MAPKK activity GO:0004709 MAP kinase kinase kinase activity GO:0007178 transmembrane receptor protein serine/threonine kinase signaling pathway GO:0032440 2-alkenal reductase [NAD(P)] activity GO:0004715 non-…	Putative uncharacterized protein [Source:UniProtKB/TrEMBL;Acc:D7U8H3]	GO:0016772 transferase activity, transferring phosphorus-containing groups GO:0006468 protein phosphorylation GO:0005524 ATP binding GO:0004674 protein serine/threonine kinase activity GO:0004672 protein kinase activity GO:0005515 protein binding	184,266775825979	291,105905451558	341,594275272056	121,732021284607	154,149653130501	166,985009936798
VIT_210s0116g00410	744,0835	1,3916	0,3529	3,94315633512596	0,0000804161963284514	0,00909507180474785	ATGA2OX8	gi|302144063|emb|CBI23168.3| unnamed protein product	1.14.11.13	GO:0055114 oxidation-reduction process GO:0005506 iron ion binding GO:0045431 flavonol synthase activity GO:0016707 gibberellin 3-beta-dioxygenase activity GO:0051555 flavonol biosynthetic process GO:0016102 diterpenoid biosynthetic process GO:0052635 C-20 gibberellin 2-beta-dioxygenase activity GO:0009685 gibberellin metabolic process	Putative uncharacterized protein [Source:UniProtKB/TrEMBL;Acc:F6H7K2]	GO:0016706 oxidoreductase activity, acting on paired donors, with incorporation or reduction of molecular oxygen, 2-oxoglutarate as one donor, and incorporation of one atom each of oxygen into both donors GO:0055114 oxidation-reduction process GO:0016491 oxidoreductase activity GO:0009685 gibberellin metabolic process GO:0052635 C-20 gibberellin 2-beta-dioxygenase activity	629,475093257874	291,105905451558	312,89665323023	1611,69171981768	813,165284299152	806,166520194875
VIT_211s0016g00440	773,0084	-0,4348	0,1221	-3,56093122470079	0,000369541876073572	0,0276789312476298		gi|225444607|ref|XP_002277404.1| PREDICTED: polyphosphoinositide phosphatase	-	GO:0005634 nucleus GO:0009506 plasmodesma GO:0045492 xylan biosynthetic process GO:0010413 glucuronoxylan metabolic process GO:0046855 inositol phosphate dephosphorylation GO:0032957 inositol trisphosphate metabolic process GO:0004439 phosphatidylinositol-4,5-bisphosphate 5-phosphatase activity	Putative uncharacterized protein [Source:UniProtKB/TrEMBL;Acc:D7TC94]	GO:0042578 phosphoric ester hydrolase activity	905,256912111521	810,259167102556	950,724446353392	591,557260457427	716,95107127139	663,301567248948
VIT_211s0016g00560	90,3865	1,4511	0,4248	3,41622122826486	0,000634966394377152	0,039676629394506	ATPRX Q	gi|526118245|ref|NP_001267969.1| peroxiredoxin Q	1.11.1.15	GO:0009941 chloroplast envelope GO:0055114 oxidation-reduction process GO:0019761 glucosinolate biosynthetic process GO:0005515 protein binding GO:0019344 cysteine biosynthetic process GO:0016117 carotenoid biosynthetic process GO:0006364 rRNA processing GO:0010287 plastoglobule GO:0015995 chlorophyll biosynthetic process GO:0004601 peroxidase activity GO:0006979 response to oxidative stress GO:0…	Peroxiredoxin Q [Source:UniProtKB/TrEMBL;Acc:D7TCA6]	GO:0016209 antioxidant activity GO:0051920 peroxiredoxin activity GO:0009533 chloroplast stromal thylakoid GO:0010287 plastoglobule GO:0019761 glucosinolate biosynthetic process GO:0016117 carotenoid biosynthetic process GO:0015995 chlorophyll biosynthetic process GO:0009535 chloroplast thylakoid membrane GO:0009534 chloroplast thylakoid GO:0006364 rRNA processing GO:0009941 chloroplast envelope …	77,9114555505817	27,6421037817503	40,732108704527	164,992161079963	153,115091700095	77,9263379705058
VIT_211s0016g01340	505,5643	0,4663	0,1231	3,78635452127321	0,000152873528031708	0,0144083300169885		gi|225444776|ref|XP_002279848.1| PREDICTED: uncharacterized protein LOC100249118	-	GO:0005829 cytosol GO:0009753 response to jasmonic acid GO:0009086 methionine biosynthetic process GO:0009570 chloroplast stroma GO:0019761 glucosinolate biosynthetic process GO:0019344 cysteine biosynthetic process GO:0005777 peroxisome GO:0000394 RNA splicing, via endonucleolytic cleavage and ligation GO:0009817 defense response to fungus, incompatible interaction	Putative uncharacterized protein [Source:UniProtKB/TrEMBL;Acc:F6HGP8]		394,504036835485	442,273660508005	436,018709087096	613,690355236446	523,488083785459	623,410703764046
VIT_211s0016g01400	525,6512	1,4183	0,2835	5,00326995541954	0,000000563659200933753	0,00025499942250243		gi|225444786|ref|XP_002279935.1| PREDICTED: uncharacterized protein LOC100243957	-	GO:0015979 photosynthesis GO:0009535 chloroplast thylakoid membrane GO:0009523 photosystem II	Putative uncharacterized protein [Source:UniProtKB/TrEMBL;Acc:F6HGT9]	GO:0009523 photosystem II GO:0009535 chloroplast thylakoid membrane GO:0003674 molecular_function GO:0015979 photosynthesis GO:0016020 membrane	372,24362096389	248,778934035753	238,838273767454	1064,4006489183	713,847386980172	515,798141804776
VIT_211s0016g04420	606,1572	-0,5331	0,1416	-3,76471692721604	0,000166737863373963	0,0154574199570452		gi|225445342|ref|XP_002281542.1| PREDICTED: dnaJ homolog subfamily C member 13-like	-	GO:0031072 heat shock protein binding GO:0005774 vacuolar membrane GO:0009536 plastid GO:0005783 endoplasmic reticulum GO:0005802 trans-Golgi network GO:0005794 Golgi apparatus GO:0006457 protein folding GO:0051301 cell division GO:0009793 embryo development ending in seed dormancy GO:0006623 protein targeting to vacuole GO:0006897 endocytosis GO:0007033 vacuole organization GO:0007032 endosome o…	Putative uncharacterized protein [Source:UniProtKB/TrEMBL;Acc:F6HH50]	GO:0005488 binding	670,285855689131	646,997991641594	833,156768956234	455,740542495262	503,831416607744	526,930475800563
VIT_211s0016g05520	1424,9253	0,8892	0,236	3,76801499986227	0,000164550817170534	0,015380741671064		gi|225445551|ref|XP_002285305.1| PREDICTED: umecyanin	-	GO:0005507 copper ion binding GO:0050832 defense response to fungus GO:0009753 response to jasmonic acid GO:0009611 response to wounding GO:0046658 anchored component of plasma membrane GO:0009055 electron carrier activity GO:0009695 jasmonic acid biosynthetic process GO:0005773 vacuole GO:0006979 response to oxidative stress GO:0009646 response to absence of light GO:0015690 aluminum cation tran…	Putative uncharacterized protein [Source:UniProtKB/TrEMBL;Acc:D7TC33]	GO:0005507 copper ion binding GO:0009055 electron carrier activity	1137,75458899262	921,691397972737	938,689959690691	2280,71481200168	2071,1919836729	1199,508988046
VIT_211s0037g00570	134,5433	1,9228	0,4336	4,43459572447625	0,00000922452262814999	0,00193202501711808		gi|225445808|ref|XP_002276550.1| PREDICTED: hydroxycinnamoyl-Coenzyme A shikimate/quinate hydroxycinnamoyltransferase-like	-	GO:0009805 coumarin biosynthetic process GO:0042967 acyl-carrier-protein biosynthetic process GO:0010252 auxin homeostasis GO:0010584 pollen exine formation GO:0009809 lignin biosynthetic process GO:0009811 stilbene biosynthetic process GO:0009963 positive regulation of flavonoid biosynthetic process GO:0047672 anthranilate N-benzoyltransferase activity GO:0080088 spermidine hydroxycinnamate conj…	Putative uncharacterized protein [Source:UniProtKB/TrEMBL;Acc:F6HYK9]	GO:0016747 transferase activity, transferring acyl groups other than amino-acyl groups	92,7517327983115	38,0078926999067	38,8806492179576	318,917774770415	193,462987485931	125,238757452599
VIT_211s0052g01560	221,249	0,7845	0,1997	3,92876225405463	0,0000853842012184609	0,00946760113510581		gi|225446146|ref|XP_002276463.1| PREDICTED: MATE efflux family protein 9 isoform 1	-	GO:0005886 plasma membrane GO:0005774 vacuolar membrane GO:0006855 drug transmembrane transport GO:0015238 drug transmembrane transporter activity GO:0015297 antiporter activity GO:0009624 response to nematode	Putative uncharacterized protein [Source:UniProtKB/TrEMBL;Acc:D7SQ48]	GO:0015297 antiporter activity GO:0015238 drug transmembrane transporter activity GO:0006855 drug transmembrane transport GO:0016020 membrane GO:0055085 transmembrane transport	174,373257660826	151,167755056447	162,928434818108	246,482191857261	240,018251854203	352,523909866574
VIT_212s0028g01080	3366,8677	0,968	0,2343	4,13177113371862	0,0000359978748640814	0,00535705216727317		gi|225446775|ref|XP_002283048.1| PREDICTED: oxygen-evolving enhancer protein 2, chloroplastic	-	GO:0009941 chloroplast envelope GO:0048046 apoplast GO:0050832 defense response to fungus GO:0009644 response to high light intensity GO:0009570 chloroplast stroma GO:0009867 jasmonic acid mediated signaling pathway GO:0010363 regulation of plant-type hypersensitive response GO:0006612 protein targeting to membrane GO:0009697 salicylic acid biosynthetic process GO:0010200 response to chitin GO:00…	Putative uncharacterized protein [Source:UniProtKB/TrEMBL;Acc:A5B1D3]	GO:0019898 extrinsic component of membrane GO:0009654 photosystem II oxygen evolving complex GO:0009523 photosystem II GO:0015979 photosynthesis GO:0005509 calcium ion binding	2880,25047583023	2029,96699647229	1924,5921362889	5526,23134641606	4618,28222533259	3221,88299728055
VIT_212s0035g00340	1072,3601	-0,3774	0,0928	-4,06635550125218	0,0000477540717309812	0,00646772775968601		gi|359486275|ref|XP_002268565.2| PREDICTED: probable mitochondrial chaperone BCS1-B-like isoform 1	-	GO:0005886 plasma membrane GO:0005524 ATP binding GO:0005783 endoplasmic reticulum GO:0005739 mitochondrion GO:0009723 response to ethylene GO:0009737 response to abscisic acid GO:0016887 ATPase activity	Putative uncharacterized protein [Source:UniProtKB/TrEMBL;Acc:F6HK73]	GO:0017111 nucleoside-triphosphatase activity GO:0000166 nucleotide binding GO:0005524 ATP binding	1254,00342743317	1185,15519964255	1196,96855806712	1002,02556363197	897,999321592448	898,008275660114
VIT_212s0055g01110	290,58	1,571	0,3206	4,90075811987552	0,000000954675364535674	0,000385620656174946	LHCB6	gi|225447745|ref|XP_002263201.1| PREDICTED: chlorophyll a-b binding protein CP24 10A, chloroplastic	-	GO:0009941 chloroplast envelope GO:0009651 response to salt stress GO:0035304 regulation of protein dephosphorylation GO:0019344 cysteine biosynthetic process GO:0046872 metal ion binding GO:0007030 Golgi organization GO:0010287 plastoglobule GO:0006816 calcium ion transport GO:0009535 chloroplast thylakoid membrane GO:0016168 chlorophyll binding GO:0010196 nonphotochemical quenching GO:0009765 p…	Putative uncharacterized protein [Source:UniProtKB/TrEMBL;Acc:A5ASW8]	GO:0010196 nonphotochemical quenching GO:0009783 photosystem II antenna complex GO:0007030 Golgi organization GO:0006816 calcium ion transport GO:0009651 response to salt stress GO:0016168 chlorophyll binding GO:0009765 photosynthesis, light harvesting GO:0010287 plastoglobule GO:0035304 regulation of protein dephosphorylation GO:0019684 photosynthesis, light reaction GO:0009579 thylakoid GO:0009…	184,266775825979	100,202626208845	155,52259687183	639,847649066196	317,610359134656	346,030048369032
VIT_212s0057g00630	2134,1431	1,5848	0,2768	5,72558922283757	1,03075355102822e-08	0,00000685754274242895		gi|225447576|ref|XP_002271687.1| PREDICTED: chlorophyll a-b binding protein 151, chloroplastic	-	GO:0016021 integral component of membrane GO:0009941 chloroplast envelope GO:0005886 plasma membrane GO:0009644 response to high light intensity GO:0005794 Golgi apparatus GO:0009744 response to sucrose GO:0046872 metal ion binding GO:0009637 response to blue light GO:0010155 regulation of proton transport GO:0010114 response to red light GO:0006364 rRNA processing GO:0010218 response to far red …	Putative uncharacterized protein [Source:UniProtKB/TrEMBL;Acc:A5ASG6]	GO:0009765 photosynthesis, light harvesting GO:0015979 photosynthesis GO:0046872 metal ion binding GO:0009507 chloroplast GO:0016020 membrane	1411,06302830498	883,683505272831	908,140878162295	4123,79797723638	3414,05272033995	2064,12026171875
VIT_212s0057g01110	195,6156	-1,661	0,478	-3,47522730348366	0,000510420651959827	0,0341589205542346		gi|147839046|emb|CAN77063.1| hypothetical protein VITISV_008535	3.6.1.13 | 3.6.1.22	GO:0005829 cytosol GO:0009536 plastid GO:0051287 NAD binding GO:0047631 ADP-ribose diphosphatase activity GO:0006144 purine nucleobase metabolic process GO:0006979 response to oxidative stress GO:0006769 nicotinamide metabolic process GO:0046497 nicotinate nucleotide metabolic process GO:0000210 NAD+ diphosphatase activity	Putative uncharacterized protein [Source:UniProtKB/TrEMBL;Acc:D7TD80]	GO:0016787 hydrolase activity	90,2783532570232	304,926957342433	496,191142400602	83,502130302664	101,387020179793	97,4079224631322
VIT_212s0059g00270	140,6074	1,2878	0,1953	6,59382543959778	4,28635662099068e-11	6,05983667292557e-08		gi|225446944|ref|XP_002264042.1| PREDICTED: protochlorophyllide reductase, chloroplastic isoform 2	1.3.1.33	GO:0009941 chloroplast envelope GO:0000166 nucleotide binding GO:0045893 positive regulation of transcription, DNA-templated GO:0043085 positive regulation of catalytic activity GO:0019252 starch biosynthetic process GO:0000023 maltose metabolic process GO:0019761 glucosinolate biosynthetic process GO:0009723 response to ethylene GO:0009664 plant-type cell wall organization GO:0009965 leaf morpho…	Putative uncharacterized protein [Source:UniProtKB/TrEMBL;Acc:D7TE52]	GO:0016630 protochlorophyllide reductase activity GO:0055114 oxidation-reduction process GO:0016491 oxidoreductase activity GO:0008152 metabolic process GO:0003959 NADPH dehydrogenase activity GO:0009637 response to blue light GO:0010114 response to red light GO:0009073 aromatic amino acid family biosynthetic process GO:0016117 carotenoid biosynthetic process GO:0010218 response to far red light …	84,0949044038025	75,1519696566337	86,0928661254775	232,397495179703	192,428426055525	173,47887143434
VIT_212s0059g01240	11051,9605	0,717	0,2075	3,45566435108572	0,000548938421311665	0,0358872459250574		gi|297739204|emb|CBI28855.3| unnamed protein product	-	GO:0016021 integral component of membrane GO:0005886 plasma membrane GO:0009414 response to water deprivation GO:0019761 glucosinolate biosynthetic process GO:0006857 oligopeptide transport GO:0016126 sterol biosynthetic process GO:0015706 nitrate transport GO:0030003 cellular cation homeostasis GO:0010167 response to nitrate GO:0052546 cell wall pectin metabolic process GO:0052541 plant-type cel…	Putative uncharacterized protein [Source:UniProtKB/TrEMBL;Acc:F6HIE3]	GO:0006810 transport GO:0005215 transporter activity GO:0016020 membrane	8697,63915694033	10052,2238033821	6331,99144406738	15812,084120084	14189,0100180189	11228,81422375
VIT_212s0059g01810	131,7023	1,2467	0,257	4,85101190785639	0,00000122833170566554	0,000448142954550879	PSB27	gi|297739253|emb|CBI28904.3| unnamed protein product	-	GO:0035304 regulation of protein dephosphorylation GO:0006364 rRNA processing GO:0010207 photosystem II assembly GO:0009543 chloroplast thylakoid lumen GO:0030095 chloroplast photosystem II GO:0010206 photosystem II repair GO:0009657 plastid organization	Putative uncharacterized protein [Source:UniProtKB/TrEMBL;Acc:F6HIG7]	GO:0030095 chloroplast photosystem II GO:0035304 regulation of protein dephosphorylation GO:0019684 photosynthesis, light reaction GO:0010207 photosystem II assembly GO:0010206 photosystem II repair GO:0009657 plastid organization GO:0009579 thylakoid GO:0009543 chloroplast thylakoid lumen GO:0009535 chloroplast thylakoid membrane GO:0009534 chloroplast thylakoid GO:0006364 rRNA processing GO:000…	60,5977987615635	81,1986798588916	91,6472445851858	215,294649214097	135,527547383192	205,948178922051
VIT_213s0019g02040	969,293	0,5288	0,1568	3,37318311067048	0,000743045207216639	0,0428767412939806		gi|225449434|ref|XP_002278015.1| PREDICTED: L-type lectin-domain containing receptor kinase S.4	2.7.11.1	GO:0005886 plasma membrane GO:0006468 protein phosphorylation GO:0005524 ATP binding GO:0009069 serine family amino acid metabolic process GO:0016023 cytoplasmic membrane-bounded vesicle GO:0005739 mitochondrion GO:0007178 transmembrane receptor protein serine/threonine kinase signaling pathway GO:0004693 cyclin-dependent protein serine/threonine kinase activity GO:0000074 NOT_FOUND GO:0030246 ca…	Putative uncharacterized protein [Source:UniProtKB/TrEMBL;Acc:F6HNV3]	GO:0000166 nucleotide binding GO:0030246 carbohydrate binding GO:0016772 transferase activity, transferring phosphorus-containing groups GO:0006468 protein phosphorylation GO:0005524 ATP binding GO:0004674 protein serine/threonine kinase activity GO:0004672 protein kinase activity	819,925317937074	852,586138518362	708,183253612799	1340,05828389335	1143,19038059868	951,814556639749
VIT_213s0019g02300	662,6206	0,5956	0,155	3,84319792364326	0,000121441451812571	0,0120482703508787		gi|225449384|ref|XP_002282445.1| PREDICTED: wall-associated receptor kinase-like 20 isoform 1	2.7.11.1	GO:0005524 ATP binding GO:0009069 serine family amino acid metabolic process GO:0016023 cytoplasmic membrane-bounded vesicle GO:0000186 activation of MAPKK activity GO:0004709 MAP kinase kinase kinase activity GO:0007178 transmembrane receptor protein serine/threonine kinase signaling pathway GO:0030247 polysaccharide binding GO:0004715 non-membrane spanning protein tyrosine kinase activity	Putative uncharacterized protein [Source:UniProtKB/TrEMBL;Acc:F6HNU0]	GO:0030247 polysaccharide binding GO:0016772 transferase activity, transferring phosphorus-containing groups GO:0006468 protein phosphorylation GO:0005524 ATP binding GO:0004674 protein serine/threonine kinase activity GO:0004672 protein kinase activity	488,492459404441	616,764440630304	476,750817791623	908,462935702477	763,506335639662	721,746320726827
VIT_213s0019g04140	636,6892	2,3996	0,3421	7,0137973795447	2,31935220378541e-12	6,31050009372697e-09	LHCA1	gi|225449078|ref|XP_002275552.1| PREDICTED: chlorophyll a-b binding protein 6A, chloroplastic isoform 1	-	GO:0016021 integral component of membrane GO:0009941 chloroplast envelope GO:0009644 response to high light intensity GO:0009744 response to sucrose GO:0046872 metal ion binding GO:0009637 response to blue light GO:0010155 regulation of proton transport GO:0010114 response to red light GO:0006364 rRNA processing GO:0010218 response to far red light GO:0010287 plastoglobule GO:0009535 chloroplast …	Putative uncharacterized protein [Source:UniProtKB/TrEMBL;Acc:A5AE63]	GO:0030076 light-harvesting complex GO:0016168 chlorophyll binding GO:0009768 photosynthesis, light harvesting in photosystem I GO:0009765 photosynthesis, light harvesting GO:0009644 response to high light intensity GO:0010287 plastoglobule GO:0010155 regulation of proton transport GO:0009579 thylakoid GO:0009535 chloroplast thylakoid membrane GO:0009534 chloroplast thylakoid GO:0006364 rRNA proc…	259,704851835272	115,75130958608	234,20962505103	1478,89315114357	1064,56371188782	667,012345247543
VIT_213s0064g00670	1806,9383	1,1744	0,2561	4,58510754583502	0,00000453752816768391	0,00122189151372631		gi|225450089|ref|XP_002277909.1| PREDICTED: photosystem II 5 kDa protein, chloroplastic	-	GO:0009611 response to wounding GO:0010224 response to UV-B GO:0035304 regulation of protein dephosphorylation GO:0006364 rRNA processing GO:0010207 photosystem II assembly GO:0010193 response to ozone GO:0009543 chloroplast thylakoid lumen GO:0030095 chloroplast photosystem II GO:0009657 plastid organization	Putative uncharacterized protein [Source:UniProtKB/TrEMBL;Acc:A5C2N1]		1376,43571472694	1047,80849647697	905,363688932441	3242,49838512634	2607,09480462324	1662,42854337079
VIT_213s0064g01080	72,4113	1,3284	0,2451	5,4188522345628	5,99828667756127e-08	0,0000357055906964305		gi|225450155|ref|XP_002275752.1| PREDICTED: thylakoid lumenal 19 kDa protein, chloroplastic-like	-	GO:0009507 chloroplast GO:0005509 calcium ion binding GO:0015979 photosynthesis GO:0019898 extrinsic component of membrane GO:0009654 photosystem II oxygen evolving complex	Putative uncharacterized protein [Source:UniProtKB/TrEMBL;Acc:F6HBE1]	GO:0019898 extrinsic component of membrane GO:0009654 photosystem II oxygen evolving complex GO:0009523 photosystem II GO:0015979 photosynthesis GO:0005509 calcium ion binding	37,1006931193246	34,5526297271879	51,8408656239435	107,647324607049	100,352458749386	102,974089461025
VIT_213s0064g01430	351,2931	0,7824	0,2248	3,48069007542822	0,000500123825431462	0,0336690503906538		gi|225450219|ref|XP_002265629.1| PREDICTED: 30S ribosomal protein 2, chloroplastic	-	GO:0009941 chloroplast envelope GO:0000166 nucleotide binding GO:0005840 ribosome GO:0009570 chloroplast stroma GO:0019288 isopentenyl diphosphate biosynthetic process, methylerythritol 4-phosphate pathway GO:0003743 translation initiation factor activity GO:0006446 regulation of translational initiation GO:0045036 protein targeting to chloroplast GO:0019013 viral nucleocapsid GO:0009535 chloropl…	Putative uncharacterized protein [Source:UniProtKB/TrEMBL;Acc:D7T2W3]	GO:0045036 protein targeting to chloroplast GO:0009570 chloroplast stroma GO:0009773 photosynthetic electron transport in photosystem I GO:0009579 thylakoid GO:0009535 chloroplast thylakoid membrane GO:0009941 chloroplast envelope GO:0019288 isopentenyl diphosphate biosynthetic process, methylerythritol 4-phosphate pathway GO:0000166 nucleotide binding GO:0003723 RNA binding GO:0003676 nucleic ac…	290,622096101376	236,685513631237	248,095571200301	556,345518763532	462,448959391503	313,560740881321
VIT_213s0067g00660	1773,3067	-0,6181	0,1643	-3,76215800537882	0,000168453566098976	0,015489510833979	CPD	gi|359486414|ref|XP_002270553.2| PREDICTED: cytochrome P450 90A1-like	-	GO:0055114 oxidation-reduction process GO:0005739 mitochondrion GO:0009055 electron carrier activity GO:0005506 iron ion binding GO:0020037 heme binding GO:0010224 response to UV-B GO:0019825 oxygen binding GO:0010584 pollen exine formation GO:0016102 diterpenoid biosynthetic process GO:0016132 brassinosteroid biosynthetic process GO:0050598 taxane 13-alpha-hydroxylase activity GO:0043481 anthocy…	Putative uncharacterized protein [Source:UniProtKB/TrEMBL;Acc:D7T4R0]	GO:0048657 anther wall tapetum cell differentiation GO:0043481 anthocyanin accumulation in tissues in response to UV light GO:0010817 regulation of hormone levels GO:0000271 polysaccharide biosynthetic process GO:0010224 response to UV-B GO:0071555 cell wall organization GO:0009932 cell tip growth GO:0009825 multidimensional cell growth GO:0016132 brassinosteroid biosynthetic process GO:0010584 p…	1991,07053073709	2422,13934387587	2029,19959728007	1242,47145691313	1250,78476936091	1704,17479585499
VIT_213s0067g01450	241,0451	0,7291	0,2182	3,34140562788345	0,000833553479182375	0,0469029345748888	LBD21	gi|225448503|ref|XP_002272821.1| PREDICTED: LOB domain-containing protein 21	-	GO:0005634 nucleus	Putative uncharacterized protein [Source:UniProtKB/TrEMBL;Acc:D7T4L7]	GO:0008150 biological_process	223,840848486592	163,261175460963	158,299786101685	367,208163379185	289,677200513693	243,983653407655
VIT_213s0067g03210	624,6552	0,4802	0,141	3,40634702978725	0,000658384338564242	0,0403517180094541		gi|225448729|ref|XP_002275465.1| PREDICTED: uncharacterized aarF domain-containing protein kinase At5g05200, chloroplastic	-	GO:0005886 plasma membrane GO:0006468 protein phosphorylation GO:0005524 ATP binding GO:0005739 mitochondrion GO:0043085 positive regulation of catalytic activity GO:0019252 starch biosynthetic process GO:0000023 maltose metabolic process GO:0010287 plastoglobule GO:0004672 protein kinase activity GO:0015996 chlorophyll catabolic process	Putative uncharacterized protein [Source:UniProtKB/TrEMBL;Acc:D7T4A8]	GO:0015996 chlorophyll catabolic process GO:0010287 plastoglobule GO:0043085 positive regulation of catalytic activity GO:0019252 starch biosynthetic process GO:0000023 maltose metabolic process GO:0009507 chloroplast GO:0016772 transferase activity, transferring phosphorus-containing groups	593,611089909194	501,876946787404	471,196439331915	814,900307772986	663,153876890275	703,19243073385
VIT_213s0067g03290	231,1835	0,6427	0,1679	3,82698681766353	0,00012972145900933	0,0127578234903958		gi|225448737|ref|XP_002281167.1| PREDICTED: 50S ribosomal protein L10, chloroplastic	-	GO:0009941 chloroplast envelope GO:0045893 positive regulation of transcription, DNA-templated GO:0003735 structural constituent of ribosome GO:0006412 translation GO:0009570 chloroplast stroma GO:0035304 regulation of protein dephosphorylation GO:0009965 leaf morphogenesis GO:0030154 cell differentiation GO:0010103 stomatal complex morphogenesis GO:0006364 rRNA processing GO:0010027 thylakoid me…	Putative uncharacterized protein [Source:UniProtKB/TrEMBL;Acc:F6HC67]	GO:0042254 ribosome biogenesis GO:0030529 ribonucleoprotein complex GO:0005840 ribosome GO:0005622 intracellular	200,343742844353	174,490780122299	167,557083534532	325,960123109194	271,055094766384	247,69443140625
VIT_213s0074g00150	479,0187	-0,3422	0,1007	-3,39983728802031	0,000674259635932066	0,0403517180094541	LTA3	gi|296090376|emb|CBI40195.3| unnamed protein product	2.3.1.12	GO:0005524 ATP binding GO:0005739 mitochondrion GO:0006094 gluconeogenesis GO:0006096 glycolytic process GO:0006554 lysine catabolic process GO:0009744 response to sucrose GO:0042967 acyl-carrier-protein biosynthetic process GO:0009749 response to glucose GO:0009750 response to fructose GO:0006099 tricarboxylic acid cycle GO:0010359 regulation of anion channel activity GO:0045254 pyruvate dehydro…	Putative uncharacterized protein [Source:UniProtKB/TrEMBL;Acc:F6I5U2]	GO:0045254 pyruvate dehydrogenase complex GO:0006090 pyruvate metabolic process GO:0004742 dihydrolipoyllysine-residue acetyltransferase activity GO:0010359 regulation of anion channel activity GO:0009750 response to fructose GO:0009749 response to glucose GO:0009744 response to sucrose GO:0005524 ATP binding GO:0016746 transferase activity, transferring acyl groups GO:0016740 transferase activit…	511,98956504668	550,250628405467	543,403359308122	424,552999852099	428,308432188103	415,607135842697
VIT_213s0074g00650	189,55	-0,6336	0,1605	-3,94842913279429	0,0000786656958361362	0,00907866346843572		gi|359486903|ref|XP_002265236.2| PREDICTED: uncharacterized protein LOC100267656	-	GO:0009536 plastid GO:0031047 gene silencing by RNA	Putative uncharacterized protein [Source:UniProtKB/TrEMBL;Acc:D7UBX2]	GO:0031047 gene silencing by RNA	234,971056422389	235,821697888057	221,249408645044	131,792518911434	142,769477396034	170,695787935394
VIT_214s0060g00280	10073,4945	-0,2622	0,0784	-3,34474207238893	0,000823591228848214	0,0466979297632648	RCI2B	gi|296089856|emb|CBI39675.3| unnamed protein product	-	GO:0016021 integral component of membrane GO:0005886 plasma membrane GO:0016023 cytoplasmic membrane-bounded vesicle GO:0009414 response to water deprivation GO:0042538 hyperosmotic salinity response GO:0009409 response to cold GO:0009737 response to abscisic acid	Putative uncharacterized protein [Source:UniProtKB/TrEMBL;Acc:F6I4I4]	GO:0016021 integral component of membrane GO:0009409 response to cold	11302,1078139169	10787,3310008281	10870,8443753923	8794,88702537215	9108,27883329483	9577,51801437502
VIT_214s0066g01410	151,7082	0,7839	0,223	3,5152585184089	0,000439326099187171	0,0308619762845149	CYP38	gi|225452484|ref|XP_002278807.1| PREDICTED: peptidyl-prolyl cis-trans isomerase, chloroplastic	5.2.1.8	GO:0050832 defense response to fungus GO:0045893 positive regulation of transcription, DNA-templated GO:0009570 chloroplast stroma GO:0009867 jasmonic acid mediated signaling pathway GO:0010363 regulation of plant-type hypersensitive response GO:0006612 protein targeting to membrane GO:0009697 salicylic acid biosynthetic process GO:0010200 response to chitin GO:0031348 negative regulation of defe…	Putative uncharacterized protein [Source:UniProtKB/TrEMBL;Acc:D7TWR2]	GO:0043900 regulation of multi-organism process GO:0009814 defense response, incompatible interaction GO:0009595 detection of biotic stimulus GO:0006098 pentose-phosphate shunt GO:0010103 stomatal complex morphogenesis GO:0003755 peptidyl-prolyl cis-trans isomerase activity GO:0000413 protein peptidyl-prolyl isomerization GO:0010200 response to chitin GO:0009570 chloroplast stroma GO:0006457 prot…	142,219323624078	102,794073438384	90,7215148419011	208,252300875319	204,843163220397	161,418842938905
VIT_214s0068g00680	2570,6156	1,0892	0,2778	3,92087332028492	0,0000882286375886653	0,00968003383348491		gi|225451685|ref|XP_002278352.1| PREDICTED: glyceraldehyde-3-phosphate dehydrogenase A, chloroplastic-like	1.2.1.13	GO:0009941 chloroplast envelope GO:0048046 apoplast GO:0050661 NADP binding GO:0009570 chloroplast stroma GO:0051287 NAD binding GO:0006094 gluconeogenesis GO:0006096 glycolytic process GO:0009409 response to cold GO:0009416 response to light stimulus GO:0035304 regulation of protein dephosphorylation GO:0009744 response to sucrose GO:0010103 stomatal complex morphogenesis GO:0010319 stromule GO:…	Putative uncharacterized protein [Source:UniProtKB/TrEMBL;Acc:F6H409]	GO:0006006 glucose metabolic process GO:0050661 NADP binding GO:0051287 NAD binding GO:0016620 oxidoreductase activity, acting on the aldehyde or oxo group of donors, NAD or NADP as acceptor GO:0055114 oxidation-reduction process GO:0016491 oxidoreductase activity	2348,47387445325	1394,19860949203	1190,48844986413	4358,20757194145	3505,09412621568	2627,23082300562
VIT_214s0068g01950	729,8614	0,6396	0,1859	3,44053824914757	0,000580558372988003	0,0375014734268555	RPL27	gi|225451461|ref|XP_002270270.1| PREDICTED: 50S ribosomal protein L27, chloroplastic	-	GO:0009941 chloroplast envelope GO:0005840 ribosome GO:0003735 structural constituent of ribosome GO:0006412 translation GO:0042254 ribosome biogenesis GO:0009570 chloroplast stroma GO:0009579 thylakoid	Putative uncharacterized protein [Source:UniProtKB/TrEMBL;Acc:D7SVP5]	GO:0009570 chloroplast stroma GO:0006412 translation GO:0005840 ribosome GO:0005622 intracellular GO:0003735 structural constituent of ribosome GO:0009579 thylakoid GO:0009941 chloroplast envelope	664,102406835911	555,433522864546	493,413953170748	1032,20705651245	937,312655947878	696,698569236307
VIT_214s0081g00060	251,6206	1,5302	0,3145	4,86579206004371	0,00000113999327556563	0,000429777464888243		gi|225453018|ref|XP_002264508.1| PREDICTED: photosystem II reaction center W protein, chloroplastic	-	GO:0006364 rRNA processing GO:0010207 photosystem II assembly GO:0009535 chloroplast thylakoid membrane GO:0009523 photosystem II GO:0042549 photosystem II stabilization GO:0009657 plastid organization	Putative uncharacterized protein [Source:UniProtKB/TrEMBL;Acc:D7TXF3]	GO:0009523 photosystem II GO:0015979 photosynthesis GO:0009507 chloroplast	187,976845137911	90,7006530338683	111,087569194165	468,819189410138	394,167904984704	256,971376402739
VIT_214s0081g00710	240,2373	0,7847	0,1696	4,6264848730359	0,00000371924018076393	0,0010521946685113		gi|225463974|ref|XP_002268548.1| PREDICTED: uncharacterized protein LOC100256476	-	GO:0043085 positive regulation of catalytic activity GO:0019252 starch biosynthetic process GO:0000023 maltose metabolic process GO:0009570 chloroplast stroma GO:0010103 stomatal complex morphogenesis GO:0016556 mRNA modification	Putative uncharacterized protein [Source:UniProtKB/TrEMBL;Acc:F6HVH7]		194,160293991132	176,218411608658	160,151245588254	314,893575719685	255,536673310293	340,463881371138
VIT_214s0083g00260	71,2867	1,3888	0,4078	3,40556301787618	0,000660277727516062	0,0403517180094541		gi|298204386|emb|CBI16866.3| unnamed protein product	-	NA	Putative uncharacterized protein [Source:UniProtKB/TrEMBL;Acc:D7SMR9]		34,6273135780363	54,420391820321	28,6976220418258	93,562627929491	155,184214560907	61,227836976826
VIT_214s0083g00580	4442,0078	-1,137	0,1826	-6,22587714591181	4,78869209838598e-10	0,000000451334230272878		gi|225451893|ref|XP_002282704.1| PREDICTED: S-adenosylmethionine decarboxylase proenzyme isoform 1	4.1.1.50	GO:0006525 arginine metabolic process GO:0006560 proline metabolic process GO:0008295 spermidine biosynthetic process GO:0008792 arginine decarboxylase activity GO:0006557 S-adenosylmethioninamine biosynthetic process GO:0006597 spermine biosynthetic process GO:0004014 adenosylmethionine decarboxylase activity	Putative uncharacterized protein [Source:UniProtKB/TrEMBL;Acc:F6GVT0]	GO:0008792 arginine decarboxylase activity GO:0016831 carboxy-lyase activity GO:0006597 spermine biosynthetic process GO:0006596 polyamine biosynthetic process GO:0006557 S-adenosylmethioninamine biosynthetic process GO:0004014 adenosylmethionine decarboxylase activity GO:0008295 spermidine biosynthetic process GO:0016829 lyase activity	7650,16292120474	5676,99706417697	4995,23769476427	2463,81586880993	3044,71428968499	2821,11897343224
VIT_214s0108g01020	1744,426	1,0606	0,2653	3,99750122829604	0,0000640146589603091	0,0078696281830554	ATEXPA5	gi|225452857|ref|XP_002283741.1| PREDICTED: expansin-A1	-	GO:0016020 membrane GO:0009831 plant-type cell wall modification involved in multidimensional cell growth GO:0009828 plant-type cell wall loosening GO:0009826 unidimensional cell growth GO:0005576 extracellular region GO:0009505 plant-type cell wall GO:0010114 response to red light GO:0010119 regulation of stomatal movement GO:0006949 syncytium formation	Putative uncharacterized protein [Source:UniProtKB/TrEMBL;Acc:A5BA94]	GO:0009828 plant-type cell wall loosening GO:0009831 plant-type cell wall modification involved in multidimensional cell growth GO:0009826 unidimensional cell growth GO:0009664 plant-type cell wall organization GO:0005576 extracellular region GO:0016020 membrane	1314,60122619474	1217,98019788337	860,002931511491	2953,7621032364	1493,90670550633	2626,30312850597
VIT_214s0128g00050	276,0535	0,8466	0,2462	3,43913445947066	0,00058357730531623	0,0375014734268555	TLP18.3	gi|225451038|ref|XP_002284939.1| PREDICTED: UPF0603 protein At1g54780, chloroplastic	-	GO:0016021 integral component of membrane GO:0019761 glucosinolate biosynthetic process GO:0035304 regulation of protein dephosphorylation GO:0019344 cysteine biosynthetic process GO:0003993 acid phosphatase activity GO:0006771 riboflavin metabolic process GO:0019497 hexachlorocyclohexane metabolic process GO:0009637 response to blue light GO:0016117 carotenoid biosynthetic process GO:0010114 res…	Putative uncharacterized protein [Source:UniProtKB/TrEMBL;Acc:D7U1W8]	GO:0035304 regulation of protein dephosphorylation GO:0031977 thylakoid lumen GO:0019761 glucosinolate biosynthetic process GO:0019684 photosynthesis, light reaction GO:0016117 carotenoid biosynthetic process GO:0015995 chlorophyll biosynthetic process GO:0010218 response to far red light GO:0010207 photosystem II assembly GO:0010206 photosystem II repair GO:0010114 response to red light GO:00097…	246,101264358187	185,720384783635	161,076975331539	454,73449273258	342,439833464401	266,248321399228
VIT_215s0021g00980	1755,2564	-0,418	0,0904	-4,62353396180157	0,00000377256940956759	0,0010521946685113	EIF4G	gi|359489318|ref|XP_002269466.2| PREDICTED: eukaryotic translation initiation factor 4G-like	-	GO:0003677 DNA binding GO:0005840 ribosome GO:0005576 extracellular region GO:0009737 response to abscisic acid GO:0009615 response to virus GO:0009630 gravitropism GO:0003743 translation initiation factor activity GO:0006446 regulation of translational initiation GO:0000226 microtubule cytoskeleton organization GO:0000911 cytokinesis by cell plate formation GO:0016070 RNA metabolic process	Putative uncharacterized protein [Source:UniProtKB/TrEMBL;Acc:F6GVD5]	GO:0009615 response to virus GO:0016070 RNA metabolic process GO:0006413 translational initiation GO:0003743 translation initiation factor activity GO:0009630 gravitropism GO:0000226 microtubule cytoskeleton organization GO:0003723 RNA binding GO:0009737 response to abscisic acid GO:0003677 DNA binding GO:0000911 cytokinesis by cell plate formation GO:0005515 protein binding GO:0005488 binding	2040,53812156285	1902,98608222487	2081,04046290402	1464,80845446601	1448,38600256846	1593,77915039677
VIT_215s0024g00040	1870,9988	1,2267	0,2311	5,30908275386159	0,000000110178303092171	0,0000593388860939264	LHCA3	gi|225436257|ref|XP_002273201.1| PREDICTED: chlorophyll a-b binding protein 8, chloroplastic	-	GO:0016021 integral component of membrane GO:0019344 cysteine biosynthetic process GO:0046872 metal ion binding GO:0010287 plastoglobule GO:0009535 chloroplast thylakoid membrane GO:0016168 chlorophyll binding GO:0009523 photosystem II GO:0009522 photosystem I GO:0018298 protein-chromophore linkage GO:0009765 photosynthesis, light harvesting GO:0030076 light-harvesting complex	Putative uncharacterized protein [Source:UniProtKB/TrEMBL;Acc:F6I5I9]	GO:0030076 light-harvesting complex GO:0016168 chlorophyll binding GO:0009765 photosynthesis, light harvesting GO:0010287 plastoglobule GO:0009579 thylakoid GO:0009535 chloroplast thylakoid membrane GO:0009534 chloroplast thylakoid GO:0015979 photosynthesis GO:0046872 metal ion binding GO:0009507 chloroplast GO:0019344 cysteine biosynthetic process GO:0016020 membrane	1324,49474435989	1117,77757167453	919,249635081712	3126,80266241783	2936,08533949236	1801,58271831812
VIT_215s0046g01970	198,4662	0,9821	0,2268	4,33088166436015	0,0000148513483976242	0,00262451172464265		gi|225454338|ref|XP_002275802.1| PREDICTED: putative UDP-rhamnose:rhamnosyltransferase 1	-	GO:0016021 integral component of membrane GO:0009813 flavonoid biosynthetic process GO:0047213 anthocyanidin 3-O-glucosyltransferase activity	Putative uncharacterized protein [Source:UniProtKB/TrEMBL;Acc:F6I661]	GO:0016758 transferase activity, transferring hexosyl groups GO:0016757 transferase activity, transferring glycosyl groups GO:0016740 transferase activity GO:0008152 metabolic process	101,408561192821	147,712492083728	149,968218412122	255,536639721405	215,188777524458	320,982296878512
VIT_215s0046g02370	3369,8641	-0,4129	0,1072	-3,85265149983826	0,000116845636626299	0,0119056229751661		gi|359489625|ref|XP_002275132.2| PREDICTED: uncharacterized protein LOC100244782	-	GO:0005634 nucleus GO:0005783 endoplasmic reticulum GO:0005515 protein binding GO:0006623 protein targeting to vacuole GO:0006891 intra-Golgi vesicle-mediated transport GO:0006499 N-terminal protein myristoylation GO:0016049 cell growth GO:0006914 autophagy GO:0000902 cell morphogenesis	Putative uncharacterized protein [Source:UniProtKB/TrEMBL;Acc:F6I642]		3833,73828899688	3951,95702504712	3761,23994696576	2656,97742324501	2785,03937065308	3230,23224777739
VIT_215s0046g02420	6824,4288	0,5838	0,1406	4,15314303367472	0,0000327939612159271	0,00508081782674159		gi|526118149|ref|NP_001267949.1| aquaporin PIP1;2	-	GO:0016021 integral component of membrane GO:0006810 transport GO:0005215 transporter activity	Aquaporin PIP1;4 [Source:UniProtKB/TrEMBL;Acc:A3FA66]	GO:0006810 transport GO:0005215 transporter activity GO:0016020 membrane GO:0016021 integral component of membrane	5356,10339665983	5182,89445907819	5847,83478832948	7382,39315856564	7527,46896763439	9649,87818534763
VIT_215s0048g02540	539,6893	-0,5671	0,1704	-3,32891616994262	0,00087184641874715	0,0481004048586842		gi|225453624|ref|XP_002266192.1| PREDICTED: two-component response regulator-like APRR5-like	-	GO:0005982 starch metabolic process GO:0003677 DNA binding GO:0045449 NOT_FOUND GO:0016310 phosphorylation GO:0035556 intracellular signal transduction GO:0009640 photomorphogenesis GO:0045892 negative regulation of transcription, DNA-templated GO:0016301 kinase activity GO:0000156 phosphorelay response regulator activity GO:0000160 phosphorelay signal transduction system GO:0042752 regulation of…	Putative uncharacterized protein [Source:UniProtKB/TrEMBL;Acc:F6I2Y5]	GO:0000160 phosphorelay signal transduction system GO:0000156 phosphorelay response regulator activity GO:0035556 intracellular signal transduction GO:0006355 regulation of transcription, DNA-templated GO:0005515 protein binding	785,298004359038	518,289445907819	631,347684920169	431,595348190878	417,962817884043	453,642610328301
VIT_216s0022g00630	167,9787	0,6335	0,1714	3,69683799827202	0,000218301549926856	0,018563838568968	PAM68	gi|225466099|ref|XP_002266174.1| PREDICTED: protein PAM68, chloroplastic	-	GO:0005634 nucleus GO:0016020 membrane GO:0009507 chloroplast GO:0005509 calcium ion binding GO:0010207 photosystem II assembly GO:0016556 mRNA modification	Putative uncharacterized protein [Source:UniProtKB/TrEMBL;Acc:A5AD85]	GO:0016556 mRNA modification GO:0010207 photosystem II assembly GO:0008150 biological_process GO:0003674 molecular_function GO:0015979 photosynthesis GO:0009507 chloroplast GO:0016020 membrane	115,012148669906	153,759202285986	124,973515343435	214,288599451415	197,601233207555	202,237400923455
VIT_216s0022g00660	254,0406	-0,7045	0,161	-4,37601442378781	0,0000120869019463875	0,00235025035639279	ATTPPA	gi|147771549|emb|CAN71555.1| hypothetical protein VITISV_039552	3.1.3.12	GO:0005982 starch metabolic process GO:0005985 sucrose metabolic process GO:0005737 cytoplasm GO:0005634 nucleus GO:0005992 trehalose biosynthetic process GO:0004805 trehalose-phosphatase activity	Putative uncharacterized protein [Source:UniProtKB/TrEMBL;Acc:A5AQ08]	GO:0004805 trehalose-phosphatase activity GO:0005992 trehalose biosynthetic process GO:0008152 metabolic process GO:0003824 catalytic activity	345,036446009719	284,195379506121	315,673842460084	209,258350638001	205,877724650803	164,201926437851
VIT_216s0022g00670	3061,7656	1,0459	0,2509	4,16916822409654	0,0000305713287319922	0,00501103953563525		gi|225466093|ref|XP_002265534.1| PREDICTED: beta-fructofuranosidase, soluble isoenzyme I-like	3.2.1.26	GO:0005982 starch metabolic process GO:0005985 sucrose metabolic process GO:0009505 plant-type cell wall GO:0000325 plant-type vacuole GO:0051669 fructan beta-fructosidase activity GO:0004575 sucrose alpha-glucosidase activity GO:0017177 glucosidase II complex GO:0050306 sucrose 1F-fructosyltransferase activity	Putative uncharacterized protein [Source:UniProtKB/TrEMBL;Acc:F6HAU0]	GO:0004575 sucrose alpha-glucosidase activity GO:0004564 beta-fructofuranosidase activity GO:0016798 hydrolase activity, acting on glycosyl bonds GO:0016787 hydrolase activity GO:0004553 hydrolase activity, hydrolyzing O-glycosyl compounds GO:0005975 carbohydrate metabolic process GO:0008152 metabolic process	2688,56356138039	1691,35122514585	1616,32413177509	5231,45876595003	3139,89394128235	4003,00176598491
VIT_216s0039g01100	169,5999	-0,8935	0,2526	-3,53690782497683	0,000404840930195724	0,0295403285194428		gi|225454649|ref|XP_002267953.1| PREDICTED: phenylalanine ammonia-lyase	4.3.1.24	GO:0046274 lignin catabolic process GO:0005737 cytoplasm GO:0006570 tyrosine metabolic process GO:0010224 response to UV-B GO:0009555 pollen development GO:0080167 response to karrikin GO:0006979 response to oxidative stress GO:0009821 alkaloid biosynthetic process GO:0009819 drought recovery GO:0045548 phenylalanine ammonia-lyase activity GO:0009800 cinnamic acid biosynthetic process GO:0006559 …	Phenylalanine ammonia-lyase [Source:UniProtKB/TrEMBL;Acc:F6HEB0]	GO:0045548 phenylalanine ammonia-lyase activity GO:0016841 ammonia-lyase activity GO:0016829 lyase activity GO:0009800 cinnamic acid biosynthetic process GO:0009698 phenylpropanoid metabolic process GO:0006559 L-phenylalanine catabolic process GO:0005737 cytoplasm GO:0009058 biosynthetic process GO:0003824 catalytic activity	187,976845137911	212,498672822206	261,055787606287	86,5202795907121	112,767195914259	156,78037044066
VIT_216s0050g00380	831,1937	0,5227	0,1296	4,03326156848781	0,0000550079914288199	0,00699361283546822	TUB8	gi|225470745|ref|XP_002267380.1| PREDICTED: tubulin beta-1 chain	-	GO:0005618 cell wall GO:0005886 plasma membrane GO:0005829 cytosol GO:0046686 response to cadmium ion GO:0005794 Golgi apparatus GO:0006094 gluconeogenesis GO:0009506 plasmodesma GO:0009651 response to salt stress GO:0006184 NOT_FOUND GO:0003924 GTPase activity GO:0005525 GTP binding GO:0005515 protein binding GO:0005773 vacuole GO:0045298 tubulin complex GO:0005874 microtubule GO:0007018 microtu…	Putative uncharacterized protein [Source:UniProtKB/TrEMBL;Acc:F6H6N2]	GO:0045298 tubulin complex GO:0010498 proteasomal protein catabolic process GO:0007010 cytoskeleton organization GO:0006094 gluconeogenesis GO:0051258 protein polymerization GO:0043234 protein complex GO:0007017 microtubule-based process GO:0005856 cytoskeleton GO:0005200 structural constituent of cytoskeleton GO:0007018 microtubule-based movement GO:0005874 microtubule GO:0005198 structural mole…	608,451367156924	748,064433593618	688,74292900382	956,753324311246	896,964760162042	1088,18564808813
VIT_216s0050g01580	231,1642	1,0831	0,2344	4,62125140990544	0,00000381432196365724	0,0010521946685113		gi|225464646|ref|XP_002276546.1| PREDICTED: UDP-glycosyltransferase 88A1-like isoform 1	-	GO:0008152 metabolic process GO:0050505 hydroquinone glucosyltransferase activity GO:0080046 quercetin 4'-O-glucosyltransferase activity GO:0080045 quercetin 3'-O-glucosyltransferase activity GO:0080044 quercetin 7-O-glucosyltransferase activity GO:0080043 quercetin 3-O-glucosyltransferase activity	Putative uncharacterized protein [Source:UniProtKB/TrEMBL;Acc:F6H6Q6]	GO:0016758 transferase activity, transferring hexosyl groups GO:0016757 transferase activity, transferring glycosyl groups GO:0016740 transferase activity GO:0008152 metabolic process	111,302079357974	200,40525241769	131,453623546428	351,111367176262	286,573516222475	306,13918488413
VIT_216s0050g02240	1165,7557	0,6053	0,1682	3,59796144263861	0,000320721149787598	0,0251899736395676		gi|225462673|ref|XP_002264814.1| PREDICTED: uncharacterized protein At4g01150, chloroplastic-like	-	GO:0009941 chloroplast envelope GO:0010287 plastoglobule GO:0009535 chloroplast thylakoid membrane	Putative uncharacterized protein [Source:UniProtKB/TrEMBL;Acc:F6H6H6]	GO:0009579 thylakoid GO:0009941 chloroplast envelope GO:0009535 chloroplast thylakoid membrane GO:0009534 chloroplast thylakoid GO:0008150 biological_process	1072,21003114848	867,271006152416	835,933958186088	1551,32873405672	1533,22003986176	1134,57037307058
VIT_216s0098g00290	1599,696	-0,5045	0,1276	-3,95386306253574	0,0000768994315524091	0,00896631516348193		gi|359490794|ref|XP_002267865.2| PREDICTED: glutamate synthase 1	1.4.1.14	GO:0046686 response to cadmium ion GO:0009570 chloroplast stroma GO:0006094 gluconeogenesis GO:0006096 glycolytic process GO:0005506 iron ion binding GO:0009651 response to salt stress GO:0050660 flavin adenine dinucleotide binding GO:0009501 amyloplast GO:0022900 electron transport chain GO:0010181 FMN binding GO:0048589 developmental growth GO:0015036 disulfide oxidoreductase activity GO:001967…	Putative uncharacterized protein [Source:UniProtKB/TrEMBL;Acc:E0CVI4]	GO:0045181 glutamate synthase activity, NAD(P)H as acceptor GO:0042128 nitrate assimilation GO:0019676 ammonia assimilation cycle GO:0016040 glutamate synthase (NADH) activity GO:0015930 glutamate synthase activity GO:0006537 glutamate biosynthetic process GO:0016639 oxidoreductase activity, acting on the CH-NH2 group of donors, NAD or NADP as acceptor GO:0016638 oxidoreductase activity, acting o…	1895,84541839749	1636,06701758235	2098,62932802643	1286,73764647117	1255,95757651294	1424,93875146068
VIT_217s0000g00280	207,7981	0,8513	0,1965	4,33259556913133	0,0000147361661176393	0,00262451172464265	CHLM	gi|225456483|ref|XP_002280872.1| PREDICTED: magnesium-protoporphyrin O-methyltransferase	-	GO:0009941 chloroplast envelope GO:0046777 protein autophosphorylation GO:0010155 regulation of proton transport GO:0006364 rRNA processing GO:0019288 isopentenyl diphosphate biosynthetic process, methylerythritol 4-phosphate pathway GO:0015995 chlorophyll biosynthetic process GO:0015979 photosynthesis GO:0009535 chloroplast thylakoid membrane GO:0006479 protein methylation GO:0008276 protein met…	Putative uncharacterized protein [Source:UniProtKB/TrEMBL;Acc:F6GT42]	GO:0046406 magnesium protoporphyrin IX methyltransferase activity GO:0010155 regulation of proton transport GO:0015995 chlorophyll biosynthetic process GO:0009535 chloroplast thylakoid membrane GO:0009534 chloroplast thylakoid GO:0006364 rRNA processing GO:0009941 chloroplast envelope GO:0019288 isopentenyl diphosphate biosynthetic process, methylerythritol 4-phosphate pathway GO:0015979 photosyn…	157,059600871808	152,031570799627	136,082272262852	299,802829279444	205,877724650803	295,934545387992
VIT_217s0000g01810	580,9986	-0,7407	0,1595	-4,64355385260457	0,00000342466673651883	0,00101928896815863		gi|359491534|ref|XP_002279491.2| PREDICTED: cyclin-dependent kinase G-2-like	2.7.11.22 | 2.7.11.1 | 2.7.11.23	GO:0005829 cytosol GO:0006468 protein phosphorylation GO:0005524 ATP binding GO:0009069 serine family amino acid metabolic process GO:0005634 nucleus GO:0005515 protein binding GO:0008353 RNA polymerase II carboxy-terminal domain kinase activity GO:0004693 cyclin-dependent protein serine/threonine kinase activity GO:0000074 NOT_FOUND GO:0033044 regulation of chromosome organization GO:0010584 pol…	Putative uncharacterized protein [Source:UniProtKB/TrEMBL;Acc:D7SGU5]	GO:0000398 mRNA splicing, via spliceosome GO:0010584 pollen exine formation GO:0016772 transferase activity, transferring phosphorus-containing groups GO:0016301 kinase activity GO:0006468 protein phosphorylation GO:0005524 ATP binding GO:0004674 protein serine/threonine kinase activity GO:0004672 protein kinase activity GO:0032953 regulation of (1->3)-beta-D-glucan biosynthetic process GO:000563…	717,280066973609	656,49996481657	807,236336144263	511,073279442811	366,23474636374	427,667164338133
VIT_217s0000g02140	1851,6443	-0,5189	0,096	-5,40527919435431	6,47075201309784e-08	0,0000365921026340683		gi|359491523|ref|XP_002278967.2| PREDICTED: uncharacterized protein LOC100262718	-	GO:0000166 nucleotide binding GO:0008270 zinc ion binding GO:0003677 DNA binding GO:0003700 sequence-specific DNA binding transcription factor activity GO:0005634 nucleus GO:0005667 transcription factor complex GO:0045449 NOT_FOUND GO:0005739 mitochondrion GO:0006094 gluconeogenesis GO:0006096 glycolytic process GO:0006550 isoleucine catabolic process GO:0006552 leucine catabolic process GO:00065…	Putative uncharacterized protein [Source:UniProtKB/TrEMBL;Acc:F6GSN7]	GO:0008442 3-hydroxyisobutyrate dehydrogenase activity GO:0006573 valine metabolic process GO:0004616 phosphogluconate dehydrogenase (decarboxylating) activity GO:0016832 aldehyde-lyase activity GO:0004332 fructose-bisphosphate aldolase activity GO:0006098 pentose-phosphate shunt GO:0006096 glycolytic process GO:0016616 oxidoreductase activity, acting on the CH-OH group of donors, NAD or NADP as …	2044,24819087479	2245,05711652403	2253,22619515497	1483,92339995698	1452,52424829009	1630,88693038273
VIT_217s0000g03690	13228,9457	1,5312	0,3364	4,55149731240029	0,0000053265478345717	0,00134589983455669		gi|225455934|ref|XP_002276967.1| PREDICTED: ribulose bisphosphate carboxylase small chain, chloroplastic isoform 1	4.1.1.39	GO:0005618 cell wall GO:0009941 chloroplast envelope GO:0005507 copper ion binding GO:0048046 apoplast GO:0055114 oxidation-reduction process GO:0004497 monooxygenase activity GO:0009409 response to cold GO:0046487 glyoxylate metabolic process GO:0009637 response to blue light GO:0009853 photorespiration GO:0010114 response to red light GO:0010218 response to far red light GO:0009535 chloroplast …	Ribulose bisphosphate carboxylase small chain [Source:UniProtKB/TrEMBL;Acc:A5C718]	GO:0016984 ribulose-bisphosphate carboxylase activity GO:0015977 carbon fixation GO:0004497 monooxygenase activity GO:0015979 photosynthesis GO:0009507 chloroplast GO:0016829 lyase activity GO:0009853 photorespiration GO:0009536 plastid GO:0055114 oxidation-reduction process GO:0016491 oxidoreductase activity	10134,6726704288	5212,2641943463	5057,26158756434	26381,6429268284	20312,5791245923	12275,253619354
VIT_217s0000g04540	1123,6587	-0,4689	0,1032	-4,54318760400206	0,00000554098968829109	0,00136236072553418	ENO1	gi|225455784|ref|XP_002274334.1| PREDICTED: enolase 1, chloroplastic-like	4.2.1.11	GO:0055114 oxidation-reduction process GO:0016491 oxidoreductase activity GO:0046982 protein heterodimerization activity GO:0042803 protein homodimerization activity GO:0016020 membrane GO:0009570 chloroplast stroma GO:0006094 gluconeogenesis GO:0006096 glycolytic process GO:0000162 tryptophan biosynthetic process GO:0006571 tyrosine biosynthetic process GO:0009094 L-phenylalanine biosynthetic pr…	Putative uncharacterized protein [Source:UniProtKB/TrEMBL;Acc:F6GTG3]	GO:0004634 phosphopyruvate hydratase activity GO:0000015 phosphopyruvate hydratase complex GO:0006096 glycolytic process GO:0000287 magnesium ion binding GO:0009570 chloroplast stroma GO:0010090 trichome morphogenesis	1270,08039445155	1412,33874009881	1231,22055856866	888,341940448823	944,55458596072	995,416198123246
VIT_217s0000g05160	1244,921	0,4187	0,1116	3,75264706149938	0,000174977121880197	0,0159596068424599		gi|297734074|emb|CBI15321.3| unnamed protein product	-	GO:0005886 plasma membrane GO:0005840 ribosome GO:0006444 NOT_FOUND GO:0006449 regulation of translational termination GO:0018444 translation release factor complex GO:0003747 translation release factor activity	Putative uncharacterized protein [Source:UniProtKB/TrEMBL;Acc:F6GTD7]	GO:0071472 cellular response to salt stress GO:0051211 anisotropic cell growth GO:0005876 spindle microtubule GO:0010005 cortical microtubule, transverse to long axis GO:0055028 cortical microtubule GO:0009574 preprophase band GO:0043481 anthocyanin accumulation in tissues in response to UV light GO:0010817 regulation of hormone levels GO:0000271 polysaccharide biosynthetic process GO:0009524 phr…	1152,59486624035	1082,36112620416	962,758933016093	1441,66930992431	1506,3214426712	1323,82005099895
VIT_217s0000g05650	250,9614	0,8769	0,205	4,27859625380992	0,0000188075657185738	0,00327251643503184		gi|225456666|ref|XP_002271953.1| PREDICTED: uncharacterized protein LOC100250168	-	GO:0030003 cellular cation homeostasis GO:0009535 chloroplast thylakoid membrane GO:0070838 divalent metal ion transport	Putative uncharacterized protein [Source:UniProtKB/TrEMBL;Acc:A5C347]	GO:0070838 divalent metal ion transport GO:0030003 cellular cation homeostasis GO:0009535 chloroplast thylakoid membrane GO:0009534 chloroplast thylakoid GO:0008150 biological_process GO:0003674 molecular_function GO:0009507 chloroplast	195,396983761776	182,265121810916	153,671137385261	407,450153886493	297,953691956941	269,031404898175
VIT_217s0000g06350	170,1703	2,1957	0,3127	7,02145755561136	2,19565520058977e-12	6,31050009372697e-09	LHCA4	gi|225457389|ref|XP_002284856.1| PREDICTED: chlorophyll a-b binding protein 4, chloroplastic	-	GO:0016021 integral component of membrane GO:0009941 chloroplast envelope GO:0019344 cysteine biosynthetic process GO:0046872 metal ion binding GO:0010287 plastoglobule GO:0030003 cellular cation homeostasis GO:0009535 chloroplast thylakoid membrane GO:0016168 chlorophyll binding GO:0009523 photosystem II GO:0009522 photosystem I GO:0018298 protein-chromophore linkage GO:0070838 divalent metal io…	Putative uncharacterized protein [Source:UniProtKB/TrEMBL;Acc:A5AEI0]	GO:0070838 divalent metal ion transport GO:0030003 cellular cation homeostasis GO:0030076 light-harvesting complex GO:0016168 chlorophyll binding GO:0009765 photosynthesis, light harvesting GO:0010287 plastoglobule GO:0009579 thylakoid GO:0009535 chloroplast thylakoid membrane GO:0009534 chloroplast thylakoid GO:0009941 chloroplast envelope GO:0015979 photosynthesis GO:0046872 metal ion binding G…	72,9646964680051	44,0546029021646	66,6525415164987	361,171864803089	298,988253387347	177,189649432936
VIT_218s0001g00760	1498,8823	1,2101	0,2588	4,67562101965752	0,00000293065387500226	0,000920713759063209		gi|225459768|ref|XP_002285904.1| PREDICTED: plastocyanin, chloroplastic isoform 1	-	GO:0005507 copper ion binding GO:0046686 response to cadmium ion GO:0009644 response to high light intensity GO:0045893 positive regulation of transcription, DNA-templated GO:0009570 chloroplast stroma GO:0009055 electron carrier activity GO:0035304 regulation of protein dephosphorylation GO:0009965 leaf morphogenesis GO:0009744 response to sucrose GO:0019344 cysteine biosynthetic process GO:0009…	Putative uncharacterized protein [Source:UniProtKB/TrEMBL;Acc:E0CQV6]	GO:0005507 copper ion binding GO:0009055 electron carrier activity	1218,13942408449	726,469040014126	771,132876156159	2691,18311517622	2055,67356221681	1530,69592442065
VIT_218s0001g02050	801,3764	0,4349	0,1079	4,03052634097255	0,0000556520915289248	0,00699361283546822		gi|359492398|ref|XP_002285876.2| PREDICTED: uncharacterized protein LOC100267814 isoform 1	-	GO:0005886 plasma membrane GO:0016023 cytoplasmic membrane-bounded vesicle GO:0005774 vacuolar membrane GO:0009738 abscisic acid-activated signaling pathway GO:0006508 proteolysis GO:0009723 response to ethylene GO:0035556 intracellular signal transduction GO:0009505 plant-type cell wall GO:0010583 response to cyclopentenone GO:0019243 methylglyoxal catabolic process to D-lactate GO:0009407 toxin…	Putative uncharacterized protein [Source:UniProtKB/TrEMBL;Acc:F6H0J2]		704,913169267168	714,37561960961	625,79330646046	975,868269802218	858,685987237018	928,622194148527
VIT_218s0001g03790	872,1034	-0,3903	0,1078	-3,62169754303755	0,000292676189214946	0,0238141561152593		gi|225459463|ref|XP_002284383.1| PREDICTED: oxysterol-binding protein-related protein 1C	-	GO:0050832 defense response to fungus GO:0009738 abscisic acid-activated signaling pathway GO:0005634 nucleus GO:0009536 plastid GO:0009867 jasmonic acid mediated signaling pathway GO:0010363 regulation of plant-type hypersensitive response GO:0006612 protein targeting to membrane GO:0043069 negative regulation of programmed cell death GO:0030968 endoplasmic reticulum unfolded protein response GO…	Putative uncharacterized protein [Source:UniProtKB/TrEMBL;Acc:F6H0M0]	GO:0005543 phospholipid binding	995,535265368544	976,975605536238	995,159474031058	832,003153738592	751,091598474789	681,855457241925
VIT_218s0001g03910	289,622	0,9752	0,2697	3,61611051456106	0,000299062738098845	0,0241599969135567		gi|526117535|ref|NP_001268049.1| nitrate reductase	1.7.1.1	GO:0055114 oxidation-reduction process GO:0005886 plasma membrane GO:0005829 cytosol GO:0005739 mitochondrion GO:0009055 electron carrier activity GO:0005506 iron ion binding GO:0020037 heme binding GO:0009416 response to light stimulus GO:0009610 response to symbiotic fungus GO:0050660 flavin adenine dinucleotide binding GO:0005773 vacuole GO:0009325 nitrate reductase complex GO:0048767 root hai…	Nitrate reductase [Source:UniProtKB/TrEMBL;Acc:F6H0M5]	GO:0046857 oxidoreductase activity, acting on other nitrogenous compounds as donors, with NAD or NADP as acceptor GO:0043546 molybdopterin cofactor binding GO:0042128 nitrate assimilation GO:0030151 molybdenum ion binding GO:0009055 electron carrier activity GO:0046872 metal ion binding GO:0020037 heme binding GO:0005506 iron ion binding GO:0050660 flavin adenine dinucleotide binding GO:0055114 o…	252,284713211407	158,942096745064	175,888651224094	524,151926357686	298,988253387347	327,476158376054
VIT_218s0001g06370	153,6158	0,9012	0,2185	4,12507899694817	0,0000370607528661952	0,00544359889502165	APX4	gi|302141995|emb|CBI19198.3| unnamed protein product	-	GO:0005524 ATP binding GO:0005634 nucleus GO:0019252 starch biosynthetic process GO:0006544 glycine metabolic process GO:0006563 L-serine metabolic process GO:0019852 L-ascorbic acid metabolic process GO:0020037 heme binding GO:0019684 photosynthesis, light reaction GO:0010103 stomatal complex morphogenesis GO:0009637 response to blue light GO:0010114 response to red light GO:0006098 pentose-phos…	Putative uncharacterized protein [Source:UniProtKB/TrEMBL;Acc:E0CRP4]	GO:0019760 glucosinolate metabolic process GO:0006098 pentose-phosphate shunt GO:0010103 stomatal complex morphogenesis GO:0019252 starch biosynthetic process GO:0031977 thylakoid lumen GO:0019684 photosynthesis, light reaction GO:0015995 chlorophyll biosynthetic process GO:0010218 response to far red light GO:0010114 response to red light GO:0009637 response to blue light GO:0009579 thylakoid GO…	132,325805458924	96,7473632361261	93,4987040717552	212,276499926049	224,499830398112	162,346537438554
VIT_218s0001g06390	1331,6455	-0,5028	0,1451	-3,46598010542156	0,000528302369700681	0,034738952333225		gi|302141996|emb|CBI19199.3| unnamed protein product	-	GO:0005634 nucleus GO:0005739 mitochondrion	Putative uncharacterized protein [Source:UniProtKB/TrEMBL;Acc:E0CRP5]	GO:0008150 biological_process	1660,8743619751	1691,35122514585	1332,12510058669	974,862220039535	1233,19722504401	1097,46259308462
VIT_218s0001g07290	693,4353	-0,4518	0,1059	-4,26508229696905	0,0000199828531831175	0,00342433438637968		gi|359492479|ref|XP_003634420.1| PREDICTED: uncharacterized protein LOC100254008	-	GO:0005886 plasma membrane GO:0005634 nucleus GO:0005739 mitochondrion	Putative uncharacterized protein [Source:UniProtKB/TrEMBL;Acc:E0CRT9]	GO:0008150 biological_process GO:0003674 molecular_function GO:0005886 plasma membrane	844,659113349957	786,072326293525	773,910065386013	536,224523509878	600,045629635507	619,699925765451
VIT_218s0001g07630	459,7315	-0,3386	0,1003	-3,37635133968047	0,000734540548316834	0,0428229567085742	ATR1	gi|359492497|ref|XP_002265859.2| PREDICTED: NADPH--cytochrome P450 reductase-like	1.6.2.4	GO:0055114 oxidation-reduction process GO:0005829 cytosol GO:0009753 response to jasmonic acid GO:0003677 DNA binding GO:0003700 sequence-specific DNA binding transcription factor activity GO:0045893 positive regulation of transcription, DNA-templated GO:0005634 nucleus GO:0005667 transcription factor complex GO:0045449 NOT_FOUND GO:0005506 iron ion binding GO:0000162 tryptophan biosynthetic proc…	Putative uncharacterized protein [Source:UniProtKB/TrEMBL;Acc:E0CRX1]	GO:0003958 NADPH-hemoprotein reductase activity GO:0006888 ER to Golgi vesicle-mediated transport GO:0010181 FMN binding GO:0005783 endoplasmic reticulum GO:0009737 response to abscisic acid GO:0005829 cytosol GO:0009698 phenylpropanoid metabolic process GO:0005506 iron ion binding GO:0055114 oxidation-reduction process GO:0016491 oxidoreductase activity	513,226254817324	512,242735705561	514,705737266296	396,383606496983	421,066502175261	400,764023848315
VIT_218s0001g11430	156,8849	1,211	0,3477	3,4831545642201	0,000495542173484879	0,0336690503906538		gi|359492086|ref|XP_003634362.1| PREDICTED: cytochrome P450 82A3-like	-	GO:0055114 oxidation-reduction process GO:0016020 membrane GO:0009055 electron carrier activity GO:0005506 iron ion binding GO:0020037 heme binding GO:0019825 oxygen binding GO:0033772 flavonoid 3',5'-hydroxylase activity	Putative uncharacterized protein [Source:UniProtKB/TrEMBL;Acc:F6H1F5]	GO:0004497 monooxygenase activity GO:0016705 oxidoreductase activity, acting on paired donors, with incorporation or reduction of molecular oxygen GO:0009055 electron carrier activity GO:0046872 metal ion binding GO:0020037 heme binding GO:0005506 iron ion binding GO:0055114 oxidation-reduction process GO:0016491 oxidoreductase activity	154,586221330519	71,6967066839149	59,2467035702211	257,548739246771	208,981408942021	189,249677928371
VIT_218s0001g12000	394,5227	0,6003	0,1489	4,0323284892319	0,0000552269180810224	0,00699361283546822		gi|225458370|ref|XP_002283364.1| PREDICTED: geranylgeranyl pyrophosphate synthase, chloroplastic	2.5.1.29 | 2.5.1.10 | 2.5.1.1	GO:0055114 oxidation-reduction process GO:0016020 membrane GO:0005783 endoplasmic reticulum GO:0005739 mitochondrion GO:0019761 glucosinolate biosynthetic process GO:0009507 chloroplast GO:0016114 terpenoid biosynthetic process GO:0032440 2-alkenal reductase [NAD(P)] activity GO:0006694 steroid biosynthetic process GO:0004311 farnesyltranstransferase activity GO:0004161 dimethylallyltranstransfer…	Putative uncharacterized protein [Source:UniProtKB/TrEMBL;Acc:F6H042]	GO:0008299 isoprenoid biosynthetic process GO:0016740 transferase activity	299,278924495885	342,93485004234	298,084977337675	524,151926357686	404,513519288764	498,171946311448
VIT_218s0041g00670	165,4288	0,6155	0,1543	3,9899896171796	0,0000660761876605079	0,00802312584204629		gi|225460434|ref|XP_002266023.1| PREDICTED: probable peptide/nitrate transporter At1g22540	-	GO:0016021 integral component of membrane GO:0005886 plasma membrane GO:0006857 oligopeptide transport GO:0009624 response to nematode GO:0005215 transporter activity	Putative uncharacterized protein [Source:UniProtKB/TrEMBL;Acc:D7U9B0]	GO:0006857 oligopeptide transport GO:0006810 transport GO:0005215 transporter activity GO:0016020 membrane GO:0016021 integral component of membrane	138,509254312145	122,661835531517	131,453623546428	212,276499926049	196,566671777149	191,105066927669
VIT_218s0089g01170	811,392	1,3102	0,209	6,26809300759329	3,65496465953705e-10	0,00000037579682090331	LHCB5	gi|225459918|ref|XP_002264295.1| PREDICTED: chlorophyll a-b binding protein CP26, chloroplastic	-	GO:0009644 response to high light intensity GO:0005739 mitochondrion GO:0009744 response to sucrose GO:0019344 cysteine biosynthetic process GO:0046872 metal ion binding GO:0009637 response to blue light GO:0010155 regulation of proton transport GO:0010114 response to red light GO:0006364 rRNA processing GO:0010218 response to far red light GO:0010287 plastoglobule GO:0009517 PSII associated ligh…	Putative uncharacterized protein [Source:UniProtKB/TrEMBL;Acc:F6GVX0]	GO:0009517 PSII associated light-harvesting complex II GO:0010196 nonphotochemical quenching GO:0009783 photosystem II antenna complex GO:0009533 chloroplast stromal thylakoid GO:0030076 light-harvesting complex GO:0016168 chlorophyll binding GO:0009765 photosynthesis, light harvesting GO:0009644 response to high light intensity GO:0010287 plastoglobule GO:0010155 regulation of proton transport G…	505,806116193459	406,857215037638	486,933844967755	1380,30027440066	1268,37231367781	820,081937689608
VIT_218s0089g01210	364,9046	0,9054	0,2415	3,74983006789819	0,000176954443241967	0,0160108380245332		gi|225459910|ref|XP_002263772.1| PREDICTED: uncharacterized protein LOC100244771	-	GO:0005634 nucleus GO:0019252 starch biosynthetic process GO:0000023 maltose metabolic process GO:0009507 chloroplast GO:0019288 isopentenyl diphosphate biosynthetic process, methylerythritol 4-phosphate pathway	Putative uncharacterized protein [Source:UniProtKB/TrEMBL;Acc:D7SMT5]	GO:0019252 starch biosynthetic process GO:0000023 maltose metabolic process GO:0003674 molecular_function GO:0019288 isopentenyl diphosphate biosynthetic process, methylerythritol 4-phosphate pathway GO:0009507 chloroplast	312,882511972971	229,7749876858	220,32367890176	563,387867102311	532,799136659114	330,259241875001
VIT_218s0122g00460	1489,9478	0,5541	0,1228	4,51237581736775	0,00000641054690055996	0,00146112012725415	CP12-3	gi|225457681|ref|XP_002276622.1| PREDICTED: calvin cycle protein CP12-like isoform 1	-	GO:0005739 mitochondrion GO:0009507 chloroplast GO:0009416 response to light stimulus GO:0070417 cellular response to cold GO:0043234 protein complex GO:0034605 cellular response to heat GO:0030554 adenyl nucleotide binding GO:0080153 negative regulation of reductive pentose-phosphate cycle GO:0071454 cellular response to anoxia	Putative uncharacterized protein [Source:UniProtKB/TrEMBL;Acc:F6I6W9]	GO:0080153 negative regulation of reductive pentose-phosphate cycle GO:0043234 protein complex GO:0003674 molecular_function GO:0016151 nickel cation binding GO:0005507 copper ion binding	1132,80782991005	1262,03480078554	1225,66618010895	2016,12372441613	1701,85355301795	1601,20070639396
VIT_218s0122g01160	176,6591	0,5848	0,1637	3,57327728571157	0,000352541098752407	0,0269826387114289		gi|359491845|ref|XP_002272677.2| PREDICTED: 12-oxophytodienoate reductase 2-like	-	GO:0055114 oxidation-reduction process GO:0046686 response to cadmium ion GO:0005739 mitochondrion GO:0009611 response to wounding GO:0009751 response to salicylic acid GO:0031408 oxylipin biosynthetic process GO:0010181 FMN binding GO:0016629 12-oxophytodienoate reductase activity	Putative uncharacterized protein [Source:UniProtKB/TrEMBL;Acc:F6I6T8]	GO:0010181 FMN binding GO:0055114 oxidation-reduction process GO:0016491 oxidoreductase activity GO:0003824 catalytic activity	153,349531559875	136,482887422392	135,156542519567	224,349097078242	185,186496042682	225,429763414677
VIT_218s0164g00030	210,7894	1,1354	0,3318	3,42222368004661	0,000621111938615452	0,039244558803021	ATPD	gi|225460496|ref|XP_002274963.1| PREDICTED: ATP synthase delta chain, chloroplastic	-	GO:0009941 chloroplast envelope GO:0050832 defense response to fungus GO:0019252 starch biosynthetic process GO:0009867 jasmonic acid mediated signaling pathway GO:0010363 regulation of plant-type hypersensitive response GO:0006612 protein targeting to membrane GO:0009697 salicylic acid biosynthetic process GO:0010200 response to chitin GO:0031348 negative regulation of defense response GO:000959…	Putative uncharacterized protein [Source:UniProtKB/TrEMBL;Acc:F6HVW3]	GO:0009772 photosynthetic electron transport in photosystem II GO:0019760 glucosinolate metabolic process GO:0043900 regulation of multi-organism process GO:0009814 defense response, incompatible interaction GO:0009595 detection of biotic stimulus GO:0006098 pentose-phosphate shunt GO:0046933 proton-transporting ATP synthase activity, rotational mechanism GO:0015986 ATP synthesis coupled proton t…	195,396983761776	107,976967897462	93,4987040717552	387,329158632839	278,297024779226	202,237400923455
VIT_219s0014g03160	640,2437	1,2403	0,1618	7,66518220217378	1,78577509945453e-14	2,01971163748308e-10		gi|359493870|ref|XP_002284769.2| PREDICTED: protochlorophyllide reductase, chloroplastic-like	1.3.1.33	GO:0009941 chloroplast envelope GO:0000166 nucleotide binding GO:0045893 positive regulation of transcription, DNA-templated GO:0043085 positive regulation of catalytic activity GO:0019252 starch biosynthetic process GO:0000023 maltose metabolic process GO:0019761 glucosinolate biosynthetic process GO:0009723 response to ethylene GO:0009664 plant-type cell wall organization GO:0009965 leaf morpho…	Putative uncharacterized protein [Source:UniProtKB/TrEMBL;Acc:E0CSP0]	GO:0016630 protochlorophyllide reductase activity GO:0055114 oxidation-reduction process GO:0016491 oxidoreductase activity GO:0008152 metabolic process	420,474522019012	368,849322337731	354,554491678042	965,807772175391	725,227562714638	1006,54853211903
VIT_219s0014g03660	77,8604	2,3736	0,5098	4,65600767855453	0,00000322399914701693	0,000985498117642202		gi|225461315|ref|XP_002284493.1| PREDICTED: chlorophyll a-b binding protein 13, chloroplastic-like	-	GO:0046872 metal ion binding GO:0009535 chloroplast thylakoid membrane GO:0005198 structural molecule activity GO:0009765 photosynthesis, light harvesting GO:0030076 light-harvesting complex	Putative uncharacterized protein [Source:UniProtKB/TrEMBL;Acc:F6H2E4]	GO:0009765 photosynthesis, light harvesting GO:0015979 photosynthesis GO:0046872 metal ion binding GO:0009507 chloroplast GO:0016020 membrane GO:0005198 structural molecule activity GO:0009579 thylakoid GO:0009535 chloroplast thylakoid membrane GO:0009534 chloroplast thylakoid	37,1006931193246	8,63815743179698	30,5490815283953	187,125255858982	131,389301661568	72,3601709726125
VIT_219s0015g00680	1184,3831	-0,4886	0,1226	-3,98531234233186	0,0000673914195397346	0,00802312584204629		gi|359494312|ref|XP_002268896.2| PREDICTED: E3 ubiquitin-protein ligase UPL1-like	-	GO:0005829 cytosol GO:0005634 nucleus GO:0016020 membrane GO:0005739 mitochondrion GO:0009506 plasmodesma GO:0004842 ubiquitin-protein transferase activity GO:0000151 ubiquitin ligase complex GO:0042787 protein ubiquitination involved in ubiquitin-dependent protein catabolic process	Putative uncharacterized protein [Source:UniProtKB/TrEMBL;Acc:F6I565]	GO:0004842 ubiquitin-protein transferase activity GO:0016567 protein ubiquitination GO:0016874 ligase activity	1307,18108757087	1433,9341336783	1408,03493953604	977,880369327583	866,962478680266	1112,305705079
VIT_219s0015g01760	344,6274	1,2123	0,1877	6,45838779778902	1,05824279346552e-10	0,000000132985844378834	PSAG	gi|359494249|ref|XP_002264233.2| PREDICTED: photosystem I reaction center subunit V, chloroplastic	-	GO:0016021 integral component of membrane GO:0009941 chloroplast envelope GO:0019344 cysteine biosynthetic process GO:0030003 cellular cation homeostasis GO:0016168 chlorophyll binding GO:0070838 divalent metal ion transport GO:0009773 photosynthetic electron transport in photosystem I GO:0030093 chloroplast photosystem I GO:0050821 protein stabilization GO:0042550 photosystem I stabilization GO:…	Putative uncharacterized protein [Source:UniProtKB/TrEMBL;Acc:F6I4W8]	GO:0050821 protein stabilization GO:0042550 photosystem I stabilization GO:0030093 chloroplast photosystem I GO:0009780 photosynthetic NADP+ reduction GO:0070838 divalent metal ion transport GO:0030003 cellular cation homeostasis GO:0009522 photosystem I GO:0016168 chlorophyll binding GO:0009773 photosynthetic electron transport in photosystem I GO:0009579 thylakoid GO:0009535 chloroplast thylako…	209,000571238862	214,226304308565	199,957624549496	598,599608796206	457,276152239472	388,70399535288
VIT_219s0027g00200	3835,8916	1,1383	0,2539	4,48288916935462	0,00000736391798680498	0,00160165216213008	PSBR	gi|225462227|ref|XP_002271791.1| PREDICTED: photosystem II 10 kDa polypeptide, chloroplastic	-	GO:0009644 response to high light intensity GO:0009744 response to sucrose GO:0019344 cysteine biosynthetic process GO:0009637 response to blue light GO:0010155 regulation of proton transport GO:0010114 response to red light GO:0010218 response to far red light GO:0009535 chloroplast thylakoid membrane GO:0009654 photosystem II oxygen evolving complex GO:0010270 photosystem II oxygen evolving com…	Putative uncharacterized protein [Source:UniProtKB/TrEMBL;Acc:A5AWT3]	GO:0042651 thylakoid membrane GO:0009654 photosystem II oxygen evolving complex GO:0009523 photosystem II GO:0009644 response to high light intensity GO:0010155 regulation of proton transport GO:0010218 response to far red light GO:0010114 response to red light GO:0009637 response to blue light GO:0009579 thylakoid GO:0009535 chloroplast thylakoid membrane GO:0009534 chloroplast thylakoid GO:0015…	3049,67697440848	2245,92093226721	1894,96878450379	6611,75904035069	5595,9427770663	3617,08085413098
VIT_219s0090g00460	4366,2095	-0,3148	0,0883	-3,56578022426373	0,000362775296105289	0,0275368362345692		gi|225460961|ref|XP_002278138.1| PREDICTED: aconitate hydratase 2, mitochondrial	4.2.1.3	GO:0005618 cell wall GO:0005507 copper ion binding GO:0048046 apoplast GO:0005886 plasma membrane GO:0005829 cytosol GO:0005524 ATP binding GO:0046686 response to cadmium ion GO:0005774 vacuolar membrane GO:0009873 ethylene-activated signaling pathway GO:0000303 response to superoxide GO:0009743 response to carbohydrate GO:0009733 response to auxin GO:0005739 mitochondrion GO:0009570 chloroplast …	Putative uncharacterized protein [Source:UniProtKB/TrEMBL;Acc:D7T7Y3]	GO:0006102 isocitrate metabolic process GO:0006101 citrate metabolic process GO:0003994 aconitate hydratase activity GO:0051539 4 iron, 4 sulfur cluster binding GO:0009060 aerobic respiration GO:0006096 glycolytic process GO:0010498 proteasomal protein catabolic process GO:0007010 cytoskeleton organization GO:0006094 gluconeogenesis GO:0005507 copper ion binding GO:0006487 protein N-linked glycos…	4751,36209881484	4967,80433902644	4802,68590816105	3599,6460508787	4016,16747283627	4059,59113046349
VIT_219s0140g00210	2550,3296	0,9042	0,2704	3,34400541654989	0,000825781251339784	0,0466979297632648		gi|225470739|ref|XP_002266519.1| PREDICTED: heme-binding protein 2	-	GO:0005886 plasma membrane GO:0005774 vacuolar membrane GO:0019761 glucosinolate biosynthetic process GO:0009507 chloroplast	Putative uncharacterized protein [Source:UniProtKB/TrEMBL;Acc:F6HRG1]		2571,0780331692	1446,02755408281	1313,610505721	3948,74531852959	3411,98359747914	2610,53232201194
VIT_219s0177g00340	255,6681	0,7934	0,1821	4,35687972470327	0,0000131929716010066	0,00248687514678974	GDC1	gi|225461044|ref|XP_002281441.1| PREDICTED: protein LHCP TRANSLOCATION DEFECT	-	GO:0009570 chloroplast stroma GO:0006098 pentose-phosphate shunt GO:0019288 isopentenyl diphosphate biosynthetic process, methylerythritol 4-phosphate pathway GO:0080167 response to karrikin GO:0015031 protein transport GO:0006655 phosphatidylglycerol biosynthetic process GO:0090391 granum assembly	Putative uncharacterized protein [Source:UniProtKB/TrEMBL;Acc:D7T0C7]	GO:0090391 granum assembly GO:0006655 phosphatidylglycerol biosynthetic process GO:0006098 pentose-phosphate shunt GO:0009570 chloroplast stroma GO:0003674 molecular_function GO:0019288 isopentenyl diphosphate biosynthetic process, methylerythritol 4-phosphate pathway GO:0006886 intracellular protein transport GO:0005515 protein binding	213,947330321439	177,946043095018	170,334272764386	380,28681029406	319,679481995468	271,814488397121
