# Supplementary material for: Transcriptomic and biochemical investigations support the role of rootstock-scion interaction in grapevine berry quality
Source: BMC Genomics. 2020 Jul 8;21:468. doi: 10.1186/s12864-020-06795-5 (PMC7341580; doi:10.1186/s12864-020-06795-5)
Supplement: Supplementary file 4 — Additional file 4. List of differentially expressed genes, indicating for each gene in each comparison FDR, Log2 Fold Change, expression level for each sample as the output of DESeq2 and Blast2GO field description (Folder containing 6 TSV files 4.47 Mb). [file 12864_2020_6795_MOESM4_ESM.zip › Additional file 4/DEG_DESEQ2_0.05_NOFC_2012_P-T2 NGC-T2.tsv]

id	baseMean	log2FoldChange	lfcSE	stat	pvalue	padj	GENE_NAME	Blast2GO_best_hit	Blast2GO_EC	Blast2GO_GO_info	ENSEMBL_GENE_descript	ENSEMBL_GO_info	2012_Paulsen_t2_repA	2012_Paulsen_t2_repB	2012_Paulsen_t2_repC	2012_NGC_t2_repA	2012_NGC_t2_repB	2012_NGC_t2_repC
VIT_200s0125g00020	240,8806	-0,8539	0,1815	-4,70489685421351	0,00000253994335941619	0,0000610080193970118		gi|57013900|ref|YP_173374.1| hypothetical protein NitaMp027	-	GO:0005739 mitochondrion	Putative uncharacterized protein [Source:UniProtKB/TrEMBL;Acc:F6H2S0]		293,853280980772	393,592531979603	241,165749814078	187,213366673966	182,879665627809	146,578967739152
VIT_200s0125g00060	84,7089	-0,8848	0,225	-3,93285670056964	0,0000839422834743042	0,00135684147875574		gi|57013913|ref|YP_173386.1| hypothetical protein NitaMp040	-	GO:0016021 integral component of membrane GO:0005524 ATP binding GO:0005840 ribosome GO:0003735 structural constituent of ribosome GO:0006412 translation GO:0005739 mitochondrion GO:0042254 ribosome biogenesis GO:0022900 electron transport chain GO:0006119 oxidative phosphorylation GO:0015991 ATP hydrolysis coupled proton transport GO:0046933 proton-transporting ATP synthase activity, rotational …	Putative uncharacterized protein [Source:UniProtKB/TrEMBL;Acc:F6H2S2]		119,940114686029	118,433951930514	90,2759491282646	63,996405954876	69,0878736816165	46,5190735938627
VIT_200s0125g00070	248,0253	-0,6281	0,2181	-2,88002665205282	0,00397641554828029	0,0337530185887625		gi|357436101|ref|XP_003588326.1| ATP synthase subunit alpha	-	GO:0016021 integral component of membrane GO:0005524 ATP binding GO:0005840 ribosome GO:0003735 structural constituent of ribosome GO:0006412 translation GO:0042254 ribosome biogenesis GO:0022900 electron transport chain GO:0006119 oxidative phosphorylation GO:0015991 ATP hydrolysis coupled proton transport GO:0046933 proton-transporting ATP synthase activity, rotational mechanism GO:0046961 prot…	Putative uncharacterized protein [Source:UniProtKB/TrEMBL;Acc:F6H2S3]		243,878233194926	433,66416985083	224,400216404543	221,599495246735	196,087641478706	168,52192698154
VIT_200s0179g00150	23,428	-1,6928	0,4254	-3,97938643843534	0,0000690933540749705	0,00114171411534929		gi|225437154|ref|XP_002280618.1| PREDICTED: heat stress transcription factor A-6b	-	GO:0005737 cytoplasm GO:0003700 sequence-specific DNA binding transcription factor activity GO:0005634 nucleus GO:0005667 transcription factor complex GO:0045449 NOT_FOUND GO:0006355 regulation of transcription, DNA-templated GO:0043565 sequence-specific DNA binding GO:0009408 response to heat GO:0009407 toxin catabolic process	Putative uncharacterized protein [Source:UniProtKB/TrEMBL;Acc:F6HBI2]	GO:0009408 response to heat GO:0043565 sequence-specific DNA binding GO:0006355 regulation of transcription, DNA-templated GO:0005634 nucleus GO:0003700 sequence-specific DNA binding transcription factor activity GO:0003677 DNA binding	39,9800382286765	43,6335612375578	23,2138154901252	13,3723833338547	14,223973993274	6,14402858786865
VIT_200s0179g00250	43,2221	-0,8388	0,3051	-2,74879758605877	0,00598143111289728	0,0465759565151768		gi|296084493|emb|CBI25052.3| unnamed protein product	-	NA	Putative uncharacterized protein [Source:UniProtKB/TrEMBL;Acc:F6HBI9]		69,9650669001838	37,4001953464781	59,324195141431	30,5654476202393	30,4799442713014	31,5978613090388
VIT_200s0179g00260	921,321	-0,4475	0,0919	-4,87196949823291	0,00000110491230127414	0,0000288105037823056		gi|225437164|ref|XP_002274787.1| PREDICTED: calcium-transporting ATPase 12, plasma membrane-type-like	3.6.3.8	GO:0016021 integral component of membrane GO:0005524 ATP binding GO:0030968 endoplasmic reticulum unfolded protein response GO:0010200 response to chitin GO:0046872 metal ion binding GO:0009624 response to nematode GO:0005516 calmodulin binding GO:0002679 respiratory burst involved in defense response GO:0005388 calcium-transporting ATPase activity GO:0070588 calcium ion transmembrane transport G…	Putative uncharacterized protein [Source:UniProtKB/TrEMBL;Acc:F6HBJ0]	GO:0006882 cellular zinc ion homeostasis GO:0006816 calcium ion transport GO:0070588 calcium ion transmembrane transport GO:0005388 calcium-transporting ATPase activity GO:0015662 ATPase activity, coupled to transmembrane movement of ions, phosphorylative mechanism GO:0006754 ATP biosynthetic process GO:0002679 respiratory burst involved in defense response GO:0019829 cation-transporting ATPase a…	1121,44007231438	1045,42450801822	1022,69753798163	751,71897741026	739,646647650248	846,998226756178
VIT_200s0179g00360	335,3387	0,5678	0,1682	3,37561909745617	0,000736498075721044	0,00864384149020713		gi|225437182|ref|XP_002280916.1| PREDICTED: uncharacterized protein LOC100245954 isoform 1	-	GO:0005634 nucleus	Putative uncharacterized protein [Source:UniProtKB/TrEMBL;Acc:D7T3I2]		239,880229372059	338,382719801469	230,848498485134	378,247414300461	345,439368408083	479,234229853755
VIT_200s0181g00010	231,868	-0,8033	0,1963	-4,09107056818325	0,0000429386439564574	0,000774030333392672		gi|310877798|gb|ADP37130.1| putative hexose transporter	-	GO:0016021 integral component of membrane GO:0055114 oxidation-reduction process GO:0005886 plasma membrane GO:0005634 nucleus GO:0009506 plasmodesma GO:0009627 systemic acquired resistance GO:0005773 vacuole GO:0034219 carbohydrate transmembrane transport GO:0005351 sugar:proton symporter activity GO:0009624 response to nematode GO:0032440 2-alkenal reductase [NAD(P)] activity GO:0031347 regulat…	Putative hexose transporter [Source:UniProtKB/TrEMBL;Acc:E3VWU0]	GO:0022891 substrate-specific transmembrane transporter activity GO:0006810 transport GO:0005215 transporter activity GO:0016020 membrane GO:0055085 transmembrane transport GO:0022857 transmembrane transporter activity GO:0016021 integral component of membrane	341,829326855184	219,058287029372	324,993416861753	163,334110720654	133,09575665135	208,896971987534
VIT_200s0181g00080	1121,1619	-0,727	0,0942	-7,71674827049503	1,19335007533539e-14	1,15626129742582e-12		gi|225470438|ref|XP_002274518.1| PREDICTED: F-box protein At1g61340-like	-	GO:0009753 response to jasmonic acid GO:0005634 nucleus GO:0009611 response to wounding GO:0010200 response to chitin GO:0009651 response to salt stress GO:0009737 response to abscisic acid GO:0009617 response to bacterium GO:0009751 response to salicylic acid GO:0009693 ethylene biosynthetic process GO:0009961 response to 1-aminocyclopropane-1-carboxylic acid	Putative uncharacterized protein [Source:UniProtKB/TrEMBL;Acc:F6H7T1]		1334,33377588208	1435,45511663149	1422,49102697823	833,863617889653	933,7022928442	767,125855113886
VIT_200s0181g00250	651,5898	-0,9521	0,0953	-9,98898393870557	1,70318542926477e-23	4,40066986746243e-21		gi|302144199|emb|CBI23326.3| unnamed protein product	-	GO:0016310 phosphorylation GO:0046486 glycerolipid metabolic process GO:0009737 response to abscisic acid GO:0009845 seed germination GO:0006687 glycosphingolipid metabolic process GO:0009395 phospholipid catabolic process GO:0009705 plant-type vacuole membrane GO:0004143 diacylglycerol kinase activity GO:0003951 NAD+ kinase activity GO:0007205 protein kinase C-activating G-protein coupled recept…	Putative uncharacterized protein [Source:UniProtKB/TrEMBL;Acc:F6H7U2]	GO:0007205 protein kinase C-activating G-protein coupled receptor signaling pathway GO:0004143 diacylglycerol kinase activity GO:0003951 NAD+ kinase activity GO:0008152 metabolic process	897,551858233787	813,009008365108	867,938768047458	434,602458350278	427,735217940597	468,701609417409
VIT_200s0187g00280	249,0015	-0,4276	0,1397	-3,06012525105945	0,00221244445335335	0,0211603002036089		gi|297741811|emb|CBI33116.3| unnamed protein product	3.2.1.78	GO:0016023 cytoplasmic membrane-bounded vesicle GO:0005576 extracellular region GO:0009845 seed germination GO:0043169 cation binding GO:0006000 fructose metabolic process GO:0006013 mannose metabolic process GO:0016985 mannan endo-1,4-beta-mannosidase activity GO:0006080 substituted mannan metabolic process	Putative uncharacterized protein [Source:UniProtKB/TrEMBL;Acc:D7TRJ1]	GO:0004553 hydrolase activity, hydrolyzing O-glycosyl compounds GO:0005975 carbohydrate metabolic process GO:0003824 catalytic activity	309,845296272243	241,320308068942	306,9382270361	210,137452389145	213,35960989911	212,407845466316
VIT_200s0187g00320	348,5296	-0,411	0,1165	-3,52957643460986	0,000416225453754323	0,00532075911759555		gi|297741816|emb|CBI33121.3| unnamed protein product	3.2.1.78	GO:0016023 cytoplasmic membrane-bounded vesicle GO:0005576 extracellular region GO:0009845 seed germination GO:0043169 cation binding GO:0006000 fructose metabolic process GO:0006013 mannose metabolic process GO:0016985 mannan endo-1,4-beta-mannosidase activity GO:0006080 substituted mannan metabolic process	Putative uncharacterized protein [Source:UniProtKB/TrEMBL;Acc:D7TRJ6]	GO:0004553 hydrolase activity, hydrolyzing O-glycosyl compounds GO:0005975 carbohydrate metabolic process GO:0003824 catalytic activity	398,800881331048	364,20666420737	432,034899399552	311,385497631188	291,591466862117	293,157935478304
VIT_200s0189g00050	118,7807	-0,852	0,2005	-4,24980753318833	0,0000213954275720411	0,000418893486091867		gi|297736671|emb|CBI25688.3| unnamed protein product	-	NA	Putative uncharacterized protein [Source:UniProtKB/TrEMBL;Acc:D7T5A5]		136,931630933217	173,643764108648	148,310487853578	75,4584488124658	72,1358681087467	106,203922733158
VIT_200s0194g00030	2832,7809	-0,3791	0,0861	-4,40118647972914	0,0000107660545820053	0,000225822298630918		gi|359495606|ref|XP_003635036.1| PREDICTED: heat shock cognate protein 80-like	-	GO:0005618 cell wall GO:0048046 apoplast GO:0005886 plasma membrane GO:0005829 cytosol GO:0005524 ATP binding GO:0009414 response to water deprivation GO:0005739 mitochondrion GO:0005794 Golgi apparatus GO:0009506 plasmodesma GO:0009651 response to salt stress GO:0009908 flower development GO:0048366 leaf development GO:0006457 protein folding GO:0051082 unfolded protein binding GO:0005730 nucleo…	Putative uncharacterized protein [Source:UniProtKB/TrEMBL;Acc:F6HCU9]	GO:0051082 unfolded protein binding GO:0006457 protein folding GO:0006950 response to stress GO:0005524 ATP binding	3085,45945029811	3268,06468860892	3256,38245069812	2365,95667985415	2304,28378691039	2716,53835420764
VIT_200s0194g00120	151,9508	-1,2708	0,2248	-5,65387785977623	1,56867702937643e-08	0,000000635407348740053		gi|359495618|ref|XP_002270544.2| PREDICTED: serine acetyltransferase 3, mitochondrial-like	2.3.1.30	GO:0005829 cytosol GO:0046686 response to cadmium ion GO:0008270 zinc ion binding GO:0005634 nucleus GO:0005739 mitochondrion GO:0019761 glucosinolate biosynthetic process GO:0009507 chloroplast GO:0009684 indoleacetic acid biosynthetic process GO:0006569 tryptophan catabolic process GO:0009409 response to cold GO:0009970 cellular response to sulfate starvation GO:0006184 NOT_FOUND GO:0003924 GTP…	Putative uncharacterized protein [Source:UniProtKB/TrEMBL;Acc:F6HCV5]	GO:0009001 serine O-acetyltransferase activity GO:0006535 cysteine biosynthetic process from serine GO:0005737 cytoplasm GO:0016740 transferase activity	182,908674896195	211,043959455127	250,193344726905	92,6515130988504	117,855784515699	57,0516940302089
VIT_200s0199g00310	1544,3701	-1,4906	0,0899	-16,5867195590314	8,69411938177021e-62	7,41304089086637e-58		gi|359495661|ref|XP_003635050.1| PREDICTED: uncharacterized protein LOC100853358	-	GO:0031225 anchored component of membrane	Putative uncharacterized protein [Source:UniProtKB/TrEMBL;Acc:F6GZ66]		2117,94252516414	2219,07825722437	2498,06447802069	805,208510745679	841,246461887919	784,680222507796
VIT_200s0203g00170	43,6406	-1,0043	0,3392	-2,96071076630381	0,00306930031597596	0,0276350466147508		gi|359495731|ref|XP_002264563.2| PREDICTED: transcription factor LAF1-like	-	GO:0003677 DNA binding GO:0003700 sequence-specific DNA binding transcription factor activity GO:0005667 transcription factor complex GO:0045449 NOT_FOUND GO:0000785 chromatin GO:0003682 chromatin binding GO:0006355 regulation of transcription, DNA-templated	Putative uncharacterized protein [Source:UniProtKB/TrEMBL;Acc:D7UDQ7]	GO:0003682 chromatin binding GO:0003677 DNA binding	68,9655659444669	32,9477911385641	73,5104157187297	23,879255953312	27,4319498441713	35,1087347878209
VIT_200s0207g00090	1586,4738	0,3801	0,0775	4,90544577082621	0,000000932153928890384	0,0000246449937199499		gi|359495753|ref|XP_002268068.2| PREDICTED: probable E3 ubiquitin-protein ligase ARI8-like	-	GO:0008270 zinc ion binding GO:0016020 membrane GO:0003676 nucleic acid binding GO:0006635 fatty acid beta-oxidation GO:0016558 protein import into peroxisome matrix GO:0016567 protein ubiquitination GO:0004842 ubiquitin-protein transferase activity GO:0000956 nuclear-transcribed mRNA catabolic process GO:0005622 intracellular GO:0048573 photoperiodism, flowering	Putative uncharacterized protein [Source:UniProtKB/TrEMBL;Acc:F6I222]	GO:0004842 ubiquitin-protein transferase activity GO:0016567 protein ubiquitination GO:0005622 intracellular GO:0046872 metal ion binding GO:0008270 zinc ion binding GO:0003676 nucleic acid binding GO:0005515 protein binding	1357,32229786357	1426,55030821567	1351,55992409173	1777,57181316454	1723,13284947091	1882,70590299689
VIT_200s0207g00190	38,6507	-1,1767	0,2965	-3,96828444030043	0,0000723918973589269	0,00119275268179882		gi|359495784|ref|XP_003635090.1| PREDICTED: pentatricopeptide repeat-containing protein At2g29760, chloroplastic-like	-	GO:0016021 integral component of membrane GO:0005886 plasma membrane GO:0031425 chloroplast RNA processing	Putative uncharacterized protein [Source:UniProtKB/TrEMBL;Acc:F6I228]	GO:0005515 protein binding	46,9765449186949	53,4288504949688	60,6138515575491	24,8344261914444	22,3519591322877	23,6983959817791
VIT_200s0214g00090	581,5373	-0,6553	0,1017	-6,44151191160176	1,18289163437618e-10	7,28225669350793e-09		gi|225470216|ref|XP_002270482.1| PREDICTED: F-box protein PP2-B1	-	NA	Putative uncharacterized protein [Source:UniProtKB/TrEMBL;Acc:F6I209]	GO:0005515 protein binding	781,609747370625	665,189188662361	687,386869790929	459,436884541722	440,943193791494	454,65811550228
VIT_200s0214g00130	81,3609	-0,7599	0,2197	-3,45903074695661	0,00054212301448888	0,0066318678379332		gi|296088859|emb|CBI38323.3| unnamed protein product	-	GO:0030246 carbohydrate binding	Putative uncharacterized protein [Source:UniProtKB/TrEMBL;Acc:F6I210]	GO:0005515 protein binding	84,9575812359375	107,74818183152	114,779421034508	54,4447035735512	56,895895973096	69,3397512059462
VIT_200s0214g00150	151,5713	-1,0317	0,2026	-5,09247097078801	0,000000353426840650335	0,0000106861487829968		gi|225470222|ref|XP_002270549.1| PREDICTED: F-box protein PP2-B1	-	GO:0030246 carbohydrate binding	Putative uncharacterized protein [Source:UniProtKB/TrEMBL;Acc:F6I211]	GO:0005515 protein binding	225,887215992022	240,429827227359	143,151862189105	88,8308321463205	106,679804949555	104,448485993767
VIT_200s0215g00040	432,8178	0,3015	0,1102	2,73680596809657	0,00620388728819288	0,0478709909165399		gi|359495828|ref|XP_002265758.2| PREDICTED: 26S proteasome non-ATPase regulatory subunit 1-like	-	GO:0005886 plasma membrane GO:0005829 cytosol GO:0005634 nucleus GO:0009507 chloroplast GO:0006094 gluconeogenesis GO:0009630 gravitropism GO:0010332 response to gamma radiation GO:0006635 fatty acid beta-oxidation GO:0080129 proteasome core complex assembly GO:0051788 response to misfolded protein GO:0006302 double-strand break repair GO:0009407 toxin catabolic process GO:0030234 enzyme regulato…	Putative uncharacterized protein [Source:UniProtKB/TrEMBL;Acc:F6HRH0]	GO:0005488 binding	368,81585265954	398,9354170291	395,924519748246	519,612609544068	437,895199364364	475,723356374973
VIT_200s0218g00010	77,3309	-2,6614	0,3362	-7,91497581449431	2,47301161727887e-15	2,68613166302272e-13		gi|147853401|emb|CAN80210.1| hypothetical protein VITISV_005115	1.1.1.195	GO:0055114 oxidation-reduction process GO:0000166 nucleotide binding GO:0008270 zinc ion binding GO:0006558 L-phenylalanine metabolic process GO:0006570 tyrosine metabolic process GO:0009805 coumarin biosynthetic process GO:0009617 response to bacterium GO:0009809 lignin biosynthetic process GO:0009811 stilbene biosynthetic process GO:0009626 plant-type hypersensitive response GO:0019384 caprolac…	Putative uncharacterized protein [Source:UniProtKB/TrEMBL;Acc:F6I719]	GO:0046872 metal ion binding GO:0008270 zinc ion binding GO:0055114 oxidation-reduction process GO:0016491 oxidoreductase activity	149,925143357537	175,424725791814	74,8000721348478	29,6102773821068	19,3039647051576	14,9212122848239
VIT_200s0220g00080	1227,2008	0,2854	0,0974	2,93074701876825	0,00338148032751001	0,029632263116664	ATRAD21.3	gi|359495890|ref|XP_002265684.2| PREDICTED: uncharacterized protein LOC100263480	-	GO:0007062 sister chromatid cohesion GO:0007067 mitotic nuclear division GO:0006346 methylation-dependent chromatin silencing GO:0016246 RNA interference GO:0000228 nuclear chromosome	Putative uncharacterized protein [Source:UniProtKB/TrEMBL;Acc:F6H7V8]	GO:0000228 nuclear chromosome GO:0007067 mitotic nuclear division GO:0016246 RNA interference GO:0006346 methylation-dependent chromatin silencing GO:0007062 sister chromatid cohesion GO:0003674 molecular_function GO:0005515 protein binding	1089,45604173143	1243,11125484961	982,718189081966	1331,50731195667	1334,00556094063	1382,40643227045
VIT_200s0226g00100	66,1363	-1,125	0,2287	-4,91941727010948	0,000000868022464559316	0,0000233108458080787		gi|296081345|emb|CBI17691.3| unnamed protein product	-	GO:0016021 integral component of membrane GO:0016023 cytoplasmic membrane-bounded vesicle GO:0051205 protein insertion into membrane	Putative uncharacterized protein [Source:UniProtKB/TrEMBL;Acc:D7SPW2]		95,9520917488235	90,8290458414469	85,1173234637923	40,1171500015641	42,671921979822	42,130481745385
VIT_200s0233g00030	164,3144	-0,4237	0,149	-2,84315255730602	0,00446696832208176	0,0368708667940272		gi|359496005|ref|XP_002264471.2| PREDICTED: trehalose-phosphate phosphatase-like	3.1.3.12	GO:0005982 starch metabolic process GO:0005985 sucrose metabolic process GO:0005737 cytoplasm GO:0005634 nucleus GO:0005992 trehalose biosynthetic process GO:0004805 trehalose-phosphatase activity	Putative uncharacterized protein [Source:UniProtKB/TrEMBL;Acc:F6HCY3]	GO:0005992 trehalose biosynthetic process GO:0008152 metabolic process GO:0003824 catalytic activity	181,909173940478	186,110495890808	197,317431666064	146,141046434269	133,09575665135	141,312657520979
VIT_200s0252g00130	2629,4605	-0,4669	0,0976	-4,78382207150811	0,00000171992946745518	0,0000428800543984111		gi|526117928|ref|NP_001267893.1| uncharacterized protein LOC100248601	-	GO:0008233 peptidase activity GO:0006508 proteolysis GO:0030048 actin filament-based movement GO:0005509 calcium ion binding GO:0010286 heat acclimation GO:0051645 Golgi localization GO:0051646 mitochondrion localization GO:0060151 peroxisome localization	EF-hand calcium-binding protein [Source:UniProtKB/TrEMBL;Acc:E2JF17]	GO:0005509 calcium ion binding	3067,4684330952	2919,88667955004	3168,68581440209	2036,42294769844	2063,49222716711	2520,80715776554
VIT_200s0259g00150	168,7096	0,5086	0,1509	3,37088485411433	0,000749271682676637	0,00875576396793257		gi|359496111|ref|XP_002270146.2| PREDICTED: SNF1-related protein kinase regulatory subunit beta-2-like	-	GO:0009069 serine family amino acid metabolic process GO:0005737 cytoplasm GO:0016310 phosphorylation GO:0005515 protein binding GO:0006691 leukotriene metabolic process GO:0006693 prostaglandin metabolic process GO:0006749 glutathione metabolic process GO:0043562 cellular response to nitrogen levels GO:0004679 AMP-activated protein kinase activity GO:0003840 gamma-glutamyltransferase activity GO…	Putative uncharacterized protein [Source:UniProtKB/TrEMBL;Acc:F6GZ00]	GO:0005515 protein binding	143,928137623235	134,462607079005	139,282892940751	196,76506905529	214,375608041487	183,443139266364
VIT_200s0262g00010	41,8329	-1,1809	0,3132	-3,77069290219732	0,000162794907512956	0,00238910633202964		gi|359496132|ref|XP_003635160.1| PREDICTED: cysteine-rich receptor-like protein kinase 29-like	2.7.11.1	GO:0005886 plasma membrane GO:0005524 ATP binding GO:0009069 serine family amino acid metabolic process GO:0005739 mitochondrion GO:0009507 chloroplast GO:0009737 response to abscisic acid GO:0000186 activation of MAPKK activity GO:0004709 MAP kinase kinase kinase activity GO:0007178 transmembrane receptor protein serine/threonine kinase signaling pathway GO:0009751 response to salicylic acid GO:…	Putative uncharacterized protein [Source:UniProtKB/TrEMBL;Acc:E0CW16]	GO:0016772 transferase activity, transferring phosphorus-containing groups GO:0006468 protein phosphorylation GO:0005524 ATP binding GO:0004674 protein serine/threonine kinase activity GO:0004672 protein kinase activity	72,9635697673346	49,8669271286375	51,5862566447226	21,0137452389145	21,335960989911	34,2310164181253
VIT_200s0264g00020	1825,2578	-0,9225	0,094	-9,81797042782947	9,42213474713072e-23	2,23160644226139e-20		gi|225468578|ref|XP_002263471.1| PREDICTED: NEP1-interacting protein 1	-	GO:0008270 zinc ion binding GO:0035556 intracellular signal transduction GO:0010200 response to chitin GO:0009416 response to light stimulus GO:0005515 protein binding GO:0002679 respiratory burst involved in defense response GO:0009535 chloroplast thylakoid membrane GO:0009299 mRNA transcription GO:0031351 integral component of plastid membrane	Putative uncharacterized protein [Source:UniProtKB/TrEMBL;Acc:D7T1R5]	GO:0002679 respiratory burst involved in defense response GO:0035556 intracellular signal transduction GO:0046872 metal ion binding GO:0008270 zinc ion binding GO:0005515 protein binding	2506,74839693801	2162,08748336307	2500,64379085293	1233,12477742903	1367,53349963906	1181,40892561017
VIT_200s0264g00060	446,1482	-0,4234	0,1308	-3,23813054395062	0,00120315742259871	0,0129040525330666		gi|225431343|ref|XP_002278070.1| PREDICTED: uncharacterized protein At4g08330, chloroplastic	-	GO:0055114 oxidation-reduction process GO:0005886 plasma membrane GO:0033743 peptide-methionine (R)-S-oxide reductase activity	Putative uncharacterized protein [Source:UniProtKB/TrEMBL;Acc:F6HAH4]	GO:0033743 peptide-methionine (R)-S-oxide reductase activity GO:0008150 biological_process GO:0003674 molecular_function GO:0005886 plasma membrane GO:0055114 oxidation-reduction process	486,756965434136	435,445131533995	613,876454072199	382,068095252991	376,935310821761	381,807490817552
VIT_200s0265g00050	334,2849	0,6474	0,112	5,78021948613442	7,46032319409611e-09	0,000000327888895435363	ATGSL1	gi|359496162|ref|XP_002263757.2| PREDICTED: callose synthase 11-like	2.4.1.34	GO:0005982 starch metabolic process GO:0005985 sucrose metabolic process GO:0050832 defense response to fungus GO:0016023 cytoplasmic membrane-bounded vesicle GO:0010150 leaf senescence GO:0005794 Golgi apparatus GO:0010363 regulation of plant-type hypersensitive response GO:0006612 protein targeting to membrane GO:0043069 negative regulation of programmed cell death GO:0009863 salicylic acid med…	Putative uncharacterized protein [Source:UniProtKB/TrEMBL;Acc:F6H9C2]	GO:0052543 callose deposition in cell wall GO:0000003 reproduction GO:0009556 microsporogenesis GO:0006075 (1->3)-beta-D-glucan biosynthetic process GO:0003843 1,3-beta-D-glucan synthase activity GO:0000148 1,3-beta-D-glucan synthase complex GO:0009555 pollen development GO:0016757 transferase activity, transferring glycosyl groups GO:0016020 membrane	259,870248486397	260,020405742181	261,800252471967	392,574967872448	414,527242089699	416,916225605373
VIT_200s0265g00060	417,0672	-0,5839	0,144	-4,0559525834386	0,0000499303888077011	0,000872400533132916		gi|359496164|ref|XP_002269383.2| PREDICTED: uncharacterized protein LOC100253928	-	GO:0016020 membrane GO:0005802 trans-Golgi network GO:0005794 Golgi apparatus GO:0005768 endosome GO:0009507 chloroplast	Putative uncharacterized protein [Source:UniProtKB/TrEMBL;Acc:F6H9C3]	GO:0005802 trans-Golgi network GO:0005768 endosome GO:0008150 biological_process GO:0005794 Golgi apparatus	416,791898533952	465,721480147811	620,32473615279	340,040604775162	344,423370265706	315,100894720692
VIT_200s0265g00100	14,031	-1,3841	0,5069	-2,73037416270457	0,00632624796311622	0,0484899915691316		gi|297735995|emb|CBI23969.3| unnamed protein product	2.7.11.1	GO:0005886 plasma membrane GO:0050832 defense response to fungus GO:0006468 protein phosphorylation GO:0005524 ATP binding GO:0009069 serine family amino acid metabolic process GO:0003723 RNA binding GO:0010200 response to chitin GO:0030246 carbohydrate binding GO:0004674 protein serine/threonine kinase activity GO:0004715 non-membrane spanning protein tyrosine kinase activity GO:0003964 RNA-dire…	Putative uncharacterized protein [Source:UniProtKB/TrEMBL;Acc:F6H9C5]	GO:0000166 nucleotide binding GO:0016772 transferase activity, transferring phosphorus-containing groups GO:0006468 protein phosphorylation GO:0005524 ATP binding GO:0004674 protein serine/threonine kinase activity GO:0004672 protein kinase activity	26,9865258043566	16,0286551484906	18,0551898256529	7,64136190505982	4,06399256950686	11,4103388060418
VIT_200s0283g00060	2325,3057	-0,2494	0,0822	-3,03364928514117	0,00241615135584387	0,0227513136781919		gi|359496253|ref|XP_003635192.1| PREDICTED: uncharacterized protein LOC100259710 isoform 2	-	GO:0005739 mitochondrion GO:0080022 primary root development GO:0006099 tricarboxylic acid cycle GO:0009062 fatty acid catabolic process GO:0006119 oxidative phosphorylation GO:0008177 succinate dehydrogenase (ubiquinone) activity GO:0045281 succinate dehydrogenase complex	Putative uncharacterized protein [Source:UniProtKB/TrEMBL;Acc:F6HWL4]	GO:0080022 primary root development GO:0008177 succinate dehydrogenase (ubiquinone) activity GO:0009062 fatty acid catabolic process GO:0005739 mitochondrion	2650,67653456125	2317,92163064006	2610,26458622297	2045,97465007977	2191,50799310657	2135,4887934692
VIT_200s0299g00060	1146,4394	0,2701	0,0954	2,83144745575948	0,0046337846353704	0,0379538565739536		gi|225468749|ref|XP_002274350.1| PREDICTED: transcription factor MYB1R1	-	GO:0046686 response to cadmium ion GO:0008270 zinc ion binding GO:0009753 response to jasmonic acid GO:0003677 DNA binding GO:0003700 sequence-specific DNA binding transcription factor activity GO:0005634 nucleus GO:0005667 transcription factor complex GO:0045449 NOT_FOUND GO:0009723 response to ethylene GO:0000785 chromatin GO:0003682 chromatin binding GO:0006355 regulation of transcription, DNA…	Putative uncharacterized protein [Source:UniProtKB/TrEMBL;Acc:F6HJQ0]	GO:0008270 zinc ion binding GO:0003676 nucleic acid binding GO:0006355 regulation of transcription, DNA-templated GO:0003700 sequence-specific DNA binding transcription factor activity GO:0003682 chromatin binding GO:0003677 DNA binding	1052,47450636991	1141,59643890917	920,814681108299	1213,06620242825	1257,80570026237	1292,8791585615
VIT_200s0301g00020	85,5546	-0,8394	0,2224	-3,77412811705193	0,000160568232654553	0,00236252810306997		gi|296080961|emb|CBI18593.3| unnamed protein product	-	GO:0016021 integral component of membrane GO:0016023 cytoplasmic membrane-bounded vesicle GO:0005840 ribosome GO:0003735 structural constituent of ribosome GO:0006412 translation GO:0042254 ribosome biogenesis GO:0015031 protein transport	Putative uncharacterized protein [Source:UniProtKB/TrEMBL;Acc:D7SSG0]		107,946103217426	93,5004883661953	128,965641611807	56,3550440498162	52,8319034035891	73,7283430544238
VIT_200s0301g00050	131,1231	-0,7467	0,1936	-3,85686669476043	0,000114849754396996	0,00176285586114489		gi|225469294|ref|XP_002266810.1| PREDICTED: PAP-specific phosphatase HAL2-like	3.1.3.7	GO:0009536 plastid GO:0046854 phosphatidylinositol phosphorylation GO:0006790 sulfur compound metabolic process GO:0016773 phosphotransferase activity, alcohol group as acceptor GO:0008441 3'(2'),5'-bisphosphate nucleotidase activity GO:0004441 inositol-1,4-bisphosphate 1-phosphatase activity	Putative uncharacterized protein [Source:UniProtKB/TrEMBL;Acc:F6GYX9]	GO:0008441 3'(2'),5'-bisphosphate nucleotidase activity GO:0006790 sulfur compound metabolic process GO:0046854 phosphatidylinositol phosphorylation	194,902686364798	168,300879059152	128,965641611807	85,0101511937905	101,599814237671	107,959359472549
VIT_200s0301g00080	224,3574	-0,419	0,1361	-3,0783399958685	0,00208157277421608	0,0201609335671889		gi|359496319|ref|XP_003635209.1| PREDICTED: uncharacterized protein LOC100853638	-	NA	Putative uncharacterized protein [Source:UniProtKB/TrEMBL;Acc:F6GYY2]		245,87723510636	243,991750593691	281,145098713738	179,572004768906	204,215626617719	191,342604593624
VIT_200s0301g00090	496,915	-1,0713	0,3765	-2,84545812830226	0,00443475895151462	0,0366938109656375		gi|359496334|ref|XP_002262771.2| PREDICTED: probable NADH dehydrogenase-like	-	GO:0050660 flavin adenine dinucleotide binding GO:0005777 peroxisome GO:0010264 myo-inositol hexakisphosphate biosynthetic process GO:0006744 ubiquinone biosynthetic process GO:0015992 proton transport GO:0006814 sodium ion transport GO:0008137 NADH dehydrogenase (ubiquinone) activity GO:0006120 mitochondrial electron transport, NADH to ubiquinone GO:0071482 cellular response to light stimulus GO…	Putative uncharacterized protein [Source:UniProtKB/TrEMBL;Acc:D7SSG5]	GO:0050660 flavin adenine dinucleotide binding GO:0055114 oxidation-reduction process GO:0016491 oxidoreductase activity	709,645678559007	491,545424553713	818,931824234972	380,157754776726	388,111290387905	193,098041333015
VIT_200s0304g00010	314,8415	0,6807	0,1752	3,8853450747918	0,000102184640419065	0,00159574603760652		gi|147852490|emb|CAN82747.1| hypothetical protein VITISV_026523	-	GO:0016023 cytoplasmic membrane-bounded vesicle GO:0016020 membrane GO:0005802 trans-Golgi network GO:0005794 Golgi apparatus GO:0005768 endosome	Putative uncharacterized protein [Source:UniProtKB/TrEMBL;Acc:F6I7E8]		182,908674896195	221,72972955412	323,703760445635	403,081840491906	407,415255093062	350,209629508513
VIT_200s0304g00080	796,7024	-1,6107	0,3258	-4,94308402022191	0,000000768963233711649	0,000021076742728466		gi|225439022|ref|XP_002263078.1| PREDICTED: trehalose-phosphate phosphatase	3.1.3.12	GO:0005982 starch metabolic process GO:0005985 sucrose metabolic process GO:0046686 response to cadmium ion GO:0005992 trehalose biosynthetic process GO:0004805 trehalose-phosphatase activity	Putative uncharacterized protein [Source:UniProtKB/TrEMBL;Acc:F6I7F4]	GO:0005992 trehalose biosynthetic process GO:0008152 metabolic process GO:0003824 catalytic activity	1134,43358473869	1463,95050356214	1002,06303532374	465,167905970517	465,327149208535	249,272016993528
VIT_200s0313g00030	2328,8482	0,3964	0,0995	3,98328926533995	0,0000679679423524518	0,00112639195426274		gi|359496374|ref|XP_002268599.2| PREDICTED: DUF246 domain-containing protein At1g04910-like	-	GO:0006511 ubiquitin-dependent protein catabolic process	Putative uncharacterized protein [Source:UniProtKB/TrEMBL;Acc:D7U6A0]	GO:0008150 biological_process	1883,05980057066	1839,73341871009	2313,64361051581	2721,28000843943	2695,44307172542	2519,92943939584
VIT_200s0313g00040	422,941	-1,1919	0,1593	-7,48014540466956	7,42404235003119e-14	6,66327337868852e-12	PAS2	gi|225467969|ref|XP_002269096.1| PREDICTED: 3-hydroxyacyl-CoA dehydratase PASTICCINO 2 isoform 1	4.2.1.134	GO:0016021 integral component of membrane GO:0005829 cytosol GO:0005634 nucleus GO:0005739 mitochondrion GO:0006570 tyrosine metabolic process GO:0006550 isoleucine catabolic process GO:0006552 leucine catabolic process GO:0006554 lysine catabolic process GO:0006568 tryptophan metabolic process GO:0006574 valine catabolic process GO:0019482 beta-alanine metabolic process GO:0046251 limonene catab…	Putative uncharacterized protein [Source:UniProtKB/TrEMBL;Acc:D7U6A1]	GO:0080023 3R-hydroxyacyl-CoA dehydratase activity GO:0050732 negative regulation of peptidyl-tyrosine phosphorylation GO:0048640 negative regulation of developmental growth GO:0042761 very long-chain fatty acid biosynthetic process GO:0009923 fatty acid elongase complex GO:0035335 peptidyl-tyrosine dephosphorylation GO:0004725 protein tyrosine phosphatase activity GO:0043481 anthocyanin accumula…	504,74798263704	501,340713811124	760,897285509659	241,658070247517	256,031531878932	272,970412975307
VIT_200s0313g00080	392,018	0,3808	0,121	3,14815960403372	0,00164301957393789	0,0166668158240964		gi|297744860|emb|CBI38274.3| unnamed protein product	-	GO:0009941 chloroplast envelope GO:0005886 plasma membrane GO:0005829 cytosol GO:0005524 ATP binding GO:0003677 DNA binding GO:0003723 RNA binding GO:0006281 DNA repair GO:0007062 sister chromatid cohesion GO:0045298 tubulin complex GO:0031048 chromatin silencing by small RNA GO:0000913 preprophase band assembly GO:0003964 RNA-directed DNA polymerase activity GO:0045132 meiotic chromosome segrega…	Putative uncharacterized protein [Source:UniProtKB/TrEMBL;Acc:F6I1W4]	GO:0008017 microtubule binding GO:0007018 microtubule-based movement GO:0005874 microtubule GO:0005871 kinesin complex GO:0003777 microtubule motor activity GO:0000166 nucleotide binding GO:0005524 ATP binding	355,822340235221	368,659068415284	295,331319291037	443,19899049347	412,495245804946	476,601074744668
VIT_200s0317g00100	602,804	0,3138	0,0963	3,25896008965984	0,0011182139740805	0,0121314920813318		gi|225448823|ref|XP_002282354.1| PREDICTED: splicing factor 3B subunit 3-like	-	GO:0005829 cytosol GO:0005634 nucleus GO:0009507 chloroplast GO:0003676 nucleic acid binding GO:0009555 pollen development GO:0048481 ovule development GO:0009846 pollen germination	Putative uncharacterized protein [Source:UniProtKB/TrEMBL;Acc:F6HRR6]	GO:0003676 nucleic acid binding GO:0005634 nucleus GO:0005515 protein binding	501,74947976989	565,455334405086	545,524664017942	664,798485740205	644,142822266837	695,152948798853
VIT_200s0322g00030	3332,9817	0,5352	0,1137	4,7055840126114	0,00000253140229700324	0,0000609717561734411		gi|359496412|ref|XP_002266538.2| PREDICTED: LOW QUALITY PROTEIN: galactomannan galactosyltransferase 1-like	-	GO:0016021 integral component of membrane GO:0005802 trans-Golgi network GO:0005768 endosome GO:0016758 transferase activity, transferring hexosyl groups GO:0000139 Golgi membrane GO:0033843 xyloglucan 6-xylosyltransferase activity	Putative uncharacterized protein [Source:UniProtKB/TrEMBL;Acc:F6HD46]	GO:0016758 transferase activity, transferring hexosyl groups GO:0016021 integral component of membrane	2698,65258043566	2277,84999276883	3193,18928630833	3912,37729539063	3808,9770357703	4106,84425180535
VIT_200s0323g00080	989,8683	0,2991	0,0907	3,29917048709433	0,000969709985783905	0,0107659273356595		gi|359496425|ref|XP_002264221.2| PREDICTED: elongation factor G, chloroplastic-like	-	GO:0009941 chloroplast envelope GO:0048046 apoplast GO:0005524 ATP binding GO:0045893 positive regulation of transcription, DNA-templated GO:0005840 ribosome GO:0005739 mitochondrion GO:0043085 positive regulation of catalytic activity GO:0019252 starch biosynthetic process GO:0000023 maltose metabolic process GO:0009570 chloroplast stroma GO:0003746 translation elongation factor activity GO:0006…	Putative uncharacterized protein [Source:UniProtKB/TrEMBL;Acc:F6HHS2]	GO:0006414 translational elongation GO:0003746 translation elongation factor activity GO:0005622 intracellular GO:0006184 obsolete GTP catabolic process GO:0005525 GTP binding GO:0003924 GTPase activity GO:0000166 nucleotide binding GO:0016226 iron-sulfur cluster assembly GO:0009791 post-embryonic development GO:0005524 ATP binding GO:0048481 ovule development GO:0009658 chloroplast organization …	923,538883082427	878,904590642236	858,911173134632	1106,08713575741	1169,4138618756	1002,35437819229
VIT_200s0340g00050	230,8984	-0,6503	0,1408	-4,61716846276273	0,00000389011467867297	0,0000906258546658608		gi|296080957|emb|CBI18623.3| unnamed protein product	3.2.1.4	GO:0016021 integral component of membrane GO:0005982 starch metabolic process GO:0005985 sucrose metabolic process GO:0005886 plasma membrane GO:0042538 hyperosmotic salinity response GO:0005794 Golgi apparatus GO:0009826 unidimensional cell growth GO:0008810 cellulase activity GO:0016740 transferase activity GO:0009624 response to nematode GO:0009504 cell plate GO:0048367 shoot system developmen…	Putative uncharacterized protein [Source:UniProtKB/TrEMBL;Acc:F6GYZ4]	GO:0004553 hydrolase activity, hydrolyzing O-glycosyl compounds GO:0005975 carbohydrate metabolic process GO:0003824 catalytic activity	243,878233194926	288,515792672831	314,676165532808	179,572004768906	178,815673058302	179,932265787582
VIT_200s0347g00040	88,3226	-1,0599	0,2651	-3,99745819332628	0,0000640262943925202	0,00107358937883544		gi|225467578|ref|XP_002263028.1| PREDICTED: calcium-binding protein PBP1	-	GO:0009733 response to auxin GO:0005509 calcium ion binding GO:0080167 response to karrikin	Putative uncharacterized protein [Source:UniProtKB/TrEMBL;Acc:A5ARZ8]	GO:0005509 calcium ion binding	88,9555850588052	101,514815940441	168,944990511467	54,4447035735512	46,7359145493288	69,3397512059462
VIT_200s0349g00060	1090,6355	0,3744	0,0849	4,40893079643195	0,0000103882210754562	0,000218704116049079		gi|302143562|emb|CBI22123.3| unnamed protein product	-	GO:0010150 leaf senescence GO:0003700 sequence-specific DNA binding transcription factor activity GO:0005634 nucleus GO:0005667 transcription factor complex GO:0045449 NOT_FOUND GO:0003723 RNA binding GO:0009507 chloroplast GO:0006355 regulation of transcription, DNA-templated GO:0006396 RNA processing GO:0043565 sequence-specific DNA binding GO:0019013 viral nucleocapsid GO:0030529 ribonucleopro…	Putative uncharacterized protein [Source:UniProtKB/TrEMBL;Acc:E0CU57]		943,528902196765	951,033538810444	955,635404343487	1313,35907743216	1147,06190274331	1233,19430942221
VIT_200s0353g00060	236,489	-0,4998	0,1385	-3,60972447970553	0,00030652241079789	0,00410937631394373		gi|359496546|ref|XP_002270295.2| PREDICTED: receptor-like serine/threonine-protein kinase SD1-8-like	2.7.11.1	GO:0005524 ATP binding GO:0009069 serine family amino acid metabolic process GO:0009506 plasmodesma GO:0007178 transmembrane receptor protein serine/threonine kinase signaling pathway GO:0030246 carbohydrate binding GO:0046777 protein autophosphorylation GO:0005773 vacuole GO:0048544 recognition of pollen GO:0004675 transmembrane receptor protein serine/threonine kinase activity GO:0031625 ubiqui…	Serine/threonine-protein kinase [Source:UniProtKB/TrEMBL;Acc:F6HCT4]	GO:0048544 recognition of pollen GO:0000166 nucleotide binding GO:0016772 transferase activity, transferring phosphorus-containing groups GO:0016310 phosphorylation GO:0016301 kinase activity GO:0006468 protein phosphorylation GO:0005524 ATP binding GO:0004674 protein serine/threonine kinase activity GO:0004672 protein kinase activity GO:0016740 transferase activity GO:0005515 protein binding	292,853780025055	252,896559009519	286,303724378211	175,751323816376	196,087641478706	215,041000575403
VIT_200s0357g00100	4123,9077	-0,735	0,1576	-4,66338477452028	0,00000311050380789469	0,0000737738823866872		gi|225469438|ref|XP_002268073.1| PREDICTED: pollen-specific protein C13 isoform 1	-	GO:0016023 cytoplasmic membrane-bounded vesicle GO:0009651 response to salt stress GO:0042546 cell wall biogenesis GO:0019344 cysteine biosynthetic process GO:0007030 Golgi organization GO:0006816 calcium ion transport GO:0005615 extracellular space	Putative uncharacterized protein [Source:UniProtKB/TrEMBL;Acc:D7TRB4]		4359,82316883717	4180,80755123131	6919,00667247342	2926,64160963791	3081,52236582857	3275,64495570369
VIT_200s0370g00010	697,6544	-0,9516	0,0945	-10,0738929920865	7,20677473136822e-24	1,8907250691388e-21		gi|297742896|emb|CBI35687.3| unnamed protein product	2.7.11.1	GO:0006468 protein phosphorylation GO:0005524 ATP binding GO:0009069 serine family amino acid metabolic process GO:0009536 plastid GO:0010200 response to chitin GO:0009595 detection of biotic stimulus GO:0004674 protein serine/threonine kinase activity GO:0004715 non-membrane spanning protein tyrosine kinase activity GO:0002237 response to molecule of bacterial origin GO:0009581 detection of exte…	Putative uncharacterized protein [Source:UniProtKB/TrEMBL;Acc:D7TYW0]	GO:0016772 transferase activity, transferring phosphorus-containing groups GO:0006468 protein phosphorylation GO:0005524 ATP binding GO:0004674 protein serine/threonine kinase activity GO:0004672 protein kinase activity	920,540380215276	903,838054206555	936,290558101716	465,167905970517	443,991188218624	516,098401380967
VIT_200s0370g00020	1355,2539	-0,355	0,0893	-3,97567492395555	0,0000701799363927169	0,00115742597224855		gi|359496589|ref|XP_003635272.1| PREDICTED: clathrin light chain 1-like	-	GO:0009941 chloroplast envelope GO:0005829 cytosol GO:0005634 nucleus GO:0006886 intracellular protein transport GO:0007030 Golgi organization GO:0006499 N-terminal protein myristoylation GO:0043090 amino acid import GO:0006888 ER to Golgi vesicle-mediated transport GO:0007033 vacuole organization GO:0030132 clathrin coat of coated pit GO:0030130 clathrin coat of trans-Golgi network vesicle GO:00…	Putative uncharacterized protein [Source:UniProtKB/TrEMBL;Acc:F6HWS4]	GO:0007030 Golgi organization GO:0043090 amino acid import GO:0006888 ER to Golgi vesicle-mediated transport GO:0006499 N-terminal protein myristoylation GO:0005622 intracellular GO:0030132 clathrin coat of coated pit GO:0030130 clathrin coat of trans-Golgi network vesicle GO:0016192 vesicle-mediated transport GO:0006886 intracellular protein transport GO:0005198 structural molecule activity GO:0…	1558,22198996267	1403,39780633451	1603,04292523476	1243,63165004849	1218,18177270968	1105,04742744666
VIT_200s0371g00050	345,623	-0,5338	0,1288	-4,14337005497529	0,0000342239027386133	0,000635751866450516		gi|359496607|ref|XP_003635278.1| PREDICTED: probable mannitol dehydrogenase-like	1.1.1.195	GO:0055114 oxidation-reduction process GO:0008270 zinc ion binding GO:0006558 L-phenylalanine metabolic process GO:0006570 tyrosine metabolic process GO:0009805 coumarin biosynthetic process GO:0009617 response to bacterium GO:0009809 lignin biosynthetic process GO:0009811 stilbene biosynthetic process GO:0009626 plant-type hypersensitive response GO:0019384 caprolactam catabolic process GO:00421…	Putative uncharacterized protein [Source:UniProtKB/TrEMBL;Acc:D7TRT6]	GO:0046872 metal ion binding GO:0008270 zinc ion binding GO:0055114 oxidation-reduction process GO:0016491 oxidoreductase activity	434,782915736857	344,616085692548	448,800432809087	279,864879772816	280,415487295973	285,258470151045
VIT_200s0379g00020	124,4827	0,9227	0,1833	5,03294359967729	0,000000483005263382527	0,0000141039191035312		gi|297739380|emb|CBI29396.3| unnamed protein product	-	GO:0005886 plasma membrane GO:0000166 nucleotide binding GO:0005739 mitochondrion GO:0006886 intracellular protein transport GO:0016192 vesicle-mediated transport GO:0030126 COPI vesicle coat GO:0005198 structural molecule activity	Putative uncharacterized protein [Source:UniProtKB/TrEMBL;Acc:F6HJH4]	GO:0005515 protein binding	84,9575812359375	100,624335098858	70,9311028864936	161,423770244389	153,415719498884	175,543673939104
VIT_200s0389g00030	33,9414	1,097	0,3269	3,35527353707415	0,000792865436781847	0,00910721889282285		gi|359496674|ref|XP_003635295.1| PREDICTED: secologanin synthase-like	-	GO:0055114 oxidation-reduction process GO:0009055 electron carrier activity GO:0004497 monooxygenase activity GO:0005506 iron ion binding GO:0020037 heme binding GO:0016705 oxidoreductase activity, acting on paired donors, with incorporation or reduction of molecular oxygen GO:0042432 indole biosynthetic process GO:0050616 secologanin synthase activity	Putative uncharacterized protein [Source:UniProtKB/TrEMBL;Acc:F6HRJ3]	GO:0004497 monooxygenase activity GO:0016705 oxidoreductase activity, acting on paired donors, with incorporation or reduction of molecular oxygen GO:0009055 electron carrier activity GO:0046872 metal ion binding GO:0020037 heme binding GO:0005506 iron ion binding GO:0055114 oxidation-reduction process GO:0016491 oxidoreductase activity	20,9895200700551	19,5905785148219	24,5034719062433	50,6240226210213	52,8319034035891	35,1087347878209
VIT_200s0404g00020	1540,5655	0,2254	0,0765	2,9443760243023	0,00323606566429502	0,0287125738414861		gi|359496719|ref|XP_002268954.2| PREDICTED: transmembrane protein 184C-like	-	GO:0005783 endoplasmic reticulum GO:0009507 chloroplast GO:0003824 catalytic activity GO:0008152 metabolic process GO:0030170 pyridoxal phosphate binding	Putative uncharacterized protein [Source:UniProtKB/TrEMBL;Acc:F6H860]	GO:0008150 biological_process	1396,30283513653	1365,10713014645	1502,44972477755	1671,54791673184	1669,28494792494	1638,70019622154
VIT_200s0404g00060	552,5382	0,2759	0,0943	2,92557894026191	0,00343815934584854	0,0299749137652123		gi|302144238|emb|CBI23476.3| unnamed protein product	-	GO:0032259 methylation GO:0005634 nucleus GO:0003676 nucleic acid binding GO:0008168 methyltransferase activity GO:0006397 mRNA processing	Tetratricopeptide repeat (TPR)-like superfamily protein [Source:TAIR;Acc:AT5G28740](projected from arabidopsis_thaliana,AT5G28740)	GO:0005515 protein binding GO:0005622 intracellular GO:0006396 RNA processing	490,754969257004	522,712254009111	484,910812460393	616,084803595448	606,550890998898	594,215336283868
VIT_200s0415g00070	661,7475	-0,4603	0,1173	-3,92255033679333	0,0000876165806078177	0,00140425333562511		gi|225469220|ref|XP_002264753.1| PREDICTED: uncharacterized protein LOC100262463	-	NA	Putative uncharacterized protein [Source:UniProtKB/TrEMBL;Acc:D7T5D4]		767,616733990588	781,842178909709	750,580034180714	500,509204781418	509,015069330734	660,921932380728
VIT_200s0434g00020	970,5415	-0,5171	0,1124	-4,60199459316581	0,00000418464070107941	0,0000968258858555049		gi|359496811|ref|XP_003635344.1| PREDICTED: LOW QUALITY PROTEIN: probable protein phosphatase 2C 60-like	3.1.3.16	GO:0005886 plasma membrane GO:0005739 mitochondrion GO:0046872 metal ion binding GO:0006470 protein dephosphorylation GO:0004722 protein serine/threonine phosphatase activity GO:0008287 protein serine/threonine phosphatase complex	Putative uncharacterized protein [Source:UniProtKB/TrEMBL;Acc:F6HHH9]	GO:0046872 metal ion binding GO:0006470 protein dephosphorylation GO:0004722 protein serine/threonine phosphatase activity GO:0004721 phosphoprotein phosphatase activity GO:0016787 hydrolase activity GO:0003824 catalytic activity	1155,42310480875	976,857483216345	1298,68401103089	783,239595268632	755,902617928275	853,142255344047
VIT_200s0434g00080	71,1178	-0,8328	0,2476	-3,36340446792451	0,000769874768558782	0,00890683475456778		gi|225431324|ref|XP_002269880.1| PREDICTED: aspartic proteinase-like protein 1	-	GO:0016023 cytoplasmic membrane-bounded vesicle GO:0006508 proteolysis GO:0006865 amino acid transport GO:0031225 anchored component of membrane GO:0004190 aspartic-type endopeptidase activity	Putative uncharacterized protein [Source:UniProtKB/TrEMBL;Acc:D7TCZ6]	GO:0031225 anchored component of membrane GO:0008233 peptidase activity GO:0006508 proteolysis GO:0004190 aspartic-type endopeptidase activity GO:0016787 hydrolase activity	106,94660226171	88,1576033166985	77,379384967084	53,4895333354188	62,9918848273563	37,7418898969074
VIT_200s0434g00090	135,7576	-0,9183	0,1781	-5,15657174730768	0,000000251512137903116	0,00000789877806199235		gi|359496801|ref|XP_003635339.1| PREDICTED: aspartic proteinase-like protein 1-like	-	GO:0006508 proteolysis GO:0006865 amino acid transport GO:0031225 anchored component of membrane GO:0004190 aspartic-type endopeptidase activity	Putative uncharacterized protein [Source:UniProtKB/TrEMBL;Acc:D7TCZ7]	GO:0008233 peptidase activity GO:0006508 proteolysis GO:0004190 aspartic-type endopeptidase activity GO:0016787 hydrolase activity	166,916659604724	156,724628118575	210,213995827245	98,3825345276452	88,3918383867741	93,9158655574208
VIT_200s0438g00020	24,9144	-1,2026	0,3584	-3,35506622282766	0,00079345987525904	0,00910721889282285		gi|404481686|ref|YP_006666115.1| ATP synthase F0 subunit 9 (mitochondrion)	3.6.3.14	GO:0016021 integral component of membrane GO:0005524 ATP binding GO:0016787 hydrolase activity GO:0009451 RNA modification GO:0015078 hydrogen ion transmembrane transporter activity GO:0015991 ATP hydrolysis coupled proton transport GO:0045263 proton-transporting ATP synthase complex, coupling factor F(o) GO:0008289 lipid binding GO:0015986 ATP synthesis coupled proton transport GO:0031966 mitoch…	Putative uncharacterized protein [Source:UniProtKB/TrEMBL;Acc:F6HYH3]	GO:0045263 proton-transporting ATP synthase complex, coupling factor F(o) GO:0033177 proton-transporting two-sector ATPase complex, proton-transporting domain GO:0015986 ATP synthesis coupled proton transport GO:0005739 mitochondrion GO:0006811 ion transport GO:0008289 lipid binding GO:0015992 proton transport GO:0015991 ATP hydrolysis coupled proton transport GO:0015078 hydrogen ion transmembran…	35,9820344058088	34,7287528217297	33,5310668190697	16,2378940482521	13,2079758508973	15,7989306545194
VIT_200s0455g00020	361,8438	0,4965	0,1347	3,68698217091579	0,000226929249419015	0,00316420645162916		gi|359496844|ref|XP_002269564.2| PREDICTED: enhancer of mRNA-decapping protein 4-like	-	GO:0005829 cytosol GO:0000166 nucleotide binding GO:0042803 protein homodimerization activity GO:0005634 nucleus GO:0009536 plastid GO:0009965 leaf morphogenesis GO:0010072 primary shoot apical meristem specification GO:0000932 cytoplasmic mRNA processing body GO:0031087 deadenylation-independent decapping of nuclear-transcribed mRNA GO:0010071 root meristem specification GO:0071365 cellular resp…	Putative uncharacterized protein [Source:UniProtKB/TrEMBL;Acc:F6GZB1]	GO:0005515 protein binding	273,863261866434	362,425702524205	261,800252471967	431,73694763588	415,543240232076	425,693409302328
VIT_200s0455g00040	817,206	-0,4111	0,109	-3,77141535712071	0,000162324219906644	0,00238573260119594		gi|147766034|emb|CAN70213.1| hypothetical protein VITISV_038741	-	GO:0005982 starch metabolic process GO:0005985 sucrose metabolic process GO:0005739 mitochondrion GO:0005794 Golgi apparatus GO:0016051 carbohydrate biosynthetic process GO:0009117 nucleotide metabolic process GO:0047262 polygalacturonate 4-alpha-galacturonosyltransferase activity	Putative uncharacterized protein [Source:UniProtKB/TrEMBL;Acc:D7SSZ1]	GO:0016757 transferase activity, transferring glycosyl groups	961,519919399669	802,323238266114	1036,88375855892	736,436253600141	699,006721955179	667,065960968597
VIT_200s0463g00030	178,0301	-1,2533	0,1956	-6,40577031958844	1,49612049049699e-10	8,95205007875272e-09		gi|296086975|emb|CBI33231.3| unnamed protein product	3.6.3.8	GO:0016021 integral component of membrane GO:0005524 ATP binding GO:0046872 metal ion binding GO:0009624 response to nematode GO:0005516 calmodulin binding GO:0005388 calcium-transporting ATPase activity GO:0070588 calcium ion transmembrane transport GO:0016529 sarcoplasmic reticulum GO:0006754 ATP biosynthetic process GO:0006882 cellular zinc ion homeostasis	Putative uncharacterized protein [Source:UniProtKB/TrEMBL;Acc:F6HRV7]	GO:0070588 calcium ion transmembrane transport GO:0005388 calcium-transporting ATPase activity GO:0019829 cation-transporting ATPase activity GO:0006812 cation transport GO:0000166 nucleotide binding GO:0046872 metal ion binding GO:0016020 membrane GO:0016021 integral component of membrane GO:0005524 ATP binding	206,896697833401	329,477911385641	215,372621491717	110,799747623367	98,5518198105412	107,081641102854
VIT_200s0471g00050	27,5348	-2,2855	0,4559	-5,0135053644525	0,000000534472766155584	0,0000153892606877171		gi|359496882|ref|XP_002265013.2| PREDICTED: uncharacterized protein LOC100264704	-	GO:0005829 cytosol GO:0005634 nucleus GO:0016597 amino acid binding GO:0016758 transferase activity, transferring hexosyl groups GO:0019344 cysteine biosynthetic process GO:0030170 pyridoxal phosphate binding GO:0019243 methylglyoxal catabolic process to D-lactate GO:0008773 [protein-PII] uridylyltransferase activity	Putative uncharacterized protein [Source:UniProtKB/TrEMBL;Acc:F6HJR2]	GO:0016597 amino acid binding GO:0008152 metabolic process	60,9695582987316	55,2098121781344	20,6345026578891	6,68619166692735	11,1759795661439	10,5326204363463
VIT_200s0477g00010	319,3917	-1,4288	0,1329	-10,7545401546707	5,64146922360061e-27	2,46676858128362e-24		gi|359495661|ref|XP_003635050.1| PREDICTED: uncharacterized protein LOC100853358	-	GO:0031225 anchored component of membrane	Putative uncharacterized protein [Source:UniProtKB/TrEMBL;Acc:F6I7I3]		414,792896622518	501,340713811124	481,041843212039	192,944388102761	165,607697207404	160,62246165428
VIT_200s0480g00030	714,1926	-1,0672	0,2779	-3,84024042844542	0,000122913873600641	0,00187818126031517		gi|147811887|emb|CAN61652.1| hypothetical protein VITISV_006012	-	GO:0055114 oxidation-reduction process GO:0006570 tyrosine metabolic process GO:0009805 coumarin biosynthetic process GO:0046872 metal ion binding GO:0006771 riboflavin metabolic process GO:0009821 alkaloid biosynthetic process GO:0009809 lignin biosynthetic process GO:0009811 stilbene biosynthetic process GO:0009543 chloroplast thylakoid lumen GO:0004097 catechol oxidase activity GO:0004503 mono…	Putative uncharacterized protein [Source:UniProtKB/TrEMBL;Acc:F6I2B5]	GO:0004097 catechol oxidase activity GO:0055114 oxidation-reduction process	809,595774130699	779,170736384961	1312,87023160819	398,305989301243	467,359145493288	517,853838120358
VIT_200s0480g00040	1061,4125	-0,9005	0,1499	-6,00853279529244	1,87209750815963e-09	9,44523041616751e-08		gi|359496906|ref|XP_002275842.2| PREDICTED: LOW QUALITY PROTEIN: polyphenol oxidase, chloroplastic-like isoform 1	-	GO:0052716 hydroquinone:oxygen oxidoreductase activity GO:0055114 oxidation-reduction process GO:0009507 chloroplast GO:0006570 tyrosine metabolic process GO:0009805 coumarin biosynthetic process GO:0046872 metal ion binding GO:0006771 riboflavin metabolic process GO:0009821 alkaloid biosynthetic process GO:0009809 lignin biosynthetic process GO:0009811 stilbene biosynthetic process GO:0004097 ca…	Putative uncharacterized protein [Source:UniProtKB/TrEMBL;Acc:F6I2B6]	GO:0004097 catechol oxidase activity GO:0055114 oxidation-reduction process	1134,43358473869	1231,53500390903	1783,59482349129	707,781146456166	687,830742389035	823,299830774399
VIT_200s0487g00030	75,9776	-0,9415	0,2275	-4,13775671274496	0,0000350717954754793	0,000649380378114384		gi|296088189|emb|CBI35701.3| unnamed protein product	-	GO:0005524 ATP binding GO:0006952 defense response GO:0043531 ADP binding GO:0017111 nucleoside-triphosphatase activity	Putative uncharacterized protein [Source:UniProtKB/TrEMBL;Acc:F6HWT4]	GO:0043531 ADP binding GO:0017111 nucleoside-triphosphatase activity GO:0000166 nucleotide binding GO:0006952 defense response GO:0005524 ATP binding	83,9580802802206	97,9528925741094	118,648390282862	52,5343630972863	45,7199164069521	57,0516940302089
VIT_200s0487g00050	679,543	-0,8962	0,1679	-5,33626869771637	9,48787700158187e-08	0,00000330197482669338		gi|359496928|ref|XP_003635374.1| PREDICTED: probable disease resistance protein At5g66900-like	-	GO:0005524 ATP binding GO:0006952 defense response GO:0043531 ADP binding GO:0017111 nucleoside-triphosphatase activity	Putative uncharacterized protein [Source:UniProtKB/TrEMBL;Acc:F6HWT5]	GO:0043531 ADP binding GO:0006952 defense response	657,671628861728	813,899489206691	1182,61493358027	453,705863112927	473,455134347549	495,91087887797
VIT_200s0510g00050	761,0172	-1,0684	0,1005	-10,6317612459176	2,12069181835591e-26	8,21912672236895e-24		gi|296084698|emb|CBI25840.3| unnamed protein product	-	GO:0016023 cytoplasmic membrane-bounded vesicle GO:0006508 proteolysis GO:0006865 amino acid transport GO:0031225 anchored component of membrane GO:0004190 aspartic-type endopeptidase activity	Putative uncharacterized protein [Source:UniProtKB/TrEMBL;Acc:D7T5Q6]	GO:0031225 anchored component of membrane GO:0006865 amino acid transport GO:0008233 peptidase activity GO:0006508 proteolysis GO:0004190 aspartic-type endopeptidase activity GO:0016787 hydrolase activity	1049,47600350276	951,924019652027	1092,338984452	459,436884541722	477,519126917056	535,408205514268
VIT_200s0533g00010	527,5898	-0,5088	0,1543	-3,29761476437284	0,000975098168535279	0,0108116703953395		gi|225469844|ref|XP_002265824.1| PREDICTED: uncharacterized protein LOC100253628	-	GO:0005634 nucleus GO:0009507 chloroplast	Putative uncharacterized protein [Source:UniProtKB/TrEMBL;Acc:F6HJR7]		564,718039980055	512,9169647517	784,111100999784	386,843946443654	423,67122537109	493,277723768883
VIT_200s0533g00050	1964,9307	-0,6355	0,1248	-5,09136332848092	0,000000355498073602256	0,0000107295770064606		gi|359497024|ref|XP_003635400.1| PREDICTED: uncharacterized protein LOC100852642	-	GO:0055114 oxidation-reduction process GO:0005886 plasma membrane GO:0006468 protein phosphorylation GO:0005524 ATP binding GO:0009069 serine family amino acid metabolic process GO:0005576 extracellular region GO:0020037 heme binding GO:0010200 response to chitin GO:0046872 metal ion binding GO:0004674 protein serine/threonine kinase activity GO:0004601 peroxidase activity GO:0006979 response to …	Putative uncharacterized protein [Source:UniProtKB/TrEMBL;Acc:F6HJR9]	GO:0031225 anchored component of membrane GO:0010200 response to chitin	2014,99392672529	2211,95441049171	2948,1545672459	1554,06197744154	1527,0452079922	1533,37399185808
VIT_200s0559g00010	10,8712	1,7	0,6016	2,82584171451708	0,0047156560001432	0,0385134491237749		gi|296090653|emb|CBI41053.3| unnamed protein product	-	GO:0016021 integral component of membrane GO:0006891 intra-Golgi vesicle-mediated transport GO:0016746 transferase activity, transferring acyl groups	Putative uncharacterized protein [Source:UniProtKB/TrEMBL;Acc:F6I7J4]		7,99600764573529	4,45240420791406	2,57931283223613	15,2827238101196	24,3839554170411	10,5326204363463
VIT_200s0567g00010	344,3216	-0,3785	0,1308	-2,89357931530835	0,00380878081676338	0,0325962945485348		gi|225470467|ref|XP_002263088.1| PREDICTED: uncharacterized protein LOC100245919	2.7.11.1 | 2.7.11.25	GO:0005886 plasma membrane GO:0005524 ATP binding GO:0009069 serine family amino acid metabolic process GO:0009536 plastid GO:0005739 mitochondrion GO:0046777 protein autophosphorylation GO:0004674 protein serine/threonine kinase activity	Putative uncharacterized protein [Source:UniProtKB/TrEMBL;Acc:D7T5R9]	GO:0000166 nucleotide binding GO:0016772 transferase activity, transferring phosphorus-containing groups GO:0006468 protein phosphorylation GO:0005524 ATP binding GO:0004672 protein kinase activity	407,7963899325	342,835124009383	417,848678822253	330,488902393837	302,767446428261	264,193229278352
VIT_200s0587g00030	915,8192	-0,8302	0,0886	-9,37454283199835	6,94761975755292e-21	1,42744288825964e-18		gi|225470342|ref|XP_002269338.1| PREDICTED: CBS domain-containing protein CBSX5	-	GO:0009753 response to jasmonic acid GO:0009611 response to wounding GO:0003824 catalytic activity GO:0009695 jasmonic acid biosynthetic process GO:0009620 response to fungus GO:0030554 adenyl nucleotide binding	Putative uncharacterized protein [Source:UniProtKB/TrEMBL;Acc:F6HD56]		1240,38068604469	1140,70595806758	1134,8976461839	630,412357167436	699,006721955179	649,511593574686
VIT_200s0590g00010	120,5323	-0,7173	0,1883	-3,8093138419088	0,000139352981698797	0,00208821300255675		gi|225466659|ref|XP_002273859.1| PREDICTED: cytochrome c-type biogenesis protein CcmE	-	GO:0005886 plasma membrane GO:0020037 heme binding GO:0019243 methylglyoxal catabolic process to D-lactate GO:0005743 mitochondrial inner membrane GO:0006626 protein targeting to mitochondrion GO:0018063 cytochrome c-heme linkage	Putative uncharacterized protein [Source:UniProtKB/TrEMBL;Acc:A5BVE6]	GO:0017003 protein-heme linkage GO:0017004 cytochrome complex assembly GO:0005886 plasma membrane	143,928137623235	126,448279504759	180,551898256529	93,6066833369828	87,3758402443974	91,2827104483343
VIT_200s0615g00020	167,9023	-2,4442	0,2293	-10,6583447837406	1,59409180945615e-26	6,32280631357196e-24		gi|359497139|ref|XP_003635435.1| PREDICTED: probable mannitol dehydrogenase-like	1.1.1.195	GO:0055114 oxidation-reduction process GO:0008270 zinc ion binding GO:0006558 L-phenylalanine metabolic process GO:0006570 tyrosine metabolic process GO:0009805 coumarin biosynthetic process GO:0009617 response to bacterium GO:0009809 lignin biosynthetic process GO:0009811 stilbene biosynthetic process GO:0009626 plant-type hypersensitive response GO:0019384 caprolactam catabolic process GO:00421…	Putative uncharacterized protein [Source:UniProtKB/TrEMBL;Acc:D7ST12]	GO:0046872 metal ion binding GO:0008270 zinc ion binding GO:0055114 oxidation-reduction process GO:0016491 oxidoreductase activity	312,843799139393	324,135026336144	212,793308659481	56,3550440498162	67,0558773968631	34,2310164181253
VIT_200s0615g00030	2305,9719	-2,0837	0,1434	-14,5266299289329	8,21644064632882e-48	2,33524937236409e-44		gi|359497141|ref|XP_003635436.1| PREDICTED: probable mannitol dehydrogenase-like isoform 2	1.1.1.195	GO:0055114 oxidation-reduction process GO:0008270 zinc ion binding GO:0006558 L-phenylalanine metabolic process GO:0006570 tyrosine metabolic process GO:0009805 coumarin biosynthetic process GO:0009617 response to bacterium GO:0009809 lignin biosynthetic process GO:0009811 stilbene biosynthetic process GO:0009626 plant-type hypersensitive response GO:0019384 caprolactam catabolic process GO:00421…	Putative uncharacterized protein [Source:UniProtKB/TrEMBL;Acc:F6GZD1]	GO:0046872 metal ion binding GO:0008270 zinc ion binding GO:0055114 oxidation-reduction process GO:0016491 oxidoreductase activity	4768,61905972539	3073,04938430229	3353,10668190697	803,298170269414	914,398328139043	923,359724919689
VIT_200s0698g00010	6380,6567	0,2644	0,0819	3,22643955436341	0,00125340703504448	0,0133506247149366		gi|359476986|ref|XP_003631925.1| PREDICTED: catalase isozyme 1-like	1.11.1.6	GO:0005618 cell wall GO:0009941 chloroplast envelope GO:0005982 starch metabolic process GO:0048046 apoplast GO:0055114 oxidation-reduction process GO:0005886 plasma membrane GO:0046686 response to cadmium ion GO:0005739 mitochondrion GO:0009570 chloroplast stroma GO:0006568 tryptophan metabolic process GO:0020037 heme binding GO:0009409 response to cold GO:0009970 cellular response to sulfate st…	Catalase [Source:UniProtKB/TrEMBL;Acc:F6I0K4]	GO:0004096 catalase activity GO:0042744 hydrogen peroxide catabolic process GO:0046872 metal ion binding GO:0020037 heme binding GO:0006979 response to oxidative stress GO:0004601 peroxidase activity GO:0055114 oxidation-reduction process GO:0016491 oxidoreductase activity	5522,24278033594	5723,12036885274	6149,08179205094	6941,22212050872	7368,01852851593	6580,25461760733
VIT_200s0704g00010	331,8175	0,3967	0,1216	3,2611688685061	0,00110953940644604	0,0120620618365659		gi|147767810|emb|CAN77917.1| hypothetical protein VITISV_027642	-	GO:0016021 integral component of membrane GO:0030433 ER-associated ubiquitin-dependent protein catabolic process GO:0005789 endoplasmic reticulum membrane GO:0018279 protein N-linked glycosylation via asparagine	Putative uncharacterized protein [Source:UniProtKB/TrEMBL;Acc:F6H898]		286,856774290754	265,363290791678	308,227883452218	384,933605967389	402,335264381179	343,187882550949
VIT_200s0771g00020	192,7528	-0,5293	0,1686	-3,13900342148801	0,00169523468453525	0,0170856011083804		gi|147801370|emb|CAN74732.1| hypothetical protein VITISV_037838	-	GO:0005886 plasma membrane GO:0005774 vacuolar membrane GO:0005802 trans-Golgi network GO:0005768 endosome GO:0009535 chloroplast thylakoid membrane GO:0000139 Golgi membrane GO:0010394 homogalacturonan metabolic process GO:0045488 pectin metabolic process	Putative uncharacterized protein [Source:UniProtKB/TrEMBL;Acc:F6HJT8]		200,899692099099	197,686746831384	286,303724378211	161,423770244389	157,479712068391	152,722996327021
VIT_200s0779g00010	378,7256	0,3974	0,1206	3,29418772000195	0,000987065546487872	0,0109018321012032		gi|359497301|ref|XP_003635478.1| PREDICTED: uncharacterized protein LOC100853077	-	GO:0005739 mitochondrion GO:0009507 chloroplast	Putative uncharacterized protein [Source:UniProtKB/TrEMBL;Acc:F6I2F0]		366,816850748107	317,011179603481	295,331319291037	452,750692874795	441,959191933871	398,484139841767
VIT_200s0780g00010	1983,7186	0,2338	0,0792	2,95016153275364	0,00317607828062438	0,0284015012687402	PFK2	gi|359497303|ref|XP_003635479.1| PREDICTED: 6-phosphofructokinase 2-like	2.7.1.11	GO:0005886 plasma membrane GO:0005524 ATP binding GO:0009536 plastid GO:0006508 proteolysis GO:0016310 phosphorylation GO:0006094 gluconeogenesis GO:0006096 glycolytic process GO:0043086 negative regulation of catalytic activity GO:0006098 pentose-phosphate shunt GO:0042802 identical protein binding GO:0004252 serine-type endopeptidase activity GO:0006000 fructose metabolic process GO:0006013 man…	Putative uncharacterized protein [Source:UniProtKB/TrEMBL;Acc:F6I7K1]	GO:0006002 fructose 6-phosphate metabolic process GO:0005945 6-phosphofructokinase complex GO:0003872 6-phosphofructokinase activity GO:0006096 glycolytic process GO:0005829 cytosol GO:0005524 ATP binding	1820,0912403605	1788,08552989829	1863,55352129061	2029,73675603152	2102,10015657742	2298,74441023257
VIT_200s0802g00010	249,9018	-0,9517	0,2141	-4,44516056999535	0,00000878262454392241	0,000188153387371242		gi|225438233|ref|XP_002266117.1| PREDICTED: uncharacterized protein LOC100267927	-	GO:0005886 plasma membrane GO:0009554 megasporogenesis	Putative uncharacterized protein [Source:UniProtKB/TrEMBL;Acc:D7ST19]	GO:0005575 cellular_component GO:0008150 biological_process GO:0003674 molecular_function	252,873741796379	260,020405742181	477,172873963684	153,782408339329	174,751680488795	180,809984157277
VIT_200s0850g00010	60,5563	0,8606	0,2992	2,87608920880971	0,00402635900476787	0,0340856130882057		gi|296087006|emb|CBI33269.3| unnamed protein product	-	NA	Putative uncharacterized protein [Source:UniProtKB/TrEMBL;Acc:F6HRY5]		51,9740496972794	35,6192336633125	41,2690053157781	93,6066833369828	93,4718290986577	47,3967919635582
VIT_200s0865g00030	396,0512	-0,4742	0,1146	-4,13701921515743	0,0000351846655671961	0,000650763668023206		gi|225469181|ref|XP_002275483.1| PREDICTED: probable histone H2A.3	-	GO:0005618 cell wall GO:0046982 protein heterodimerization activity GO:0003677 DNA binding GO:0009611 response to wounding GO:0009617 response to bacterium GO:0000786 nucleosome GO:0006334 nucleosome assembly GO:0005730 nucleolus GO:0009294 DNA mediated transformation GO:0008283 cell proliferation GO:0001510 RNA methylation	Histone H2A [Source:UniProtKB/TrEMBL;Acc:D7U6X1]	GO:0046982 protein heterodimerization activity GO:0006334 nucleosome assembly GO:0005694 chromosome GO:0000786 nucleosome GO:0005634 nucleus GO:0003677 DNA binding	507,746485504191	447,911863316155	425,586617318962	339,08543453703	311,911429709651	344,065600920644
VIT_200s0868g00020	279,1486	-0,3921	0,128	-3,06461355270463	0,00217951418784045	0,0208804805872152		gi|225469123|ref|XP_002272843.1| PREDICTED: probable histone H2A.3	-	GO:0005618 cell wall GO:0046982 protein heterodimerization activity GO:0003677 DNA binding GO:0009611 response to wounding GO:0009617 response to bacterium GO:0000786 nucleosome GO:0006334 nucleosome assembly GO:0005730 nucleolus GO:0009294 DNA mediated transformation GO:0008283 cell proliferation GO:0001510 RNA methylation	Histone H2A [Source:UniProtKB/TrEMBL;Acc:D7TRY1]	GO:0046982 protein heterodimerization activity GO:0006334 nucleosome assembly GO:0005694 chromosome GO:0000786 nucleosome GO:0005634 nucleus GO:0003677 DNA binding	324,837810607996	287,625311831248	339,179637439051	260,761475010167	231,647576461891	230,839931229922
VIT_200s1003g00010	204,3266	0,5048	0,1627	3,1032115769427	0,00191432728854977	0,0188126206979924		gi|296090685|emb|CBI41084.3| unnamed protein product	-	GO:0005739 mitochondrion	Putative uncharacterized protein [Source:UniProtKB/TrEMBL;Acc:D7UEC0]		200,899692099099	143,367415494833	162,496708430876	262,671815486431	245,871550455165	210,652408726925
VIT_200s1194g00010	110,7796	-0,8613	0,178	-4,83944101393988	0,00000130204827958613	0,000033389217010199		gi|225470467|ref|XP_002263088.1| PREDICTED: uncharacterized protein LOC100245919	2.7.11.1	GO:0005886 plasma membrane GO:0005524 ATP binding GO:0009069 serine family amino acid metabolic process GO:0009536 plastid GO:0005739 mitochondrion GO:0046777 protein autophosphorylation GO:0004674 protein serine/threonine kinase activity	Putative uncharacterized protein [Source:UniProtKB/TrEMBL;Acc:F6GZF7]	GO:0000166 nucleotide binding GO:0016772 transferase activity, transferring phosphorus-containing groups GO:0006468 protein phosphorylation GO:0005524 ATP binding GO:0004672 protein kinase activity	142,928636667518	142,47693465325	143,151862189105	80,2343000031282	81,2798513901371	74,6060614241193
VIT_200s1353g00010	28,4657	1,313	0,4024	3,26298673632331	0,00110244679397965	0,0119974634191033		gi|359497545|ref|XP_003635561.1| PREDICTED: leucine-rich repeat receptor-like serine/threonine-protein kinase BAM1-like	2.7.11.1	GO:0016021 integral component of membrane GO:0005985 sucrose metabolic process GO:0055114 oxidation-reduction process GO:0005886 plasma membrane GO:0005829 cytosol GO:0005524 ATP binding GO:0009069 serine family amino acid metabolic process GO:0016023 cytoplasmic membrane-bounded vesicle GO:0009414 response to water deprivation GO:0005634 nucleus GO:0009507 chloroplast GO:0009926 auxin polar tran…	Putative uncharacterized protein [Source:UniProtKB/TrEMBL;Acc:F6HWW0]	GO:0016020 membrane GO:0016021 integral component of membrane GO:0016772 transferase activity, transferring phosphorus-containing groups GO:0006468 protein phosphorylation GO:0005524 ATP binding GO:0004674 protein serine/threonine kinase activity GO:0004672 protein kinase activity GO:0005515 protein binding	24,9875238929228	9,79528925741094	14,1862205772987	45,8481714303589	48,7679108340823	27,2092694605612
VIT_200s1372g00020	1396,0825	-0,4167	0,0808	-5,15569202269239	0,000000252695933240951	0,0000079068325679962		gi|296083547|emb|CBI23542.3| unnamed protein product	-	GO:0005886 plasma membrane GO:0046686 response to cadmium ion GO:0016787 hydrolase activity GO:0005525 GTP binding GO:0005773 vacuole GO:0006888 ER to Golgi vesicle-mediated transport GO:0007264 small GTPase mediated signal transduction GO:0015031 protein transport GO:0000139 Golgi membrane GO:0032588 trans-Golgi network membrane	Putative uncharacterized protein [Source:UniProtKB/TrEMBL;Acc:D7SZ58]	GO:0007264 small GTPase mediated signal transduction GO:0015031 protein transport GO:0005525 GTP binding GO:0000166 nucleotide binding	1592,20502245704	1504,02214143337	1694,60853077914	1178,68007385548	1227,32575599107	1179,65348887078
VIT_200s1406g00010	124,5673	-0,5032	0,1819	-2,76599732968207	0,00567489994957655	0,0447406698290009		gi|296088229|emb|CBI35743.3| unnamed protein product	-	GO:0009069 serine family amino acid metabolic process GO:0000166 nucleotide binding GO:0016310 phosphorylation GO:0009651 response to salt stress GO:0009737 response to abscisic acid GO:0042967 acyl-carrier-protein biosynthetic process GO:0045298 tubulin complex GO:0008017 microtubule binding GO:0080008 Cul4-RING E3 ubiquitin ligase complex GO:0016459 myosin complex GO:0016905 myosin heavy chain …	Putative uncharacterized protein [Source:UniProtKB/TrEMBL;Acc:F6HWX0]	GO:0051013 microtubule severing GO:0008352 katanin complex GO:0008017 microtubule binding	153,923147180404	143,367415494833	140,572549356869	123,21696071909	98,5518198105412	87,7718369695522
VIT_200s1455g00010	12,0822	-2,6814	0,7303	-3,6715517332465	0,000241082264437086	0,00333970418801432		gi|225466785|ref|XP_002273896.1| PREDICTED: expansin-like B1	-	GO:0016023 cytoplasmic membrane-bounded vesicle GO:0009828 plant-type cell wall loosening GO:0009826 unidimensional cell growth GO:0005576 extracellular region GO:0019953 sexual reproduction	Putative uncharacterized protein [Source:UniProtKB/TrEMBL;Acc:D7U6Z9]	GO:0005576 extracellular region	8,99550860145221	12,4667317821594	41,2690053157781	1,91034047626496	6,09598885426028	1,75543673939104
VIT_200s1569g00010	573,8413	-0,4564	0,1115	-4,09429362429538	0,0000423457398571632	0,000765770839643907		gi|359495606|ref|XP_003635036.1| PREDICTED: heat shock cognate protein 80-like	-	GO:0005618 cell wall GO:0048046 apoplast GO:0005886 plasma membrane GO:0005829 cytosol GO:0005524 ATP binding GO:0009414 response to water deprivation GO:0005739 mitochondrion GO:0009651 response to salt stress GO:0009908 flower development GO:0048366 leaf development GO:0006457 protein folding GO:0051082 unfolded protein binding GO:0005730 nucleolus GO:0010286 heat acclimation GO:0009870 defense…	Putative uncharacterized protein [Source:UniProtKB/TrEMBL;Acc:F6GZH5]	GO:0051082 unfolded protein binding GO:0006457 protein folding GO:0006950 response to stress GO:0005524 ATP binding	649,675621215993	669,641592870275	673,20064921363	426,005926207085	472,439136205172	552,084854538483
VIT_200s1665g00010	4892,7166	-0,1837	0,0664	-2,76690086254775	0,00565919617569165	0,0446581547358027		gi|296090722|emb|CBI41121.3| unnamed protein product	-	GO:0016021 integral component of membrane GO:0050832 defense response to fungus GO:0009414 response to water deprivation GO:0009738 abscisic acid-activated signaling pathway GO:0005783 endoplasmic reticulum GO:0009867 jasmonic acid mediated signaling pathway GO:0010363 regulation of plant-type hypersensitive response GO:0006612 protein targeting to membrane GO:0030968 endoplasmic reticulum unfold…	Putative uncharacterized protein [Source:UniProtKB/TrEMBL;Acc:F6I7Q1]		5182,41245539219	5187,05090221988	5242,45333151994	4464,4656930312	4628,88753666831	4651,02964101657
VIT_200s1737g00010	226,9601	-0,6537	0,1405	-4,65174365549073	0,00000329140073576021	0,0000777399677935164		gi|359497671|ref|XP_002267258.2| PREDICTED: probable S-acyltransferase At3g60800-like, partial	-	GO:0008270 zinc ion binding GO:0016020 membrane GO:0005794 Golgi apparatus GO:0016740 transferase activity	Putative uncharacterized protein [Source:UniProtKB/TrEMBL;Acc:D7T606]	GO:0008150 biological_process GO:0046872 metal ion binding GO:0005794 Golgi apparatus GO:0008270 zinc ion binding	268,865757087849	252,896559009519	312,096852700572	163,334110720654	182,879665627809	181,687702526973
VIT_200s1937g00010	179,7487	0,599	0,1779	3,36612004966243	0,000762335231611848	0,00884962743681201		gi|359497710|ref|XP_003635614.1| PREDICTED: primary amine oxidase-like, partial	-	GO:0005507 copper ion binding GO:0055114 oxidation-reduction process GO:0016023 cytoplasmic membrane-bounded vesicle GO:0009738 abscisic acid-activated signaling pathway GO:0005802 trans-Golgi network GO:0005794 Golgi apparatus GO:0005768 endosome GO:0005576 extracellular region GO:0005773 vacuole GO:0008131 primary amine oxidase activity GO:0048038 quinone binding GO:0009308 amine metabolic proc…	Putative uncharacterized protein [Source:UniProtKB/TrEMBL;Acc:F6HWY7]	GO:0048038 quinone binding GO:0009308 amine metabolic process GO:0008131 primary amine oxidase activity GO:0005507 copper ion binding GO:0055114 oxidation-reduction process	124,937619464614	133,572126237422	171,524303343703	234,016708342457	239,775561600904	174,665955569409
VIT_200s2086g00010	95,6844	0,9122	0,2412	3,78147347167056	0,000155902837998594	0,00229983658857268		gi|359497730|ref|XP_002273430.2| PREDICTED: 1-aminocyclopropane-1-carboxylate oxidase	-	GO:0055114 oxidation-reduction process GO:0006950 response to stress GO:0046872 metal ion binding GO:0009693 ethylene biosynthetic process GO:0016706 oxidoreductase activity, acting on paired donors, with incorporation or reduction of molecular oxygen, 2-oxoglutarate as one donor, and incorporation of one atom each of oxygen into both donors GO:0009815 1-aminocyclopropane-1-carboxylate oxidase ac…	Putative uncharacterized protein [Source:UniProtKB/TrEMBL;Acc:F6I7R7]	GO:0009815 1-aminocyclopropane-1-carboxylate oxidase activity GO:0043900 regulation of multi-organism process GO:0009595 detection of biotic stimulus GO:0010200 response to chitin GO:0070838 divalent metal ion transport GO:0030003 cellular cation homeostasis GO:0009693 ethylene biosynthetic process GO:0050832 defense response to fungus GO:0042742 defense response to bacterium GO:0031348 negative …	52,9735506529963	81,033756584036	64,4828208059033	148,051386910534	137,159749220856	90,4049920786387
VIT_200s2240g00010	92,642	0,6394	0,2003	3,19199556750741	0,00141293500924915	0,0147188642105838		gi|359497752|ref|XP_003635629.1| PREDICTED: UDP-glucuronate 4-epimerase 3-like, partial	5.1.3.6	GO:0005982 starch metabolic process GO:0005985 sucrose metabolic process GO:0000166 nucleotide binding GO:0016020 membrane GO:0005802 trans-Golgi network GO:0005794 Golgi apparatus GO:0005768 endosome GO:0019375 galactolipid biosynthetic process GO:0016036 cellular response to phosphate starvation GO:0050662 coenzyme binding GO:0042631 cellular response to water deprivation GO:0050379 UDP-glucuro…	Putative uncharacterized protein [Source:UniProtKB/TrEMBL;Acc:F6I7R1]	GO:0016857 racemase and epimerase activity, acting on carbohydrates and derivatives GO:0050662 coenzyme binding GO:0044237 cellular metabolic process GO:0005975 carbohydrate metabolic process GO:0003824 catalytic activity	81,9590783687868	65,8955822771281	69,6414464703756	106,023896432705	107,695803091932	124,636008496764
VIT_200s2300g00010	95,0449	-1,1618	0,2072	-5,60807293870231	2,04591808537133e-08	0,000000805751526786079		gi|359497770|ref|XP_002272250.2| PREDICTED: acyl-CoA--sterol O-acyltransferase 1-like	2.3.1.75	GO:0008270 zinc ion binding GO:0009507 chloroplast GO:0005515 protein binding GO:0005509 calcium ion binding GO:0016746 transferase activity, transferring acyl groups GO:0034434 sterol esterification GO:0016127 sterol catabolic process	Putative uncharacterized protein [Source:UniProtKB/TrEMBL;Acc:D7TGH5]		150,924644313254	128,229241187925	114,779421034508	51,5791928591538	58,9278922578494	65,8288777271641
VIT_200s2439g00010	19,3758	-1,1562	0,4093	-2,82469781739951	0,00473252252092872	0,0386142136599988		gi|296082845|emb|CBI22146.3| unnamed protein product	-	GO:0008270 zinc ion binding GO:0005794 Golgi apparatus GO:0016740 transferase activity	Putative uncharacterized protein [Source:UniProtKB/TrEMBL;Acc:F6HWZ7]		30,9845296272243	22,2620210395703	27,0827847384794	9,55170238132478	13,2079758508973	13,1657755454328
VIT_200s2563g00010	952,8305	-0,8517	0,1064	-8,00537526755748	1,1910290116354e-15	1,31887128152068e-13		gi|296081459|emb|CBI18858.3| unnamed protein product	-	GO:0016023 cytoplasmic membrane-bounded vesicle GO:0016020 membrane GO:0005739 mitochondrion GO:0016758 transferase activity, transferring hexosyl groups GO:0016051 carbohydrate biosynthetic process	Putative uncharacterized protein [Source:UniProtKB/TrEMBL;Acc:D7ST65]	GO:0016757 transferase activity, transferring glycosyl groups	1075,4630283514	1244,89221653277	1359,29786258844	629,457186929303	722,374679229844	685,498046732203
VIT_200s2648g00010	58,3714	-1,3931	0,2636	-5,28547219029083	0,000000125380920069489	0,00000422553523704544		gi|147827159|emb|CAN66469.1| hypothetical protein VITISV_016566	-	GO:0009536 plastid GO:0050660 flavin adenine dinucleotide binding GO:0005509 calcium ion binding GO:0005777 peroxisome GO:0006744 ubiquinone biosynthetic process GO:0015992 proton transport GO:0006814 sodium ion transport GO:0008137 NADH dehydrogenase (ubiquinone) activity GO:0006120 mitochondrial electron transport, NADH to ubiquinone GO:0015036 disulfide oxidoreductase activity GO:0031314 extri…	Putative uncharacterized protein [Source:UniProtKB/TrEMBL;Acc:D7TS31]	GO:0055114 oxidation-reduction process GO:0016491 oxidoreductase activity	104,947600350276	71,238467326625	77,379384967084	33,4309583346367	32,5119405560548	30,7201429393433
VIT_201s0010g00060	1123,0011	-0,4938	0,1183	-4,17366666822134	0,0000299736204180072	0,000570834167959		gi|225424954|ref|XP_002263686.1| PREDICTED: uncharacterized protein LOC100251363	-	GO:0005794 Golgi apparatus GO:0042546 cell wall biogenesis GO:0005773 vacuole GO:0045489 pectin biosynthetic process GO:0048531 beta-1,3-galactosyltransferase activity	Putative uncharacterized protein [Source:UniProtKB/TrEMBL;Acc:F6HGD2]		1065,46801879423	1398,05492128502	1477,9462528713	952,304727418081	891,030370864378	953,202149489337
VIT_201s0010g00240	712,6661	0,5157	0,1376	3,74838923309566	0,000177973906365796	0,00257202459767451		gi|225424956|ref|XP_002264587.1| PREDICTED: CTP synthase 1	6.3.4.2	GO:0005829 cytosol GO:0005524 ATP binding GO:0046686 response to cadmium ion GO:0016740 transferase activity GO:0009793 embryo development ending in seed dormancy GO:0006541 glutamine metabolic process GO:0006206 pyrimidine nucleobase metabolic process GO:0044210 'de novo' CTP biosynthetic process GO:0000478 endonucleolytic cleavage involved in rRNA processing GO:0003883 CTP synthase activity	Putative uncharacterized protein [Source:UniProtKB/TrEMBL;Acc:F6HGD6]	GO:0044210 'de novo' CTP biosynthetic process GO:0006541 glutamine metabolic process GO:0006221 pyrimidine nucleotide biosynthetic process GO:0003883 CTP synthase activity GO:0000166 nucleotide binding GO:0016874 ligase activity GO:0005524 ATP binding	566,717041891489	666,970150345527	523,600504943935	904,546215511457	941,830277983214	672,33227118677
VIT_201s0010g00510	185,2861	0,554	0,1752	3,16106185380718	0,00157195113891979	0,01607103283693		gi|297738193|emb|CBI27394.3| unnamed protein product	-	GO:0005576 extracellular region GO:0042157 lipoprotein metabolic process	Putative uncharacterized protein [Source:UniProtKB/TrEMBL;Acc:D7TA72]	GO:0005575 cellular_component GO:0008150 biological_process	140,929634756085	129,119722029508	181,841554672647	218,733984532337	255,015533736555	186,076294375451
VIT_201s0010g00950	934,656	-0,7187	0,1232	-5,83255698342701	5,45843544684112e-09	0,000000248220532466617		gi|225425027|ref|XP_002269264.1| PREDICTED: uncharacterized CDP-alcohol phosphatidyltransferase class-I family protein 3	-	GO:0046686 response to cadmium ion GO:0016020 membrane GO:0005739 mitochondrion GO:0006657 CDP-choline pathway GO:0004142 diacylglycerol cholinephosphotransferase activity GO:0030572 phosphatidyltransferase activity	Putative uncharacterized protein [Source:UniProtKB/TrEMBL;Acc:D7TAA7]	GO:0016780 phosphotransferase activity, for other substituted phosphate groups GO:0008654 phospholipid biosynthetic process GO:0016020 membrane GO:0016740 transferase activity	1321,34026345776	944,800172919364	1223,88393889604	694,408763122311	669,542775826254	753,960079568453
VIT_201s0010g01180	2954,7238	-0,6005	0,095	-6,32413401413542	2,54656647285514e-10	1,4720880698847e-08		gi|225425061|ref|XP_002271546.1| PREDICTED: anamorsin homolog	-	GO:0032259 methylation GO:0008168 methyltransferase activity GO:0009055 electron carrier activity GO:0005515 protein binding GO:0016226 iron-sulfur cluster assembly GO:0005758 mitochondrial intermembrane space GO:0051537 2 iron, 2 sulfur cluster binding GO:0043066 negative regulation of apoptotic process	Anamorsin homolog [Source:UniProtKB/Swiss-Prot;Acc:D1I234]	GO:0051537 2 iron, 2 sulfur cluster binding GO:0043066 negative regulation of apoptotic process GO:0006915 apoptotic process GO:0005758 mitochondrial intermembrane space GO:0016226 iron-sulfur cluster assembly GO:0051536 iron-sulfur cluster binding GO:0009055 electron carrier activity GO:0032259 methylation GO:0008168 methyltransferase activity GO:0005737 cytoplasm GO:0008152 metabolic process	3829,08816135149	3236,00737831194	3617,48624721117	2328,70504056698	2555,23532807744	2161,82034456007
VIT_201s0010g01200	692,5671	0,4811	0,1762	2,72965529427608	0,00634005801778474	0,0485482754276081		gi|359473657|ref|XP_002271846.2| PREDICTED: delta(24)-sterol reductase-like	1.3.1.72	GO:0016021 integral component of membrane GO:0005982 starch metabolic process GO:0055114 oxidation-reduction process GO:0005886 plasma membrane GO:0005774 vacuolar membrane GO:0009664 plant-type cell wall organization GO:0019344 cysteine biosynthetic process GO:0016126 sterol biosynthetic process GO:0050660 flavin adenine dinucleotide binding GO:0005516 calmodulin binding GO:0016132 brassinostero…	Putative uncharacterized protein [Source:UniProtKB/TrEMBL;Acc:F6HGH6]	GO:0050660 flavin adenine dinucleotide binding GO:0016614 oxidoreductase activity, acting on CH-OH group of donors GO:0008762 UDP-N-acetylmuramate dehydrogenase activity GO:0055114 oxidation-reduction process GO:0016491 oxidoreductase activity GO:0003824 catalytic activity	697,651667090404	427,43080395975	610,007484823845	890,218661939469	917,446322566173	612,647422047474
VIT_201s0010g01280	204,5937	-0,5279	0,1523	-3,46573547497457	0,000528783254401936	0,00648907235577939		gi|297738251|emb|CBI27452.3| unnamed protein product	-	NA	Putative uncharacterized protein [Source:UniProtKB/TrEMBL;Acc:D7TAC9]		239,880229372059	233,305980494697	252,772657559141	149,961727386799	152,399721356507	199,242069920883
VIT_201s0010g01680	1304,251	0,2761	0,1009	2,73710973786776	0,00619816133168736	0,0478534575575086		gi|359473519|ref|XP_002272955.2| PREDICTED: uncharacterized protein LOC100263256	-	GO:0035556 intracellular signal transduction GO:0009055 electron carrier activity GO:0045454 cell redox homeostasis GO:0006457 protein folding GO:0015035 protein disulfide oxidoreductase activity GO:0000413 protein peptidyl-prolyl isomerization GO:0003755 peptidyl-prolyl cis-trans isomerase activity GO:0048653 anther development GO:0038032 termination of G-protein coupled receptor signaling pathw…	Putative uncharacterized protein [Source:UniProtKB/TrEMBL;Acc:D7TAF6]	GO:0048653 anther development GO:0035556 intracellular signal transduction GO:0045454 cell redox homeostasis GO:0015035 protein disulfide oxidoreductase activity GO:0009055 electron carrier activity	1056,47251019278	1281,40193103767	1201,95977982204	1349,65554648119	1367,53349963906	1568,4827266459
VIT_201s0010g01710	196,6558	-1,0899	0,1667	-6,53661662483065	6,29260734179416e-11	4,00402361938865e-09	ATPSKR1	gi|225425114|ref|XP_002273186.1| PREDICTED: phytosulfokine receptor 1	2.7.11.1	GO:0016021 integral component of membrane GO:0055114 oxidation-reduction process GO:0005886 plasma membrane GO:0006468 protein phosphorylation GO:0005524 ATP binding GO:0009069 serine family amino acid metabolic process GO:0016023 cytoplasmic membrane-bounded vesicle GO:0009507 chloroplast GO:0006144 purine nucleobase metabolic process GO:0009611 response to wounding GO:0004713 protein tyrosine k…	Putative uncharacterized protein [Source:UniProtKB/TrEMBL;Acc:F6HG10]	GO:0006182 cGMP biosynthetic process GO:0004383 guanylate cyclase activity GO:0045087 innate immune response GO:0007169 transmembrane receptor protein tyrosine kinase signaling pathway GO:0004713 protein tyrosine kinase activity GO:0001653 peptide receptor activity GO:0031347 regulation of defense response GO:0009611 response to wounding GO:0016772 transferase activity, transferring phosphorus-co…	316,841802962261	260,020405742181	225,689872820662	124,172130957222	112,775793803815	140,434939151283
VIT_201s0010g01840	1179,0967	-1,3401	0,1488	-9,00451574330348	2,16619680026107e-19	3,6574409935497e-17		gi|225468805|ref|XP_002263365.1| PREDICTED: GEM-like protein 5	-	GO:0005737 cytoplasm GO:0010286 heat acclimation	Putative uncharacterized protein [Source:UniProtKB/TrEMBL;Acc:D7TAG7]		2031,98544297248	1777,39975979929	1259,99431854735	657,157123835145	740,662645792625	607,381111829301
VIT_201s0010g02220	43,4572	1,1939	0,3076	3,88085408013651	0,000104090282109563	0,00162085641155181		gi|359473694|ref|XP_002272517.2| PREDICTED: uncharacterized protein LOC100245965	-	GO:0016874 ligase activity GO:0016023 cytoplasmic membrane-bounded vesicle GO:0008270 zinc ion binding	Putative uncharacterized protein [Source:UniProtKB/TrEMBL;Acc:D7TAK1]	GO:0046872 metal ion binding GO:0008270 zinc ion binding GO:0005515 protein binding	22,988521981489	34,7287528217297	20,6345026578891	65,906746431141	69,0878736816165	47,3967919635582
VIT_201s0010g02260	1220,3947	-0,3274	0,1074	-3,0489934067359	0,00229609520804094	0,021789266323162		gi|225425920|ref|XP_002272331.1| PREDICTED: probable carboxylesterase 11	-	GO:0008152 metabolic process GO:0004091 NOT_FOUND GO:0015824 proline transport	Putative uncharacterized protein [Source:UniProtKB/TrEMBL;Acc:F6HG34]	GO:0016787 hydrolase activity GO:0008152 metabolic process	1183,40913156882	1317,02116470098	1577,24979691239	1072,65617742277	1061,71805878367	1110,31373766483
VIT_201s0010g02380	370,8404	-0,4631	0,1364	-3,39611230291862	0,000683503098206978	0,00809429050953027		gi|225425900|ref|XP_002266763.1| PREDICTED: F-box protein SKIP14	-	GO:0016023 cytoplasmic membrane-bounded vesicle GO:0003723 RNA binding GO:0003964 RNA-directed DNA polymerase activity GO:0006278 RNA-dependent DNA replication	Putative uncharacterized protein [Source:UniProtKB/TrEMBL;Acc:F6HG39]	GO:0008150 biological_process GO:0003674 molecular_function GO:0005515 protein binding	474,762953965533	468,392922672559	344,338263103524	330,488902393837	300,735450143507	306,323711023737
VIT_201s0010g02450	26,4274	-2,5363	0,4281	-5,92519402010672	3,11928881422444e-09	0,000000152854115370602		gi|225425886|ref|XP_002270661.1| PREDICTED: uncharacterized protein LOC100259604	-	GO:0010150 leaf senescence GO:0005777 peroxisome	Putative uncharacterized protein [Source:UniProtKB/TrEMBL;Acc:D7TAM5]	GO:0005777 peroxisome	51,9740496972794	43,6335612375578	39,97934889966	7,64136190505982	3,04799442713014	12,2880571757373
VIT_201s0010g02480	231,0928	0,5572	0,1852	3,00906101085434	0,00262056485264877	0,024326887551562		gi|526118204|ref|NP_001267959.1| uncharacterized protein LOC100242500	-	GO:0005737 cytoplasm	Ankyrin-like protein [Source:UniProtKB/TrEMBL;Acc:D5G0H2]	GO:0005515 protein binding	232,88372268204	187,000976732391	139,282892940751	320,937200012513	277,367492868843	229,084494490531
VIT_201s0010g02610	316,4949	0,3936	0,1266	3,1093105532281	0,00187524500086736	0,0185275509848152		gi|225425861|ref|XP_002266100.1| PREDICTED: uncharacterized protein LOC100244315	-	GO:0048440 carpel development GO:0043481 anthocyanin accumulation in tissues in response to UV light GO:0010048 vernalization response	Putative uncharacterized protein [Source:UniProtKB/TrEMBL;Acc:D7TAP1]	GO:0008150 biological_process GO:0003674 molecular_function GO:0005886 plasma membrane	233,883223637757	298,311081930242	288,883037210447	364,875030966607	350,519359119966	362,49768668425
VIT_201s0010g02670	328,9995	-0,5987	0,1338	-4,47461971271074	0,00000765474296707859	0,000166713067455417		gi|225425854|ref|XP_002268080.1| PREDICTED: 3-oxoacyl-	1.1.1.100	GO:0009941 chloroplast envelope GO:0005507 copper ion binding GO:0055114 oxidation-reduction process GO:0009570 chloroplast stroma GO:0051287 NAD binding GO:0042967 acyl-carrier-protein biosynthetic process GO:0004316 3-oxoacyl-[acyl-carrier-protein] reductase (NADPH) activity GO:0005835 fatty acid synthase complex GO:0006633 fatty acid biosynthetic process	Putative uncharacterized protein [Source:UniProtKB/TrEMBL;Acc:D7TAP7]	GO:0004316 3-oxoacyl-[acyl-carrier-protein] reductase (NADPH) activity GO:0051287 NAD binding GO:0006633 fatty acid biosynthetic process GO:0055114 oxidation-reduction process GO:0016491 oxidoreductase activity GO:0008152 metabolic process	368,81585265954	385,578204405358	434,614212231788	255,030453581372	301,751448285884	228,206776120836
VIT_201s0010g02930	79,9301	-1,0106	0,2311	-4,37218362283115	0,0000123009997781369	0,000254883291879185		gi|225425813|ref|XP_002264919.1| PREDICTED: probable calcium-binding protein CML31	-	GO:0005509 calcium ion binding	Putative uncharacterized protein [Source:UniProtKB/TrEMBL;Acc:F6HG68]	GO:0005509 calcium ion binding	133,933128066066	97,0624117325266	88,9862927121465	52,5343630972863	57,9118941154727	49,1522287029492
VIT_201s0010g02940	99,8654	-1,4009	0,2185	-6,41146124664211	1,44131399690071e-10	8,65448154547457e-09		gi|225425811|ref|XP_002264177.1| PREDICTED: probable calcium-binding protein CML31	-	GO:0005509 calcium ion binding	Putative uncharacterized protein [Source:UniProtKB/TrEMBL;Acc:F6HG69]	GO:0005509 calcium ion binding	170,914663427592	152,272223910661	110,910451786154	49,6688523828889	54,8638996883425	60,562567508991
VIT_201s0010g02950	21,7708	-1,4994	0,4173	-3,59324148488031	0,000326589654724087	0,00433748705764008		gi|225425809|ref|XP_002264877.1| PREDICTED: probable calcium-binding protein CML31-like	-	GO:0005509 calcium ion binding	Putative uncharacterized protein [Source:UniProtKB/TrEMBL;Acc:F6HG70]	GO:0005509 calcium ion binding	40,9795391843934	25,8239444059016	29,6620975707155	16,2378940482521	9,14398328139043	8,77718369695522
VIT_201s0010g02970	65,8965	-1,0154	0,2869	-3,5392444704636	0,000401274049421019	0,00516837338729354		gi|225425806|ref|XP_002264785.1| PREDICTED: probable calcium-binding protein CML31	-	GO:0005509 calcium ion binding	Putative uncharacterized protein [Source:UniProtKB/TrEMBL;Acc:F6HG72]	GO:0005509 calcium ion binding	71,9640688116177	77,4718332177047	116,069077450626	30,5654476202393	39,6239275526918	59,6848491392955
VIT_201s0010g02980	14,1798	-2,7096	0,5729	-4,7297549120693	0,00000224791043672634	0,0000546062915633821		gi|225425806|ref|XP_002264785.1| PREDICTED: probable calcium-binding protein CML31	-	GO:0005509 calcium ion binding	Putative uncharacterized protein [Source:UniProtKB/TrEMBL;Acc:F6HG73]	GO:0005509 calcium ion binding	31,9840305829412	24,9334635643188	16,7655334095349	3,82068095252991	4,06399256950686	3,51087347878209
VIT_201s0010g03020	37,1768	-2,2093	0,3545	-6,23282452703695	4,5809921557197e-10	2,55293004024471e-08		gi|225425794|ref|XP_002264459.1| PREDICTED: probable calcium-binding protein CML31	-	GO:0005509 calcium ion binding	Putative uncharacterized protein [Source:UniProtKB/TrEMBL;Acc:F6HG76]	GO:0005509 calcium ion binding	66,9665640330331	72,1289481682078	43,8483181480142	16,2378940482521	14,223973993274	9,65490206665074
VIT_201s0010g03040	24,671	-2,0406	0,4275	-4,77368486834191	0,00000180885350346934	0,0000449655667560681		gi|225425790|ref|XP_002264326.1| PREDICTED: probable calcium-binding protein CML31	-	GO:0005509 calcium ion binding	Putative uncharacterized protein [Source:UniProtKB/TrEMBL;Acc:F6HG77]	GO:0005509 calcium ion binding	36,9815353615257	56,1002930197172	25,7931283223613	8,5965321431923	9,14398328139043	11,4103388060418
VIT_201s0010g03350	190,1476	0,6843	0,1505	4,54654867792658	0,00000545327619093689	0,000123171813091453		gi|225425472|ref|XP_002279434.1| PREDICTED: putative ribosome biogenesis GTPase RsgA-like isoform 3	-	GO:0006184 NOT_FOUND GO:0003924 GTPase activity GO:0005525 GTP binding GO:0009793 embryo development ending in seed dormancy	Putative uncharacterized protein [Source:UniProtKB/TrEMBL;Acc:F6HG92]	GO:0006184 obsolete GTP catabolic process GO:0005525 GTP binding GO:0003924 GTPase activity	161,91915482614	125,557798663177	150,889800685814	230,196027389927	245,871550455165	226,451339381445
VIT_201s0010g03490	56,3136	-0,9361	0,2884	-3,24610201257196	0,00116996907386181	0,0126067083268529		gi|297738442|emb|CBI27643.3| unnamed protein product	2.1.1.104	GO:0005829 cytosol GO:0032259 methylation GO:0009805 coumarin biosynthetic process GO:0046872 metal ion binding GO:0010584 pollen exine formation GO:0009809 lignin biosynthetic process GO:0009811 stilbene biosynthetic process GO:0009718 anthocyanin-containing compound biosynthetic process GO:0048316 seed development GO:0042409 caffeoyl-CoA O-methyltransferase activity GO:0080078 tricaffeoyl sperm…	Putative uncharacterized protein [Source:UniProtKB/TrEMBL;Acc:F6HGA0]	GO:0008171 O-methyltransferase activity	57,9710554315809	88,1576033166985	76,0897285509659	29,6102773821068	32,5119405560548	53,5408205514268
VIT_201s0010g03600	2656,346	-0,3329	0,0921	-3,61395739783607	0,000301558633235932	0,00406199002572855		gi|225425424|ref|XP_002278036.1| PREDICTED: REF/SRPP-like protein At1g67360-like	-	GO:0005840 ribosome GO:0003746 translation elongation factor activity GO:0006448 regulation of translational elongation GO:0005773 vacuole GO:0009062 fatty acid catabolic process	Putative uncharacterized protein [Source:UniProtKB/TrEMBL;Acc:F6HGA5]	GO:0008150 biological_process GO:0005773 vacuole	2781,61115976017	2856,66253979766	3247,35485578529	2350,67395604403	2526,78738009089	2174,9861201055
VIT_201s0010g03640	934,7183	-0,4914	0,1286	-3,8214233727689	0,000132683642594157	0,0020122713132908		gi|359473751|ref|XP_003631355.1| PREDICTED: uncharacterized protein LOC100852520	-	GO:0031072 heat shock protein binding GO:0009507 chloroplast GO:0051082 unfolded protein binding	Putative uncharacterized protein [Source:UniProtKB/TrEMBL;Acc:F6HGA7]	GO:0031072 heat shock protein binding GO:0051082 unfolded protein binding	1343,32928448353	970,624117325266	962,083686424077	803,298170269414	799,590538050474	729,383965216979
VIT_201s0010g03690	142,1229	0,6456	0,1667	3,87281566540935	0,000107585197875732	0,00166786398124987	ECT9	gi|225425406|ref|XP_002271343.1| PREDICTED: uncharacterized protein LOC100248968	-	GO:0005829 cytosol GO:0016571 histone methylation	Putative uncharacterized protein [Source:UniProtKB/TrEMBL;Acc:D7TAY9]	GO:0016571 histone methylation GO:0008150 biological_process GO:0003674 molecular_function	115,942110863162	117,543471088931	98,013887624973	191,034047626496	162,559702780274	167,644208611845
VIT_201s0010g03730	1024,8056	0,4358	0,0895	4,86719601276615	0,00000113192749415009	0,000029469861920216		gi|225425400|ref|XP_002271194.1| PREDICTED: F-box only protein 6-like	-	GO:0010928 regulation of auxin mediated signaling pathway GO:0010305 leaf vascular tissue pattern formation GO:0060776 simple leaf morphogenesis	Putative uncharacterized protein [Source:UniProtKB/TrEMBL;Acc:F6HGB2]	GO:0060776 simple leaf morphogenesis GO:0010928 regulation of auxin mediated signaling pathway GO:0010305 leaf vascular tissue pattern formation GO:0003674 molecular_function GO:0005515 protein binding	930,535389772445	800,542276582949	883,414645040875	1205,42484052319	1201,92580243165	1126,99038668905
VIT_201s0010g03750	3758,7492	-0,3376	0,118	-2,86052894435428	0,00422934944192027	0,0354065272621828		gi|297738467|emb|CBI27668.3| unnamed protein product	-	GO:0006979 response to oxidative stress	Putative uncharacterized protein [Source:UniProtKB/TrEMBL;Acc:F6HGB4]	GO:0005783 endoplasmic reticulum	5081,46285886478	3758,71963232105	3749,03120165522	3282,92010846133	3205,47413919853	3474,88702562457
VIT_201s0010g03780	448,271	0,4955	0,1187	4,17352091363953	0,0000299928114989306	0,000570834167959		gi|225425392|ref|XP_002276961.1| PREDICTED: histidine kinase 3	2.7.13.3 | 3.1.3.16	GO:0005886 plasma membrane GO:0005524 ATP binding GO:0009414 response to water deprivation GO:0009873 ethylene-activated signaling pathway GO:0000303 response to superoxide GO:0010150 leaf senescence GO:0045449 NOT_FOUND GO:0005739 mitochondrion GO:0009863 salicylic acid mediated signaling pathway GO:0035556 intracellular signal transduction GO:0042742 defense response to bacterium GO:0006355 reg…	Putative uncharacterized protein [Source:UniProtKB/TrEMBL;Acc:D7TAZ7]	GO:0023014 signal transduction by phosphorylation GO:0000155 phosphorelay sensor kinase activity GO:0004871 signal transducer activity GO:0007165 signal transduction GO:0000160 phosphorelay signal transduction system GO:0000156 phosphorelay response regulator activity GO:0035556 intracellular signal transduction GO:0016020 membrane GO:0006355 regulation of transcription, DNA-templated GO:0016772 …	359,820344058088	413,183110494425	341,758950271287	510,060907162743	484,631113913693	580,17184236874
VIT_201s0010g03880	585,3501	-0,4619	0,1155	-3,99962240186005	0,0000634436281171581	0,00106532923094257		gi|359473765|ref|XP_002270801.2| PREDICTED: uncharacterized protein LOC100243721	-	GO:0005739 mitochondrion	Putative uncharacterized protein [Source:UniProtKB/TrEMBL;Acc:F6HGC2]	GO:0008150 biological_process GO:0003674 molecular_function	694,653164223254	634,022359206963	708,021372448818	454,66103335106	451,103175215261	569,639221932394
VIT_201s0010g03930	1090,7043	-0,5833	0,114	-5,11679665787644	0,000000310768338448492	0,00000944658195287367		gi|225425364|ref|XP_002275576.1| PREDICTED: probable WRKY transcription factor 57	-	GO:0003700 sequence-specific DNA binding transcription factor activity GO:0005667 transcription factor complex GO:0045449 NOT_FOUND GO:0006355 regulation of transcription, DNA-templated GO:0043565 sequence-specific DNA binding	Putative uncharacterized protein [Source:UniProtKB/TrEMBL;Acc:D7TB08]	GO:0043565 sequence-specific DNA binding GO:0006355 regulation of transcription, DNA-templated GO:0003700 sequence-specific DNA binding transcription factor activity	1384,30882366792	1272,49712262184	1269,02191346018	801,387829793149	781,302571487693	1035,70767624072
VIT_201s0011g00050	481,5515	-0,5064	0,1024	-4,94621705593451	0,000000756695816566056	0,0000207792814169098		gi|297738123|emb|CBI27324.3| unnamed protein product	-	GO:0006950 response to stress GO:0031072 heat shock protein binding GO:0005774 vacuolar membrane GO:0005739 mitochondrion	Putative uncharacterized protein [Source:UniProtKB/TrEMBL;Acc:F6HF05]	GO:0005774 vacuolar membrane GO:0031072 heat shock protein binding GO:0008150 biological_process	530,73500748568	562,783891880338	603,559202743255	396,395648824978	385,063295960775	410,772197017504
VIT_201s0011g00070	797,0025	0,2552	0,0914	2,79172948079569	0,00524271670129209	0,0419540346819024		gi|297738122|emb|CBI27323.3| unnamed protein product	-	GO:0005829 cytosol GO:0009536 plastid GO:0009165 nucleotide biosynthetic process GO:0032040 small-subunit processome	Putative uncharacterized protein [Source:UniProtKB/TrEMBL;Acc:F6HF03]	GO:0032040 small-subunit processome GO:0009165 nucleotide biosynthetic process GO:0008150 biological_process GO:0003674 molecular_function GO:0005829 cytosol	730,635198629063	752,456311137477	695,124808287638	920,784109559709	873,758402443974	809,256336859271
VIT_201s0011g00380	473,1092	-0,5144	0,1473	-3,49180228286052	0,000479773246206709	0,00599382649638316		gi|225423454|ref|XP_002265339.1| PREDICTED: probable esterase At1g33990	-	GO:0009536 plastid GO:0042432 indole biosynthetic process GO:0050529 polyneuridine-aldehyde esterase activity	Putative uncharacterized protein [Source:UniProtKB/TrEMBL;Acc:F6HFV0]		442,778923382592	564,564853563503	664,173054300804	346,726796442089	385,063295960775	435,348311368979
VIT_201s0011g00530	383,8452	-0,6964	0,1414	-4,9265560570521	0,000000836916096303713	0,0000225464931915754		gi|359472811|ref|XP_003631196.1| PREDICTED: ureide permease 2-like	-	GO:0005886 plasma membrane GO:0005739 mitochondrion GO:0009507 chloroplast GO:0006635 fatty acid beta-oxidation GO:0016558 protein import into peroxisome matrix GO:0006812 cation transport GO:0048573 photoperiodism, flowering GO:0015931 nucleobase-containing compound transport GO:0015857 uracil transport GO:0015505 uracil:cation symporter activity GO:0042906 xanthine transport GO:0005274 allantoi…	Putative uncharacterized protein [Source:UniProtKB/TrEMBL;Acc:F6HFU3]		512,743990282776	384,687723563775	528,759130608407	284,640730963478	269,239507729829	323,000360047952
VIT_201s0011g00560	4038,9968	-0,3958	0,0984	-4,02363093005271	0,0000573077006851547	0,000981192991750947	ATPCAP1	gi|225424944|ref|XP_002263090.1| PREDICTED: salt stress root protein RS1 isoform 3	-	GO:0005507 copper ion binding GO:0046686 response to cadmium ion GO:0009507 chloroplast GO:0046658 anchored component of plasma membrane GO:0009506 plasmodesma GO:0042742 defense response to bacterium GO:0009409 response to cold GO:0009651 response to salt stress GO:0007030 Golgi organization GO:0005509 calcium ion binding GO:0005773 vacuole GO:0045298 tubulin complex GO:0008017 microtubule bindi…	Putative uncharacterized protein [Source:UniProtKB/TrEMBL;Acc:A5B3K2]	GO:0080025 phosphatidylinositol-3,5-bisphosphate binding GO:0075733 intracellular transport of virus GO:0051716 cellular response to stimulus GO:0051592 response to calcium ion GO:0051511 negative regulation of unidimensional cell growth GO:0043325 phosphatidylinositol-3,4-bisphosphate binding GO:0031117 positive regulation of microtubule depolymerization GO:0031115 negative regulation of microtu…	4857,57464478419	3935,92531979603	4978,07376621573	3492,10239061234	3446,26569894181	3524,03925432752
VIT_201s0011g00570	3590,893	0,2812	0,069	4,07652613671292	0,0000457135192764101	0,000817998577356371		gi|359472536|ref|XP_003631162.1| PREDICTED: glucan endo-1,3-beta-glucosidase-like protein 3-like isoform 2	-	GO:0009069 serine family amino acid metabolic process GO:0016787 hydrolase activity GO:0046658 anchored component of plasma membrane GO:0009506 plasmodesma GO:0009505 plant-type cell wall GO:0009664 plant-type cell wall organization GO:0010162 seed dormancy process GO:0052543 callose deposition in cell wall GO:0001872 (1->3)-beta-D-glucan binding GO:0000096 sulfur amino acid metabolic process GO:…	Putative uncharacterized protein [Source:UniProtKB/TrEMBL;Acc:A5AZD0]		3353,32570643024	3248,4741100941	3122,25818342184	3951,53927515406	3973,56873483533	3896,19184307842
VIT_201s0011g00640	898,6104	-0,4353	0,1465	-2,97100231992394	0,00296829538500951	0,0268105620765716		gi|225423495|ref|XP_002269214.1| PREDICTED: probable leucine-rich repeat receptor-like protein kinase At1g35710	2.7.11.1	GO:0055114 oxidation-reduction process GO:0005886 plasma membrane GO:0007165 signal transduction GO:0016023 cytoplasmic membrane-bounded vesicle GO:0016310 phosphorylation GO:0006952 defense response GO:0043531 ADP binding GO:0005802 trans-Golgi network GO:0005794 Golgi apparatus GO:0005768 endosome GO:0010103 stomatal complex morphogenesis GO:0016301 kinase activity GO:0032440 2-alkenal reductas…	Putative uncharacterized protein [Source:UniProtKB/TrEMBL;Acc:D7T9V3]	GO:0002237 response to molecule of bacterial origin GO:0010103 stomatal complex morphogenesis GO:0007165 signal transduction GO:0048443 stamen development GO:0005515 protein binding	856,572319049393	918,08574767188	1327,05645218549	741,212104790803	835,150473033659	713,585034562459
VIT_201s0011g00690	5241,219	-0,8509	0,2709	-3,14077610352208	0,00168500795434752	0,0170026276008806	UGD1	gi|225423507|ref|XP_002269692.1| PREDICTED: UDP-glucose 6-dehydrogenase-like isoform 1	1.1.1.22	GO:0005982 starch metabolic process GO:0005985 sucrose metabolic process GO:0055114 oxidation-reduction process GO:0051287 NAD binding GO:0009117 nucleotide metabolic process GO:0003979 UDP-glucose 6-dehydrogenase activity	UDP-glucose 6-dehydrogenase [Source:UniProtKB/TrEMBL;Acc:F6HF82]	GO:0003979 UDP-glucose 6-dehydrogenase activity GO:0051287 NAD binding GO:0016616 oxidoreductase activity, acting on the CH-OH group of donors, NAD or NADP as acceptor GO:0050662 coenzyme binding GO:0000166 nucleotide binding GO:0055114 oxidation-reduction process GO:0016491 oxidoreductase activity	5936,03617600274	5098,89329890319	9196,53990333793	3592,39526561625	3653,52931998666	3969,92018613284
VIT_201s0011g00700	249,8823	0,4765	0,1403	3,39718456505199	0,000680830303319568	0,00806824125261194		gi|147819419|emb|CAN60165.1| hypothetical protein VITISV_040087	-	GO:0003677 DNA binding GO:0009536 plastid GO:0000785 chromatin GO:0003682 chromatin binding GO:0000956 nuclear-transcribed mRNA catabolic process	Putative uncharacterized protein [Source:UniProtKB/TrEMBL;Acc:F6HF81]		212,893703567702	231,525018811531	180,551898256529	320,937200012513	280,415487295973	272,970412975307
VIT_201s0011g00830	5376,9439	-0,7838	0,2671	-2,93474831586469	0,00333818333655909	0,0293736018773695		gi|225423539|ref|XP_002271911.1| PREDICTED: uncharacterized protein LOC100262861	-	GO:0009941 chloroplast envelope GO:0005886 plasma membrane GO:0046686 response to cadmium ion GO:0009570 chloroplast stroma GO:0006096 glycolytic process GO:0009611 response to wounding GO:0009805 coumarin biosynthetic process GO:0009651 response to salt stress GO:0006833 water transport GO:0006972 hyperosmotic response GO:0007030 Golgi organization GO:0009266 response to temperature stimulus GO:…	Putative uncharacterized protein [Source:UniProtKB/TrEMBL;Acc:F6HF70]		5409,29917233993	5737,36806231806	9262,31238055995	3733,76046085986	3876,03291316716	4242,89059910815
VIT_201s0011g00910	143,2416	0,7024	0,1695	4,14437300411051	0,0000340744725898202	0,000633666282523668		gi|297738047|emb|CBI27248.3| unnamed protein product	-	GO:0005739 mitochondrion	Putative uncharacterized protein [Source:UniProtKB/TrEMBL;Acc:F6HEZ1]		108,945604173143	111,310105197852	107,041482537799	178,616834530773	153,415719498884	200,119788290579
VIT_201s0011g01030	56,807	0,7978	0,2613	3,05348847406481	0,00226197410907933	0,0215494103252121		gi|297738038|emb|CBI27239.3| unnamed protein product	-	GO:0016021 integral component of membrane GO:0005886 plasma membrane GO:0005524 ATP binding GO:0005774 vacuolar membrane GO:0009414 response to water deprivation GO:0005634 nucleus GO:0009737 response to abscisic acid GO:0006200 NOT_FOUND GO:0046872 metal ion binding GO:0010119 regulation of stomatal movement GO:0015992 proton transport GO:0006119 oxidative phosphorylation GO:0006754 ATP biosynth…	Putative uncharacterized protein [Source:UniProtKB/TrEMBL;Acc:F6HEY3]	GO:0019829 cation-transporting ATPase activity GO:0006812 cation transport GO:0043531 ADP binding GO:0000166 nucleotide binding GO:0046872 metal ion binding GO:0016787 hydrolase activity GO:0016020 membrane GO:0016021 integral component of membrane GO:0005524 ATP binding	46,9765449186949	40,0716378712266	37,4000360674239	65,906746431141	60,9598885426028	89,5272737089432
VIT_201s0011g01290	989,3787	-0,4369	0,1019	-4,28823297810947	0,0000180100135947953	0,000360052475770275	ATAAH	gi|359473090|ref|XP_002275843.2| PREDICTED: allantoate deiminase, chloroplastic-like	-	GO:0016023 cytoplasmic membrane-bounded vesicle GO:0006508 proteolysis GO:0005783 endoplasmic reticulum GO:0009507 chloroplast GO:0006144 purine nucleobase metabolic process GO:0008237 metallopeptidase activity GO:0015996 chlorophyll catabolic process GO:0010136 ureide catabolic process GO:0047652 allantoate deiminase activity	Putative uncharacterized protein [Source:UniProtKB/TrEMBL;Acc:F6HFT4]	GO:0047652 allantoate deiminase activity GO:0010136 ureide catabolic process GO:0016813 hydrolase activity, acting on carbon-nitrogen (but not peptide) bonds, in linear amidines GO:0008237 metallopeptidase activity GO:0015996 chlorophyll catabolic process GO:0006508 proteolysis GO:0005783 endoplasmic reticulum GO:0016787 hydrolase activity GO:0008152 metabolic process	1252,37469751329	1104,19624356269	1057,51826121681	821,446404793931	778,254577060563	922,482006549993
VIT_201s0011g01360	505,481	-0,4959	0,1076	-4,60689803465279	0,00000408720294090455	0,0000948286690493134	RAN1	gi|359472765|ref|XP_002276004.2| PREDICTED: copper-transporting ATPase RAN1-like	3.6.3.4	GO:0016021 integral component of membrane GO:0005507 copper ion binding GO:0005524 ATP binding GO:0009873 ethylene-activated signaling pathway GO:0000303 response to superoxide GO:0005802 trans-Golgi network GO:0005794 Golgi apparatus GO:0005768 endosome GO:0009863 salicylic acid mediated signaling pathway GO:0008219 cell death GO:0010119 regulation of stomatal movement GO:0006487 protein N-linke…	Putative uncharacterized protein [Source:UniProtKB/TrEMBL;Acc:A5B663]	GO:0043682 copper-transporting ATPase activity GO:0046034 ATP metabolic process GO:0000303 response to superoxide GO:0010119 regulation of stomatal movement GO:0006825 copper ion transport GO:0009755 hormone-mediated signaling pathway GO:0009873 ethylene-activated signaling pathway GO:0015662 ATPase activity, coupled to transmembrane movement of ions, phosphorylative mechanism GO:0006754 ATP bios…	577,711552404375	597,512644702067	598,400577078783	415,499053587628	466,343147350912	377,418898969074
VIT_201s0011g01480	370,7325	0,5389	0,1372	3,92731469737343	0,0000858995554124014	0,00137802927417468	CHR4	gi|359472760|ref|XP_003631193.1| PREDICTED: uncharacterized protein LOC100247555	3.6.4.12	GO:0006468 protein phosphorylation GO:0005524 ATP binding GO:0009069 serine family amino acid metabolic process GO:0016023 cytoplasmic membrane-bounded vesicle GO:0008270 zinc ion binding GO:0003677 DNA binding GO:0005634 nucleus GO:0000785 chromatin GO:0003682 chromatin binding GO:0009506 plasmodesma GO:0006355 regulation of transcription, DNA-templated GO:0006333 chromatin assembly or disassemb…	Putative uncharacterized protein [Source:UniProtKB/TrEMBL;Acc:F6HF66]	GO:0006333 chromatin assembly or disassembly GO:0004386 helicase activity GO:0046872 metal ion binding GO:0008270 zinc ion binding GO:0003676 nucleic acid binding GO:0009506 plasmodesma GO:0005634 nucleus GO:0003682 chromatin binding GO:0003677 DNA binding GO:0005524 ATP binding GO:0005515 protein binding	286,856774290754	352,630413266794	265,669221720322	433,647288112145	393,191281099788	492,400005399188
VIT_201s0011g01490	3430,8068	0,2511	0,0797	3,14896259986314	0,00163851163567683	0,0166503554924671		gi|297737995|emb|CBI27196.3| unnamed protein product	2.7.11.1	GO:0005829 cytosol GO:0006468 protein phosphorylation GO:0005524 ATP binding GO:0009069 serine family amino acid metabolic process GO:0005634 nucleus GO:0006486 protein glycosylation GO:0004674 protein serine/threonine kinase activity GO:0004715 non-membrane spanning protein tyrosine kinase activity GO:0004712 protein serine/threonine/tyrosine kinase activity	Putative uncharacterized protein [Source:UniProtKB/TrEMBL;Acc:D7T9M5]	GO:0004712 protein serine/threonine/tyrosine kinase activity GO:0006486 protein glycosylation GO:0016772 transferase activity, transferring phosphorus-containing groups GO:0006468 protein phosphorylation GO:0005524 ATP binding GO:0004674 protein serine/threonine kinase activity GO:0004672 protein kinase activity GO:0005515 protein binding	3009,49737766362	3323,27450078706	3065,51330111264	3664,98820371432	3569,2014741694	3952,36581873893
VIT_201s0011g01510	657,6697	0,2988	0,0878	3,40332121608117	0,000665719653260363	0,00794517884929181		gi|359472756|ref|XP_002276261.2| PREDICTED: potassium transporter 11-like	-	GO:0005886 plasma membrane GO:0005737 cytoplasm GO:0009555 pollen development GO:0015079 potassium ion transmembrane transporter activity GO:0071805 potassium ion transmembrane transport	Putative uncharacterized protein [Source:UniProtKB/TrEMBL;Acc:A5B0U6]	GO:0071805 potassium ion transmembrane transport GO:0015079 potassium ion transmembrane transporter activity GO:0016020 membrane	580,710055271526	600,184087226816	588,083325749838	731,660402409478	733,550658795987	711,829597823068
VIT_201s0011g01520	1271,5958	0,2461	0,0878	2,80384700421133	0,00504968608810427	0,040850235702297		gi|225423652|ref|XP_002275982.1| PREDICTED: peroxisomal 2,4-dienoyl-CoA reductase	-	GO:0055114 oxidation-reduction process GO:0005886 plasma membrane GO:0005777 peroxisome GO:0008670 2,4-dienoyl-CoA reductase (NADPH) activity	Putative uncharacterized protein [Source:UniProtKB/TrEMBL;Acc:A5AHN8]	GO:0055114 oxidation-reduction process GO:0016491 oxidoreductase activity GO:0008152 metabolic process	1138,43158856156	1148,72028564183	1203,24943623816	1347,74520600493	1504,69324885991	1286,73512997363
VIT_201s0011g01810	206,0911	-1,1396	0,1469	-7,75964510474722	8,51673722330888e-15	8,5432894040639e-13		gi|225423702|ref|XP_002276716.1| PREDICTED: uncharacterized protein LOC100244000	-	GO:0005618 cell wall GO:0005199 structural constituent of cell wall GO:0042546 cell wall biogenesis	Putative uncharacterized protein [Source:UniProtKB/TrEMBL;Acc:F6HFS8]		292,853780025055	308,996852029236	247,614031894669	129,903152386017	129,031764081843	128,146881975546
VIT_201s0011g02020	58,861	-0,8737	0,2431	-3,59371135260931	0,000326000976999315	0,00433304338329642		gi|225423730|ref|XP_002278252.1| PREDICTED: glycine cleavage system H protein, mitochondrial	-	GO:0005524 ATP binding GO:0005739 mitochondrion GO:0006563 L-serine metabolic process GO:0009744 response to sucrose GO:0009749 response to glucose GO:0009750 response to fructose GO:0006566 threonine metabolic process GO:0019464 glycine decarboxylation via glycine cleavage system GO:0005960 glycine cleavage complex GO:0004375 glycine dehydrogenase (decarboxylating) activity	Putative uncharacterized protein [Source:UniProtKB/TrEMBL;Acc:F6HFR4]	GO:0005960 glycine cleavage complex GO:0006546 glycine catabolic process	72,9635697673346	73,0194290097906	82,5380106315562	45,8481714303589	43,6879201221987	35,1087347878209
VIT_201s0011g02040	1947,8906	0,2517	0,09	2,79516741594444	0,00518728447073065	0,0417455224536903		gi|225423737|ref|XP_002278479.1| PREDICTED: probable splicing factor 3A subunit 1-like	-	GO:0003723 RNA binding GO:0006396 RNA processing	Putative uncharacterized protein [Source:UniProtKB/TrEMBL;Acc:F6HFR3]	GO:0006396 RNA processing GO:0003723 RNA binding GO:0005515 protein binding	1778,11220022039	1929,67198370995	1624,96708430876	2078,45043817627	2017,77231076015	2258,36936522658
VIT_201s0011g02120	360,4016	0,6061	0,1543	3,928680239238	0,0000854133216060984	0,00137151918394425		gi|297737941|emb|CBI27142.3| unnamed protein product	-	GO:0055114 oxidation-reduction process GO:0016023 cytoplasmic membrane-bounded vesicle GO:0003700 sequence-specific DNA binding transcription factor activity GO:0005634 nucleus GO:0005667 transcription factor complex GO:0045449 NOT_FOUND GO:0005739 mitochondrion GO:0009506 plasmodesma GO:0009910 negative regulation of flower development GO:0006355 regulation of transcription, DNA-templated GO:000…	Putative uncharacterized protein [Source:UniProtKB/TrEMBL;Acc:F6HF48]		255,872244663529	347,287528217297	252,772657559141	455,616203589192	363,727334970864	487,133695181015
VIT_201s0011g02260	27,4297	-2,7378	0,5345	-5,12255636008328	0,000000301420958841441	0,00000919269331904449		gi|225423775|ref|XP_002279707.1| PREDICTED: probable metal-nicotianamine transporter YSL7	-	GO:0016021 integral component of membrane GO:0005886 plasma membrane GO:0006857 oligopeptide transport GO:0006865 amino acid transport GO:0055085 transmembrane transport GO:0015198 oligopeptide transporter activity	Putative uncharacterized protein [Source:UniProtKB/TrEMBL;Acc:F6HF40]	GO:0055085 transmembrane transport	83,9580802802206	34,7287528217297	24,5034719062433	2,86551071439743	7,111986996637	11,4103388060418
VIT_201s0011g02480	815,7929	-0,6283	0,1257	-5,00032814216436	0,000000572328233049133	0,0000163209253481386		gi|225423806|ref|XP_002280418.1| PREDICTED: putative phospholipid-transporting ATPase 9-like isoform 1	3.6.3.1	GO:0016021 integral component of membrane GO:0009941 chloroplast envelope GO:0005886 plasma membrane GO:0005524 ATP binding GO:0005739 mitochondrion GO:0008152 metabolic process GO:0000287 magnesium ion binding GO:0005516 calmodulin binding GO:0006812 cation transport GO:0019829 cation-transporting ATPase activity GO:0004012 phospholipid-translocating ATPase activity GO:0015917 aminophospholipid …	Putative uncharacterized protein [Source:UniProtKB/TrEMBL;Acc:F6HFR1]	GO:0015914 phospholipid transport GO:0004012 phospholipid-translocating ATPase activity GO:0019829 cation-transporting ATPase activity GO:0000287 magnesium ion binding GO:0006812 cation transport GO:0000166 nucleotide binding GO:0046872 metal ion binding GO:0016787 hydrolase activity GO:0016020 membrane GO:0016021 integral component of membrane GO:0005524 ATP binding	1126,43757709296	1055,21979727563	787,980070248138	669,574336930867	634,998838985446	620,546887374734
VIT_201s0011g02900	47,7274	-1,0567	0,282	-3,74795860522288	0,000178279667587449	0,0025742617877805		gi|147860153|emb|CAN78729.1| hypothetical protein VITISV_020013	-	GO:0048046 apoplast GO:0007165 signal transduction GO:0030154 cell differentiation GO:0007275 multicellular organismal development GO:0005102 receptor binding	Putative uncharacterized protein [Source:UniProtKB/TrEMBL;Acc:F6HF20]		57,9710554315809	74,8003906929563	60,6138515575491	23,879255953312	30,4799442713014	38,619608266603
VIT_201s0011g03110	882,6242	-1,1493	0,1207	-9,51832100721458	1,75999540624405e-21	3,84784636701023e-19		gi|359472983|ref|XP_002281762.2| PREDICTED: uncharacterized protein LOC100257723 isoform 1	-	GO:0003677 DNA binding GO:0003700 sequence-specific DNA binding transcription factor activity GO:0005634 nucleus GO:0005667 transcription factor complex GO:0045449 NOT_FOUND GO:0000785 chromatin GO:0003682 chromatin binding GO:0006355 regulation of transcription, DNA-templated GO:0009737 response to abscisic acid GO:0016036 cellular response to phosphate starvation GO:0080022 primary root develop…	Putative uncharacterized protein [Source:UniProtKB/TrEMBL;Acc:D7T987]	GO:0003682 chromatin binding GO:0003677 DNA binding	1279,36122331765	1331,2688581663	1036,88375855892	569,281461926957	601,470900287015	477,478793114364
VIT_201s0011g03160	539,7133	0,4998	0,1162	4,30085146330002	0,0000170143083236206	0,000341469620666527		gi|225423909|ref|XP_002278845.1| PREDICTED: uncharacterized protein LOC100259509	-	GO:0055114 oxidation-reduction process GO:0050832 defense response to fungus GO:0003677 DNA binding GO:0045893 positive regulation of transcription, DNA-templated GO:0005667 transcription factor complex GO:0009867 jasmonic acid mediated signaling pathway GO:0005515 protein binding GO:0003713 transcription coactivator activity GO:0045941 NOT_FOUND GO:0050660 flavin adenine dinucleotide binding GO:…	Putative uncharacterized protein [Source:UniProtKB/TrEMBL;Acc:F6HFQ0]	GO:0031349 positive regulation of defense response GO:0009585 red, far-red light phototransduction GO:0009911 positive regulation of flower development GO:0010114 response to red light GO:0003713 transcription coactivator activity GO:0010218 response to far red light GO:0003677 DNA binding GO:0050832 defense response to fungus GO:0045893 positive regulation of transcription, DNA-templated GO:0009…	431,784412869706	496,888309603209	411,400396741663	634,233038119965	567,942961588583	696,030667168549
VIT_201s0011g03330	3084,3282	-1,129	0,1227	-9,20085806796163	3,55102639995696e-20	6,58213621722457e-18		gi|147784274|emb|CAN68344.1| hypothetical protein VITISV_004018	-	GO:0005737 cytoplasm GO:0009863 salicylic acid mediated signaling pathway GO:0009697 salicylic acid biosynthetic process GO:0031348 negative regulation of defense response GO:0006979 response to oxidative stress GO:0045087 innate immune response	Putative uncharacterized protein [Source:UniProtKB/TrEMBL;Acc:F6HFP2]	GO:0045087 innate immune response GO:0031348 negative regulation of defense response GO:0009697 salicylic acid biosynthetic process GO:0009863 salicylic acid mediated signaling pathway GO:0006979 response to oxidative stress	3475,2648230277	4126,48821989475	5099,30146933083	1886,46122031164	2001,51634048213	1916,93691941502
VIT_201s0011g03350	608,6109	-0,4395	0,102	-4,31048559315024	0,0000162896441913378	0,000328353785336742		gi|359472695|ref|XP_002279073.2| PREDICTED: uncharacterized protein LOC100247382	-	GO:0006468 protein phosphorylation GO:0005524 ATP binding GO:0009069 serine family amino acid metabolic process GO:0005634 nucleus GO:0009536 plastid GO:0006486 protein glycosylation GO:0004674 protein serine/threonine kinase activity GO:0000956 nuclear-transcribed mRNA catabolic process GO:0004712 protein serine/threonine/tyrosine kinase activity	Putative uncharacterized protein [Source:UniProtKB/TrEMBL;Acc:F6HFP0]	GO:0016772 transferase activity, transferring phosphorus-containing groups GO:0006468 protein phosphorylation GO:0005524 ATP binding GO:0004674 protein serine/threonine kinase activity GO:0004672 protein kinase activity	715,642684293309	756,018234503808	628,062674649498	533,940163116055	501,903082334097	516,098401380967
VIT_201s0011g03360	47,9893	-0,9901	0,3201	-3,09277302681987	0,00198295733984477	0,0194118091368386		gi|225423943|ref|XP_002282260.1| PREDICTED: uncharacterized protein LOC100266408	-	GO:0046872 metal ion binding GO:0030001 metal ion transport	Putative uncharacterized protein [Source:UniProtKB/TrEMBL;Acc:A5B417]	GO:0005575 cellular_component GO:0008150 biological_process GO:0003674 molecular_function	42,9785410958272	73,0194290097906	76,0897285509659	29,6102773821068	22,3519591322877	43,8859184847761
VIT_201s0011g03370	549,9579	-0,8567	0,1376	-6,22611178750774	4,7815295913709e-10	2,65600730037941e-08		gi|359472972|ref|XP_002279093.2| PREDICTED: uncharacterized protein LOC100242253	-	GO:0003677 DNA binding GO:0009536 plastid GO:0003723 RNA binding GO:0009506 plasmodesma GO:0006333 chromatin assembly or disassembly GO:0046872 metal ion binding GO:0006487 protein N-linked glycosylation GO:0000956 nuclear-transcribed mRNA catabolic process GO:0030001 metal ion transport	Putative uncharacterized protein [Source:UniProtKB/TrEMBL;Acc:F6HFN9]	GO:0006333 chromatin assembly or disassembly GO:0008150 biological_process GO:0003723 RNA binding GO:0009506 plasmodesma GO:0003677 DNA binding GO:0003682 chromatin binding	806,597271263548	756,018234503808	561,000541011359	421,230075016423	400,303268096425	354,598221356991
VIT_201s0011g03390	193,0029	-0,7079	0,1776	-3,98560578285603	0,0000673081821214855	0,0011165542982216		gi|297737830|emb|CBI27031.3| unnamed protein product	-	GO:0050832 defense response to fungus GO:0005737 cytoplasm GO:0009738 abscisic acid-activated signaling pathway GO:0005634 nucleus GO:0009867 jasmonic acid mediated signaling pathway GO:0010363 regulation of plant-type hypersensitive response GO:0006612 protein targeting to membrane GO:0009863 salicylic acid mediated signaling pathway GO:0030968 endoplasmic reticulum unfolded protein response GO:…	Putative uncharacterized protein [Source:UniProtKB/TrEMBL;Acc:F6HEX7]	GO:0006984 ER-nucleus signaling pathway GO:0052542 defense response by callose deposition GO:0034976 response to endoplasmic reticulum stress GO:0051861 glycolipid binding GO:0046836 glycolipid transport GO:0017089 glycolipid transporter activity GO:0045087 innate immune response GO:0002679 respiratory burst involved in defense response GO:0010286 heat acclimation GO:0010200 response to chitin GO…	269,865258043566	183,439053366059	265,669221720322	159,513429768124	151,38372321413	128,146881975546
VIT_201s0011g03420	4198,6547	-0,4276	0,0716	-5,97211851716787	2,34192292543003e-09	0,000000116774303062451		gi|225423955|ref|XP_002282387.1| PREDICTED: uncharacterized protein LOC100268142	-	GO:0005634 nucleus	Putative uncharacterized protein [Source:UniProtKB/TrEMBL;Acc:A5C7N0]		4885,56067154426	4852,23010578475	4709,82523166318	3429,0611548956	3742,93715651581	3572,31376466077
VIT_201s0011g03430	187,1332	-1,3441	0,2498	-5,38136873195636	7,39215989535444e-08	0,00000262621880615582		gi|359472965|ref|XP_003631223.1| PREDICTED: protein NIM1-INTERACTING 2-like	-	NA	Putative uncharacterized protein [Source:UniProtKB/TrEMBL;Acc:F6HEX4]		388,805871773879	237,758384702611	177,972585424293	117,485939290295	120,903778942829	79,8723716422925
VIT_201s0011g03440	1348,6662	-0,4822	0,0964	-5,00480959025257	0,000000559172759550079	0,0000160261732245504		gi|359472963|ref|XP_003631222.1| PREDICTED: uncharacterized protein LOC100243974	-	NA	Putative uncharacterized protein [Source:UniProtKB/TrEMBL;Acc:A5C5Z1]		1754,12417728318	1431,89319326516	1529,53250951603	1131,87673218699	1175,50985072986	1069,06097428915
VIT_201s0011g03450	113,5714	-0,8338	0,2047	-4,07333324411156	0,000046345037703054	0,000826398986729034		gi|225423961|ref|XP_002282429.1| PREDICTED: alpha-xylosidase isoform 1	3.2.1.177	GO:0005982 starch metabolic process GO:0005985 sucrose metabolic process GO:0048046 apoplast GO:0005829 cytosol GO:0046686 response to cadmium ion GO:0016023 cytoplasmic membrane-bounded vesicle GO:0009507 chloroplast GO:0009506 plasmodesma GO:0009505 plant-type cell wall GO:0009664 plant-type cell wall organization GO:0009832 plant-type cell wall biogenesis GO:0030246 carbohydrate binding GO:000…	Putative uncharacterized protein [Source:UniProtKB/TrEMBL;Acc:F6HEX2]	GO:0030246 carbohydrate binding GO:0004553 hydrolase activity, hydrolyzing O-glycosyl compounds GO:0005975 carbohydrate metabolic process GO:0003824 catalytic activity	134,932629021783	133,572126237422	168,944990511467	62,0860654786111	85,343843959644	96,5490206665074
VIT_201s0011g03500	311,8237	-1,9116	0,1794	-10,6583310307752	1,5943275170562e-26	6,32280631357196e-24	HMT-1	gi|225423971|ref|XP_002282549.1| PREDICTED: homocysteine S-methyltransferase 1	2.1.1.10	GO:0005886 plasma membrane GO:0032259 methylation GO:0005737 cytoplasm GO:0009086 methionine biosynthetic process GO:0046872 metal ion binding GO:0008898 S-adenosylmethionine-homocysteine S-methyltransferase activity	Putative uncharacterized protein [Source:UniProtKB/TrEMBL;Acc:D7T951]	GO:0008898 S-adenosylmethionine-homocysteine S-methyltransferase activity GO:0009086 methionine biosynthetic process	413,793395666801	436,335612375578	629,352331065616	109,844577385235	128,015765939466	153,600714696716
VIT_201s0011g03580	594,8703	-0,4477	0,1004	-4,46095232702559	0,00000815962419343075	0,000176357504905671		gi|225423987|ref|XP_002282662.1| PREDICTED: uncharacterized protein LOC100266248	-	NA	Putative uncharacterized protein [Source:UniProtKB/TrEMBL;Acc:D7T944]		727,636695761912	713,275154107833	616,455766904435	494,778183352624	507,999071188357	509,076654423403
VIT_201s0011g03730	280,0258	-1,1616	0,2198	-5,28471663699286	0,000000125899481600185	0,00000423464272135691		gi|225424019|ref|XP_002279433.1| PREDICTED: myb-related protein 340	-	GO:0003677 DNA binding GO:0003700 sequence-specific DNA binding transcription factor activity GO:0005667 transcription factor complex GO:0045449 NOT_FOUND GO:0003824 catalytic activity GO:0010014 meristem initiation GO:0000785 chromatin GO:0003682 chromatin binding GO:0006355 regulation of transcription, DNA-templated GO:0016036 cellular response to phosphate starvation GO:0009751 response to sal…	Putative uncharacterized protein [Source:UniProtKB/TrEMBL;Acc:F6HFN5]	GO:0003682 chromatin binding GO:0003677 DNA binding	277,861265689301	512,026483910117	371,421047842003	140,410025005474	149,351726929377	229,084494490531
VIT_201s0011g03760	113,0509	-0,8718	0,1863	-4,67885755688857	0,00000288477757519041	0,0000688993165122158		gi|359472942|ref|XP_002279484.2| PREDICTED: uncharacterized protein LOC100244117	-	GO:0005634 nucleus GO:0009507 chloroplast	Putative uncharacterized protein [Source:UniProtKB/TrEMBL;Acc:F6HFN3]		129,935124243199	153,162704752244	156,048426350286	84,0549809556581	69,0878736816165	86,0164002301611
VIT_201s0011g03850	270,3694	-0,9195	0,1449	-6,34330850236439	2,248824606844e-10	1,31332897330516e-08		gi|359472678|ref|XP_002279572.2| PREDICTED: uncharacterized protein LOC100245576	-	GO:0016020 membrane GO:0005739 mitochondrion GO:0005802 trans-Golgi network GO:0005794 Golgi apparatus GO:0005768 endosome GO:0008375 acetylglucosaminyltransferase activity GO:0009651 response to salt stress	Putative uncharacterized protein [Source:UniProtKB/TrEMBL;Acc:F6HFM7]	GO:0008375 acetylglucosaminyltransferase activity GO:0016020 membrane	302,848789582224	369,549549256867	389,476237667656	162,378940482521	196,087641478706	201,87522502997
VIT_201s0011g04160	234,2883	-0,4424	0,1367	-3,23648224869381	0,00121012752714281	0,0129706503584955		gi|225424091|ref|XP_002282847.1| PREDICTED: putative lipid phosphate phosphatase 3, chloroplastic-like	3.1.3.4	GO:0055114 oxidation-reduction process GO:0006950 response to stress GO:0005737 cytoplasm GO:0009738 abscisic acid-activated signaling pathway GO:0046486 glycerolipid metabolic process GO:0003993 acid phosphatase activity GO:0008195 phosphatidate phosphatase activity GO:0006687 glycosphingolipid metabolic process GO:0009395 phospholipid catabolic process GO:0032440 2-alkenal reductase [NAD(P)] ac…	Putative uncharacterized protein [Source:UniProtKB/TrEMBL;Acc:F6HEU8]	GO:0016020 membrane GO:0008152 metabolic process GO:0003824 catalytic activity	276,861764733585	256,45848237585	277,276129465384	176,706494054508	198,119637763459	220,307310793576
VIT_201s0011g04180	472,8545	-0,5176	0,1197	-4,32403877854517	0,0000153198349287389	0,000310272143752714	ATPAP2	gi|225424095|ref|XP_002282854.1| PREDICTED: lipid phosphate phosphatase 2	3.1.3.4	GO:0055114 oxidation-reduction process GO:0006950 response to stress GO:0005737 cytoplasm GO:0009738 abscisic acid-activated signaling pathway GO:0046486 glycerolipid metabolic process GO:0003993 acid phosphatase activity GO:0006771 riboflavin metabolic process GO:0019497 hexachlorocyclohexane metabolic process GO:0008195 phosphatidate phosphatase activity GO:0006687 glycosphingolipid metabolic p…	Putative uncharacterized protein [Source:UniProtKB/TrEMBL;Acc:D7T8Z3]	GO:0008195 phosphatidate phosphatase activity GO:0005887 integral component of plasma membrane GO:0003993 acid phosphatase activity GO:0009738 abscisic acid-activated signaling pathway GO:0005886 plasma membrane GO:0016020 membrane GO:0008152 metabolic process GO:0003824 catalytic activity	551,724527555735	544,083794207099	573,897105172539	395,440478586846	441,959191933871	330,022107005516
VIT_201s0011g04290	76,9818	-0,7188	0,2167	-3,3162789390316	0,000912247266427564	0,0102144140737947		gi|255570697|ref|XP_002526303.1| kinase, putative	2.7.11.1	GO:0006468 protein phosphorylation GO:0005524 ATP binding GO:0009069 serine family amino acid metabolic process GO:0030247 polysaccharide binding GO:0004674 protein serine/threonine kinase activity	Putative uncharacterized protein [Source:UniProtKB/TrEMBL;Acc:F6HEU2]	GO:0000166 nucleotide binding GO:0016772 transferase activity, transferring phosphorus-containing groups GO:0006468 protein phosphorylation GO:0005524 ATP binding GO:0004674 protein serine/threonine kinase activity GO:0004672 protein kinase activity	83,9580802802206	105,076739306772	98,013887624973	55,3998738116837	65,0238811121097	54,4185389211223
VIT_201s0011g04320	113,6472	-0,7684	0,1845	-4,1651816385836	0,0000311104775816105	0,000589474415776893		gi|297737752|emb|CBI26953.3| unnamed protein product	2.7.7.19	GO:0005634 nucleus GO:0003723 RNA binding GO:0005739 mitochondrion GO:0006351 transcription, DNA-templated GO:0000278 mitotic cell cycle GO:0043631 RNA polyadenylation GO:0004652 polynucleotide adenylyltransferase activity	Putative uncharacterized protein [Source:UniProtKB/TrEMBL;Acc:F6HFL7]	GO:0031123 RNA 3'-end processing GO:0043631 RNA polyadenylation GO:0004652 polynucleotide adenylyltransferase activity GO:0003723 RNA binding GO:0016779 nucleotidyltransferase activity GO:0005634 nucleus	152,923646224688	132,681645395839	144,441518605223	94,5618535751153	72,1358681087467	85,1386818604656
VIT_201s0011g04510	652,5305	-0,3888	0,1289	-3,01652277999663	0,00255692004799862	0,0238268620647652		gi|225424146|ref|XP_002283977.1| PREDICTED: uncharacterized protein LOC100250797 isoform 1	-	GO:0005737 cytoplasm GO:0008270 zinc ion binding GO:0005634 nucleus GO:0000785 chromatin GO:0042802 identical protein binding GO:0019827 stem cell maintenance GO:0031490 chromatin DNA binding GO:0000122 negative regulation of transcription from RNA polymerase II promoter GO:0009792 embryo development ending in birth or egg hatching GO:0033077 T cell differentiation in thymus GO:0030851 granulocyt…	Putative uncharacterized protein [Source:UniProtKB/TrEMBL;Acc:F6HFK8]	GO:0008150 biological_process GO:0003674 molecular_function	864,568326695129	759,580157870139	593,24195141431	552,088397640572	595,374911432754	550,329417799092
VIT_201s0011g04620	895,8102	0,6557	0,1418	4,62499024259635	0,00000374616035846092	0,0000875113323189507		gi|297737727|emb|CBI26928.3| unnamed protein product	-	GO:0005886 plasma membrane GO:0009506 plasmodesma	Putative uncharacterized protein [Source:UniProtKB/TrEMBL;Acc:F6HFK0]	GO:0008150 biological_process GO:0003674 molecular_function	817,591781776434	755,127753662225	510,703940782754	1151,93530718777	1087,11801234308	1052,38432526493
VIT_201s0011g04650	2328,2787	-0,95	0,1399	-6,79202156771463	1,105730127965e-11	7,72787535745378e-10		gi|225424172|ref|XP_002284089.1| PREDICTED: uncharacterized protein LOC100242324	-	GO:0050832 defense response to fungus GO:0005739 mitochondrion GO:0009507 chloroplast	Putative uncharacterized protein [Source:UniProtKB/TrEMBL;Acc:F6HFJ7]		2723,64010432858	2561,91338123375	3921,84516141504	1474,78284767655	1615,43704637898	1672,05349426997
VIT_201s0011g04660	46,3013	-1,4372	0,299	-4,80754687342372	0,00000152793601293066	0,0000385863538450212		gi|508709007|gb|EOY00904.1| Uncharacterized protein TCM_010819	-	GO:0050832 defense response to fungus GO:0005739 mitochondrion	Putative uncharacterized protein [Source:UniProtKB/TrEMBL;Acc:F6HFJ6]		68,9655659444669	50,7574079702203	83,8276670476743	24,8344261914444	21,335960989911	28,0869878302567
VIT_201s0011g04770	280,6969	-0,4365	0,156	-2,79788939815278	0,00514377229354596	0,0414540401331943		gi|225424193|ref|XP_002280520.1| PREDICTED: U-box domain-containing protein 10-like	-	GO:0005634 nucleus GO:0046777 protein autophosphorylation GO:0016567 protein ubiquitination GO:0005871 kinesin complex GO:0004842 ubiquitin-protein transferase activity GO:0000151 ubiquitin ligase complex GO:0019894 kinesin binding GO:0070696 transmembrane receptor protein serine/threonine kinase binding	Putative uncharacterized protein [Source:UniProtKB/TrEMBL;Acc:F6HFJ0]	GO:0004842 ubiquitin-protein transferase activity GO:0000151 ubiquitin ligase complex GO:0016567 protein ubiquitination GO:0005515 protein binding GO:0005488 binding	260,869749442114	307,21589034607	402,372801828837	240,702900009384	231,647576461891	241,372551666268
VIT_201s0011g04850	151,4217	0,4578	0,159	2,87886265805981	0,00399112103640374	0,0338441506881118		gi|297737709|emb|CBI26910.3| unnamed protein product	-	GO:0005634 nucleus GO:0009507 chloroplast	Putative uncharacterized protein [Source:UniProtKB/TrEMBL;Acc:D7T8T9]		134,932629021783	112,200586039434	136,703580108515	176,706494054508	170,687687919288	177,299110678495
VIT_201s0011g04860	288,1062	0,4685	0,1389	3,37383655421934	0,000741283680855593	0,00868208146265826		gi|225424210|ref|XP_002284302.1| PREDICTED: auxin efflux carrier component 3 isoform 1	-	GO:0016021 integral component of membrane GO:0009926 auxin polar transport GO:0009958 positive gravitropism GO:0010082 regulation of root meristem growth GO:0010218 response to far red light GO:0008361 regulation of cell size GO:0055085 transmembrane transport GO:0043481 anthocyanin accumulation in tissues in response to UV light GO:0009825 multidimensional cell growth GO:0048767 root hair elonga…	Putative uncharacterized protein [Source:UniProtKB/TrEMBL;Acc:F6HFI3]	GO:0055085 transmembrane transport GO:0016021 integral component of membrane	241,879231283493	250,22511648477	232,138154901252	385,888776205521	333,247390699562	285,258470151045
VIT_201s0011g05000	434,0924	-0,7261	0,1044	-6,95661130874705	3,48554886431335e-12	2,58430716448415e-10		gi|225424244|ref|XP_002284457.1| PREDICTED: DUF246 domain-containing protein At1g04910	-	GO:0005794 Golgi apparatus GO:0016757 transferase activity, transferring glycosyl groups GO:0008152 metabolic process	Putative uncharacterized protein [Source:UniProtKB/TrEMBL;Acc:F6HFH6]		571,714546670074	516,478888118031	535,207412688997	336,219923822632	321,055412991042	323,878078417647
VIT_201s0011g05030	316,8217	-0,9447	0,179	-5,27880687189855	0,00000013002776143022	0,00000434777140327362		gi|225424250|ref|XP_002284485.1| PREDICTED: uncharacterized protein LOC100249059	-	NA	Putative uncharacterized protein [Source:UniProtKB/TrEMBL;Acc:A5BL15]		345,827330678051	375,782915147947	530,048787024525	232,106367866192	246,887548597541	170,277363720931
VIT_201s0011g05150	30,6002	-1,7116	0,4245	-4,03151543011807	0,000055418357387273	0,000952670613432628		gi|225424272|ref|XP_002284570.1| PREDICTED: MLP-like protein 28	-	GO:0005634 nucleus GO:0009507 chloroplast GO:0030003 cellular cation homeostasis GO:0009607 response to biotic stimulus GO:0070838 divalent metal ion transport GO:0016068 type I hypersensitivity	Putative uncharacterized protein [Source:UniProtKB/TrEMBL;Acc:D7T8R2]	GO:0009607 response to biotic stimulus GO:0006952 defense response	52,9735506529963	30,2763486138156	58,034538725313	8,5965321431923	9,14398328139043	24,5761143514746
VIT_201s0011g05340	305,4185	0,4376	0,1237	3,5361929718823	0,000405938053516594	0,00520730499206513		gi|359472612|ref|XP_002280971.2| PREDICTED: uncharacterized protein LOC100268019	-	GO:0016926 protein desumoylation	Putative uncharacterized protein [Source:UniProtKB/TrEMBL;Acc:F6HFF8]		268,865757087849	241,320308068942	269,538190968676	340,040604775162	329,183398130055	383,562927556943
VIT_201s0011g05470	755,4594	-0,4935	0,1726	-2,85968442849314	0,00424062759219216	0,035466121789923		gi|225424333|ref|XP_002284819.1| PREDICTED: protein PLANT CADMIUM RESISTANCE 2	-	GO:0016021 integral component of membrane GO:0008285 negative regulation of cell proliferation	Putative uncharacterized protein [Source:UniProtKB/TrEMBL;Acc:D7T8N2]		612,694085854467	876,233148117488	1163,2700873385	597,936569070931	614,678876137912	667,943679338292
VIT_201s0011g05520	58,72	1,3361	0,2535	5,26950529725544	0,000000136791923399724	0,0000045471981866189		gi|359472598|ref|XP_002281148.2| PREDICTED: uncharacterized protein LOC100262719	-	GO:0005634 nucleus GO:0045492 xylan biosynthetic process GO:0010413 glucuronoxylan metabolic process GO:0006487 protein N-linked glycosylation	Putative uncharacterized protein [Source:UniProtKB/TrEMBL;Acc:F6HFE8]		26,9865258043566	34,7287528217297	38,689692483542	77,3687892887307	89,4078365291508	85,1386818604656
VIT_201s0011g05540	401,7665	0,4564	0,1129	4,04393669576204	0,0000525611166034948	0,000910899107153859		gi|359472598|ref|XP_002281148.2| PREDICTED: uncharacterized protein LOC100262719	-	GO:0005634 nucleus GO:0045492 xylan biosynthetic process GO:0010413 glucuronoxylan metabolic process GO:0006487 protein N-linked glycosylation	Putative uncharacterized protein [Source:UniProtKB/TrEMBL;Acc:F6HFE7]		310,84479722796	373,111472623198	331,441698942343	469,943757161179	446,023184503377	479,234229853755
VIT_201s0011g05570	1038,6797	-0,6199	0,1222	-5,07240903654005	0,000000392810917277645	0,0000116295218269717	PUX2	gi|225424345|ref|XP_002284867.1| PREDICTED: UBX domain-containing protein 6	-	GO:0008270 zinc ion binding GO:0005634 nucleus GO:0009536 plastid GO:0003676 nucleic acid binding GO:0006499 N-terminal protein myristoylation GO:0019898 extrinsic component of membrane	Putative uncharacterized protein [Source:UniProtKB/TrEMBL;Acc:F6HFE6]	GO:0019898 extrinsic component of membrane GO:0006499 N-terminal protein myristoylation GO:0008150 biological_process GO:0046872 metal ion binding GO:0008270 zinc ion binding GO:0003676 nucleic acid binding GO:0005515 protein binding	1082,45953504142	1174,54423004773	1520,5049146032	812,849872650739	860,550426593077	781,169349029014
VIT_201s0011g05580	643,4057	-0,7408	0,1784	-4,15178958477709	0,0000329885499536496	0,000618871003695914		gi|225424347|ref|XP_002281181.1| PREDICTED: probable inactive receptor kinase At1g48480	2.7.11.1	GO:0016021 integral component of membrane GO:0042545 cell wall modification GO:0055114 oxidation-reduction process GO:0006468 protein phosphorylation GO:0005524 ATP binding GO:0009069 serine family amino acid metabolic process GO:0005774 vacuolar membrane GO:0003735 structural constituent of ribosome GO:0006412 translation GO:0042254 ribosome biogenesis GO:0046658 anchored component of plasma mem…	Putative uncharacterized protein [Source:UniProtKB/TrEMBL;Acc:F6HFE5]	GO:0016020 membrane GO:0016021 integral component of membrane GO:0016772 transferase activity, transferring phosphorus-containing groups GO:0006468 protein phosphorylation GO:0005524 ATP binding GO:0004672 protein kinase activity GO:0005515 protein binding	553,723529467169	783,623140592875	1079,44242029082	493,823013114491	484,631113913693	465,190735938627
VIT_201s0011g05650	689,2095	-0,4616	0,1643	-2,8091984857962	0,00496650162181941	0,0402919848510401		gi|225424360|ref|XP_002284896.1| PREDICTED: 1-aminocyclopropane-1-carboxylate oxidase homolog 4-like	-	GO:0055114 oxidation-reduction process GO:0005737 cytoplasm GO:0042432 indole biosynthetic process GO:0000041 transition metal ion transport GO:0009815 1-aminocyclopropane-1-carboxylate oxidase activity GO:0050590 desacetoxyvindoline 4-hydroxylase activity GO:0009691 cytokinin biosynthetic process	Putative uncharacterized protein [Source:UniProtKB/TrEMBL;Acc:F6HFE2]	GO:0016706 oxidoreductase activity, acting on paired donors, with incorporation or reduction of molecular oxygen, 2-oxoglutarate as one donor, and incorporation of one atom each of oxygen into both donors GO:0055114 oxidation-reduction process GO:0016491 oxidoreductase activity	829,585793245037	900,276130840224	665,462710716922	521,522950020333	465,327149208535	753,082361198758
VIT_201s0011g05830	496,3162	0,3142	0,1049	2,99399997675271	0,00275345965500513	0,0253535353654441	ARR14	gi|359472591|ref|XP_002281291.2| PREDICTED: two-component response regulator ARR2-like	-	GO:0009873 ethylene-activated signaling pathway GO:0003677 DNA binding GO:0010150 leaf senescence GO:0003700 sequence-specific DNA binding transcription factor activity GO:0005667 transcription factor complex GO:0045449 NOT_FOUND GO:0016310 phosphorylation GO:0035556 intracellular signal transduction GO:0000785 chromatin GO:0003682 chromatin binding GO:0006355 regulation of transcription, DNA-tem…	Putative uncharacterized protein [Source:UniProtKB/TrEMBL;Acc:F6HFD2]	GO:0031537 regulation of anthocyanin metabolic process GO:0048831 regulation of shoot system development GO:0010029 regulation of seed germination GO:0009736 cytokinin-activated signaling pathway GO:0042802 identical protein binding GO:0000160 phosphorelay signal transduction system GO:0000156 phosphorelay response regulator activity GO:0035556 intracellular signal transduction GO:0006355 regulat…	423,788405223971	414,964072177591	491,359094540983	536,805673830453	546,607000598672	564,37291171422
VIT_201s0011g05850	348,0571	0,3479	0,1164	2,98871159202797	0,00280156442440382	0,0256579366967553		gi|359472684|ref|XP_003631185.1| PREDICTED: CRAL-TRIO domain-containing protein YKL091C-like	-	GO:0055114 oxidation-reduction process GO:0005886 plasma membrane GO:0005739 mitochondrion GO:0009089 lysine biosynthetic process via diaminopimelate GO:0050661 NADP binding GO:0009086 methionine biosynthetic process GO:0009570 chloroplast stroma GO:0009088 threonine biosynthetic process GO:0006164 purine nucleotide biosynthetic process GO:0006544 glycine metabolic process GO:0006563 L-serine met…	Putative uncharacterized protein [Source:UniProtKB/TrEMBL;Acc:F6HFD0]	GO:0006810 transport GO:0005215 transporter activity	331,834317298015	276,939541732255	310,807196284454	396,395648824978	393,191281099788	379,174335708465
VIT_201s0011g05970	459,6069	-0,6248	0,1182	-5,28570658412498	0,000000125220468133348	0,00000422553523704544	AT-HSFA8	gi|359472583|ref|XP_003631170.1| PREDICTED: LOW QUALITY PROTEIN: heat stress transcription factor A-8-like	-	GO:0003700 sequence-specific DNA binding transcription factor activity GO:0005634 nucleus GO:0005667 transcription factor complex GO:0045449 NOT_FOUND GO:0006355 regulation of transcription, DNA-templated GO:0043565 sequence-specific DNA binding GO:0009408 response to heat GO:0009407 toxin catabolic process	Putative uncharacterized protein [Source:UniProtKB/TrEMBL;Acc:F6HFC3]	GO:0009408 response to heat GO:0043565 sequence-specific DNA binding GO:0006355 regulation of transcription, DNA-templated GO:0005634 nucleus GO:0003700 sequence-specific DNA binding transcription factor activity GO:0003677 DNA binding	551,724527555735	501,340713811124	621,614392568908	395,440478586846	337,311383269069	350,209629508513
VIT_201s0011g05980	38,6681	-0,8213	0,2955	-2,77983123674231	0,00543871550019719	0,0432787752799173		gi|297737609|emb|CBI26810.3| unnamed protein product	-	NA	Putative uncharacterized protein [Source:UniProtKB/TrEMBL;Acc:F6HFC2]		51,9740496972794	40,9621187128094	55,4552258930768	25,7895964295769	31,4959424136781	26,3315510908657
VIT_201s0011g06120	125,0353	0,5559	0,1804	3,08158410819971	0,00205902297212057	0,0199616365796316		gi|297737598|emb|CBI26799.3| unnamed protein product	-	GO:0006468 protein phosphorylation GO:0005524 ATP binding GO:0009069 serine family amino acid metabolic process GO:0005634 nucleus GO:0016020 membrane GO:0004674 protein serine/threonine kinase activity GO:0000160 phosphorelay signal transduction system GO:0023014 signal transduction by phosphorylation GO:0000155 phosphorelay sensor kinase activity GO:0009365 protein histidine kinase complex	Putative uncharacterized protein [Source:UniProtKB/TrEMBL;Acc:F6HFB6]		96,9515927045404	120,21491361368	85,1173234637923	152,827238101196	143,255738075117	151,845277957325
VIT_201s0011g06140	1247,6867	-1,1787	0,1126	-10,4713517670362	1,16960733762348e-25	3,76326677896098e-23		gi|359473099|ref|XP_003631249.1| PREDICTED: U-box domain-containing protein 21-like	-	GO:0016567 protein ubiquitination GO:0004842 ubiquitin-protein transferase activity GO:0000151 ubiquitin ligase complex GO:0032491 detection of molecule of fungal origin	Putative uncharacterized protein [Source:UniProtKB/TrEMBL;Acc:F6HFB5]	GO:0052542 defense response by callose deposition GO:0051707 response to other organism GO:0043069 negative regulation of programmed cell death GO:0010200 response to chitin GO:0004842 ubiquitin-protein transferase activity GO:0000151 ubiquitin ligase complex GO:0009693 ethylene biosynthetic process GO:0016567 protein ubiquitination GO:0050832 defense response to fungus GO:0030968 endoplasmic ret…	1742,13016581458	1464,84098440373	1987,36053723794	730,705232171346	790,446554769083	770,636728592668
VIT_201s0011g06210	1491,5344	-0,4756	0,0822	-5,7834003249076	7,32055711089465e-09	0,000000323413109875872		gi|359472571|ref|XP_002281609.2| PREDICTED: protein OBERON 3-like	-	GO:0008270 zinc ion binding GO:0005634 nucleus GO:0005515 protein binding GO:0001708 cell fate specification GO:0009880 embryonic pattern specification GO:0090421 embryonic meristem initiation	Putative uncharacterized protein [Source:UniProtKB/TrEMBL;Acc:F6HFB0]	GO:0090421 embryonic meristem initiation GO:0009880 embryonic pattern specification GO:0001708 cell fate specification GO:0005515 protein binding	1765,11868779607	1618,00368915597	1824,86382880706	1218,79722385704	1224,27776156394	1298,14546877968
VIT_201s0011g06270	667,3256	-0,3412	0,1225	-2,78567936198015	0,0053415679318211	0,0426051253233608		gi|225424456|ref|XP_002281644.1| PREDICTED: uncharacterized protein LOC100252594	-	GO:0055114 oxidation-reduction process GO:0005829 cytosol GO:0009536 plastid GO:0080167 response to karrikin GO:0016706 oxidoreductase activity, acting on paired donors, with incorporation or reduction of molecular oxygen, 2-oxoglutarate as one donor, and incorporation of one atom each of oxygen into both donors	Putative uncharacterized protein [Source:UniProtKB/TrEMBL;Acc:F6HFA9]	GO:0008150 biological_process GO:0003674 molecular_function GO:0005829 cytosol GO:0016706 oxidoreductase activity, acting on paired donors, with incorporation or reduction of molecular oxygen, 2-oxoglutarate as one donor, and incorporation of one atom each of oxygen into both donors GO:0055114 oxidation-reduction process GO:0016491 oxidoreductase activity	632,684104968805	723,960924206827	883,414645040875	615,129633357316	559,814976449569	588,949026065695
VIT_201s0011g06450	168,7873	-1,0641	0,1843	-5,77464037997344	7,71176126961279e-09	0,000000335998244666905		gi|225424502|ref|XP_002285211.1| PREDICTED: probable NAD(P)H-dependent oxidoreductase 1	-	GO:0055114 oxidation-reduction process GO:0016491 oxidoreductase activity GO:0033808 6'-deoxychalcone synthase activity	Putative uncharacterized protein [Source:UniProtKB/TrEMBL;Acc:F6HF99]	GO:0055114 oxidation-reduction process GO:0016491 oxidoreductase activity	208,895699744835	283,172907623334	192,158806001592	122,261790480957	96,5198235257878	109,71479621194
VIT_201s0011g06600	570,4995	-1,6589	0,145	-11,4394341247603	2,65612268057192e-30	1,67057394050533e-27		gi|225424524|ref|XP_002285267.1| PREDICTED: glutamate decarboxylase 1	4.1.1.15	GO:0055114 oxidation-reduction process GO:0005829 cytosol GO:0046686 response to cadmium ion GO:0005634 nucleus GO:0019482 beta-alanine metabolic process GO:0030170 pyridoxal phosphate binding GO:0005516 calmodulin binding GO:0006522 alanine metabolic process GO:0006531 aspartate metabolic process GO:0016706 oxidoreductase activity, acting on paired donors, with incorporation or reduction of mole…	Putative uncharacterized protein [Source:UniProtKB/TrEMBL;Acc:F6HF90]	GO:0006536 glutamate metabolic process GO:0004351 glutamate decarboxylase activity GO:0019752 carboxylic acid metabolic process GO:0016831 carboxy-lyase activity GO:0030170 pyridoxal phosphate binding GO:0016829 lyase activity GO:0003824 catalytic activity	668,666139374614	948,362096285695	982,718189081966	275,089028582154	293,62346314687	254,538327211701
VIT_201s0026g00040	550,2221	0,3161	0,0973	3,24861145375085	0,00115969767066596	0,0125166609986497		gi|225424669|ref|XP_002262666.1| PREDICTED: pre-mRNA-processing factor 17-like	-	GO:0000166 nucleotide binding GO:0080008 Cul4-RING E3 ubiquitin ligase complex GO:0031167 rRNA methylation GO:0000179 rRNA (adenine-N6,N6-)-dimethyltransferase activity	Putative uncharacterized protein [Source:UniProtKB/TrEMBL;Acc:F6HPP2]	GO:0080008 Cul4-RING E3 ubiquitin ligase complex GO:0000166 nucleotide binding GO:0005515 protein binding	511,744489327059	499,559752127958	457,828027721913	630,412357167436	588,262924436117	613,52514041717
VIT_201s0026g00140	460,475	-0,4336	0,1263	-3,43254759780686	0,000597938915402016	0,00724708765056899		gi|225424679|ref|XP_002264457.1| PREDICTED: uncharacterized protein LOC100263874	-	GO:0016021 integral component of membrane GO:0000166 nucleotide binding GO:0009536 plastid GO:0003676 nucleic acid binding GO:0006397 mRNA processing GO:0008272 sulfate transport GO:0015116 sulfate transmembrane transporter activity	Putative uncharacterized protein [Source:UniProtKB/TrEMBL;Acc:F6HPN7]	GO:0006397 mRNA processing GO:0000166 nucleotide binding GO:0003676 nucleic acid binding	505,747483592757	572,579181137748	509,414284366636	396,395648824978	330,199396272432	448,514086914412
VIT_201s0026g00190	152,6392	-1,0676	0,2677	-3,9875428884437	0,0000667611382730796	0,0011117946200887		gi|359473439|ref|XP_002264637.2| PREDICTED: U-box domain-containing protein 19-like	-	GO:0005524 ATP binding GO:0008270 zinc ion binding GO:0010029 regulation of seed germination GO:0016567 protein ubiquitination GO:0004842 ubiquitin-protein transferase activity GO:0000151 ubiquitin ligase complex	Putative uncharacterized protein [Source:UniProtKB/TrEMBL;Acc:D7TNR3]	GO:0004842 ubiquitin-protein transferase activity GO:0000151 ubiquitin ligase complex GO:0016567 protein ubiquitination GO:0005515 protein binding GO:0005488 binding	307,846294360809	191,453380940305	119,93804669898	82,1446404793931	111,759795661439	102,693049254376
VIT_201s0026g00230	1934,9003	0,2068	0,0749	2,76311977810427	0,00572517525472366	0,0449961686524714		gi|296086542|emb|CBI32131.3| unnamed protein product	-	GO:0009793 embryo development ending in seed dormancy GO:0019013 viral nucleocapsid GO:0046540 U4/U6 x U5 tri-snRNP complex GO:0000244 spliceosomal tri-snRNP complex assembly	Putative uncharacterized protein [Source:UniProtKB/TrEMBL;Acc:F6HPN1]	GO:0000244 spliceosomal tri-snRNP complex assembly GO:0046540 U4/U6 x U5 tri-snRNP complex GO:0000398 mRNA splicing, via spliceosome	1874,06429196921	1815,69043598735	1697,18784361137	2095,64350246266	2087,87618258415	2038,9397728027
VIT_201s0026g00320	1205,1727	0,39	0,0945	4,1291241932693	0,0000364147677702205	0,00067205739695408		gi|225424715|ref|XP_002265272.1| PREDICTED: uncharacterized protein LOC100243227	-	GO:0016023 cytoplasmic membrane-bounded vesicle	Putative uncharacterized protein [Source:UniProtKB/TrEMBL;Acc:F6HPM5]	GO:0008150 biological_process GO:0003674 molecular_function	1119,44107040294	991,995657523253	1017,53891231715	1448,03808100884	1417,31740861552	1236,70518290099
VIT_201s0026g00770	22,4504	1,5308	0,4101	3,7332532756498	0,000189022347328423	0,00271558389974018		gi|296086497|emb|CBI32086.3| unnamed protein product	-	GO:0005634 nucleus GO:0003723 RNA binding GO:0009793 embryo development ending in seed dormancy GO:0003964 RNA-directed DNA polymerase activity GO:0006278 RNA-dependent DNA replication	Putative uncharacterized protein [Source:UniProtKB/TrEMBL;Acc:F6HPK3]		7,99600764573529	16,0286551484906	10,3172513289445	33,4309583346367	27,4319498441713	39,4973266362985
VIT_201s0026g00800	215,8548	0,4903	0,1769	2,77220753150669	0,0055677527162459	0,0440964430446012		gi|296086497|emb|CBI32086.3| unnamed protein product	-	GO:0005634 nucleus GO:0003723 RNA binding GO:0009793 embryo development ending in seed dormancy GO:0003964 RNA-directed DNA polymerase activity GO:0006278 RNA-dependent DNA replication	Putative uncharacterized protein [Source:UniProtKB/TrEMBL;Acc:F6HPK2]		151,924145268971	224,401172078869	161,207052014758	265,537326200829	210,31161547198	281,747596672262
VIT_201s0026g00820	1033,8929	-0,8407	0,0814	-10,3235304065342	5,51569495238408e-25	1,71016629132738e-22		gi|296086495|emb|CBI32084.3| unnamed protein product	-	GO:0016023 cytoplasmic membrane-bounded vesicle GO:0009753 response to jasmonic acid GO:0006508 proteolysis GO:0006558 L-phenylalanine metabolic process GO:0009611 response to wounding GO:0009695 jasmonic acid biosynthetic process GO:0009620 response to fungus GO:0005788 endoplasmic reticulum lumen GO:0008237 metallopeptidase activity GO:0009850 auxin metabolic process GO:0047980 hippurate hydrol…	Putative uncharacterized protein [Source:UniProtKB/TrEMBL;Acc:F6HPK0]	GO:0016787 hydrolase activity GO:0008152 metabolic process	1384,30882366792	1307,22587544357	1288,36675970195	725,929380980683	761,998606782535	735,527993804847
VIT_201s0026g00840	700,2093	-0,9555	0,1106	-8,63598302713779	5,82241568974755e-18	8,86514774618437e-16		gi|296086494|emb|CBI32083.3| unnamed protein product	-	GO:0031072 heat shock protein binding GO:0009737 response to abscisic acid GO:0009958 positive gravitropism GO:0006457 protein folding GO:0051082 unfolded protein binding GO:0008092 cytoskeletal protein binding	Putative uncharacterized protein [Source:UniProtKB/TrEMBL;Acc:D7TNL0]		980,510437558291	792,527949008703	1000,77337890762	475,674778589974	460,247158496651	491,522287029492
VIT_201s0026g00880	47,9465	-0,9123	0,305	-2,99140728667272	0,00277694847630855	0,0255147103267724		gi|359473323|ref|XP_003631291.1| PREDICTED: uncharacterized WD repeat-containing protein alr3466-like	-	GO:0009069 serine family amino acid metabolic process GO:0005737 cytoplasm GO:0000166 nucleotide binding GO:0009733 response to auxin GO:0016310 phosphorylation GO:0006857 oligopeptide transport GO:0016459 myosin complex GO:0016905 myosin heavy chain kinase activity GO:0009741 response to brassinosteroid GO:0005834 heterotrimeric G-protein complex	Putative uncharacterized protein [Source:UniProtKB/TrEMBL;Acc:F6HPJ7]	GO:0008150 biological_process GO:0005515 protein binding	52,9735506529963	56,9907738613	78,669041383202	22,9240857151795	30,4799442713014	45,6413552241671
VIT_201s0026g00910	455,9163	-1,1595	0,1315	-8,81489744851047	1,19794664205244e-18	1,89153556360374e-16		gi|359473321|ref|XP_003631290.1| PREDICTED: uncharacterized protein LOC100262187	-	GO:0050832 defense response to fungus GO:0009611 response to wounding GO:0030968 endoplasmic reticulum unfolded protein response GO:0010200 response to chitin GO:0031348 negative regulation of defense response GO:0009862 systemic acquired resistance, salicylic acid mediated signaling pathway GO:0006979 response to oxidative stress GO:0009625 response to insect	Putative uncharacterized protein [Source:UniProtKB/TrEMBL;Acc:F6HPJ4]		743,628711053382	592,16975965257	553,26260251465	260,761475010167	285,495478007857	300,179682435868
VIT_201s0026g00960	421,9277	-0,6438	0,1102	-5,84408172628769	5,09370177838417e-09	0,000000235218489608611		gi|359473318|ref|XP_002267713.2| PREDICTED: uncharacterized protein LOC100258808	-	GO:0005634 nucleus GO:0009507 chloroplast GO:0009506 plasmodesma	Putative uncharacterized protein [Source:UniProtKB/TrEMBL;Acc:D7TNK1]		508,745986459908	479,078692771553	557,131571763004	347,681966680222	322,071411133418	316,856331460083
VIT_201s0026g00980	1966,1722	-0,7245	0,1382	-5,24269818368135	0,000000158245274224218	0,00000517957132695891		gi|296086483|emb|CBI32072.3| unnamed protein product	-	GO:0005982 starch metabolic process GO:0005985 sucrose metabolic process GO:0009738 abscisic acid-activated signaling pathway GO:0005794 Golgi apparatus GO:0030968 endoplasmic reticulum unfolded protein response GO:0035556 intracellular signal transduction GO:0016051 carbohydrate biosynthetic process GO:0016126 sterol biosynthetic process GO:0009117 nucleotide metabolic process GO:0047262 polygal…	Putative uncharacterized protein [Source:UniProtKB/TrEMBL;Acc:F6HPJ2]	GO:0016757 transferase activity, transferring glycosyl groups	1957,02287129371	2301,89297549157	3092,59608585112	1405,05542029288	1515,86922842606	1524,59680816112
VIT_201s0026g01030	1091,8241	-0,3545	0,1223	-2,89746673403457	0,00376189631568259	0,0323019223924145		gi|225424813|ref|XP_002271877.1| PREDICTED: UPF0392 protein RCOM_0530710-like	-	GO:0016021 integral component of membrane GO:0016874 ligase activity GO:0008270 zinc ion binding GO:0005794 Golgi apparatus	Putative uncharacterized protein [Source:UniProtKB/TrEMBL;Acc:F6HPI8]	GO:0008150 biological_process GO:0005794 Golgi apparatus	1020,49047578697	1217,2873104437	1440,54621680388	889,263491701337	945,894270552721	1037,46311298011
VIT_201s0026g01190	237,9337	-0,4557	0,134	-3,40203277604023	0,000668866155715608	0,00795964728082224		gi|225424837|ref|XP_002272954.1| PREDICTED: uncharacterized protein LOC100260447 isoform 1	-	GO:0005886 plasma membrane GO:0005634 nucleus GO:0009536 plastid GO:0006865 amino acid transport	Putative uncharacterized protein [Source:UniProtKB/TrEMBL;Acc:D7TNI0]		261,869250397831	285,844350148083	277,276129465384	209,182282151013	214,375608041487	179,054547417886
VIT_201s0026g01240	106,4434	0,7206	0,2278	3,16373702462195	0,00155757464166674	0,0159623319497254		gi|225424845|ref|XP_002268603.1| PREDICTED: probable beta-1,3-galactosyltransferase 19	-	GO:0016021 integral component of membrane GO:0005739 mitochondrion GO:0005802 trans-Golgi network GO:0005794 Golgi apparatus GO:0005768 endosome GO:0009507 chloroplast GO:0006486 protein glycosylation GO:0030206 chondroitin sulfate biosynthetic process GO:0030246 carbohydrate binding GO:0007020 microtubule nucleation GO:0047220 galactosylxylosylprotein 3-beta-galactosyltransferase activity	Putative uncharacterized protein [Source:UniProtKB/TrEMBL;Acc:F6HPH6]	GO:0030246 carbohydrate binding GO:0016758 transferase activity, transferring hexosyl groups GO:0016757 transferase activity, transferring glycosyl groups GO:0008378 galactosyltransferase activity GO:0006486 protein glycosylation GO:0005794 Golgi apparatus GO:0016020 membrane GO:0016021 integral component of membrane GO:0016740 transferase activity	93,9530898373897	96,1719308909438	49,0069438124865	143,275535719872	135,127752936103	121,125135017982
VIT_201s0026g01290	113,866	0,4959	0,1823	2,71955639668903	0,00653695467019045	0,0496767771794821		gi|225424849|ref|XP_002273459.1| PREDICTED: xylosyltransferase isoform 1	-	GO:0016020 membrane GO:0005794 Golgi apparatus GO:0008375 acetylglucosaminyltransferase activity GO:0006857 oligopeptide transport GO:0030158 protein xylosyltransferase activity GO:0016051 carbohydrate biosynthetic process GO:0030206 chondroitin sulfate biosynthetic process GO:0007020 microtubule nucleation	Putative uncharacterized protein [Source:UniProtKB/TrEMBL;Acc:F6HPH3]	GO:0008375 acetylglucosaminyltransferase activity GO:0016020 membrane	89,9550860145221	87,2671224751156	107,041482537799	127,992811909752	146,303732502247	124,636008496764
VIT_201s0026g01300	83,7292	0,6899	0,2392	2,88445720996502	0,00392089039422511	0,0334050121283533		gi|359473388|ref|XP_002268718.2| PREDICTED: HIPL1 protein-like	-	GO:0016023 cytoplasmic membrane-bounded vesicle GO:0005739 mitochondrion GO:0046658 anchored component of plasma membrane GO:0005975 carbohydrate metabolic process GO:0016132 brassinosteroid biosynthetic process GO:0048038 quinone binding GO:0016901 oxidoreductase activity, acting on the CH-OH group of donors, quinone or similar compound as acceptor	Putative uncharacterized protein [Source:UniProtKB/TrEMBL;Acc:D7TNG9]	GO:0016901 oxidoreductase activity, acting on the CH-OH group of donors, quinone or similar compound as acceptor GO:0048038 quinone binding GO:0005975 carbohydrate metabolic process GO:0003824 catalytic activity GO:0031225 anchored component of membrane GO:0016132 brassinosteroid biosynthetic process	75,9620726344853	57,8812547028828	58,034538725313	129,903152386017	101,599814237671	78,9946532725969
VIT_201s0026g01340	4441,2682	-0,2986	0,1075	-2,77848228111477	0,00546134917820971	0,043438613589557		gi|225424859|ref|XP_002273830.1| PREDICTED: glutathione S-transferase U17 isoform 1	2.5.1.18	GO:0046686 response to cadmium ion GO:0009507 chloroplast GO:0009651 response to salt stress GO:0006098 pentose-phosphate shunt GO:0080167 response to karrikin GO:0010304 PSII associated light-harvesting complex II catabolic process GO:0010583 response to cyclopentenone GO:0015824 proline transport GO:0006090 pyruvate metabolic process GO:0009407 toxin catabolic process GO:0048527 lateral root de…	Putative uncharacterized protein [Source:UniProtKB/TrEMBL;Acc:F6HPH1]	GO:0005515 protein binding	4877,56466389853	4634,06229959696	5188,28776204298	3559,91947751975	3749,03314537007	4638,74158384083
VIT_201s0026g01430	1341,0762	-0,6357	0,1107	-5,74159009050928	9,37916374825087e-09	0,000000398860048376365		gi|359473294|ref|XP_002274433.2| PREDICTED: uncharacterized protein LOC100257102	-	GO:0005634 nucleus GO:0010363 regulation of plant-type hypersensitive response GO:0006612 protein targeting to membrane GO:0005773 vacuole GO:0009963 positive regulation of flavonoid biosynthetic process	Putative uncharacterized protein [Source:UniProtKB/TrEMBL;Acc:F6HPG4]		1372,31481219932	1677,66590554202	1846,78798788107	1025,85283575428	1107,43797519062	1016,39787210741
VIT_201s0026g01480	611,9004	0,3078	0,0993	3,10100247970223	0,00192866675483318	0,0189129121162566		gi|296086441|emb|CBI32030.3| unnamed protein product	3.5.4.6	GO:0005829 cytosol GO:0005634 nucleus GO:0006144 purine nucleobase metabolic process GO:0009640 photomorphogenesis GO:0009737 response to abscisic acid GO:0010162 seed dormancy process GO:0009845 seed germination GO:0007062 sister chromatid cohesion GO:0010072 primary shoot apical meristem specification GO:0010228 vegetative to reproductive phase transition of meristem GO:0051301 cell division GO…	Putative uncharacterized protein [Source:UniProtKB/TrEMBL;Acc:F6HPG0]	GO:0003876 AMP deaminase activity GO:0009168 purine ribonucleoside monophosphate biosynthetic process GO:0006188 IMP biosynthetic process GO:0019239 deaminase activity GO:0032264 IMP salvage	538,731015131415	584,155432078325	515,862566447226	725,929380980683	656,334799975357	650,389311944382
VIT_201s0026g01550	722,9439	0,4432	0,1239	3,57721774197312	0,00034727088629865	0,00458359939942019		gi|359473283|ref|XP_002269605.2| PREDICTED: homeobox-leucine zipper protein HAT5-like	-	GO:0003700 sequence-specific DNA binding transcription factor activity GO:0045893 positive regulation of transcription, DNA-templated GO:0042803 protein homodimerization activity GO:0005634 nucleus GO:0005667 transcription factor complex GO:0045449 NOT_FOUND GO:0009965 leaf morphogenesis GO:0015706 nitrate transport GO:0010167 response to nitrate GO:0000976 transcription regulatory region sequenc…	Putative uncharacterized protein [Source:UniProtKB/TrEMBL;Acc:D7TNF1]	GO:0000976 transcription regulatory region sequence-specific DNA binding GO:0043565 sequence-specific DNA binding GO:0006355 regulation of transcription, DNA-templated GO:0006351 transcription, DNA-templated GO:0005634 nucleus GO:0003700 sequence-specific DNA binding transcription factor activity GO:0003677 DNA binding	603,698577253015	693,684575593011	537,786725521234	881,622129796277	907,286341142406	713,585034562459
VIT_201s0026g01590	766,0992	-0,2351	0,0861	-2,73037020330696	0,00632632395219992	0,0484899915691316	PLP	gi|225424899|ref|XP_002269901.1| PREDICTED: protein TWIN LOV 1	-	GO:0005886 plasma membrane GO:0005524 ATP binding GO:0006355 regulation of transcription, DNA-templated GO:0046777 protein autophosphorylation GO:0010155 regulation of proton transport GO:0000160 phosphorelay signal transduction system GO:0023014 signal transduction by phosphorylation GO:0000155 phosphorelay sensor kinase activity GO:0009365 protein histidine kinase complex	Putative uncharacterized protein [Source:UniProtKB/TrEMBL;Acc:F6HPF4]	GO:0023014 signal transduction by phosphorylation GO:0000155 phosphorelay sensor kinase activity GO:0004871 signal transducer activity GO:0007165 signal transduction GO:0010155 regulation of proton transport GO:0000160 phosphorelay signal transduction system GO:0006355 regulation of transcription, DNA-templated GO:0046777 protein autophosphorylation GO:0006468 protein phosphorylation	839,580802802206	821,913816780936	824,090449899444	719,243189313756	668,526777683878	723,23993662911
VIT_201s0026g01640	1625,4763	-0,4719	0,0977	-4,82974609649297	0,00000136707258800629	0,0000348019553529193		gi|296086429|emb|CBI32018.3| unnamed protein product	-	GO:0005886 plasma membrane GO:0005829 cytosol GO:0005774 vacuolar membrane GO:0005634 nucleus GO:0005794 Golgi apparatus GO:0009507 chloroplast GO:0009506 plasmodesma GO:0019344 cysteine biosynthetic process GO:0043424 protein histidine kinase binding GO:0010075 regulation of meristem growth GO:0004672 protein kinase activity	Putative uncharacterized protein [Source:UniProtKB/TrEMBL;Acc:D7TNE5]	GO:0043424 protein histidine kinase binding GO:0005774 vacuolar membrane GO:0008150 biological_process GO:0005773 vacuole GO:0009507 chloroplast GO:0009506 plasmodesma GO:0016020 membrane GO:0005515 protein binding	1779,1117011761	1886,92890331398	2002,83641423136	1229,3040964765	1330,9575665135	1523,71908979143
VIT_201s0026g01730	51,4742	-0,8834	0,262	-3,37235701643095	0,000745277722434019	0,00871688683173342	WRKY36	gi|296086420|emb|CBI32009.3| unnamed protein product	-	GO:0003700 sequence-specific DNA binding transcription factor activity GO:0005634 nucleus GO:0005667 transcription factor complex GO:0045449 NOT_FOUND GO:0006952 defense response GO:0043531 ADP binding GO:0006355 regulation of transcription, DNA-templated GO:0043565 sequence-specific DNA binding GO:0010043 response to zinc ion GO:0015698 inorganic anion transport	Putative uncharacterized protein [Source:UniProtKB/TrEMBL;Acc:D7TND6]	GO:0015698 inorganic anion transport GO:0043565 sequence-specific DNA binding GO:0006355 regulation of transcription, DNA-templated GO:0003700 sequence-specific DNA binding transcription factor activity	75,9620726344853	58,7717355444656	65,7724772220214	40,1171500015641	30,4799442713014	37,7418898969074
VIT_201s0026g01880	933,7396	-0,4235	0,1104	-3,836333712207	0,000124884686361346	0,00190318012200181		gi|225425762|ref|XP_002277256.1| PREDICTED: protein kinase 2B, chloroplastic	2.7.11.1	GO:0005886 plasma membrane GO:0006468 protein phosphorylation GO:0005524 ATP binding GO:0009069 serine family amino acid metabolic process GO:0005634 nucleus GO:0009536 plastid GO:0004674 protein serine/threonine kinase activity GO:0004715 non-membrane spanning protein tyrosine kinase activity	Putative uncharacterized protein [Source:UniProtKB/TrEMBL;Acc:D7TNC2]	GO:0016772 transferase activity, transferring phosphorus-containing groups GO:0006468 protein phosphorylation GO:0005524 ATP binding GO:0004674 protein serine/threonine kinase activity GO:0004672 protein kinase activity	920,540380215276	1059,67220148355	1231,62187739275	813,805042888871	764,030603067289	812,767210338053
VIT_201s0026g01890	595,2152	-0,619	0,1527	-4,05433308910428	0,0000502775340100574	0,000877566824435526		gi|225425760|ref|XP_002277178.1| PREDICTED: solute carrier family 35 member B1	-	GO:0009644 response to high light intensity GO:0009507 chloroplast GO:0030968 endoplasmic reticulum unfolded protein response GO:0009553 embryo sac development GO:0009555 pollen development GO:0006457 protein folding GO:0009408 response to heat GO:0009627 systemic acquired resistance GO:0042542 response to hydrogen peroxide GO:0030176 integral component of endoplasmic reticulum membrane GO:003017…	Putative uncharacterized protein [Source:UniProtKB/TrEMBL;Acc:D7TNC1]	GO:0016020 membrane GO:0055085 transmembrane transport GO:0016021 integral component of membrane	557,721533290037	686,560728860348	920,814681108299	448,930011922265	468,375143635665	488,889131920406
VIT_201s0026g01960	976,2433	-0,7542	0,1066	-7,07678545011463	1,47536678589531e-12	1,14883241095309e-10	SUT2	gi|310877782|gb|ADP37122.1| sucrose transporter	-	GO:0005985 sucrose metabolic process GO:0009753 response to jasmonic acid GO:0005794 Golgi apparatus GO:0009611 response to wounding GO:0010200 response to chitin GO:0009695 jasmonic acid biosynthetic process GO:0034219 carbohydrate transmembrane transport GO:0005887 integral component of plasma membrane GO:0009620 response to fungus GO:0006812 cation transport GO:0090406 pollen tube GO:0008506 s…	Putative uncharacterized protein [Source:UniProtKB/TrEMBL;Acc:F6HPE1]	GO:0090406 pollen tube GO:0034219 carbohydrate transmembrane transport GO:0015770 sucrose transport GO:0015144 carbohydrate transmembrane transporter activity GO:0010200 response to chitin GO:0009753 response to jasmonic acid GO:0008515 sucrose transmembrane transporter activity GO:0008506 sucrose:proton symporter activity GO:0005887 integral component of plasma membrane GO:0005351 sugar:proton s…	1236,38268222182	1063,23412484988	1379,93236524633	693,453592884179	749,806629074015	734,650275435152
VIT_201s0026g02080	1664,2406	-0,7598	0,0984	-7,72277023942833	1,13828248872539e-14	1,11661160666184e-12		gi|359473368|ref|XP_003631294.1| PREDICTED: F-box/kelch-repeat protein SKIP11-like	-	GO:0005829 cytosol GO:0005634 nucleus GO:0019375 galactolipid biosynthetic process GO:0016036 cellular response to phosphate starvation GO:0009610 response to symbiotic fungus GO:0005777 peroxisome GO:0006623 protein targeting to vacuole GO:0006888 ER to Golgi vesicle-mediated transport GO:0042631 cellular response to water deprivation GO:0000041 transition metal ion transport GO:0042406 extrinsi…	Putative uncharacterized protein [Source:UniProtKB/TrEMBL;Acc:F6HPD7]	GO:0005515 protein binding	1812,09523271476	2213,73537217487	2253,02975895826	1191,0972869512	1250,69371326573	1264,79217073125
VIT_201s0026g02170	165,4615	0,6133	0,1575	3,89338697851906	0,0000988542691614019	0,00155656680702621		gi|359473366|ref|XP_002273996.2| PREDICTED: uncharacterized protein LOC100250008	-	GO:0005886 plasma membrane GO:0008270 zinc ion binding GO:0008536 Ran GTPase binding GO:0000785 chromatin GO:0003682 chromatin binding GO:0045492 xylan biosynthetic process GO:0010413 glucuronoxylan metabolic process GO:0009630 gravitropism GO:0033044 regulation of chromosome organization GO:0009887 organ morphogenesis GO:0000956 nuclear-transcribed mRNA catabolic process GO:0005543 phospholipid …	Putative uncharacterized protein [Source:UniProtKB/TrEMBL;Acc:F6HPD2]	GO:0032065 cortical protein anchoring GO:0005938 cell cortex GO:0005543 phospholipid binding GO:0046872 metal ion binding GO:0005515 protein binding	118,940613730313	148,71030054433	123,807015947334	213,002963103543	196,087641478706	192,220322963319
VIT_201s0026g02190	142,3172	-1,2342	0,2278	-5,41760858056614	6,04014684269648e-08	0,00000217764532998949	ATHVA22C	gi|225425728|ref|XP_002274152.1| PREDICTED: HVA22-like protein a	-	GO:0016023 cytoplasmic membrane-bounded vesicle GO:0042538 hyperosmotic salinity response GO:0009506 plasmodesma GO:0042742 defense response to bacterium GO:0009409 response to cold GO:0009737 response to abscisic acid GO:0009269 response to desiccation	Putative uncharacterized protein [Source:UniProtKB/TrEMBL;Acc:D7TNA4]	GO:0003674 molecular_function GO:0009506 plasmodesma	178,910671073327	151,381743069078	269,538190968676	86,9204916700555	99,567817952918	67,5843144665552
VIT_201s0026g02340	1092,3608	-0,6747	0,1155	-5,84353865325444	5,11034336293194e-09	0,000000235218489608611		gi|225425706|ref|XP_002273644.1| PREDICTED: probable methyltransferase PMT2	-	GO:0005886 plasma membrane GO:0032259 methylation GO:0016310 phosphorylation GO:0005802 trans-Golgi network GO:0005794 Golgi apparatus GO:0005768 endosome GO:0008168 methyltransferase activity GO:0009505 plant-type cell wall GO:0016301 kinase activity	Putative uncharacterized protein [Source:UniProtKB/TrEMBL;Acc:F6HPC4]	GO:0005802 trans-Golgi network GO:0005768 endosome GO:0005794 Golgi apparatus GO:0032259 methylation GO:0008168 methyltransferase activity GO:0016020 membrane	1137,43208760585	1313,45924133465	1581,11876616075	828,132596460858	832,102478606529	861,919439041002
VIT_201s0026g02470	520,1325	-0,8493	0,1157	-7,33753747777175	2,17559489297679e-13	1,83665444108581e-11		gi|296086365|emb|CBI31954.3| unnamed protein product	-	GO:0005886 plasma membrane GO:0005737 cytoplasm GO:0008270 zinc ion binding GO:0005634 nucleus GO:0006623 protein targeting to vacuole GO:0016567 protein ubiquitination GO:0004842 ubiquitin-protein transferase activity GO:0016192 vesicle-mediated transport	Putative uncharacterized protein [Source:UniProtKB/TrEMBL;Acc:F6HPR2]	GO:0008270 zinc ion binding	704,648173780423	579,703027870411	723,497249442235	373,471563109799	390,143286672658	349,331911138818
VIT_201s0026g02490	2187,0855	0,2081	0,0708	2,93835476173665	0,0032995921720303	0,0291241952948409		gi|225425672|ref|XP_002273709.1| PREDICTED: ectonucleoside triphosphate diphosphohydrolase 1-like isoform 1	3.6.1.5	GO:0005886 plasma membrane GO:0016787 hydrolase activity GO:0005739 mitochondrion GO:0009507 chloroplast GO:0042546 cell wall biogenesis GO:0044036 cell wall macromolecule metabolic process GO:0009901 anther dehiscence GO:0005773 vacuole GO:0010584 pollen exine formation	Putative uncharacterized protein [Source:UniProtKB/TrEMBL;Acc:F6HPR0]	GO:0016787 hydrolase activity	2039,98145061822	1962,61977484852	2087,95373769515	2293,36374175608	2365,24367545299	2373,35047165669
VIT_201s0026g02540	426,6701	-0,7108	0,1333	-5,33242543153712	9,69095691385449e-08	0,00000336578183812547		gi|225425662|ref|XP_002273461.1| PREDICTED: E3 ubiquitin-protein ligase RING1-like	-	GO:0016023 cytoplasmic membrane-bounded vesicle GO:0008270 zinc ion binding GO:0009536 plastid GO:0016020 membrane	Putative uncharacterized protein [Source:UniProtKB/TrEMBL;Acc:F6HPQ9]	GO:0046872 metal ion binding GO:0008270 zinc ion binding GO:0005515 protein binding	516,741994105643	625,117550791134	444,931463560733	328,578561917572	338,327381411446	306,323711023737
VIT_201s0113g00560	555,5714	-0,3443	0,0928	-3,70962199181755	0,000207568924723676	0,00294481936215711		gi|225462937|ref|XP_002266670.1| PREDICTED: uncharacterized protein LOC100264328	-	GO:0009507 chloroplast GO:0009646 response to absence of light	Putative uncharacterized protein [Source:UniProtKB/TrEMBL;Acc:D7SXL8]	GO:0009646 response to absence of light GO:0008150 biological_process GO:0003674 molecular_function	613,693586810184	610,869857325809	640,959238810679	481,405800018769	489,711104625576	496,788597247665
VIT_201s0127g00070	828,8227	0,5243	0,1443	3,63211676006898	0,00028110587089114	0,00381968001299332	ATNRT2.5	gi|225425615|ref|XP_002266184.1| PREDICTED: high affinity nitrate transporter 2.5	-	GO:0016021 integral component of membrane GO:0005886 plasma membrane GO:0055085 transmembrane transport GO:0015706 nitrate transport GO:0071249 cellular response to nitrate GO:0015112 nitrate transmembrane transporter activity	Putative uncharacterized protein [Source:UniProtKB/TrEMBL;Acc:F6HHT1]	GO:0015112 nitrate transmembrane transporter activity GO:0015706 nitrate transport GO:0055085 transmembrane transport GO:0016021 integral component of membrane GO:0005886 plasma membrane	676,662147020349	544,083794207099	821,511137067208	1059,28379408892	1045,46208850564	825,932985883486
VIT_201s0127g00160	219,4672	-1,1785	0,1539	-7,65775955574948	1,89204690764211e-14	1,79250421755672e-12		gi|225425605|ref|XP_002265829.1| PREDICTED: cysteine-rich receptor-like protein kinase 2	2.7.11.1	GO:0005886 plasma membrane GO:0005524 ATP binding GO:0009069 serine family amino acid metabolic process GO:0016023 cytoplasmic membrane-bounded vesicle GO:0009644 response to high light intensity GO:0005576 extracellular region GO:0009506 plasmodesma GO:0006857 oligopeptide transport GO:0034976 response to endoplasmic reticulum stress GO:0006457 protein folding GO:0009408 response to heat GO:0042…	Putative uncharacterized protein [Source:UniProtKB/TrEMBL;Acc:F6HHS8]	GO:0000166 nucleotide binding GO:0016772 transferase activity, transferring phosphorus-containing groups GO:0006468 protein phosphorylation GO:0005524 ATP binding GO:0004674 protein serine/threonine kinase activity GO:0004672 protein kinase activity	255,872244663529	317,901660445064	340,469293855169	132,768663100414	124,967771512336	144,823530999761
VIT_201s0127g00220	147,6119	0,6831	0,1789	3,81887876529616	0,000134059623553998	0,00202311394731533	TBL2	gi|359473242|ref|XP_002265658.2| PREDICTED: uncharacterized protein LOC100249925	-	GO:0005739 mitochondrion GO:0005802 trans-Golgi network GO:0005794 Golgi apparatus GO:0005768 endosome GO:0030244 cellulose biosynthetic process GO:0007131 reciprocal meiotic recombination GO:0007129 synapsis GO:0009827 plant-type cell wall modification GO:0045489 pectin biosynthetic process GO:0009834 plant-type secondary cell wall biogenesis	Putative uncharacterized protein [Source:UniProtKB/TrEMBL;Acc:F6HHS6]	GO:0008150 biological_process	87,9560841030882	121,105394455263	131,544954444043	188,168536912098	191,007650766822	165,888771872454
VIT_201s0127g00470	380,9996	0,5537	0,143	3,87216931564559	0,000107870973197141	0,00166838181993051		gi|225425563|ref|XP_002265947.1| PREDICTED: glycogenin-1 isoform 1	2.4.1.123	GO:0005737 cytoplasm GO:0005634 nucleus GO:0010325 raffinose family oligosaccharide biosynthetic process GO:0046872 metal ion binding GO:0006979 response to oxidative stress GO:0070417 cellular response to cold GO:0006012 galactose metabolic process GO:0047216 inositol 3-alpha-galactosyltransferase activity GO:0052576 carbohydrate storage	Putative uncharacterized protein [Source:UniProtKB/TrEMBL;Acc:F6HHV4]	GO:0016757 transferase activity, transferring glycosyl groups	293,853280980772	379,344838514278	250,193344726905	468,988586923047	432,81520865248	460,802144090149
VIT_201s0127g00540	403,8632	-0,5002	0,1583	-3,15972623363673	0,0015791744617278	0,0161352079663537		gi|359473194|ref|XP_003631263.1| PREDICTED: LOW QUALITY PROTEIN: probable nucleoredoxin 1-like	-	GO:0055114 oxidation-reduction process GO:0005829 cytosol GO:0046686 response to cadmium ion GO:0010183 pollen tube guidance GO:0045454 cell redox homeostasis GO:0016853 isomerase activity GO:0080092 regulation of pollen tube growth GO:0016209 antioxidant activity GO:0047134 protein-disulfide reductase activity	Putative uncharacterized protein [Source:UniProtKB/TrEMBL;Acc:F6HHV1]	GO:0047134 protein-disulfide reductase activity GO:0055114 oxidation-reduction process	611,69458489875	403,387821237014	403,662458244955	323,80271072691	357,631346116603	323,000360047952
VIT_201s0127g00700	753,7739	-1,5263	0,4148	-3,67973545558392	0,000233476031603989	0,00324223678089807		gi|359473188|ref|XP_003631260.1| PREDICTED: uncharacterized protein LOC100852726	-	GO:0009873 ethylene-activated signaling pathway GO:0009611 response to wounding GO:0035556 intracellular signal transduction GO:0010200 response to chitin GO:0010286 heat acclimation GO:0002679 respiratory burst involved in defense response GO:0009612 response to mechanical stimulus	Putative uncharacterized protein [Source:UniProtKB/TrEMBL;Acc:F6HHU1]		1497,25243166393	1113,9915328201	745,421408516242	454,66103335106	473,455134347549	237,861678187486
VIT_201s0137g00300	454,7625	0,3428	0,1026	3,34035723042658	0,000836706884104185	0,00949325515278022		gi|225424572|ref|XP_002282097.1| PREDICTED: protein SDA1 homolog	-	GO:0006468 protein phosphorylation GO:0005524 ATP binding GO:0009069 serine family amino acid metabolic process GO:0005634 nucleus GO:0003723 RNA binding GO:0004674 protein serine/threonine kinase activity GO:0006406 mRNA export from nucleus GO:0003964 RNA-directed DNA polymerase activity GO:0006278 RNA-dependent DNA replication GO:0006606 protein import into nucleus GO:0030036 actin cytoskeleton…	Putative uncharacterized protein [Source:UniProtKB/TrEMBL;Acc:F6GVJ3]	GO:0042273 ribosomal large subunit biogenesis GO:0000055 ribosomal large subunit export from nucleus GO:0030036 actin cytoskeleton organization GO:0005488 binding	378,81086221671	420,306957227088	403,662458244955	528,20914168726	493,775097195083	503,810344205229
VIT_201s0137g00430	1978,1219	0,3297	0,0974	3,38566709785467	0,000710054650077377	0,0083564954781018		gi|225424600|ref|XP_002285424.1| PREDICTED: uncharacterized protein LOC100244027	-	GO:0016023 cytoplasmic membrane-bounded vesicle GO:0004553 hydrolase activity, hydrolyzing O-glycosyl compounds GO:0005975 carbohydrate metabolic process GO:0043169 cation binding	Putative uncharacterized protein [Source:UniProtKB/TrEMBL;Acc:F6GVP0]	GO:0004553 hydrolase activity, hydrolyzing O-glycosyl compounds GO:0005975 carbohydrate metabolic process GO:0003824 catalytic activity	1670,16609700296	1867,33832479916	1721,69131551762	2075,58492746187	2048,25225503146	2485,69842297772
VIT_201s0137g00460	93,2911	-2,1609	0,3482	-6,20672636457469	5,40996751390167e-10	2,9760056778892e-08		gi|359473120|ref|XP_002282202.2| PREDICTED: E3 ubiquitin-protein ligase RGLG2-like	-	GO:0005886 plasma membrane GO:0008270 zinc ion binding GO:0005634 nucleus GO:0009863 salicylic acid mediated signaling pathway GO:0009697 salicylic acid biosynthetic process GO:0031348 negative regulation of defense response GO:0016567 protein ubiquitination GO:0004842 ubiquitin-protein transferase activity GO:0006499 N-terminal protein myristoylation GO:0009690 cytokinin metabolic process GO:000…	Putative uncharacterized protein [Source:UniProtKB/TrEMBL;Acc:D7SMD7]	GO:0045087 innate immune response GO:0006499 N-terminal protein myristoylation GO:0031348 negative regulation of defense response GO:0009697 salicylic acid biosynthetic process GO:0009863 salicylic acid mediated signaling pathway GO:0046872 metal ion binding GO:0008270 zinc ion binding GO:0005515 protein binding	259,870248486397	97,0624117325266	100,593200457209	29,6102773821068	30,4799442713014	42,130481745385
VIT_201s0137g00620	672,7227	0,3185	0,1002	3,1796410396741	0,00147457590878867	0,0152492073817909		gi|225424631|ref|XP_002285492.1| PREDICTED: DUF246 domain-containing protein At1g04910	-	GO:0009536 plastid GO:0005802 trans-Golgi network GO:0005794 Golgi apparatus GO:0005768 endosome GO:0016126 sterol biosynthetic process GO:0016132 brassinosteroid biosynthetic process GO:0006084 acetyl-CoA metabolic process	Putative uncharacterized protein [Source:UniProtKB/TrEMBL;Acc:D7SMC5]	GO:0006084 acetyl-CoA metabolic process GO:0016132 brassinosteroid biosynthetic process GO:0016126 sterol biosynthetic process GO:0005802 trans-Golgi network GO:0005768 endosome GO:0005794 Golgi apparatus	563,718539024338	649,16053351387	581,635043669248	783,239595268632	766,062599352042	692,519793689767
VIT_201s0137g00670	89,6664	-1,35	0,2529	-5,33865956942652	9,36362742196573e-08	0,00000327208890218815	SUFE2	gi|225424641|ref|XP_002282353.1| PREDICTED: sufE-like protein, chloroplastic	-	GO:0042803 protein homodimerization activity GO:0009507 chloroplast GO:0051539 4 iron, 4 sulfur cluster binding GO:0016226 iron-sulfur cluster assembly GO:0009060 aerobic respiration GO:0008047 enzyme activator activity GO:0009435 NAD biosynthetic process GO:0019805 quinolinate biosynthetic process GO:0051176 positive regulation of sulfur metabolic process GO:0051347 positive regulation of transf…	Putative uncharacterized protein [Source:UniProtKB/TrEMBL;Acc:F6GVM4]	GO:0051176 positive regulation of sulfur metabolic process GO:0008047 enzyme activator activity GO:0016226 iron-sulfur cluster assembly GO:0043085 positive regulation of catalytic activity	176,911669161893	112,200586039434	96,7242312088549	52,5343630972863	54,8638996883425	44,7636368544716
VIT_201s0137g00810	948,1575	-0,3751	0,0942	-3,98276314435838	0,0000681186356173905	0,00112779329435278		gi|296081354|emb|CBI16787.3| unnamed protein product	-	GO:0016020 membrane GO:0005794 Golgi apparatus GO:0006487 protein N-linked glycosylation GO:0003830 beta-1,4-mannosylglycoprotein 4-beta-N-acetylglucosaminyltransferase activity	Putative uncharacterized protein [Source:UniProtKB/TrEMBL;Acc:F6GVL6]	GO:0003830 beta-1,4-mannosylglycoprotein 4-beta-N-acetylglucosaminyltransferase activity GO:0006487 protein N-linked glycosylation GO:0016020 membrane	1000,50045667263	1021,38152529549	1192,93218490921	806,163680983811	834,134474891282	833,832451210746
VIT_201s0146g00020	264,651	-0,5484	0,1405	-3,90409970390028	0,0000945767879704043	0,00149890145470196		gi|359473784|ref|XP_003631358.1| PREDICTED: uncharacterized protein LOC100253975 isoform 2	-	GO:0009507 chloroplast	Putative uncharacterized protein [Source:UniProtKB/TrEMBL;Acc:F6I1M5]		289,855277157904	305,434928662905	349,496888767996	210,137452389145	188,975654482069	244,005706775355
VIT_201s0146g00060	547,8559	-0,4628	0,1605	-2,88448897909911	0,00392049480886101	0,0334050121283533		gi|225425210|ref|XP_002266930.1| PREDICTED: glucose-6-phosphate 1-dehydrogenase, chloroplastic	1.1.1.49	GO:0005739 mitochondrion GO:0050661 NADP binding GO:0009570 chloroplast stroma GO:0006749 glutathione metabolic process GO:0009051 pentose-phosphate shunt, oxidative branch GO:0004345 glucose-6-phosphate dehydrogenase activity	Glucose-6-phosphate 1-dehydrogenase [Source:UniProtKB/TrEMBL;Acc:D7U5Y0]	GO:0004345 glucose-6-phosphate dehydrogenase activity GO:0006098 pentose-phosphate shunt GO:0006006 glucose metabolic process GO:0050661 NADP binding GO:0005975 carbohydrate metabolic process GO:0055114 oxidation-reduction process GO:0016491 oxidoreductase activity	754,623221566268	646,489090989122	501,676345869928	491,912672638226	527,303035893515	365,130841793337
VIT_201s0146g00070	41,4438	0,9531	0,3183	2,99432265417779	0,00275054905039142	0,0253404175885062		gi|225425208|ref|XP_002266761.1| PREDICTED: hydroxysteroid 11-beta-dehydrogenase 1-like protein isoform 1	-	GO:0055114 oxidation-reduction process GO:0016491 oxidoreductase activity GO:0000166 nucleotide binding GO:0009507 chloroplast GO:0005576 extracellular region	Putative uncharacterized protein [Source:UniProtKB/TrEMBL;Acc:D7U5Y1]	GO:0055114 oxidation-reduction process GO:0016491 oxidoreductase activity GO:0008152 metabolic process	37,9810363172426	23,1525018811531	23,2138154901252	63,996405954876	59,9438904002261	40,375045005994
VIT_201s0146g00140	201,8585	0,8165	0,1984	4,11659616738325	0,000038450893228146	0,00070250128683558		gi|296088706|emb|CBI38156.3| unnamed protein product	-	GO:0016023 cytoplasmic membrane-bounded vesicle GO:0009507 chloroplast	Putative uncharacterized protein [Source:UniProtKB/TrEMBL;Acc:D7U5Y7]	GO:0005515 protein binding	120,939615641746	202,139151039298	113,48976461839	254,075283343239	238,759563458528	281,747596672262
VIT_201s0146g00250	1508,563	-0,6131	0,1247	-4,91532612995137	0,000000886347842127209	0,0000235894879471007	PBS1	gi|225425176|ref|XP_002265076.1| PREDICTED: serine/threonine-protein kinase PBS1	2.7.11.1	GO:0005886 plasma membrane GO:0005524 ATP binding GO:0009069 serine family amino acid metabolic process GO:0046777 protein autophosphorylation GO:0004674 protein serine/threonine kinase activity GO:0004715 non-membrane spanning protein tyrosine kinase activity GO:0009816 defense response to bacterium, incompatible interaction	Putative uncharacterized protein [Source:UniProtKB/TrEMBL;Acc:F6I1N7]	GO:0009816 defense response to bacterium, incompatible interaction GO:0042742 defense response to bacterium GO:0000166 nucleotide binding GO:0006952 defense response GO:0046777 protein autophosphorylation GO:0016772 transferase activity, transferring phosphorus-containing groups GO:0016301 kinase activity GO:0006468 protein phosphorylation GO:0005524 ATP binding GO:0004674 protein serine/threonin…	1550,22598231693	1706,16129247267	2219,49869213919	1114,6836679006	1190,74982286551	1270,05848094942
VIT_201s0146g00260	3440,8377	0,7763	0,1406	5,52130622840502	3,36488753590755e-08	0,00000127798278730137	SAG29	gi|225425180|ref|XP_002264875.1| PREDICTED: bidirectional sugar transporter SWEET15	-	GO:0010150 leaf senescence GO:0005887 integral component of plasma membrane GO:0071215 cellular response to abscisic acid stimulus GO:0015770 sucrose transport GO:0008515 sucrose transmembrane transporter activity GO:0071470 cellular response to osmotic stress GO:0071446 cellular response to salicylic acid stimulus	Putative uncharacterized protein [Source:UniProtKB/TrEMBL;Acc:F6I1N8]	GO:0071470 cellular response to osmotic stress GO:0051119 sugar transmembrane transporter activity GO:0008643 carbohydrate transport GO:0015770 sucrose transport GO:0008515 sucrose transmembrane transporter activity GO:0005887 integral component of plasma membrane GO:0005886 plasma membrane GO:0006810 transport GO:0016020 membrane GO:0016021 integral component of membrane	2954,52482509919	2276,95951192725	2378,12643132171	5092,96770972237	4514,07974657974	3428,36795203071
VIT_201s0146g00410	1458,7963	-0,3037	0,1048	-2,89847791540691	0,0037497871608168	0,032214166475269		gi|225425148|ref|XP_002263369.1| PREDICTED: GEM-like protein 5	-	GO:0005737 cytoplasm GO:0010286 heat acclimation	Putative uncharacterized protein [Source:UniProtKB/TrEMBL;Acc:F6I1P4]		1602,20003201421	1390,93107455235	1845,49833146495	1278,01777862126	1311,65360180834	1324,47701987054
VIT_201s0146g00440	470,1999	-0,7704	0,1216	-6,33574107020501	2,36203179055439e-10	1,37473474827044e-08		gi|296088734|emb|CBI38184.3| unnamed protein product	-	GO:0005739 mitochondrion GO:0009507 chloroplast	Putative uncharacterized protein [Source:UniProtKB/TrEMBL;Acc:F6I1P6]		652,674124083143	620,66514658322	502,966002286046	347,681966680222	369,823323825124	327,38895189643
VIT_201s0146g00480	127,8878	-1,7296	0,213	-8,12142878216997	4,60727157232249e-16	5,27300685388024e-14	JAZ10	gi|225425136|ref|XP_002262750.1| PREDICTED: protein TIFY 9	-	GO:0009414 response to water deprivation GO:0042538 hyperosmotic salinity response GO:0009738 abscisic acid-activated signaling pathway GO:0042803 protein homodimerization activity GO:0005634 nucleus GO:0009733 response to auxin GO:0009611 response to wounding GO:0009723 response to ethylene GO:0009751 response to salicylic acid GO:0009695 jasmonic acid biosynthetic process GO:0009620 response to…	Putative uncharacterized protein [Source:UniProtKB/TrEMBL;Acc:D7U618]	GO:2000022 regulation of jasmonic acid mediated signaling pathway GO:0042803 protein homodimerization activity GO:0042538 hyperosmotic salinity response GO:0009733 response to auxin GO:0009723 response to ethylene GO:0009695 jasmonic acid biosynthetic process GO:0009620 response to fungus GO:0009414 response to water deprivation GO:0007165 signal transduction GO:0009867 jasmonic acid mediated sig…	237,881227460625	201,248670197716	149,600144269696	51,5791928591538	69,0878736816165	57,9294123999044
VIT_201s0150g00290	1038,5777	0,4796	0,0851	5,63337260649442	1,76719071210738e-08	0,000000704109888167458	NEF1	gi|225425300|ref|XP_002268217.1| PREDICTED: uncharacterized protein LOC100259097	-	GO:0055114 oxidation-reduction process GO:0016491 oxidoreductase activity GO:0016023 cytoplasmic membrane-bounded vesicle GO:0016020 membrane GO:0005739 mitochondrion GO:0009507 chloroplast	Putative uncharacterized protein [Source:UniProtKB/TrEMBL;Acc:D7TFK4]		859,570821916544	897,604688315475	844,724952557333	1256,04886314421	1129,78993432291	1243,72692985855
VIT_201s0150g00300	18,4286	1,7897	0,5153	3,47308396456657	0,000514514364276478	0,00636720860232713	GH3.17	gi|225425302|ref|XP_002268278.1| PREDICTED: indole-3-acetic acid-amido synthetase GH3.17-like	-	GO:0009941 chloroplast envelope GO:0005634 nucleus GO:0009826 unidimensional cell growth GO:0010279 indole-3-acetic acid amido synthetase activity GO:0010252 auxin homeostasis GO:0010583 response to cyclopentenone GO:0009734 auxin-activated signaling pathway GO:1901183 positive regulation of camalexin biosynthetic process GO:0016132 brassinosteroid biosynthetic process	Putative uncharacterized protein [Source:UniProtKB/TrEMBL;Acc:F6HJ77]		4,99750477858456	6,23336589107969	14,1862205772987	27,6999369058419	41,6559238374453	15,7989306545194
VIT_201s0150g00330	117,1059	-0,8393	0,2041	-4,11248311190437	0,0000391426112491105	0,000712378814974472		gi|225425308|ref|XP_002268325.1| PREDICTED: U-box domain-containing protein 43-like	-	GO:0008270 zinc ion binding GO:0016567 protein ubiquitination GO:0004842 ubiquitin-protein transferase activity GO:0000151 ubiquitin ligase complex	Putative uncharacterized protein [Source:UniProtKB/TrEMBL;Acc:F6HJ78]	GO:0004842 ubiquitin-protein transferase activity GO:0000151 ubiquitin ligase complex GO:0016567 protein ubiquitination GO:0046872 metal ion binding GO:0008270 zinc ion binding GO:0005515 protein binding GO:0005488 binding	128,935623287482	131,791164554256	190,869149585474	83,0998107175256	92,455830956281	75,4837797938149
VIT_201s0150g00350	1073,4883	0,3958	0,0797	4,96571424650455	0,000000684486795722771	0,0000190106731717596		gi|147821289|emb|CAN74600.1| hypothetical protein VITISV_021495	-	GO:0055114 oxidation-reduction process GO:0005886 plasma membrane GO:0008270 zinc ion binding GO:0009738 abscisic acid-activated signaling pathway GO:0005739 mitochondrion GO:0009863 salicylic acid mediated signaling pathway GO:0030968 endoplasmic reticulum unfolded protein response GO:0009723 response to ethylene GO:0035556 intracellular signal transduction GO:0009697 salicylic acid biosynthetic…	Putative uncharacterized protein [Source:UniProtKB/TrEMBL;Acc:F6HJ79]	GO:0046872 metal ion binding GO:0008270 zinc ion binding	924,538384038143	935,004883661953	922,104337524417	1239,81096909596	1164,33387116371	1255,1372686646
VIT_201s0150g00380	193,4032	-0,5279	0,1614	-3,27024687586663	0,00107453661288458	0,0117311606014858		gi|225425316|ref|XP_002268562.1| PREDICTED: uncharacterized protein LOC100267772	-	NA	Putative uncharacterized protein [Source:UniProtKB/TrEMBL;Acc:F6HJ82]	GO:0005575 cellular_component GO:0008150 biological_process GO:0003674 molecular_function	228,885718859173	210,153478613544	247,614031894669	146,141046434269	137,159749220856	190,464886223928
VIT_201s0150g00440	77,4548	-2,3164	0,2822	-8,20794892542669	2,24998878901019e-16	2,74064705849935e-14		gi|225425328|ref|XP_002268604.1| PREDICTED: respiratory burst oxidase homolog protein C-like	-	GO:0050832 defense response to fungus GO:0005794 Golgi apparatus GO:0043069 negative regulation of programmed cell death GO:0009055 electron carrier activity GO:0005506 iron ion binding GO:0050660 flavin adenine dinucleotide binding GO:0005509 calcium ion binding GO:0009408 response to heat GO:0005773 vacuole GO:0004601 peroxidase activity GO:0005887 integral component of plasma membrane GO:00427…	Putative uncharacterized protein [Source:UniProtKB/TrEMBL;Acc:F6HJ86]	GO:0050664 oxidoreductase activity, acting on NAD(P)H, oxygen as acceptor GO:0005509 calcium ion binding GO:0004601 peroxidase activity GO:0016020 membrane GO:0055114 oxidation-reduction process GO:0016491 oxidoreductase activity GO:0016021 integral component of membrane	169,915162471875	90,8290458414469	126,38632877957	26,7447666677094	25,3999535594178	25,4538327211701
VIT_201s0150g00640	1481,595	-0,2813	0,0767	-3,66522885771368	0,000247117501234069	0,00340120641529022		gi|359473858|ref|XP_003631369.1| PREDICTED: uncharacterized protein LOC100246511	-	GO:0005886 plasma membrane GO:0005829 cytosol GO:0005634 nucleus GO:0005739 mitochondrion	Putative uncharacterized protein [Source:UniProtKB/TrEMBL;Acc:F6HJ98]	GO:0008150 biological_process GO:0003674 molecular_function GO:0005886 plasma membrane GO:0005829 cytosol	1580,21101098844	1655,40388450245	1640,44296130218	1326,73146076601	1400,04544019511	1286,73512997363
VIT_201s0244g00130	11,8608	-1,6939	0,5572	-3,03985804511952	0,00236689679765203	0,0223492198728461		gi|455475496|gb|AGG34703.1| inducer of CBF expression 1	-	GO:0003677 DNA binding GO:0003700 sequence-specific DNA binding transcription factor activity GO:0005667 transcription factor complex GO:0045449 NOT_FOUND GO:0006355 regulation of transcription, DNA-templated GO:0010103 stomatal complex morphogenesis GO:0046983 protein dimerization activity GO:0050826 response to freezing GO:0016556 mRNA modification GO:0010444 guard mother cell differentiation	Putative uncharacterized protein [Source:UniProtKB/TrEMBL;Acc:F6HWQ1]	GO:0046983 protein dimerization activity GO:0008152 metabolic process GO:0016597 amino acid binding	17,9910172029044	25,8239444059016	10,3172513289445	6,68619166692735	5,07999071188357	5,26631021817313
VIT_201s0244g00150	6569,3623	0,5199	0,0712	7,30182224693284	2,83896174697217e-13	2,38486771778899e-11		gi|225425242|ref|XP_002268849.1| PREDICTED: auxin response factor 2-like	-	GO:0010150 leaf senescence GO:0003700 sequence-specific DNA binding transcription factor activity GO:0005634 nucleus GO:0005667 transcription factor complex GO:0045449 NOT_FOUND GO:0043565 sequence-specific DNA binding GO:0009737 response to abscisic acid GO:0045892 negative regulation of transcription, DNA-templated GO:0046983 protein dimerization activity GO:0048481 ovule development GO:0009734…	Putative uncharacterized protein [Source:UniProtKB/TrEMBL;Acc:F6HWQ3]	GO:0009725 response to hormone GO:0009734 auxin-activated signaling pathway GO:0046983 protein dimerization activity GO:0006355 regulation of transcription, DNA-templated GO:0006351 transcription, DNA-templated GO:0005634 nucleus GO:0003677 DNA binding	5495,25625453158	5426,59024860566	5272,11542909065	8074,05402293384	7529,56223315383	7618,59544895713
VIT_202s0012g00150	1837,9993	-0,7171	0,0823	-8,71504403183315	2,90645676759954e-18	4,46520786106982e-16		gi|225427370|ref|XP_002282904.1| PREDICTED: probable receptor-like protein kinase At5g47070	2.7.11.1	GO:0005886 plasma membrane GO:0006468 protein phosphorylation GO:0005524 ATP binding GO:0009069 serine family amino acid metabolic process GO:0009697 salicylic acid biosynthetic process GO:0009627 systemic acquired resistance GO:0004674 protein serine/threonine kinase activity GO:0004714 transmembrane receptor protein tyrosine kinase activity GO:0007169 transmembrane receptor protein tyrosine kin…	Putative uncharacterized protein [Source:UniProtKB/TrEMBL;Acc:D7TTJ9]	GO:0016772 transferase activity, transferring phosphorus-containing groups GO:0006468 protein phosphorylation GO:0005524 ATP binding GO:0004674 protein serine/threonine kinase activity GO:0004672 protein kinase activity	2134,93404141132	2264,49278014509	2459,37478553715	1430,84501672245	1353,30952564578	1385,03958737953
VIT_202s0012g00170	1238,5821	0,5489	0,116	4,73282199699243	0,00000221419654595645	0,0000539409909974219	CT-BMY	gi|225427366|ref|XP_002282871.1| PREDICTED: beta-amylase 3, chloroplastic-like isoform 1	3.2.1.2	GO:0005985 sucrose metabolic process GO:0005829 cytosol GO:0009414 response to water deprivation GO:0005634 nucleus GO:0009570 chloroplast stroma GO:0009409 response to cold GO:0043169 cation binding GO:0005983 starch catabolic process GO:0016161 beta-amylase activity GO:0000024 maltose biosynthetic process	Putative uncharacterized protein [Source:UniProtKB/TrEMBL;Acc:F6HTE7]	GO:0043169 cation binding GO:0016161 beta-amylase activity GO:0005983 starch catabolic process GO:0000272 polysaccharide catabolic process GO:0000024 maltose biosynthetic process GO:0009570 chloroplast stroma GO:0005975 carbohydrate metabolic process GO:0003824 catalytic activity	1035,48299012272	870,890263067991	1112,97348710989	1558,8378286322	1578,86111325341	1274,4470727979
VIT_202s0012g00270	69,2529	0,7023	0,2382	2,94822998426021	0,00319599200819162	0,0285197549532662		gi|508776871|gb|EOY24127.1| Pleckstrin (PH) domain-containing protein isoform 3	-	GO:0005886 plasma membrane GO:0007165 signal transduction GO:0003723 RNA binding GO:0005794 Golgi apparatus GO:0009507 chloroplast GO:0009506 plasmodesma GO:0005773 vacuole GO:0003964 RNA-directed DNA polymerase activity GO:0006278 RNA-dependent DNA replication GO:0045010 actin nucleation GO:0035091 phosphatidylinositol binding GO:0048765 root hair cell differentiation GO:0071555 cell wall organi…	Putative uncharacterized protein [Source:UniProtKB/TrEMBL;Acc:F6HTE3]	GO:0005543 phospholipid binding	55,9720535201471	62,3336589107969	38,689692483542	77,3687892887307	86,3598421020207	94,7935839271163
VIT_202s0012g00280	2046,0871	0,5706	0,1326	4,30516013685056	0,0000166864985792682	0,000335559976736157		gi|225427362|ref|XP_002282724.1| PREDICTED: uncharacterized protein LOC100257499	-	GO:0005634 nucleus	Putative uncharacterized protein [Source:UniProtKB/TrEMBL;Acc:F6HTE2]		1921,0408368879	1398,9454021266	1619,80845864429	2628,62849534058	2689,34708287116	2018,7522502997
VIT_202s0012g00360	274,6481	-0,3539	0,1267	-2,79287396717446	0,00522420420836966	0,0419420891562737		gi|225427350|ref|XP_002282580.1| PREDICTED: S-norcoclaurine synthase 1-like	-	GO:0055114 oxidation-reduction process GO:0046872 metal ion binding GO:0009821 alkaloid biosynthetic process GO:0045431 flavonol synthase activity GO:0051555 flavonol biosynthetic process GO:0050474 (S)-norcoclaurine synthase activity	Putative uncharacterized protein [Source:UniProtKB/TrEMBL;Acc:F6HTD7]	GO:0016706 oxidoreductase activity, acting on paired donors, with incorporation or reduction of molecular oxygen, 2-oxoglutarate as one donor, and incorporation of one atom each of oxygen into both donors GO:0055114 oxidation-reduction process GO:0016491 oxidoreductase activity	305,847292449375	292,077716039163	327,572729693989	217,778814294205	250,951541167048	253,660608842006
VIT_202s0012g00480	1106,7171	0,2963	0,0892	3,3207480768967	0,000897765334096707	0,0100853703836305	UPF1	gi|359474491|ref|XP_002279304.2| PREDICTED: regulator of nonsense transcripts 1 homolog	-	GO:0005886 plasma membrane GO:0005829 cytosol GO:0005524 ATP binding GO:0008270 zinc ion binding GO:0003677 DNA binding GO:0009506 plasmodesma GO:0042742 defense response to bacterium GO:0009744 response to sucrose GO:0048825 cotyledon development GO:0010182 sugar mediated signaling pathway GO:0000184 nuclear-transcribed mRNA catabolic process, nonsense-mediated decay GO:0016246 RNA interference …	Putative uncharacterized protein [Source:UniProtKB/TrEMBL;Acc:D7TTH5]	GO:0000184 nuclear-transcribed mRNA catabolic process, nonsense-mediated decay GO:0009755 hormone-mediated signaling pathway GO:0000932 cytoplasmic mRNA processing body GO:0003724 RNA helicase activity GO:0048825 cotyledon development GO:0010182 sugar mediated signaling pathway GO:0004386 helicase activity GO:0042742 defense response to bacterium GO:0016246 RNA interference GO:0008270 zinc ion bi…	923,538883082427	1079,26277999837	976,269907001376	1271,33158695433	1185,66983215363	1204,22960322226
VIT_202s0012g00540	17,0928	-2,4403	0,4937	-4,9428214354197	0,000000770000042211596	0,000021076742728466		gi|225427322|ref|XP_002279208.1| PREDICTED: peroxidase 20	1.11.1.7	GO:0005618 cell wall GO:0055114 oxidation-reduction process GO:0009055 electron carrier activity GO:0004497 monooxygenase activity GO:0005506 iron ion binding GO:0020037 heme binding GO:0016705 oxidoreductase activity, acting on paired donors, with incorporation or reduction of molecular oxygen GO:0004601 peroxidase activity GO:0006979 response to oxidative stress GO:0000041 transition metal ion …	Putative uncharacterized protein [Source:UniProtKB/TrEMBL;Acc:D7TTH0]	GO:0046872 metal ion binding GO:0000041 transition metal ion transport GO:0020037 heme binding GO:0006979 response to oxidative stress GO:0004601 peroxidase activity GO:0055114 oxidation-reduction process GO:0016491 oxidoreductase activity	26,9865258043566	33,8382719801469	25,7931283223613	5,73102142879487	4,06399256950686	6,14402858786865
VIT_202s0012g00550	648,4557	-1,1347	0,1375	-8,25039244591097	1,57875208852158e-16	1,99425624930062e-14	IP5PII	gi|359474593|ref|XP_002279188.2| PREDICTED: type I inositol-1,4,5-trisphosphate 5-phosphatase 2-like	-	GO:0055114 oxidation-reduction process GO:0009414 response to water deprivation GO:0009753 response to jasmonic acid GO:0042538 hyperosmotic salinity response GO:0009738 abscisic acid-activated signaling pathway GO:0009733 response to auxin GO:0009536 plastid GO:0009611 response to wounding GO:0009723 response to ethylene GO:0009845 seed germination GO:0032440 2-alkenal reductase [NAD(P)] activit…	Putative uncharacterized protein [Source:UniProtKB/TrEMBL;Acc:D7TTG9]	GO:0004445 inositol-polyphosphate 5-phosphatase activity GO:0046855 inositol phosphate dephosphorylation GO:0052542 defense response by callose deposition GO:0046854 phosphatidylinositol phosphorylation GO:0046856 phosphatidylinositol dephosphorylation GO:0032957 inositol trisphosphate metabolic process GO:0009753 response to jasmonic acid GO:0009845 seed germination GO:0042538 hyperosmotic salin…	698,651168046121	923,428632721377	1052,35963555234	423,140415492688	391,159284815035	401,995013320549
VIT_202s0012g00710	1100,4343	-0,2334	0,0793	-2,9437033385928	0,00324310703032904	0,0287446487464663		gi|225427294|ref|XP_002281823.1| PREDICTED: ras-related protein RABH1b	-	GO:0005886 plasma membrane GO:0005829 cytosol GO:0005774 vacuolar membrane GO:0016787 hydrolase activity GO:0005739 mitochondrion GO:0005802 trans-Golgi network GO:0005768 endosome GO:0009506 plasmodesma GO:0005525 GTP binding GO:0009860 pollen tube growth GO:0032940 secretion by cell GO:0006891 intra-Golgi vesicle-mediated transport GO:0009827 plant-type cell wall modification GO:0007264 small G…	Putative uncharacterized protein [Source:UniProtKB/TrEMBL;Acc:D7TTF7]	GO:0007264 small GTPase mediated signal transduction GO:0015031 protein transport GO:0005525 GTP binding GO:0000166 nucleotide binding	1205,3981525946	1197,69673192888	1164,55974375461	1027,76317623055	966,214233400255	1040,97398645889
VIT_202s0012g00730	120,458	-1,1808	0,2053	-5,75033756783981	8,90654371738068e-09	0,000000380659874718027		gi|225427292|ref|XP_002278972.1| PREDICTED: probable purine permease 9-like	-	GO:0016021 integral component of membrane GO:0009624 response to nematode GO:0006863 purine nucleobase transport GO:0005345 purine nucleobase transmembrane transporter activity GO:0015931 nucleobase-containing compound transport	Putative uncharacterized protein [Source:UniProtKB/TrEMBL;Acc:F6HTC1]	GO:0016020 membrane GO:0016021 integral component of membrane	158,920651958989	133,572126237422	210,213995827245	68,7722571455384	73,1518662511234	78,1169349029014
VIT_202s0012g01040	661,0327	0,6879	0,1219	5,64280363745986	1,67303121967732e-08	0,000000669723037304162		gi|359474569|ref|XP_002280894.2| PREDICTED: NAC domain-containing protein 68-like	-	GO:0003677 DNA binding GO:0003700 sequence-specific DNA binding transcription factor activity GO:0005634 nucleus GO:0005667 transcription factor complex GO:0045449 NOT_FOUND GO:0006355 regulation of transcription, DNA-templated GO:0007275 multicellular organismal development	Putative uncharacterized protein [Source:UniProtKB/TrEMBL;Acc:D7TTY9]	GO:0006355 regulation of transcription, DNA-templated GO:0003677 DNA binding	551,724527555735	509,355041385369	456,538371305795	947,528876227418	723,39067737222	777,658475550232
VIT_202s0012g01130	143,7594	-0,8347	0,1761	-4,74039589507212	0,00000213301027484544	0,0000521120690787096		-	-	NA	Putative uncharacterized protein [Source:UniProtKB/TrEMBL;Acc:F6HTA2]		189,905181586213	163,848474851238	199,8967444983	86,9204916700555	102,615812380048	119,369698278591
VIT_202s0012g01390	669,2543	-0,324	0,1157	-2,80148100173348	0,00508686361939699	0,0410925084327697		gi|225427191|ref|XP_002278877.1| PREDICTED: uncharacterized protein LOC100260856	-	GO:0005886 plasma membrane GO:0005634 nucleus	Putative uncharacterized protein [Source:UniProtKB/TrEMBL;Acc:F6HT85]		861,569823827978	731,975251781072	637,090269562324	610,353782166653	575,05494858522	599,481646502041
VIT_202s0012g01410	218,402	0,7146	0,169	4,22844578978751	0,0000235311196776174	0,00045703437797541	TET1	gi|225427187|ref|XP_002278741.1| PREDICTED: uncharacterized protein LOC100266064	-	GO:0016021 integral component of membrane GO:0005886 plasma membrane GO:0009507 chloroplast GO:0010014 meristem initiation GO:0009926 auxin polar transport GO:0009506 plasmodesma GO:0019344 cysteine biosynthetic process GO:0010305 leaf vascular tissue pattern formation GO:0008361 regulation of cell size GO:0010015 root morphogenesis GO:0009855 determination of bilateral symmetry GO:0009944 polari…	Putative uncharacterized protein [Source:UniProtKB/TrEMBL;Acc:A5AIT7]	GO:0010305 leaf vascular tissue pattern formation GO:0010015 root morphogenesis GO:0009956 radial pattern formation GO:0009944 polarity specification of adaxial/abaxial axis GO:0008361 regulation of cell size GO:0007568 aging GO:0007389 pattern specification process GO:0040007 growth GO:0009933 meristem structural organization GO:0009926 auxin polar transport GO:0010073 meristem maintenance GO:00…	126,936621376048	195,905785148219	172,813959759821	259,806304772034	304,799442713014	250,149735363224
VIT_202s0012g01440	69,7426	0,9185	0,253	3,63014887457109	0,000283257795780457	0,00384279649279565		gi|225427183|ref|XP_002277896.1| PREDICTED: E3 ubiquitin-protein ligase Os04g0590900-like	-	GO:0008270 zinc ion binding	Putative uncharacterized protein [Source:UniProtKB/TrEMBL;Acc:F6HT83]	GO:0046872 metal ion binding GO:0008270 zinc ion binding GO:0005515 protein binding	39,9800382286765	41,8525995543922	64,4828208059033	84,0549809556581	79,2478551053837	108,837077842245
VIT_202s0012g01630	1386,3255	-0,3672	0,1031	-3,56246312985054	0,000367391519160664	0,00480551094517093		gi|225427163|ref|XP_002278896.1| PREDICTED: uncharacterized membrane protein At4g09580	-	GO:0016023 cytoplasmic membrane-bounded vesicle GO:0006661 phosphatidylinositol biosynthetic process GO:0016020 membrane	Putative uncharacterized protein [Source:UniProtKB/TrEMBL;Acc:F6HT71]	GO:0006661 phosphatidylinositol biosynthetic process GO:0008150 biological_process	1759,12168206176	1514,70791153236	1410,88411923316	1141,42843456831	1173,4778544451	1318,33299128267
VIT_202s0012g01640	429,2844	-0,6892	0,1562	-4,41188783735084	0,0000102473197486606	0,000216004380313855		gi|225427161|ref|XP_002279736.1| PREDICTED: inositol-tetrakisphosphate 1-kinase 1-like	2.7.1.134 | 2.7.1.159	GO:0005829 cytosol GO:0005524 ATP binding GO:0005739 mitochondrion GO:0000287 magnesium ion binding GO:0010264 myo-inositol hexakisphosphate biosynthetic process GO:0032957 inositol trisphosphate metabolic process GO:0052726 inositol-1,3,4-trisphosphate 5-kinase activity GO:0047325 inositol tetrakisphosphate 1-kinase activity GO:0052725 inositol-1,3,4-trisphosphate 6-kinase activity GO:0052746 in…	Putative uncharacterized protein [Source:UniProtKB/TrEMBL;Acc:F6HT70]	GO:0052726 inositol-1,3,4-trisphosphate 5-kinase activity GO:0052725 inositol-1,3,4-trisphosphate 6-kinase activity GO:0047325 inositol tetrakisphosphate 1-kinase activity GO:0032957 inositol trisphosphate metabolic process GO:0000287 magnesium ion binding GO:0005622 intracellular GO:0046872 metal ion binding GO:0005524 ATP binding	649,675621215993	447,911863316155	491,359094540983	340,040604775162	372,871318252254	273,848131345003
VIT_202s0012g01680	562,2982	0,4132	0,1255	3,29124789951711	0,000997439733502888	0,0110005507820761	ATTPS5	gi|359474547|ref|XP_002277503.2| PREDICTED: alpha,alpha-trehalose-phosphate synthase	2.4.1.15	GO:0005985 sucrose metabolic process GO:0043085 positive regulation of catalytic activity GO:0019252 starch biosynthetic process GO:0000023 maltose metabolic process GO:0005992 trehalose biosynthetic process GO:0003825 alpha,alpha-trehalose-phosphate synthase (UDP-forming) activity GO:0004805 trehalose-phosphatase activity	Putative uncharacterized protein [Source:UniProtKB/TrEMBL;Acc:F6HT67]	GO:0004805 trehalose-phosphatase activity GO:0043085 positive regulation of catalytic activity GO:0019252 starch biosynthetic process GO:0000023 maltose metabolic process GO:0005992 trehalose biosynthetic process GO:0016757 transferase activity, transferring glycosyl groups GO:0008152 metabolic process GO:0003824 catalytic activity	558,721034245754	443,459459108241	443,641807144615	690,588082169782	675,638764680515	561,739756605134
VIT_202s0012g01790	872,6808	0,2683	0,088	3,04975431425083	0,00229028637209919	0,02175835849772	GN	gi|225427145|ref|XP_002279665.1| PREDICTED: pattern formation protein EMB30-like	-	GO:0005886 plasma membrane GO:0042803 protein homodimerization activity GO:0005802 trans-Golgi network GO:0005794 Golgi apparatus GO:0005768 endosome GO:0006094 gluconeogenesis GO:0009826 unidimensional cell growth GO:0043087 regulation of GTPase activity GO:0010311 lateral root formation GO:0030244 cellulose biosynthetic process GO:0007062 sister chromatid cohesion GO:0010072 primary shoot apica…	Putative uncharacterized protein [Source:UniProtKB/TrEMBL;Acc:F6HT63]	GO:0048209 regulation of vesicle targeting, to, from or within Golgi GO:0033043 regulation of organelle organization GO:0032509 endosome transport via multivesicular body sorting pathway GO:0010292 GTP:GDP antiporter activity GO:0009942 longitudinal axis specification GO:0001736 establishment of planar polarity GO:0051049 regulation of transport GO:0006897 endocytosis GO:0005086 ARF guanyl-nucleo…	777,611743547757	775,60881301863	824,090449899444	948,484046465551	899,158356003392	1011,13156188924
VIT_202s0012g01860	288,5463	-0,4585	0,1208	-3,79584287200292	0,000147142675912276	0,00218383294371806		gi|225427136|ref|XP_002278543.1| PREDICTED: protein vip1	-	GO:0005829 cytosol GO:0000166 nucleotide binding GO:0003723 RNA binding GO:0034976 response to endoplasmic reticulum stress GO:0009627 systemic acquired resistance GO:0003964 RNA-directed DNA polymerase activity GO:0006278 RNA-dependent DNA replication GO:0016192 vesicle-mediated transport	Putative uncharacterized protein [Source:UniProtKB/TrEMBL;Acc:D7TTS9]	GO:0000166 nucleotide binding GO:0003676 nucleic acid binding	329,835315386581	313,44925623715	359,81414009694	243,568410723782	245,871550455165	238,739396557182
VIT_202s0012g01960	431,0775	-1,4673	0,1862	-7,87914506770029	3,29628621061226e-15	3,51322304684818e-13		gi|225427118|ref|XP_002276932.1| PREDICTED: uncharacterized protein LOC100266131	-	GO:0003700 sequence-specific DNA binding transcription factor activity GO:0005634 nucleus GO:0005667 transcription factor complex GO:0045449 NOT_FOUND GO:0010200 response to chitin GO:0006355 regulation of transcription, DNA-templated	Putative uncharacterized protein [Source:UniProtKB/TrEMBL;Acc:F6HT55]	GO:0006355 regulation of transcription, DNA-templated GO:0005634 nucleus GO:0003700 sequence-specific DNA binding transcription factor activity	594,703068651562	691,013133068263	612,586797656081	288,461411916008	253,999535594178	145,701249369457
VIT_202s0012g02190	1431,6571	-0,7095	0,1074	-6,60369425028713	4,01036212841011e-11	2,61025593037319e-09		gi|147821627|emb|CAN70317.1| hypothetical protein VITISV_038092	-	GO:0005982 starch metabolic process GO:0005985 sucrose metabolic process GO:0005886 plasma membrane GO:0005783 endoplasmic reticulum GO:0005802 trans-Golgi network GO:0005768 endosome GO:0009409 response to cold GO:0030244 cellulose biosynthetic process GO:0016760 cellulose synthase (UDP-forming) activity GO:0009832 plant-type cell wall biogenesis GO:0006011 UDP-glucose metabolic process GO:00098…	Putative uncharacterized protein [Source:UniProtKB/TrEMBL;Acc:F6HT44]	GO:0030244 cellulose biosynthetic process GO:0016760 cellulose synthase (UDP-forming) activity GO:0016757 transferase activity, transferring glycosyl groups GO:0016020 membrane GO:0016021 integral component of membrane GO:0016740 transferase activity	1562,21999378553	1695,47552237368	2075,05717353397	1108,95264647181	1073,91003649219	1074,32728450732
VIT_202s0012g02340	87,2531	0,7802	0,2226	3,50535669167589	0,000455995915832316	0,00576007285384333		gi|225427085|ref|XP_002276561.1| PREDICTED: cytochrome P450 76C4	-	GO:0016021 integral component of membrane GO:0055114 oxidation-reduction process GO:0009055 electron carrier activity GO:0005506 iron ion binding GO:0020037 heme binding GO:0005789 endoplasmic reticulum membrane GO:0016099 monoterpenoid biosynthetic process GO:0050593 N-methylcoclaurine 3'-monooxygenase activity	Putative uncharacterized protein [Source:UniProtKB/TrEMBL;Acc:F6HT36]	GO:0004497 monooxygenase activity GO:0016705 oxidoreductase activity, acting on paired donors, with incorporation or reduction of molecular oxygen GO:0009055 electron carrier activity GO:0046872 metal ion binding GO:0020037 heme binding GO:0005506 iron ion binding GO:0055114 oxidation-reduction process GO:0016491 oxidoreductase activity	52,9735506529963	56,1002930197172	85,1173234637923	104,11355595644	119,887780800452	105,326204363463
VIT_202s0025g00090	667,5673	-0,2896	0,1041	-2,78318695787115	0,00538277786869473	0,0428736623049282		gi|225426196|ref|XP_002279684.1| PREDICTED: uncharacterized RNA-binding protein C25G10.01	-	GO:0000166 nucleotide binding GO:0009644 response to high light intensity GO:0009536 plastid GO:0003723 RNA binding GO:0019013 viral nucleocapsid GO:0030529 ribonucleoprotein complex GO:0043484 regulation of RNA splicing	Putative uncharacterized protein [Source:UniProtKB/TrEMBL;Acc:F6HUL8]	GO:0000166 nucleotide binding GO:0003676 nucleic acid binding	824,588288466452	689,232171385097	688,676526207047	571,191802403222	614,678876137912	617,036013895952
VIT_202s0025g00100	1995,4599	0,2474	0,0738	3,35376904289647	0,000797188719914236	0,0091422052728295		gi|297742217|emb|CBI34366.3| unnamed protein product	-	GO:0005886 plasma membrane GO:0005829 cytosol GO:0005634 nucleus GO:0006886 intracellular protein transport GO:0009506 plasmodesma GO:0030244 cellulose biosynthetic process GO:0009630 gravitropism GO:0048193 Golgi vesicle transport GO:0008565 protein transporter activity GO:0030276 clathrin binding GO:0030131 clathrin adaptor complex	Putative uncharacterized protein [Source:UniProtKB/TrEMBL;Acc:D7TV41]	GO:0030117 membrane coat GO:0030131 clathrin adaptor complex GO:0015031 protein transport GO:0008565 protein transporter activity GO:0016192 vesicle-mediated transport GO:0006886 intracellular protein transport GO:0016020 membrane GO:0005488 binding	1765,11868779607	1844,185822918	1866,13283412284	2082,2711191288	2174,23602468617	2240,81499783267
VIT_202s0025g00110	1015,8657	0,2386	0,0822	2,9026391280066	0,00370032757301597	0,0319178988885388		gi|225426192|ref|XP_002273444.1| PREDICTED: DNA repair helicase XPB1-like	3.6.4.12	GO:0005524 ATP binding GO:0005737 cytoplasm GO:0003677 DNA binding GO:0010224 response to UV-B GO:0009636 response to toxic substance GO:0006289 nucleotide-excision repair GO:0004003 ATP-dependent DNA helicase activity GO:0000439 core TFIIH complex GO:0005657 replication fork	Putative uncharacterized protein [Source:UniProtKB/TrEMBL;Acc:F6HUL9]	GO:0004003 ATP-dependent DNA helicase activity GO:0006289 nucleotide-excision repair GO:0004386 helicase activity GO:0003676 nucleic acid binding GO:0016787 hydrolase activity GO:0003677 DNA binding GO:0005524 ATP binding	911,544871613824	930,552479454039	954,345747927369	1066,92515599398	1159,25388045183	1072,57184776793
VIT_202s0025g00150	101,5297	0,6722	0,1894	3,54876044916913	0,000387049018134162	0,00502692072067165		gi|225426184|ref|XP_002279382.1| PREDICTED: BTB/POZ domain-containing protein At1g63850	-	GO:0009536 plastid	Putative uncharacterized protein [Source:UniProtKB/TrEMBL;Acc:F6HUM2]	GO:0008150 biological_process GO:0005515 protein binding	82,9585793245037	72,1289481682078	79,9586977993201	130,858322624149	130,047762224219	113,225669690722
VIT_202s0025g00230	387,7382	-0,4291	0,1214	-3,53606882504702	0,000406128871133913	0,00520730499206513		gi|359474110|ref|XP_003631402.1| PREDICTED: uncharacterized protein LOC100854417	-	GO:0009644 response to high light intensity GO:0006457 protein folding GO:0009408 response to heat GO:0042542 response to hydrogen peroxide	Putative uncharacterized protein [Source:UniProtKB/TrEMBL;Acc:D7TV51]	GO:0042542 response to hydrogen peroxide GO:0009644 response to high light intensity GO:0006457 protein folding GO:0009408 response to heat GO:0008150 biological_process GO:0003674 molecular_function	494,752973079871	428,321284801333	411,400396741663	298,013114297333	339,343379553822	354,598221356991
VIT_202s0025g00280	636,3032	-1,9177	0,5618	-3,41348276736107	0,000641382146417532	0,00769603566035451		gi|225426164|ref|XP_002278894.1| PREDICTED: heat shock protein 83-like isoform 1	-	GO:0005618 cell wall GO:0048046 apoplast GO:0005886 plasma membrane GO:0005829 cytosol GO:0005524 ATP binding GO:0009414 response to water deprivation GO:0009644 response to high light intensity GO:0005739 mitochondrion GO:0009651 response to salt stress GO:0009908 flower development GO:0048366 leaf development GO:0006457 protein folding GO:0051082 unfolded protein binding GO:0042542 response to …	Putative uncharacterized protein [Source:UniProtKB/TrEMBL;Acc:F6HUM9]	GO:0051082 unfolded protein binding GO:0006457 protein folding GO:0006950 response to stress GO:0005524 ATP binding	1412,294850428	1241,33029316644	364,972765761413	299,923454773598	257,047530021309	242,250270035964
VIT_202s0025g00360	114,3372	-0,8103	0,2658	-3,04826537535216	0,0023016656946096	0,0218299805840809	ACS6	gi|359474171|ref|XP_002278489.2| PREDICTED: 1-aminocyclopropane-1-carboxylate synthase-like	4.4.1.14	GO:0010200 response to chitin GO:0009737 response to abscisic acid GO:0016740 transferase activity GO:0042802 identical protein binding GO:0009693 ethylene biosynthetic process GO:0030170 pyridoxal phosphate binding GO:0042218 1-aminocyclopropane-1-carboxylate biosynthetic process GO:0016847 1-aminocyclopropane-1-carboxylate synthase activity GO:0006519 NOT_FOUND	Putative uncharacterized protein [Source:UniProtKB/TrEMBL;Acc:D7TV63]	GO:0042218 1-aminocyclopropane-1-carboxylate biosynthetic process GO:0016847 1-aminocyclopropane-1-carboxylate synthase activity GO:0010200 response to chitin GO:0009693 ethylene biosynthetic process GO:0042802 identical protein binding GO:0030170 pyridoxal phosphate binding GO:0009737 response to abscisic acid GO:0016740 transferase activity GO:0009058 biosynthetic process GO:0003824 catalytic a…	118,940613730313	163,848474851238	153,46911351805	99,3377047657777	105,663806807178	44,7636368544716
VIT_202s0025g00390	167,7296	-0,5852	0,1582	-3,698449807445	0,000216920232998588	0,00304706814936154		gi|225426148|ref|XP_002278358.1| PREDICTED: uncharacterized protein LOC100241601	-	GO:0005634 nucleus	Putative uncharacterized protein [Source:UniProtKB/TrEMBL;Acc:D7TV65]	GO:0008150 biological_process GO:0003674 molecular_function	193,903185409081	186,110495890808	224,400216404543	126,082471433487	150,367725071754	125,51372686646
VIT_202s0025g00420	790,9888	-1,7789	0,4511	-3,94330061312821	0,0000803678117783989	0,00130774073879488	WRKY29	gi|225426142|ref|XP_002278221.1| PREDICTED: WRKY transcription factor 22-like	-	GO:0010150 leaf senescence GO:0003700 sequence-specific DNA binding transcription factor activity GO:0005667 transcription factor complex GO:0045449 NOT_FOUND GO:0042742 defense response to bacterium GO:0043565 sequence-specific DNA binding GO:0045892 negative regulation of transcription, DNA-templated GO:0002679 respiratory burst involved in defense response GO:0007263 nitric oxide mediated sign…	Putative uncharacterized protein [Source:UniProtKB/TrEMBL;Acc:F6HUN4]	GO:0043565 sequence-specific DNA binding GO:0006355 regulation of transcription, DNA-templated GO:0003700 sequence-specific DNA binding transcription factor activity	1961,02087511658	1004,46238930541	709,311028864936	343,861285727692	397,255273669295	330,022107005516
VIT_202s0025g00480	3349,1852	-0,388	0,0799	-4,85734443338798	0,00000118970541370322	0,0000308798271231066	TOPP7	gi|225426134|ref|XP_002277816.1| PREDICTED: serine/threonine-protein phosphatase PP1	3.1.3.16 | 3.1.3.53	GO:0046872 metal ion binding GO:0005730 nucleolus GO:0051604 protein maturation GO:0006470 protein dephosphorylation GO:0004722 protein serine/threonine phosphatase activity GO:0000164 protein phosphatase type 1 complex	Serine/threonine-protein phosphatase [Source:UniProtKB/TrEMBL;Acc:D7TV73]	GO:0004721 phosphoprotein phosphatase activity GO:0016787 hydrolase activity	3968,01879419614	3496,91826489571	3927,00378707951	2914,22439654219	2975,8585590214	2813,08737487415
VIT_202s0025g00510	930,6758	-0,495	0,1575	-3,14318161168422	0,00167122115355897	0,0169035197696567		gi|225426128|ref|XP_002277529.1| PREDICTED: respiratory burst oxidase homolog protein A	-	GO:0055114 oxidation-reduction process GO:0050832 defense response to fungus GO:0009414 response to water deprivation GO:0009873 ethylene-activated signaling pathway GO:0042538 hyperosmotic salinity response GO:0009738 abscisic acid-activated signaling pathway GO:0009733 response to auxin GO:0009611 response to wounding GO:0009867 jasmonic acid mediated signaling pathway GO:0010363 regulation of …	Putative uncharacterized protein [Source:UniProtKB/TrEMBL;Acc:F6HUN7]	GO:0033500 carbohydrate homeostasis GO:0007231 osmosensory signaling pathway GO:0016174 NAD(P)H oxidase activity GO:0050665 hydrogen peroxide biosynthetic process GO:0052542 defense response by callose deposition GO:0010119 regulation of stomatal movement GO:0009873 ethylene-activated signaling pathway GO:0072593 reactive oxygen species metabolic process GO:0043069 negative regulation of programm…	819,590783687868	1210,16346371104	1238,07015947334	747,89829645773	650,238811121097	918,093414701516
VIT_202s0025g00670	289,5864	-0,4759	0,1232	-3,86378562441596	0,000111643210433111	0,00172294268553469		gi|225426098|ref|XP_002276929.1| PREDICTED: uncharacterized protein LOC100250094	-	GO:0005886 plasma membrane GO:0009536 plastid GO:0006508 proteolysis GO:0009684 indoleacetic acid biosynthetic process GO:0006569 tryptophan catabolic process GO:0004175 endopeptidase activity	Putative uncharacterized protein [Source:UniProtKB/TrEMBL;Acc:D7TV88]	GO:0004175 endopeptidase activity GO:0009684 indoleacetic acid biosynthetic process GO:0006569 tryptophan catabolic process GO:0006508 proteolysis GO:0016020 membrane	321,839307740846	330,368392227223	359,81414009694	229,240857151795	234,695570889021	261,560074169265
VIT_202s0025g00710	3361,4215	-0,2792	0,0972	-2,87170154431671	0,00408268349923578	0,0344834084757146		gi|225426090|ref|XP_002276602.1| PREDICTED: uncharacterized protein LOC100255255	-	NA	Putative uncharacterized protein [Source:UniProtKB/TrEMBL;Acc:F6HUP5]	GO:0008150 biological_process GO:0003674 molecular_function	3200,40206020555	3746,25290053889	4112,71431100051	3042,21720845194	3006,3385032927	3060,60395512828
VIT_202s0025g00780	128,609	0,6193	0,174	3,55967416846672	0,000371315207101727	0,0048484213068191	ATCHX18	gi|225426078|ref|XP_002272080.1| PREDICTED: cation/H(+) antiporter 18	-	GO:0016021 integral component of membrane GO:0005634 nucleus GO:0009507 chloroplast GO:0006623 protein targeting to vacuole GO:0010583 response to cyclopentenone GO:0009407 toxin catabolic process GO:0006885 regulation of pH GO:0035725 sodium ion transmembrane transport GO:0015992 proton transport GO:0010260 organ senescence GO:0005770 late endosome GO:0015385 sodium:proton antiporter activity	Putative uncharacterized protein [Source:UniProtKB/TrEMBL;Acc:F6HUQ0]	GO:0005451 monovalent cation:proton antiporter activity GO:0035725 sodium ion transmembrane transport GO:0015385 sodium:proton antiporter activity GO:0006885 regulation of pH GO:0005770 late endosome GO:0015299 solute:proton antiporter activity GO:0006812 cation transport GO:0006810 transport GO:0055085 transmembrane transport GO:0016021 integral component of membrane	101,949097483125	97,9528925741094	104,462169705563	172,885813101979	157,479712068391	136,924065672501
VIT_202s0025g00820	685,1011	0,4216	0,1357	3,10626542072782	0,00189466568324065	0,0186761467608686		gi|225426073|ref|XP_002276249.1| PREDICTED: cation/H(+) antiporter 18	-	GO:0016021 integral component of membrane GO:0005634 nucleus GO:0006623 protein targeting to vacuole GO:0010583 response to cyclopentenone GO:0009407 toxin catabolic process GO:0006885 regulation of pH GO:0035725 sodium ion transmembrane transport GO:0015992 proton transport GO:0010260 organ senescence GO:0005770 late endosome GO:0015385 sodium:proton antiporter activity	Putative uncharacterized protein [Source:UniProtKB/TrEMBL;Acc:F6HUQ2]	GO:0015299 solute:proton antiporter activity GO:0006812 cation transport GO:0006810 transport GO:0055085 transmembrane transport GO:0016021 integral component of membrane	667,666638418897	458,597633415148	633,22130031397	784,194765506764	717,29468851796	849,631381865265
VIT_202s0025g01020	567,0935	-0,4577	0,118	-3,87749417298708	0,000105537854473449	0,00163761331422723		gi|359474054|ref|XP_003631394.1| PREDICTED: common plant regulatory factor 1-like isoform 2	-	GO:0003700 sequence-specific DNA binding transcription factor activity GO:0005634 nucleus GO:0005667 transcription factor complex GO:0045449 NOT_FOUND GO:0006355 regulation of transcription, DNA-templated GO:0043565 sequence-specific DNA binding	Putative uncharacterized protein [Source:UniProtKB/TrEMBL;Acc:D7TVB9]	GO:0043565 sequence-specific DNA binding GO:0006355 regulation of transcription, DNA-templated GO:0006351 transcription, DNA-templated GO:0005634 nucleus GO:0003700 sequence-specific DNA binding transcription factor activity GO:0003677 DNA binding	671,664642241765	635,803320890128	662,883397884686	461,347225017987	413,511243947323	557,351164756656
VIT_202s0025g01150	45,5952	0,9658	0,324	2,98066808832704	0,00287620343465031	0,0262007997708823		gi|297742305|emb|CBI34454.3| unnamed protein product	-	NA	Putative uncharacterized protein [Source:UniProtKB/TrEMBL;Acc:F6HUS0]		21,9890210257721	27,6049060890672	43,8483181480142	68,7722571455384	70,1038718239933	41,2527633756895
VIT_202s0025g01170	354,9171	-0,5954	0,1398	-4,26051655208488	0,0000203954976333502	0,000402086036001758		gi|359473905|ref|XP_002271209.2| PREDICTED: uncharacterized protein LOC100255355	-	GO:0005774 vacuolar membrane GO:0009507 chloroplast GO:0005856 cytoskeleton GO:0042306 regulation of protein import into nucleus	Putative uncharacterized protein [Source:UniProtKB/TrEMBL;Acc:F6HUS2]	GO:0042306 regulation of protein import into nucleus GO:0005774 vacuolar membrane GO:0005856 cytoskeleton GO:0005773 vacuole GO:0009507 chloroplast	369,815353615257	424,759361435002	488,779781708747	276,999369058419	247,903546739918	321,244923308561
VIT_202s0025g01240	85,2093	-0,8735	0,2608	-3,34939773791228	0,000809874453853478	0,00926276932365081		gi|297742314|emb|CBI34463.3| unnamed protein product	-	GO:0009651 response to salt stress GO:0080043 quercetin 3-O-glucosyltransferase activity GO:0009636 response to toxic substance GO:0042178 xenobiotic catabolic process	Putative uncharacterized protein [Source:UniProtKB/TrEMBL;Acc:D7TVD8]	GO:0016758 transferase activity, transferring hexosyl groups GO:0016757 transferase activity, transferring glycosyl groups GO:0016740 transferase activity GO:0008152 metabolic process	103,948099394559	82,8147182672016	144,441518605223	67,8170869074059	70,1038718239933	42,130481745385
VIT_202s0025g01320	19061,3841	-0,4311	0,1008	-4,27581511958413	0,0000190439217734555	0,000378945155195726		gi|297742321|emb|CBI34470.3| unnamed protein product	-	NA	Putative uncharacterized protein [Source:UniProtKB/TrEMBL;Acc:F6HU21]		22602,7146125822	21249,5443226907	21813,248622221	14690,5182624775	15579,3155152045	18432,9634819757
VIT_202s0025g01330	353,2874	0,3917	0,1435	2,73028481614743	0,0063279629094668	0,0484899915691316		gi|297742322|emb|CBI34471.3| unnamed protein product	-	GO:0005982 starch metabolic process GO:0005985 sucrose metabolic process GO:0016023 cytoplasmic membrane-bounded vesicle GO:0016020 membrane GO:0005576 extracellular region GO:0004650 polygalacturonase activity GO:0047911 galacturan 1,4-alpha-galacturonidase activity	Putative uncharacterized protein [Source:UniProtKB/TrEMBL;Acc:D7TVE6]	GO:0004650 polygalacturonase activity GO:0005576 extracellular region GO:0016798 hydrolase activity, acting on glycosyl bonds GO:0016787 hydrolase activity GO:0005975 carbohydrate metabolic process GO:0008152 metabolic process	303,848290537941	256,45848237585	358,524483680822	390,664627396184	452,119173357638	358,109094835773
VIT_202s0025g01360	83,7028	-1,477	0,2294	-6,43783663357783	1,21188331077895e-10	7,43390147435733e-09		gi|297742325|emb|CBI34474.3| unnamed protein product	-	GO:0003677 DNA binding GO:0003700 sequence-specific DNA binding transcription factor activity GO:0005634 nucleus GO:0005667 transcription factor complex GO:0045449 NOT_FOUND GO:0006355 regulation of transcription, DNA-templated GO:0015824 proline transport	Putative uncharacterized protein [Source:UniProtKB/TrEMBL;Acc:D7TVE9]	GO:0015824 proline transport GO:0006355 regulation of transcription, DNA-templated GO:0006351 transcription, DNA-templated GO:0005634 nucleus GO:0003700 sequence-specific DNA binding transcription factor activity GO:0003677 DNA binding	112,943607996011	107,74818183152	149,600144269696	38,2068095252991	43,6879201221987	50,0299470726447
VIT_202s0025g01380	469,7641	1,0697	0,126	8,48913203973878	2,08186080910183e-17	2,88633921769216e-15		gi|225426356|ref|XP_002270880.1| PREDICTED: endoglucanase 6	3.2.1.4	GO:0005982 starch metabolic process GO:0005985 sucrose metabolic process GO:0016023 cytoplasmic membrane-bounded vesicle GO:0005576 extracellular region GO:0008810 cellulase activity GO:0030246 carbohydrate binding GO:0030245 cellulose catabolic process	Putative uncharacterized protein [Source:UniProtKB/TrEMBL;Acc:A5BTQ3]	GO:0030246 carbohydrate binding GO:0004553 hydrolase activity, hydrolyzing O-glycosyl compounds GO:0005975 carbohydrate metabolic process GO:0003824 catalytic activity	341,829326855184	274,268099207506	294,041662874919	608,443441690388	581,15093743948	718,851344780632
VIT_202s0025g01400	550,6969	0,2635	0,095	2,77274895897216	0,00555849830781409	0,0440964430446012		gi|297742329|emb|CBI34478.3| unnamed protein product	-	GO:0016023 cytoplasmic membrane-bounded vesicle GO:0030246 carbohydrate binding GO:0004553 hydrolase activity, hydrolyzing O-glycosyl compounds GO:0005975 carbohydrate metabolic process	Putative uncharacterized protein [Source:UniProtKB/TrEMBL;Acc:D7TVF3]	GO:0005575 cellular_component	512,743990282776	476,407250246805	513,28325361499	595,071058356534	617,726870565042	588,949026065695
VIT_202s0025g01430	1688,2933	-0,7547	0,1363	-5,53537377366095	3,10565332416793e-08	0,00000118849629661195		gi|225426346|ref|XP_002265994.1| PREDICTED: putative RING-H2 finger protein ATL21A	-	GO:0008270 zinc ion binding GO:0006865 amino acid transport GO:0030247 polysaccharide binding	Putative uncharacterized protein [Source:UniProtKB/TrEMBL;Acc:D7TVF6]	GO:0006865 amino acid transport GO:0008150 biological_process GO:0046872 metal ion binding GO:0030247 polysaccharide binding GO:0008270 zinc ion binding GO:0005515 protein binding	1842,08026138627	1837,95245702693	2682,48534552558	1200,64898933252	1355,34152193054	1211,25135017982
VIT_202s0025g01580	2119,2245	0,3693	0,1222	3,02176765509428	0,00251303359285468	0,0235275023699269		gi|359473928|ref|XP_002268294.2| PREDICTED: UDP-glucose 4-epimerase GEPI48	5.1.3.2	GO:0005886 plasma membrane GO:0006950 response to stress GO:0005829 cytosol GO:0000166 nucleotide binding GO:0042546 cell wall biogenesis GO:0046983 protein dimerization activity GO:0050662 coenzyme binding GO:0006012 galactose metabolic process GO:0010053 root epidermal cell differentiation GO:0005795 Golgi stack GO:0009969 xyloglucan biosynthetic process GO:0009225 nucleotide-sugar metabolic pr…	Putative uncharacterized protein [Source:UniProtKB/TrEMBL;Acc:A5BGY1]	GO:0006012 galactose metabolic process GO:0003978 UDP-glucose 4-epimerase activity GO:0050662 coenzyme binding GO:0044237 cellular metabolic process GO:0016853 isomerase activity GO:0003824 catalytic activity	1959,02187320515	1992,00564262075	1594,01533032193	2521,64942866974	2658,86713859986	1989,78754409975
VIT_202s0025g01610	1151,9782	0,7772	0,1493	5,20738905028831	0,00000019151627873913	0,00000619720512587928		gi|225426304|ref|XP_002268042.1| PREDICTED: uncharacterized protein LOC100249570	-	GO:0005829 cytosol GO:0050832 defense response to fungus GO:0009414 response to water deprivation GO:0042538 hyperosmotic salinity response GO:0009738 abscisic acid-activated signaling pathway GO:0009507 chloroplast GO:0009611 response to wounding GO:0009867 jasmonic acid mediated signaling pathway GO:0010363 regulation of plant-type hypersensitive response GO:0006612 protein targeting to membran…	Putative uncharacterized protein [Source:UniProtKB/TrEMBL;Acc:F6HU28]	GO:0016773 phosphotransferase activity, alcohol group as acceptor GO:0016772 transferase activity, transferring phosphorus-containing groups GO:0005515 protein binding	1060,47051401564	641,146205939625	846,014608973451	1485,289720296	1573,78112254153	1305,16721573724
VIT_202s0025g01720	20638,1302	-0,488	0,0821	-5,94627906333752	2,74306345759383e-09	0,000000135586843890863		gi|225426282|ref|XP_002266388.1| PREDICTED: uncharacterized protein LOC100252953	-	GO:0050832 defense response to fungus GO:0009738 abscisic acid-activated signaling pathway GO:0005634 nucleus GO:0009867 jasmonic acid mediated signaling pathway GO:0010363 regulation of plant-type hypersensitive response GO:0006612 protein targeting to membrane GO:0043069 negative regulation of programmed cell death GO:0030968 endoplasmic reticulum unfolded protein response GO:0031348 negative r…	Putative uncharacterized protein [Source:UniProtKB/TrEMBL;Acc:F6HU34]	GO:0043069 negative regulation of programmed cell death GO:0007154 cell communication GO:0006499 N-terminal protein myristoylation GO:0050832 defense response to fungus GO:0031348 negative regulation of defense response GO:0009862 systemic acquired resistance, salicylic acid mediated signaling pathway GO:0000165 MAPK cascade GO:0030968 endoplasmic reticulum unfolded protein response GO:0010363 re…	22411,8099300403	24946,8207769425	24929,0585235622	17842,5800483147	16820,8652451889	16877,6465308752
VIT_202s0025g02160	1153,9815	0,239	0,0778	3,07300559238667	0,0021191451635616	0,0204052978397606	ATGCN3	gi|225426226|ref|XP_002263179.1| PREDICTED: ABC transporter F family member 3	-	GO:0005829 cytosol GO:0005524 ATP binding GO:0046686 response to cadmium ion GO:0006094 gluconeogenesis GO:0006096 glycolytic process GO:0042742 defense response to bacterium GO:0009651 response to salt stress GO:0006200 NOT_FOUND GO:0006406 mRNA export from nucleus GO:0015416 organic phosphonate transmembrane-transporting ATPase activity GO:0015716 organic phosphonate transport GO:0015748 organo…	Putative uncharacterized protein [Source:UniProtKB/TrEMBL;Acc:D7TVM3]	GO:0006606 protein import into nucleus GO:0006406 mRNA export from nucleus GO:0006096 glycolytic process GO:0009651 response to salt stress GO:0010498 proteasomal protein catabolic process GO:0007010 cytoskeleton organization GO:0006094 gluconeogenesis GO:0042742 defense response to bacterium GO:0017111 nucleoside-triphosphatase activity GO:0016887 ATPase activity GO:0006200 obsolete ATP cataboli…	1018,49147387553	1091,72951178053	1065,25619971352	1266,55573576367	1248,66171698098	1233,19430942221
VIT_202s0025g02170	486,3833	-0,3579	0,106	-3,37501914733728	0,000738105552498709	0,00865674964701546	ATTRE1	gi|225426222|ref|XP_002263698.1| PREDICTED: trehalase	3.2.1.28	GO:0005982 starch metabolic process GO:0005985 sucrose metabolic process GO:0005886 plasma membrane GO:0005509 calcium ion binding GO:0004555 alpha,alpha-trehalase activity GO:0005993 trehalose catabolic process	Putative uncharacterized protein [Source:UniProtKB/TrEMBL;Acc:F6HU56]	GO:0015927 trehalase activity GO:0005993 trehalose catabolic process GO:0004555 alpha,alpha-trehalase activity GO:0005991 trehalose metabolic process GO:0003824 catalytic activity	536,732013219982	512,9169647517	590,662638582074	414,543883349495	456,183165927145	407,261323538722
VIT_202s0025g02240	350,6854	-0,5913	0,1129	-5,23641527066231	0,000000163725350913677	0,00000534867511327766		gi|359473960|ref|XP_002263491.2| PREDICTED: uncharacterized protein LOC100249640	-	GO:0007165 signal transduction GO:0004871 signal transducer activity GO:0010228 vegetative to reproductive phase transition of meristem GO:0016926 protein desumoylation GO:0050665 hydrogen peroxide biosynthetic process GO:0005834 heterotrimeric G-protein complex	Putative uncharacterized protein [Source:UniProtKB/TrEMBL;Acc:F6HU57]	GO:0005515 protein binding	450,774931028327	415,854553019174	397,214176164364	276,999369058419	288,543472434987	274,725849714698
VIT_202s0025g02400	470,2859	0,3062	0,1053	2,90696703681051	0,00364951652926808	0,0315274596624157	EMB1706	gi|359473966|ref|XP_002272937.2| PREDICTED: N6-adenosine-methyltransferase MT-A70-like	2.1.1.62	GO:0009507 chloroplast GO:0006396 RNA processing GO:0009793 embryo development ending in seed dormancy GO:0016607 nuclear speck GO:0016422 mRNA (2'-O-methyladenosine-N6-)-methyltransferase activity GO:0080009 mRNA methylation	Putative uncharacterized protein [Source:UniProtKB/TrEMBL;Acc:F6HU66]	GO:0080009 mRNA methylation GO:0016607 nuclear speck GO:0008757 S-adenosylmethionine-dependent methyltransferase activity GO:0006139 nucleobase-containing compound metabolic process GO:0009793 embryo development ending in seed dormancy GO:0009507 chloroplast GO:0008168 methyltransferase activity GO:0001510 RNA methylation GO:0005634 nucleus GO:0005515 protein binding	397,801380375331	414,964072177591	450,090089225205	552,088397640572	516,127056327371	490,644568659797
VIT_202s0025g02410	212,9623	0,8827	0,2063	4,27891183487734	0,0000187809231166647	0,000375024686075507	ENODL8	gi|225426627|ref|XP_002280885.1| PREDICTED: early nodulin-like protein 1	-	GO:0005507 copper ion binding GO:0016023 cytoplasmic membrane-bounded vesicle GO:0009055 electron carrier activity GO:0031225 anchored component of membrane	Putative uncharacterized protein [Source:UniProtKB/TrEMBL;Acc:D7TVP7]	GO:0031225 anchored component of membrane GO:0005507 copper ion binding GO:0009055 electron carrier activity	147,926141446103	121,995875296845	180,551898256529	319,98202977438	315,975422279158	191,342604593624
VIT_202s0025g02420	687,4316	0,3376	0,0947	3,56341810729625	0,000366056929480201	0,00479635265115754		gi|225426625|ref|XP_002280860.1| PREDICTED: major facilitator superfamily domain-containing protein 5	-	GO:0005886 plasma membrane GO:0016023 cytoplasmic membrane-bounded vesicle GO:0005774 vacuolar membrane GO:0005802 trans-Golgi network GO:0005794 Golgi apparatus GO:0005768 endosome GO:0009507 chloroplast GO:0016126 sterol biosynthetic process GO:0016132 brassinosteroid biosynthetic process GO:0006084 acetyl-CoA metabolic process	Putative uncharacterized protein [Source:UniProtKB/TrEMBL;Acc:D7TVP8]	GO:0006084 acetyl-CoA metabolic process GO:0016132 brassinosteroid biosynthetic process GO:0005774 vacuolar membrane GO:0016126 sterol biosynthetic process GO:0005802 trans-Golgi network GO:0005768 endosome GO:0005794 Golgi apparatus	656,672127906011	563,67437272192	602,269546327137	786,105105983029	754,886619785898	760,981826526017
VIT_202s0025g02490	1355,0431	-0,3533	0,1131	-3,12456841870734	0,00178066105815194	0,0177576684354767		gi|225426609|ref|XP_002280587.1| PREDICTED: uncharacterized protein At1g01500-like	-	GO:0080167 response to karrikin	Putative uncharacterized protein [Source:UniProtKB/TrEMBL;Acc:F6HU68]		1250,37569560186	1602,86551484906	1708,79475135644	1214,02137266638	1149,09389902806	1205,10732159195
VIT_202s0025g02530	3287,9891	0,3184	0,0925	3,4415323076533	0,000578429392408644	0,0070356322601602		gi|225426598|ref|XP_002280223.1| PREDICTED: GTPase-activating protein gyp7-like isoform 1	-	GO:0005794 Golgi apparatus GO:0010363 regulation of plant-type hypersensitive response GO:0006612 protein targeting to membrane GO:0043069 negative regulation of programmed cell death GO:0009863 salicylic acid mediated signaling pathway GO:0030968 endoplasmic reticulum unfolded protein response GO:0009697 salicylic acid biosynthetic process GO:0031348 negative regulation of defense response GO:00…	Putative uncharacterized protein [Source:UniProtKB/TrEMBL;Acc:F6HU70]	GO:0032851 positive regulation of Rab GTPase activity GO:0032313 regulation of Rab GTPase activity GO:0005097 Rab GTPase activator activity	2902,55077540191	2756,92868554039	3123,54783983796	3457,71626203957	3439,15371194518	4048,03712103575
VIT_202s0025g02760	1942,0602	-0,2143	0,0748	-2,86285968593982	0,00419836439065468	0,0352507791838442		gi|359473972|ref|XP_002279130.2| PREDICTED: ubiquitin carboxyl-terminal hydrolase 9-like	3.4.19.12	GO:0005634 nucleus GO:0016579 protein deubiquitination GO:0006511 ubiquitin-dependent protein catabolic process GO:0000956 nuclear-transcribed mRNA catabolic process GO:0004843 ubiquitin-specific protease activity GO:0004221 NOT_FOUND GO:0004197 cysteine-type endopeptidase activity	Ubiquitin carboxyl-terminal hydrolase [Source:UniProtKB/TrEMBL;Acc:D7TVT0]	GO:0004221 ubiquitin thiolesterase activity GO:0008233 peptidase activity GO:0006511 ubiquitin-dependent protein catabolic process GO:0016579 protein deubiquitination GO:0008234 cysteine-type peptidase activity GO:0006508 proteolysis GO:0016787 hydrolase activity GO:0036459 ubiquitinyl hydrolase activity GO:0004843 ubiquitin-specific protease activity	2124,93903185415	2122,90632633343	2007,99503989583	1813,86828221358	1862,32459497652	1720,32800460322
VIT_202s0025g02770	505,025	0,2805	0,1026	2,73477198538525	0,00624235003583847	0,0480537274428525		gi|225426546|ref|XP_002278950.1| PREDICTED: glucan endo-1,3-beta-glucosidase 11-like	3.2.1.39	GO:0005982 starch metabolic process GO:0005985 sucrose metabolic process GO:0005634 nucleus GO:0005783 endoplasmic reticulum GO:0009867 jasmonic acid mediated signaling pathway GO:0010363 regulation of plant-type hypersensitive response GO:0006612 protein targeting to membrane GO:0009863 salicylic acid mediated signaling pathway GO:0005576 extracellular region GO:0046658 anchored component of pla…	Putative uncharacterized protein [Source:UniProtKB/TrEMBL;Acc:F6HU85]	GO:0016787 hydrolase activity GO:0004553 hydrolase activity, hydrolyzing O-glycosyl compounds GO:0005975 carbohydrate metabolic process GO:0003824 catalytic activity	413,793395666801	482,640616137884	472,014248299212	562,59527026003	549,654995025802	549,451699429397
VIT_202s0025g02790	2393,0488	0,3553	0,1157	3,07062353188708	0,00213612301160409	0,0205224257559913		gi|297742459|emb|CBI34608.3| unnamed protein product	2.4.1.242 | 2.4.1.21	GO:0005985 sucrose metabolic process GO:0019252 starch biosynthetic process GO:0009507 chloroplast GO:0005515 protein binding GO:0019375 galactolipid biosynthetic process GO:0010264 myo-inositol hexakisphosphate biosynthetic process GO:0001666 response to hypoxia GO:0009011 starch synthase activity GO:0004373 glycogen (starch) synthase activity GO:0009568 amyloplast starch grain	Putative uncharacterized protein [Source:UniProtKB/TrEMBL;Acc:F6HU86]	GO:0009250 glucan biosynthetic process GO:0009011 starch synthase activity GO:0009058 biosynthetic process GO:0010264 myo-inositol hexakisphosphate biosynthetic process GO:0001666 response to hypoxia GO:0019375 galactolipid biosynthetic process GO:0005515 protein binding	2158,92206434853	1962,61977484852	2178,22968682341	2980,13114297333	2888,482718777	2189,90733239033
VIT_202s0025g02800	588,5927	-0,6824	0,1056	-6,46335953883276	1,02403589444519e-10	6,39666084541165e-09		gi|225426538|ref|XP_002278876.1| PREDICTED: uncharacterized protein LOC100242684 isoform 1	-	NA	Putative uncharacterized protein [Source:UniProtKB/TrEMBL;Acc:D7TVT4]		806,597271263548	704,370345692005	664,173054300804	442,243820255337	441,959191933871	472,212482896191
VIT_202s0025g02920	2212,7776	-0,619	0,1045	-5,92290104270189	3,16311202161256e-09	0,000000154557447864066		gi|225426518|ref|XP_002271830.1| PREDICTED: caffeic acid 3-O-methyltransferase	-	GO:0005886 plasma membrane GO:0005829 cytosol GO:0032259 methylation GO:0005634 nucleus GO:0009805 coumarin biosynthetic process GO:0046983 protein dimerization activity GO:0051555 flavonol biosynthetic process GO:0009809 lignin biosynthetic process GO:0009811 stilbene biosynthetic process GO:0047763 caffeate O-methyltransferase activity GO:0030755 quercetin 3-O-methyltransferase activity GO:0033…	Putative uncharacterized protein [Source:UniProtKB/TrEMBL;Acc:D7TVU3]	GO:0009809 lignin biosynthetic process GO:0032259 methylation GO:0008171 O-methyltransferase activity GO:0008168 methyltransferase activity GO:0005829 cytosol GO:0046983 protein dimerization activity GO:0016740 transferase activity	2884,55975819901	2834,40051875809	2318,80223618028	1742,23051435364	1894,83653553257	1601,83602469433
VIT_202s0025g02960	722,0199	-2,4671	0,61	-4,0444084892817	0,0000524553918003683	0,000909991654498149		gi|225426516|ref|XP_002278004.1| PREDICTED: naringenin,2-oxoglutarate 3-dioxygenase	-	GO:0055114 oxidation-reduction process GO:0050832 defense response to fungus GO:0005737 cytoplasm GO:0009813 flavonoid biosynthetic process GO:0009867 jasmonic acid mediated signaling pathway GO:0010363 regulation of plant-type hypersensitive response GO:0006612 protein targeting to membrane GO:0005506 iron ion binding GO:0009697 salicylic acid biosynthetic process GO:0010200 response to chitin G…	Putative uncharacterized protein [Source:UniProtKB/TrEMBL;Acc:D7TVU6]	GO:0016706 oxidoreductase activity, acting on paired donors, with incorporation or reduction of molecular oxygen, 2-oxoglutarate as one donor, and incorporation of one atom each of oxygen into both donors GO:0055114 oxidation-reduction process GO:0016491 oxidoreductase activity	2009,99642194671	1156,73461321607	501,676345869928	223,509835723	293,62346314687	146,578967739152
VIT_202s0025g03160	78,9375	0,7315	0,2373	3,08260371599334	0,00205198210811777	0,019918197864938		gi|297742490|emb|CBI34639.3| unnamed protein product	-	GO:0009536 plastid GO:0006810 transport GO:0005643 nuclear pore	Putative uncharacterized protein [Source:UniProtKB/TrEMBL;Acc:F6HUA5]		49,9750477858456	75,6908715345391	51,5862566447226	85,0101511937905	95,5038253834111	115,858824799809
VIT_202s0025g03270	1133,9854	0,4607	0,0988	4,66070310053429	0,0000031513102433901	0,0000746379077507381		gi|297742500|emb|CBI34649.3| unnamed protein product	-	GO:0009941 chloroplast envelope GO:0048046 apoplast GO:0005886 plasma membrane GO:0005829 cytosol GO:0046686 response to cadmium ion GO:0016023 cytoplasmic membrane-bounded vesicle GO:0008270 zinc ion binding GO:0006508 proteolysis GO:0005739 mitochondrion GO:0009570 chloroplast stroma GO:0006855 drug transmembrane transport GO:0015238 drug transmembrane transporter activity GO:0015297 antiporter…	Putative uncharacterized protein [Source:UniProtKB/TrEMBL;Acc:D7TVX4]	GO:0008237 metallopeptidase activity GO:0006508 proteolysis GO:0008270 zinc ion binding	833,583797067904	1057,0007589588	972,400937753022	1323,86595005161	1281,17365753704	1335,88735867658
VIT_202s0025g03300	755,4261	-0,8488	0,286	-2,96743553512016	0,00300295246815796	0,0270805650129549		gi|359474193|ref|XP_003631414.1| PREDICTED: BTB/POZ domain-containing protein At5g41330-like	-	GO:0005634 nucleus GO:0005249 voltage-gated potassium channel activity GO:0006813 potassium ion transport GO:0008076 voltage-gated potassium channel complex GO:0051260 protein homooligomerization	Putative uncharacterized protein [Source:UniProtKB/TrEMBL;Acc:F6HUB5]	GO:0008076 voltage-gated potassium channel complex GO:0051260 protein homooligomerization GO:0005249 voltage-gated potassium channel activity GO:0006813 potassium ion transport GO:0016020 membrane GO:0005515 protein binding	1200,40064781601	1072,13893326571	640,959238810679	550,178057164307	598,422905859885	470,4570461568
VIT_202s0025g03310	592,6727	0,3995	0,1069	3,73596016034058	0,000187000275540995	0,00268879907150134		gi|359474003|ref|XP_002276077.2| PREDICTED: putative transporter arsB isoform 1	-	GO:0016021 integral component of membrane GO:0016023 cytoplasmic membrane-bounded vesicle GO:0055085 transmembrane transport GO:0015137 citrate transmembrane transporter activity GO:0015746 citrate transport	Putative uncharacterized protein [Source:UniProtKB/TrEMBL;Acc:F6HUB6]	GO:0055085 transmembrane transport GO:0016021 integral component of membrane	460,769940585496	492,435905395295	582,924700085366	681,036379788457	679,702757250022	659,166495641337
VIT_202s0025g03420	241,9911	-0,6652	0,1562	-4,2588537473513	0,0000205477848267345	0,000404153834660096		gi|297742513|emb|CBI34662.3| unnamed protein product	-	GO:0005634 nucleus GO:0009506 plasmodesma GO:0009739 response to gibberellin	Putative uncharacterized protein [Source:UniProtKB/TrEMBL;Acc:F6HUC2]		290,854778113621	258,239444059016	343,048606687406	158,558259529991	187,959656339692	213,285563836012
VIT_202s0025g03660	2022,4061	-1,444	0,1255	-11,5064939170539	1,22352178293944e-30	8,34588678578651e-28		gi|225426389|ref|XP_002272145.1| PREDICTED: putative peroxisomal-coenzyme A synthetase	-	GO:0048046 apoplast GO:0050832 defense response to fungus GO:0046686 response to cadmium ion GO:0009570 chloroplast stroma GO:0009506 plasmodesma GO:0046487 glyoxylate metabolic process GO:0046482 para-aminobenzoic acid metabolic process GO:0015706 nitrate transport GO:0006744 ubiquinone biosynthetic process GO:0010167 response to nitrate GO:0010214 seed coat development GO:0010030 positive regul…	Putative uncharacterized protein [Source:UniProtKB/TrEMBL;Acc:D7TW09]	GO:0008152 metabolic process GO:0003824 catalytic activity GO:0033611 oxalate catabolic process GO:0050203 oxalate-CoA ligase activity GO:0010030 positive regulation of seed germination GO:0010214 seed coat development GO:0048046 apoplast GO:0050832 defense response to fungus GO:0010167 response to nitrate GO:0015706 nitrate transport GO:0009570 chloroplast stroma GO:0046482 para-aminobenzoic aci…	3330,33718444875	2962,62975994602	2578,02317582001	1146,20428575897	1220,21376899443	897,028173828823
VIT_202s0025g04010	358,2892	0,3256	0,1168	2,7888640175217	0,00528932685051996	0,0422675214535693		gi|297742565|emb|CBI34714.3| unnamed protein product	-	GO:0055114 oxidation-reduction process GO:0009055 electron carrier activity GO:0005506 iron ion binding GO:0020037 heme binding GO:0050593 N-methylcoclaurine 3'-monooxygenase activity	Putative uncharacterized protein [Source:UniProtKB/TrEMBL;Acc:F6HUE8]	GO:0016705 oxidoreductase activity, acting on paired donors, with incorporation or reduction of molecular oxygen GO:0009055 electron carrier activity GO:0020037 heme binding GO:0005506 iron ion binding GO:0055114 oxidation-reduction process	318,840804873695	287,625311831248	349,496888767996	385,888776205521	415,543240232076	392,340111253898
VIT_202s0025g04130	3343,6713	-1,0047	0,1517	-6,62315887299034	3,51602764154391e-11	2,34214138168938e-09		gi|225426828|ref|XP_002283259.1| PREDICTED: inactive rhomboid protein 1 isoform 1	-	GO:0016021 integral component of membrane GO:0005634 nucleus GO:0006508 proteolysis GO:0005794 Golgi apparatus GO:0009506 plasmodesma GO:0004252 serine-type endopeptidase activity	Putative uncharacterized protein [Source:UniProtKB/TrEMBL;Acc:D7TW49]	GO:0004252 serine-type endopeptidase activity GO:0006508 proteolysis GO:0016021 integral component of membrane	3802,10163554713	3699,057415935	5889,86085241121	2289,54306080355	2333,74773303931	2047,71695649965
VIT_202s0025g04170	476,6137	-0,5532	0,1295	-4,27109887283311	0,0000194512140932544	0,000385699481316591	AT-HSFB2B	gi|147852112|emb|CAN82265.1| hypothetical protein VITISV_009283	-	GO:0009644 response to high light intensity GO:0003700 sequence-specific DNA binding transcription factor activity GO:0005634 nucleus GO:0005667 transcription factor complex GO:0045449 NOT_FOUND GO:0010200 response to chitin GO:0043565 sequence-specific DNA binding GO:0045892 negative regulation of transcription, DNA-templated GO:0009408 response to heat GO:0042542 response to hydrogen peroxide G…	Putative uncharacterized protein [Source:UniProtKB/TrEMBL;Acc:F6HUF8]	GO:0043666 regulation of phosphoprotein phosphatase activity GO:0009966 regulation of signal transduction GO:0004864 protein phosphatase inhibitor activity GO:0045892 negative regulation of transcription, DNA-templated GO:0042542 response to hydrogen peroxide GO:0009644 response to high light intensity GO:0009408 response to heat GO:0043565 sequence-specific DNA binding GO:0006355 regulation of t…	484,757963522702	577,922066187245	639,669582394561	347,681966680222	376,935310821761	432,715156259892
VIT_202s0025g04340	39711,1352	-0,546	0,1605	-3,40087068652752	0,000671715951308006	0,00798798613504563	ATOSM34	gi|147797244|emb|CAN71616.1| hypothetical protein VITISV_023861	-	GO:0005576 extracellular region GO:0009651 response to salt stress GO:0009816 defense response to bacterium, incompatible interaction GO:0009817 defense response to fungus, incompatible interaction	Putative uncharacterized protein [Source:UniProtKB/TrEMBL;Acc:F6HUH2]	GO:0009816 defense response to bacterium, incompatible interaction GO:0051707 response to other organism GO:0009817 defense response to fungus, incompatible interaction	42747,6563750566	51545,4835150211	47118,8868192897	25959,6167319645	28685,6915518641	42209,4763986576
VIT_202s0025g04350	3393,7289	-0,655	0,1428	-4,58706762465932	0,00000449515109695779	0,00010358893467084		gi|225426785|ref|XP_002282926.1| PREDICTED: elicitor-responsive protein 3	-	NA	Putative uncharacterized protein [Source:UniProtKB/TrEMBL;Acc:D7TW66]	GO:0008150 biological_process GO:0003674 molecular_function GO:0005515 protein binding	3697,15403519686	3438,14652935124	5321,12237290314	2514,00806676468	2509,51541167048	2882,42712608009
VIT_202s0025g04410	810,9736	-0,4243	0,1012	-4,1940766248161	0,0000273985361757698	0,00052556494646277		gi|225426775|ref|XP_002282807.1| PREDICTED: lysophospholipid acyltransferase	-	GO:0016021 integral component of membrane GO:0005886 plasma membrane GO:0005783 endoplasmic reticulum GO:0019375 galactolipid biosynthetic process GO:0016036 cellular response to phosphate starvation GO:0042967 acyl-carrier-protein biosynthetic process GO:0009610 response to symbiotic fungus GO:0006891 intra-Golgi vesicle-mediated transport GO:0006914 autophagy GO:0042631 cellular response to wat…	Putative uncharacterized protein [Source:UniProtKB/TrEMBL;Acc:F6HUH5]	GO:0016020 membrane GO:0016021 integral component of membrane	945,527904108199	832,59958687993	1012,38028665268	648,560591691953	700,022720097556	726,750810107892
VIT_202s0025g04460	2453,4409	-1,2775	0,1146	-11,1439947178824	7,66044581028826e-29	3,83928580364014e-26		gi|225426769|ref|XP_002276153.1| PREDICTED: dehydration-responsive element-binding protein 1E	-	GO:0003700 sequence-specific DNA binding transcription factor activity GO:0005634 nucleus GO:0005667 transcription factor complex GO:0045449 NOT_FOUND GO:0006355 regulation of transcription, DNA-templated GO:0043565 sequence-specific DNA binding GO:0009651 response to salt stress GO:0016049 cell growth GO:0048510 regulation of timing of transition from vegetative to reproductive phase GO:0010371 …	Putative uncharacterized protein [Source:UniProtKB/TrEMBL;Acc:F6HUI0]	GO:0006355 regulation of transcription, DNA-templated GO:0006351 transcription, DNA-templated GO:0005634 nucleus GO:0003700 sequence-specific DNA binding transcription factor activity GO:0003677 DNA binding	3196,40405638268	3412,32258494534	3812,224366045	1398,36922862595	1667,25295164019	1234,0720277919
VIT_202s0025g04490	125,5209	-0,7677	0,1862	-4,12393633854756	0,0000372451876275161	0,000683683729399388	ATUTR2	gi|225426765|ref|XP_002282676.1| PREDICTED: adenosine 3'-phospho 5'-phosphosulfate transporter 2	-	GO:0005886 plasma membrane GO:0030173 integral component of Golgi membrane GO:0005459 UDP-galactose transmembrane transporter activity GO:0072334 UDP-galactose transmembrane transport	Putative uncharacterized protein [Source:UniProtKB/TrEMBL;Acc:D7TW78]	GO:0016020 membrane GO:0055085 transmembrane transport GO:0016021 integral component of membrane	149,925143357537	154,053185593827	170,234646927585	96,4721940513803	108,711801234308	73,7283430544238
VIT_202s0025g04850	844,1784	0,4592	0,1207	3,80361771868413	0,000142598182088178	0,00212393712663766		gi|359474275|ref|XP_003631427.1| PREDICTED: 7-ethoxycoumarin O-deethylase-like	-	GO:0016021 integral component of membrane GO:0055114 oxidation-reduction process GO:0009055 electron carrier activity GO:0005506 iron ion binding GO:0020037 heme binding GO:0005789 endoplasmic reticulum membrane GO:0016099 monoterpenoid biosynthetic process GO:0050593 N-methylcoclaurine 3'-monooxygenase activity	Putative uncharacterized protein [Source:UniProtKB/TrEMBL;Acc:F6HUK4]	GO:0004497 monooxygenase activity GO:0016705 oxidoreductase activity, acting on paired donors, with incorporation or reduction of molecular oxygen GO:0009055 electron carrier activity GO:0046872 metal ion binding GO:0020037 heme binding GO:0005506 iron ion binding GO:0055114 oxidation-reduction process GO:0016491 oxidoreductase activity	791,604756927794	749,784868612728	588,083325749838	1049,73209170759	1009,90215352245	875,962932956131
VIT_202s0025g04860	352,2729	0,8761	0,15	5,84225187940721	5,14998588835006e-09	0,000000236082552026972		gi|359474275|ref|XP_003631427.1| PREDICTED: 7-ethoxycoumarin O-deethylase-like	-	GO:0016021 integral component of membrane GO:0055114 oxidation-reduction process GO:0006570 tyrosine metabolic process GO:0009055 electron carrier activity GO:0005506 iron ion binding GO:0020037 heme binding GO:0005789 endoplasmic reticulum membrane GO:0047085 hydroxyphenylacetonitrile 2-monooxygenase activity GO:0050592 4-hydroxyphenylacetaldehyde oxime monooxygenase activity GO:0016099 monoterp…	Putative uncharacterized protein [Source:UniProtKB/TrEMBL;Acc:F6HUK5]		254,872743707813	287,625311831248	199,8967444983	497,643694067021	485,647112056069	387,951519405421
VIT_202s0025g04870	38,632	1,1499	0,2996	3,83764641565115	0,000124219170465058	0,00189642749681346		gi|297742640|emb|CBI34789.3| unnamed protein product	-	NA	Putative uncharacterized protein [Source:UniProtKB/TrEMBL;Acc:D7TWB4]		26,9865258043566	24,0429827227359	20,6345026578891	60,1757250023461	50,7999071188357	49,1522287029492
VIT_202s0025g04990	732,9514	-0,606	0,1139	-5,32243948496229	0,000000102384849242288	0,00000352720976591663		gi|359474282|ref|XP_002274997.2| PREDICTED: TVP38/TMEM64 family membrane protein slr0305	-	GO:0005886 plasma membrane GO:0006979 response to oxidative stress	Putative uncharacterized protein [Source:UniProtKB/TrEMBL;Acc:D7TWC7]		1016,4924719641	835,271029404678	800,876634409319	618,950314309846	593,342915148001	532,775050405182
VIT_202s0025g05050	1577,3237	-0,604	0,0864	-6,99078624916971	2,73349960175707e-12	2,05349641888825e-10		gi|225426659|ref|XP_002281372.1| PREDICTED: zinc finger A20 and AN1 domain-containing stress-associated protein 1-like	-	GO:0008270 zinc ion binding GO:0003677 DNA binding GO:0005634 nucleus GO:0010200 response to chitin GO:0009506 plasmodesma GO:0048193 Golgi vesicle transport	Putative uncharacterized protein [Source:UniProtKB/TrEMBL;Acc:F6HUL0]	GO:0046872 metal ion binding GO:0008270 zinc ion binding GO:0003677 DNA binding	1900,05131681785	1752,46629623498	2058,29164012443	1296,16601314577	1214,11778014017	1242,84921148886
VIT_202s0025g05080	83,0373	-0,6532	0,2098	-3,11290818902505	0,00185253637710121	0,0183457043198066		gi|297742662|emb|CBI34811.3| unnamed protein product	-	GO:0008270 zinc ion binding GO:0003677 DNA binding GO:0005634 nucleus GO:0010200 response to chitin GO:0009506 plasmodesma GO:0048193 Golgi vesicle transport	Putative uncharacterized protein [Source:UniProtKB/TrEMBL;Acc:D7TWD6]	GO:0046872 metal ion binding GO:0008270 zinc ion binding	88,9555850588052	98,8433734156922	117,358733866744	68,7722571455384	61,9758866849795	62,318004248382
VIT_202s0033g00130	1378,2006	-0,626	0,0899	-6,96156066202227	3,3652359205849e-12	2,50599860933338e-10		gi|359474650|ref|XP_003631503.1| PREDICTED: UDP-glycosyltransferase 73C3-like	-	GO:0009813 flavonoid biosynthetic process GO:0008270 zinc ion binding GO:0003676 nucleic acid binding GO:0047213 anthocyanidin 3-O-glucosyltransferase activity	Putative uncharacterized protein [Source:UniProtKB/TrEMBL;Acc:F6I052]	GO:0016758 transferase activity, transferring hexosyl groups GO:0016757 transferase activity, transferring glycosyl groups GO:0016740 transferase activity GO:0008152 metabolic process	1505,24843930967	1700,81840742317	1813,256921062	1067,88032623211	1096,26199562447	1085,73762331336
VIT_202s0033g00380	597,413	-0,5591	0,1237	-4,51939129535579	0,00000620176802575727	0,000138973390464177		gi|114213477|dbj|BAF31138.1| myb-related transcription factor VvMYBA22-cs	-	GO:0003677 DNA binding GO:0000785 chromatin GO:0003682 chromatin binding	Putative uncharacterized protein [Source:UniProtKB/TrEMBL;Acc:F6I060]		829,585793245037	645,598610147539	659,014428636332	506,240226210213	513,079061900241	430,959719520501
VIT_202s0033g00390	2523,7193	-0,4665	0,1221	-3,82021839010602	0,000133333562480302	0,00201751307983725		gi|47232544|dbj|BAD18978.1| myb-relared transcription factor VvMYBA2	-	GO:0003677 DNA binding GO:0000785 chromatin GO:0003682 chromatin binding	Myb-relared transcription factor VvMYBA2 [Source:UniProtKB/TrEMBL;Acc:Q6L9M8]	GO:0003682 chromatin binding GO:0003677 DNA binding	3450,27729913478	2750,69531964931	2581,89214506837	2235,09835723	2289,04381477474	1835,30911103334
VIT_202s0033g00410	460,8845	-0,4364	0,1061	-4,11418488762228	0,0000388549927128359	0,000707899776423067		gi|47232542|dbj|BAD18977.1| myb-related transcription factor VvMYBA1	-	GO:0003677 DNA binding GO:0000785 chromatin GO:0003682 chromatin binding	Myb-related transcription factor; Myb-related transcription factor VvMYBA1; R2R3 MYB transcription factor; Transcription factor MybA [Source:UniProtKB/TrEMBL;Acc:Q6L973]	GO:0003682 chromatin binding GO:0003677 DNA binding	570,715045714357	533,398024108105	484,910812460393	403,081840491906	379,983305248891	393,217829623594
VIT_202s0033g00450	855,7022	-0,4272	0,1082	-3,94771845546596	0,0000788995129839303	0,00128876761965035		gi|47232546|dbj|BAD18979.1| myb-related transcription factor VvMYBA3	-	GO:0009753 response to jasmonic acid GO:0003677 DNA binding GO:0003700 sequence-specific DNA binding transcription factor activity GO:0005667 transcription factor complex GO:0045449 NOT_FOUND GO:0000785 chromatin GO:0003682 chromatin binding GO:0009506 plasmodesma GO:0006355 regulation of transcription, DNA-templated GO:0009651 response to salt stress GO:0080167 response to karrikin GO:0031540 re…	Myb-related transcription factor; Myb-related transcription factor VvMYBA3; R2R3 MYB transcription factor; Similar to R2R3 MYB transcription factor; Transcription factor MYBA3 [Source:UniProtKB/TrEMBL;Acc:Q6L9M7]	GO:0003682 chromatin binding GO:0003677 DNA binding	1030,48548534414	973,295559850014	938,869870933952	728,794891695081	829,054484179399	633,712662920167
VIT_202s0033g01100	1443,9028	0,2808	0,0986	2,84893522683805	0,00438658101161484	0,0364899346297892		gi|296088458|emb|CBI37449.3| unnamed protein product	-	NA	Putative uncharacterized protein [Source:UniProtKB/TrEMBL;Acc:D7U3Y0]		1203,39915068316	1340,17366658213	1369,61511391739	1598,95497863377	1414,26941418839	1737,00465362744
VIT_202s0033g01120	18940,4944	0,3621	0,0906	3,99586694003926	0,0000644579322249054	0,00107958585350446		gi|225427524|ref|XP_002265127.1| PREDICTED: probable methyltransferase PMT20	-	GO:0032259 methylation GO:0005739 mitochondrion GO:0016310 phosphorylation GO:0005802 trans-Golgi network GO:0005794 Golgi apparatus GO:0005768 endosome GO:0008168 methyltransferase activity GO:0009409 response to cold GO:0009651 response to salt stress GO:0009737 response to abscisic acid GO:0016301 kinase activity GO:0009269 response to desiccation	Putative uncharacterized protein [Source:UniProtKB/TrEMBL;Acc:F6I089]	GO:0009651 response to salt stress GO:0009269 response to desiccation GO:0005802 trans-Golgi network GO:0005768 endosome GO:0009409 response to cold GO:0009737 response to abscisic acid GO:0032259 methylation GO:0008168 methyltransferase activity	17420,3021571901	14814,0392805717	17495,4789410577	21662,3058306065	21166,2893001341	21084,5506768258
VIT_202s0033g01170	178,4496	0,5013	0,1494	3,35501601561923	0,000793603898125536	0,00910721889282285		gi|225427514|ref|XP_002264009.1| PREDICTED: replication protein A 70 kDa DNA-binding subunit-like	-	GO:0008270 zinc ion binding GO:0003677 DNA binding GO:0045893 positive regulation of transcription, DNA-templated GO:0009640 photomorphogenesis GO:0010162 seed dormancy process GO:0009845 seed germination GO:0005515 protein binding GO:0007062 sister chromatid cohesion GO:0009555 pollen development GO:0010228 vegetative to reproductive phase transition of meristem GO:0010332 response to gamma radi…	Putative uncharacterized protein [Source:UniProtKB/TrEMBL;Acc:F6I092]	GO:0046872 metal ion binding GO:0008270 zinc ion binding GO:0003676 nucleic acid binding GO:0005634 nucleus GO:0003677 DNA binding GO:0006260 DNA replication GO:0006281 DNA repair GO:0006310 DNA recombination	166,916659604724	141,586453811667	134,124267276279	212,04779286541	206,247622902473	209,77469035723
VIT_202s0033g01300	543,9212	-0,2615	0,0943	-2,77496478148275	0,00552076859211665	0,0438294538181402		gi|296088473|emb|CBI37464.3| unnamed protein product	-	GO:0005829 cytosol	Putative uncharacterized protein [Source:UniProtKB/TrEMBL;Acc:F6I099]	GO:0008150 biological_process GO:0005515 protein binding	608,696082031599	589,498317127822	580,34538725313	502,419545257683	505,967074903604	476,601074744668
VIT_202s0033g01310	561,0421	0,2952	0,1029	2,8693283150952	0,00411344577766224	0,0346402917760366		gi|225427498|ref|XP_002263817.1| PREDICTED: uncharacterized transporter lpg1691-like	-	GO:0016021 integral component of membrane GO:0016023 cytoplasmic membrane-bounded vesicle GO:0009536 plastid GO:0016126 sterol biosynthetic process GO:0046520 sphingoid biosynthetic process GO:0006812 cation transport GO:0003333 amino acid transmembrane transport GO:0015203 polyamine transmembrane transporter activity GO:0015326 NOT_FOUND GO:1902047 polyamine transmembrane transport	Putative uncharacterized protein [Source:UniProtKB/TrEMBL;Acc:F6I0A0]	GO:0015171 amino acid transmembrane transporter activity GO:0003333 amino acid transmembrane transport GO:0016020 membrane GO:0016021 integral component of membrane	528,736005574246	459,488114256731	524,890161360053	656,201953597012	591,310918863247	605,62567508991
VIT_202s0033g01380	801,522	-0,5548	0,123	-4,51090038353113	0,0000064553032740637	0,000143710557092178	AOX1D	gi|225427480|ref|XP_002262982.1| PREDICTED: alternative oxidase 3, mitochondrial	1.10.3.11	GO:0016021 integral component of membrane GO:0009738 abscisic acid-activated signaling pathway GO:0005739 mitochondrion GO:0009723 response to ethylene GO:0035556 intracellular signal transduction GO:0009409 response to cold GO:0046872 metal ion binding GO:0045333 cellular respiration GO:0007585 respiratory gaseous exchange GO:0070469 respiratory chain GO:0009916 alternative oxidase activity GO:0…	Alternative oxidase [Source:UniProtKB/TrEMBL;Acc:D7U404]	GO:0007585 respiratory gaseous exchange GO:0009916 alternative oxidase activity GO:0070469 respiratory chain GO:0009723 response to ethylene GO:0035556 intracellular signal transduction GO:0009738 abscisic acid-activated signaling pathway GO:0046872 metal ion binding GO:0016020 membrane GO:0055114 oxidation-reduction process GO:0016491 oxidoreductase activity GO:0016021 integral component of memb…	913,543873525257	818,351893414605	1132,31833335166	602,712420261594	646,17481855159	696,030667168549
VIT_202s0087g00690	761,1147	0,2991	0,102	2,93102968287646	0,00337840498984167	0,029632263116664		gi|359474753|ref|XP_002269504.2| PREDICTED: AP-4 complex subunit epsilon-like	-	GO:0005829 cytosol GO:0006886 intracellular protein transport GO:0006007 glucose catabolic process GO:0009506 plasmodesma GO:0006487 protein N-linked glycosylation GO:0016192 vesicle-mediated transport GO:0030276 clathrin binding GO:0030117 membrane coat	Putative uncharacterized protein [Source:UniProtKB/TrEMBL;Acc:F6HJ24]	GO:0030117 membrane coat GO:0030276 clathrin binding GO:0006007 glucose catabolic process GO:0006487 protein N-linked glycosylation GO:0016192 vesicle-mediated transport GO:0006886 intracellular protein transport GO:0009506 plasmodesma GO:0005829 cytosol GO:0005488 binding	685,657655621801	740,8800601969	619,035079736672	842,460150032846	777,238578918186	901,416765677301
VIT_202s0087g00750	332,2466	-2,6747	0,5265	-5,0799881682792	0,000000377458376142101	0,0000112531428118029		gi|225427609|ref|XP_002271561.1| PREDICTED: uncharacterized protein LOC100244332	-	GO:0045492 xylan biosynthetic process GO:0010413 glucuronoxylan metabolic process	Putative uncharacterized protein [Source:UniProtKB/TrEMBL;Acc:D7TFC3]		845,577808536507	619,774665741638	257,931283223613	95,5170238132478	109,727799376685	64,9511593574686
VIT_202s0087g00840	52,5194	1,0474	0,2826	3,70584613301131	0,000210686181619913	0,00297666234893486	ABCG14	gi|359474723|ref|XP_002270533.2| PREDICTED: ABC transporter G family member 14-like	-	GO:0005524 ATP binding GO:0016020 membrane GO:0006200 NOT_FOUND GO:0015416 organic phosphonate transmembrane-transporting ATPase activity GO:0015716 organic phosphonate transport GO:0015748 organophosphate ester transport	Putative uncharacterized protein [Source:UniProtKB/TrEMBL;Acc:D7TFB5]	GO:0042626 ATPase activity, coupled to transmembrane movement of substances GO:0017111 nucleoside-triphosphatase activity GO:0016887 ATPase activity GO:0006200 obsolete ATP catabolic process GO:0000166 nucleotide binding GO:0016020 membrane GO:0005524 ATP binding	20,9895200700551	37,4001953464781	45,1379745641323	68,7722571455384	69,0878736816165	73,7283430544238
VIT_202s0109g00080	367,6622	-0,3415	0,1245	-2,74241291707659	0,00609896193066298	0,0473250529799105	PRK	gi|225470804|ref|XP_002263724.1| PREDICTED: phosphoribulokinase, chloroplastic-like	2.7.1.19	GO:0009941 chloroplast envelope GO:0048046 apoplast GO:0005829 cytosol GO:0050832 defense response to fungus GO:0005524 ATP binding GO:0016310 phosphorylation GO:0009570 chloroplast stroma GO:0009867 jasmonic acid mediated signaling pathway GO:0010363 regulation of plant-type hypersensitive response GO:0006612 protein targeting to membrane GO:0009697 salicylic acid biosynthetic process GO:0010200…	Phosphoribulokinase [Source:UniProtKB/TrEMBL;Acc:F6H7Q2]	GO:0008974 phosphoribulokinase activity GO:0043900 regulation of multi-organism process GO:0009814 defense response, incompatible interaction GO:0009595 detection of biotic stimulus GO:0006098 pentose-phosphate shunt GO:0010103 stomatal complex morphogenesis GO:0010319 stromule GO:0010200 response to chitin GO:0009570 chloroplast stroma GO:0050832 defense response to fungus GO:0031348 negative re…	419,790401401103	456,816671731983	354,655514432468	317,116519059983	310,895431567274	346,698756029731
VIT_202s0154g00080	82,7692	-1,5606	0,2954	-5,28373292304779	0,000000126577747691858	0,00000424907545549065	SKU5	gi|225426946|ref|XP_002266352.1| PREDICTED: monocopper oxidase-like protein SKU5	-	GO:0005507 copper ion binding GO:0048046 apoplast GO:0055114 oxidation-reduction process GO:0005829 cytosol GO:0016023 cytoplasmic membrane-bounded vesicle GO:0005774 vacuolar membrane GO:0019852 L-ascorbic acid metabolic process GO:0046658 anchored component of plasma membrane GO:0009506 plasmodesma GO:0009505 plant-type cell wall GO:0008447 L-ascorbate oxidase activity GO:0043481 anthocyanin ac…	Putative uncharacterized protein [Source:UniProtKB/TrEMBL;Acc:D7TN11]	GO:0043481 anthocyanin accumulation in tissues in response to UV light GO:0010817 regulation of hormone levels GO:0000271 polysaccharide biosynthetic process GO:0046658 anchored component of plasma membrane GO:0071555 cell wall organization GO:0031225 anchored component of membrane GO:0030243 cellulose metabolic process GO:0016051 carbohydrate biosynthetic process GO:0009932 cell tip growth GO:00…	92,9535888816728	91,7195266830297	187,00018033712	50,6240226210213	36,5759331255617	37,7418898969074
VIT_202s0154g00300	19,7157	-2,2038	0,4869	-4,52631310738634	0,00000600216318471548	0,00013485492594065		gi|225427027|ref|XP_002271792.1| PREDICTED: 14 kDa proline-rich protein DC2.15 isoform 1	-	GO:0009926 auxin polar transport GO:0019344 cysteine biosynthetic process GO:0007389 pattern specification process GO:0008361 regulation of cell size GO:0043481 anthocyanin accumulation in tissues in response to UV light GO:0009825 multidimensional cell growth GO:0048767 root hair elongation GO:0000271 polysaccharide biosynthetic process GO:0009932 cell tip growth GO:0071555 cell wall organizatio…	Putative uncharacterized protein [Source:UniProtKB/TrEMBL;Acc:A5B2G3]		27,9860267600735	20,4810593564047	49,0069438124865	6,68619166692735	7,111986996637	7,02174695756417
VIT_202s0154g00350	309,748	-1,3132	0,1436	-9,14650340340645	5,88061296317154e-20	1,04460513396838e-17		gi|225427017|ref|XP_002271251.1| PREDICTED: L-lactate dehydrogenase A	1.1.1.27	GO:0055114 oxidation-reduction process GO:0005886 plasma membrane GO:0005829 cytosol GO:0000166 nucleotide binding GO:0006094 gluconeogenesis GO:0006096 glycolytic process GO:0009651 response to salt stress GO:0009737 response to abscisic acid GO:0006534 cysteine metabolic process GO:0044262 cellular carbohydrate metabolic process GO:0004459 L-lactate dehydrogenase activity	Putative uncharacterized protein [Source:UniProtKB/TrEMBL;Acc:D7TN36]	GO:0004459 L-lactate dehydrogenase activity GO:0006096 glycolytic process GO:0044262 cellular carbohydrate metabolic process GO:0016616 oxidoreductase activity, acting on the CH-OH group of donors, NAD or NADP as acceptor GO:0005975 carbohydrate metabolic process GO:0005737 cytoplasm GO:0055114 oxidation-reduction process GO:0016491 oxidoreductase activity GO:0003824 catalytic activity	453,773433895478	473,735807722056	395,924519748246	190,078877388363	200,151634048213	144,823530999761
VIT_202s0154g00400	242,7482	0,5312	0,1431	3,7112787382454	0,000206214874689463	0,00292804517741833		gi|225427011|ref|XP_002266783.1| PREDICTED: scarecrow-like protein 22-like	-	GO:0003700 sequence-specific DNA binding transcription factor activity GO:0005667 transcription factor complex GO:0045449 NOT_FOUND GO:0006355 regulation of transcription, DNA-templated GO:0051301 cell division GO:0048768 root hair cell tip growth GO:0010492 maintenance of shoot apical meristem identity	Putative uncharacterized protein [Source:UniProtKB/TrEMBL;Acc:D7TN41]	GO:0006355 regulation of transcription, DNA-templated GO:0006351 transcription, DNA-templated	187,906179674779	227,9630954452	177,972585424293	314,251008345585	282,447483580726	265,948666017743
VIT_202s0154g00480	363,1805	-1,3994	0,3412	-4,10118010154835	0,0000411048470813559	0,000744910687862234		gi|225427001|ref|XP_002270632.1| PREDICTED: 23.6 kDa heat shock protein, mitochondrial	-	GO:0046686 response to cadmium ion GO:0009644 response to high light intensity GO:0005739 mitochondrion GO:0034976 response to endoplasmic reticulum stress GO:0006457 protein folding GO:0009408 response to heat GO:0042542 response to hydrogen peroxide	Putative uncharacterized protein [Source:UniProtKB/TrEMBL;Acc:D7TN47]		663,668634596029	603,746010593147	312,096852700572	199,630579769688	223,519591322877	176,4213923088
VIT_202s0154g00490	55,7214	-2,3439	0,3968	-5,90741457389769	3,47518429985517e-09	0,000000167881920298669		gi|225426999|ref|XP_002270596.1| PREDICTED: 23.6 kDa heat shock protein, mitochondrial	-	GO:0009644 response to high light intensity GO:0005739 mitochondrion GO:0034976 response to endoplasmic reticulum stress GO:0006457 protein folding GO:0009408 response to heat GO:0042542 response to hydrogen peroxide	Putative uncharacterized protein [Source:UniProtKB/TrEMBL;Acc:D7TN48]		118,940613730313	121,105394455263	38,689692483542	21,968915477047	21,335960989911	12,2880571757373
VIT_202s0154g00520	73,016	-1,1875	0,2318	-5,12227138631663	0,000000301876986962113	0,00000919269331904449		gi|359474399|ref|XP_003631454.1| PREDICTED: aspartic proteinase nepenthesin-2-like	-	GO:0006508 proteolysis GO:0005576 extracellular region GO:0009505 plant-type cell wall GO:0004190 aspartic-type endopeptidase activity	Putative uncharacterized protein [Source:UniProtKB/TrEMBL;Acc:F6HPB4]	GO:0009505 plant-type cell wall GO:0006508 proteolysis GO:0004190 aspartic-type endopeptidase activity	82,9585793245037	113,091066881017	108,331138953918	47,7585119066239	44,7039182645754	41,2527633756895
VIT_202s0234g00130	2906,4006	-1,5481	0,2652	-5,83707527703405	5,31250978037626e-09	0,000000242879971272805		gi|359473876|ref|XP_002270581.2| PREDICTED: ethylene-responsive transcription factor 2-like	-	GO:0009873 ethylene-activated signaling pathway GO:0003677 DNA binding GO:0003700 sequence-specific DNA binding transcription factor activity GO:0005634 nucleus GO:0005667 transcription factor complex GO:0045449 NOT_FOUND GO:0010200 response to chitin GO:0006355 regulation of transcription, DNA-templated GO:0009835 fruit ripening GO:0009864 induced systemic resistance, jasmonic acid mediated sign…	Putative uncharacterized protein [Source:UniProtKB/TrEMBL;Acc:F6HCX9]	GO:0006355 regulation of transcription, DNA-templated GO:0006351 transcription, DNA-templated GO:0005634 nucleus GO:0003700 sequence-specific DNA binding transcription factor activity GO:0003677 DNA binding	5435,28619718857	4565,49527479508	2993,29254181003	1564,568850061	1637,78900551126	1241,97149311916
VIT_202s0241g00100	447,3604	-1,0349	0,1239	-8,34991833597462	6,83101804879993e-17	8,82495081713525e-15		gi|359474315|ref|XP_002266637.2| PREDICTED: uncharacterized protein LOC100249883	-	GO:0006511 ubiquitin-dependent protein catabolic process GO:0031461 cullin-RING ubiquitin ligase complex GO:0031625 ubiquitin protein ligase binding	Putative uncharacterized protein [Source:UniProtKB/TrEMBL;Acc:D7SX51]		547,726523732868	666,970150345527	589,372982165956	274,133858344021	273,303500299336	332,655262114603
VIT_203s0017g00610	79,9916	0,6804	0,2092	3,25284285985937	0,00114256663292242	0,012355224344468		gi|296087434|emb|CBI34023.3| unnamed protein product	-	GO:0043531 ADP binding GO:0004553 hydrolase activity, hydrolyzing O-glycosyl compounds GO:0005975 carbohydrate metabolic process	Putative uncharacterized protein [Source:UniProtKB/TrEMBL;Acc:D7TU50]	GO:0005515 protein binding	68,9655659444669	56,1002930197172	59,324195141431	95,5170238132478	102,615812380048	97,4267390362029
VIT_203s0017g00650	3136,9874	-0,8055	0,1475	-5,46075195684482	4,74122087298838e-08	0,00000174626435306849	ATGCH	gi|296087438|emb|CBI34027.3| unnamed protein product	4.1.99.12 | 3.5.4.25	GO:0016020 membrane GO:0009570 chloroplast stroma GO:0005525 GTP binding GO:0046872 metal ion binding GO:0007623 circadian rhythm GO:0048767 root hair elongation GO:0009231 riboflavin biosynthetic process GO:0003935 GTP cyclohydrolase II activity GO:0008686 3,4-dihydroxy-2-butanone-4-phosphate synthase activity	Putative uncharacterized protein [Source:UniProtKB/TrEMBL;Acc:F6HTH9]	GO:0008686 3,4-dihydroxy-2-butanone-4-phosphate synthase activity GO:0003935 GTP cyclohydrolase II activity GO:0009231 riboflavin biosynthetic process GO:0009570 chloroplast stroma GO:0048767 root hair elongation GO:0016020 membrane	3999,00332382336	4887,84933944806	3083,5684909383	2101,37452389145	2108,19614543168	2641,93229278352
VIT_203s0017g00670	195,4514	-0,5442	0,1712	-3,17883983067408	0,00147865774057762	0,0152821517879213		gi|225465766|ref|XP_002266755.1| PREDICTED: RING-H2 finger protein ATL54	-	GO:0008270 zinc ion binding GO:0045492 xylan biosynthetic process GO:0010413 glucuronoxylan metabolic process	Putative uncharacterized protein [Source:UniProtKB/TrEMBL;Acc:F6HTI0]	GO:0008150 biological_process GO:0046872 metal ion binding GO:0008270 zinc ion binding GO:0005886 plasma membrane GO:0005515 protein binding	228,885718859173	262,69184826693	203,765713746654	140,410025005474	141,223741790363	195,731196442101
VIT_203s0017g01400	212,6274	-1,9077	0,2242	-8,51015278464696	1,7370431388836e-17	2,42801611863787e-15		gi|225462847|ref|XP_002271223.1| PREDICTED: uncharacterized protein LOC100266732	-	GO:0010200 response to chitin	Putative uncharacterized protein [Source:UniProtKB/TrEMBL;Acc:D7TUA6]		391,804374641029	210,153478613544	406,241771077191	84,0549809556581	84,3278458172673	99,1821757755939
VIT_203s0017g01410	1241,3953	-1,341	0,1594	-8,41401318525492	3,96216156251762e-17	5,29363316079037e-15		gi|225462839|ref|XP_002270540.1| PREDICTED: uncharacterized protein LOC100259788	-	NA	Putative uncharacterized protein [Source:UniProtKB/TrEMBL;Acc:D6CH20]		1620,19104921711	1639,37522935396	2082,79511203068	552,088397640572	641,094827839706	912,827104483343
VIT_203s0017g01450	200,2092	-1,7006	0,1948	-8,72831361992395	2,5849800751539e-18	4,0074241110545e-16		gi|296087494|emb|CBI34083.3| unnamed protein product	-	GO:0010200 response to chitin	Putative uncharacterized protein [Source:UniProtKB/TrEMBL;Acc:D7TUA8]		355,822340235221	231,525018811531	331,441698942343	111,7549178615	93,4718290986577	77,2392165332059
VIT_203s0017g01460	379,8375	-1,2248	0,1353	-9,04924989989307	1,43953784937776e-19	2,47964029751908e-17		gi|225462839|ref|XP_002270540.1| PREDICTED: uncharacterized protein LOC100259788	-	NA	Putative uncharacterized protein [Source:UniProtKB/TrEMBL;Acc:D6CH20]		498,750976902739	486,202539504216	612,586797656081	195,809898817158	240,791559743281	244,883425145051
VIT_203s0017g01490	987,8461	0,4754	0,0922	5,15439172287519	0,000000254455535014528	0,0000079327792296211		gi|225462835|ref|XP_002270139.1| PREDICTED: reticuline oxidase-like protein-like	-	GO:0048046 apoplast GO:0055114 oxidation-reduction process GO:0005886 plasma membrane GO:0009753 response to jasmonic acid GO:0005739 mitochondrion GO:0009507 chloroplast GO:0009611 response to wounding GO:0009055 electron carrier activity GO:0009505 plant-type cell wall GO:0050660 flavin adenine dinucleotide binding GO:0005773 vacuole GO:0006979 response to oxidative stress GO:0009821 alkaloid b…	Putative uncharacterized protein [Source:UniProtKB/TrEMBL;Acc:F6HTL3]	GO:0050660 flavin adenine dinucleotide binding GO:0016614 oxidoreductase activity, acting on CH-OH group of donors GO:0008762 UDP-N-acetylmuramate dehydrogenase activity GO:0055114 oxidation-reduction process GO:0016491 oxidoreductase activity GO:0003824 catalytic activity	748,626215831967	864,656897176911	866,64911163134	1150,98013694964	1199,8938061469	1096,27024374971
VIT_203s0017g01690	1642,6898	0,271	0,0857	3,1633318245403	0,00155974439752849	0,0159749676943264		gi|147862641|emb|CAN81488.1| hypothetical protein VITISV_033286	-	GO:0005886 plasma membrane GO:0046686 response to cadmium ion GO:0008152 metabolic process GO:0009737 response to abscisic acid GO:0030170 pyridoxal phosphate binding GO:0008483 transaminase activity	Putative uncharacterized protein [Source:UniProtKB/TrEMBL;Acc:F6HTM3]		1540,23097275976	1422,98838484933	1505,02903760978	1799,54072864159	1659,12496650117	1929,22497659076
VIT_203s0017g01770	470,9227	0,3979	0,1046	3,80338311028099	0,000142733357598473	0,00212393712663766		gi|225464805|ref|XP_002268635.1| PREDICTED: probable S-acyltransferase At4g15080-like isoform 1	-	GO:0005886 plasma membrane GO:0006950 response to stress GO:0005524 ATP binding GO:0016023 cytoplasmic membrane-bounded vesicle GO:0008270 zinc ion binding GO:0006200 NOT_FOUND GO:0006635 fatty acid beta-oxidation GO:0016558 protein import into peroxisome matrix GO:0005778 peroxisomal membrane GO:0042026 protein refolding GO:0042623 ATPase activity, coupled	Putative uncharacterized protein [Source:UniProtKB/TrEMBL;Acc:F6HTM7]	GO:0046872 metal ion binding GO:0008270 zinc ion binding	384,807867951011	443,459459108241	389,476237667656	548,267716688042	523,239043324008	536,285923883964
VIT_203s0017g01940	282,8588	-0,6602	0,133	-4,96345436601645	0,000000692503180151005	0,0000191708713167453		gi|225464786|ref|XP_002266806.1| PREDICTED: uncharacterized protein LOC100241630	-	GO:0009414 response to water deprivation GO:0042538 hyperosmotic salinity response GO:0005634 nucleus GO:0010363 regulation of plant-type hypersensitive response GO:0006612 protein targeting to membrane GO:0043069 negative regulation of programmed cell death GO:0009863 salicylic acid mediated signaling pathway GO:0009737 response to abscisic acid GO:0009693 ethylene biosynthetic process GO:005170…	Putative uncharacterized protein [Source:UniProtKB/TrEMBL;Acc:D7TUE3]		333,833319209449	376,67339598953	328,862386110107	223,509835723	192,023648909199	242,250270035964
VIT_203s0017g02000	53,7579	-1,7054	0,3111	-5,48148762880204	4,21764221147869e-08	0,00000157038106184162		gi|225464772|ref|XP_002265935.1| PREDICTED: putative UDP-glucose flavonoid 3-O-glucosyltransferase 3	-	GO:0009813 flavonoid biosynthetic process GO:0047213 anthocyanidin 3-O-glucosyltransferase activity	Putative uncharacterized protein [Source:UniProtKB/TrEMBL;Acc:D7TUE8]	GO:0016758 transferase activity, transferring hexosyl groups GO:0016757 transferase activity, transferring glycosyl groups GO:0016740 transferase activity GO:0008152 metabolic process	56,971554475864	78,3623140592875	112,200108202272	26,7447666677094	19,3039647051576	28,9647061999522
VIT_203s0017g02110	152,6119	-0,7734	0,208	-3,71833779215165	0,000200537997373946	0,00286653350311643		gi|225464760|ref|XP_002265328.1| PREDICTED: putative UDP-glucose flavonoid 3-O-glucosyltransferase 3-like isoform 1	-	GO:0009813 flavonoid biosynthetic process GO:0047213 anthocyanidin 3-O-glucosyltransferase activity	Putative uncharacterized protein [Source:UniProtKB/TrEMBL;Acc:F6HTP1]	GO:0016758 transferase activity, transferring hexosyl groups GO:0016757 transferase activity, transferring glycosyl groups GO:0016740 transferase activity GO:0008152 metabolic process	134,932629021783	192,343861781888	251,483001143023	115,57559881403	110,743797519062	110,592514581636
VIT_203s0038g00010	1073,123	0,28	0,1019	2,74703080716984	0,00601374853970265	0,0467635448461237		gi|359475106|ref|XP_003631587.1| PREDICTED: DEAD-box ATP-dependent RNA helicase 21-like	3.6.4.13	GO:0005524 ATP binding GO:0005737 cytoplasm GO:0005634 nucleus GO:0003723 RNA binding GO:0006486 protein glycosylation GO:0008026 ATP-dependent helicase activity GO:0008380 RNA splicing GO:0006397 mRNA processing	Putative uncharacterized protein [Source:UniProtKB/TrEMBL;Acc:F6I1B2]	GO:0008026 ATP-dependent helicase activity GO:0004386 helicase activity GO:0000166 nucleotide binding GO:0003676 nucleic acid binding GO:0016787 hydrolase activity GO:0005524 ATP binding	906,547366835239	943,019211236199	1061,38723046517	1184,41109528427	1056,63806807178	1286,73512997363
VIT_203s0038g00130	2345,5967	-0,9742	0,2798	-3,48180795550293	0,000498040737755194	0,00619029788698201		gi|147768464|emb|CAN67975.1| hypothetical protein VITISV_011501	-	GO:0005618 cell wall GO:0009058 biosynthetic process GO:0005576 extracellular region GO:0000136 alpha-1,6-mannosyltransferase complex GO:0004378 GDP-Man:Man1GlcNAc2-PP-Dol alpha-1,3-mannosyltransferase activity GO:0033164 glycolipid 6-alpha-mannosyltransferase activity	Putative uncharacterized protein [Source:UniProtKB/TrEMBL;Acc:F6I1T5]		2966,51883656779	3024,07293801523	3336,34114849744	1235,99028814343	1326,89357394399	2183,76330380246
VIT_203s0038g00490	254,7727	-0,8923	0,2061	-4,3291934944214	0,0000149656400641354	0,000304182431482362		gi|225427744|ref|XP_002274872.1| PREDICTED: GATA transcription factor 5-like	-	GO:0008270 zinc ion binding GO:0003700 sequence-specific DNA binding transcription factor activity GO:0045893 positive regulation of transcription, DNA-templated GO:0005634 nucleus GO:0005667 transcription factor complex GO:0045449 NOT_FOUND GO:0043565 sequence-specific DNA binding	Putative uncharacterized protein [Source:UniProtKB/TrEMBL;Acc:F6I195]	GO:0043565 sequence-specific DNA binding GO:0045893 positive regulation of transcription, DNA-templated GO:0008270 zinc ion binding GO:0006355 regulation of transcription, DNA-templated GO:0005634 nucleus GO:0003700 sequence-specific DNA binding transcription factor activity GO:0003677 DNA binding	247,876237017794	318,792141286647	428,165930151198	134,679003576679	178,815673058302	220,307310793576
VIT_203s0038g00610	1183,5686	0,5619	0,1004	5,59676073527868	2,18393776632222e-08	0,000000858126514495225		gi|297744733|emb|CBI37995.3| unnamed protein product	-	GO:0008270 zinc ion binding GO:0003677 DNA binding GO:0005634 nucleus GO:0009536 plastid GO:0016570 histone modification GO:0007346 regulation of mitotic cell cycle GO:0006352 DNA-templated transcription, initiation	Putative uncharacterized protein [Source:UniProtKB/TrEMBL;Acc:F6I192]	GO:0016570 histone modification GO:0006352 DNA-templated transcription, initiation GO:0042393 histone binding GO:0031048 chromatin silencing by small RNA GO:0046872 metal ion binding GO:0008270 zinc ion binding GO:0003676 nucleic acid binding GO:0005829 cytosol GO:0005634 nucleus GO:0003677 DNA binding GO:0032776 DNA methylation on cytosine GO:0010964 regulation of chromatin silencing by small RN…	934,533393595313	1070,35797158254	860,20082955075	1392,63820719715	1334,00556094063	1509,6755958763
VIT_203s0038g00760	9469,7639	-0,5687	0,0932	-6,10292562008079	1,0414431479695e-09	5,53352916469852e-08		gi|225427782|ref|XP_002269030.1| PREDICTED: arginine decarboxylase	4.1.1.19	GO:0009414 response to water deprivation GO:0042538 hyperosmotic salinity response GO:0009738 abscisic acid-activated signaling pathway GO:0005634 nucleus GO:0009733 response to auxin GO:0006560 proline metabolic process GO:0009611 response to wounding GO:0009867 jasmonic acid mediated signaling pathway GO:0010363 regulation of plant-type hypersensitive response GO:0006612 protein targeting to me…	Arginine decarboxylase [Source:UniProtKB/TrEMBL;Acc:F6I184]	GO:0008792 arginine decarboxylase activity GO:0006527 arginine catabolic process GO:0016831 carboxy-lyase activity GO:0008295 spermidine biosynthetic process GO:0016829 lyase activity GO:0003824 catalytic activity	10265,8743161684	12573,5894831493	11096,2038042798	7859,14071935403	7608,81008825921	7414,96478718777
VIT_203s0038g00870	396,3516	0,296	0,1082	2,73451132980223	0,00624729453707875	0,0480537274428525		gi|359475077|ref|XP_002275411.2| PREDICTED: tRNA-dihydrouridine synthase 3-like	1.3.1.89	GO:0055114 oxidation-reduction process GO:0008270 zinc ion binding GO:0009536 plastid GO:0003676 nucleic acid binding GO:0050660 flavin adenine dinucleotide binding GO:0005773 vacuole GO:0002943 tRNA dihydrouridine synthesis GO:0017150 tRNA dihydrouridine synthase activity	Putative uncharacterized protein [Source:UniProtKB/TrEMBL;Acc:D7U5F6]	GO:0017150 tRNA dihydrouridine synthase activity GO:0002943 tRNA dihydrouridine synthesis GO:0008033 tRNA processing GO:0046872 metal ion binding GO:0008270 zinc ion binding GO:0003676 nucleic acid binding GO:0005773 vacuole GO:0050660 flavin adenine dinucleotide binding GO:0055114 oxidation-reduction process GO:0003824 catalytic activity	350,824835456636	341,054162326217	376,579673506475	448,930011922265	449,071178930508	411,6499153872
VIT_203s0038g01330	37,2053	0,8471	0,2973	2,84928376591274	0,00438177798353658	0,0364899346297892		gi|297744686|emb|CBI37948.3| unnamed protein product	-	GO:0042967 acyl-carrier-protein biosynthetic process GO:0009821 alkaloid biosynthetic process GO:0047180 salutaridinol 7-O-acetyltransferase activity	Putative uncharacterized protein [Source:UniProtKB/TrEMBL;Acc:A5BB16]	GO:0016747 transferase activity, transferring acyl groups other than amino-acyl groups	26,9865258043566	30,2763486138156	21,9241590740071	45,8481714303589	50,7999071188357	47,3967919635582
VIT_203s0038g01510	6763,4093	-0,4083	0,0856	-4,76901712679627	0,00000185126922733544	0,0000459529754494196		gi|359475056|ref|XP_003631577.1| PREDICTED: uncharacterized protein LOC100243519	-	GO:0006661 phosphatidylinositol biosynthetic process GO:0009536 plastid GO:0016020 membrane GO:0005739 mitochondrion GO:0006979 response to oxidative stress	Putative uncharacterized protein [Source:UniProtKB/TrEMBL;Acc:F6I147]		8221,89486172732	7163,02788969214	7757,28334295017	6051,00345856925	5937,49314404952	5449,75335743949
VIT_203s0038g01650	373,856	-0,6608	0,1316	-5,02060895472536	0,00000051507924436285	0,0000149381740716321		gi|225429265|ref|XP_002265802.1| PREDICTED: uncharacterized protein LOC100245618	-	GO:0008270 zinc ion binding GO:0003676 nucleic acid binding GO:0009506 plasmodesma	Putative uncharacterized protein [Source:UniProtKB/TrEMBL;Acc:F6I1U9]		410,794892799651	454,145229207234	509,414284366636	311,385497631188	309,879433424898	247,516580254137
VIT_203s0038g01950	1782,732	-0,3605	0,0723	-4,9874078820753	0,000000611947814331442	0,0000173925767963235		gi|225427940|ref|XP_002275899.1| PREDICTED: uncharacterized protein LOC100262348	-	GO:0005634 nucleus GO:0005840 ribosome GO:0009630 gravitropism GO:0003743 translation initiation factor activity GO:0006446 regulation of translational initiation GO:0016884 carbon-nitrogen ligase activity, with glutamine as amido-N-donor	Putative uncharacterized protein [Source:UniProtKB/TrEMBL;Acc:F6I126]	GO:0016884 carbon-nitrogen ligase activity, with glutamine as amido-N-donor GO:0006413 translational initiation GO:0003743 translation initiation factor activity GO:0008150 biological_process	2007,99742003528	1990,22468093759	2014,44332197642	1609,46185125323	1570,7331281144	1503,53156728843
VIT_203s0038g02280	1794,9958	-0,8287	0,0869	-9,53242240528335	1,53655162861453e-21	3,40296297698228e-19		gi|225427999|ref|XP_002278045.1| PREDICTED: uncharacterized protein LOC100267615 isoform 1	-	GO:0005886 plasma membrane GO:0009414 response to water deprivation GO:0009644 response to high light intensity GO:0005739 mitochondrion GO:0009506 plasmodesma GO:0009409 response to cold GO:0009651 response to salt stress GO:0009737 response to abscisic acid GO:0010286 heat acclimation	Putative uncharacterized protein [Source:UniProtKB/TrEMBL;Acc:F6I108]		2446,778339595	2280,52143529358	2162,75380983	1207,33518099945	1289,30164267605	1383,28415064014
VIT_203s0038g02340	2580,0949	0,4543	0,0996	4,55926509293549	0,00000513329402715806	0,000117186162041669		gi|225428013|ref|XP_002278408.1| PREDICTED: E3 ubiquitin-protein ligase UPL3-like isoform 1	-	GO:0005886 plasma membrane GO:0005737 cytoplasm GO:0005634 nucleus GO:0010228 vegetative to reproductive phase transition of meristem GO:0042023 DNA endoreduplication GO:0016926 protein desumoylation GO:0050665 hydrogen peroxide biosynthetic process GO:0004842 ubiquitin-protein transferase activity GO:0010091 trichome branching GO:0042787 protein ubiquitination involved in ubiquitin-dependent pro…	Putative uncharacterized protein [Source:UniProtKB/TrEMBL;Acc:F6I105]	GO:0004842 ubiquitin-protein transferase activity GO:0016567 protein ubiquitination GO:0016874 ligase activity GO:0005515 protein binding GO:0005488 binding	2109,9465175184	2483,55106717446	1934,4846241771	3116,72048702628	2869,17875407184	2966,68808957086
VIT_203s0038g02590	1303,0406	0,2427	0,0823	2,94911411070616	0,00318686283101973	0,0284680837388054		gi|225428067|ref|XP_002279715.1| PREDICTED: probable 26S proteasome non-ATPase regulatory subunit 3	-	GO:0005886 plasma membrane GO:0005829 cytosol GO:0005634 nucleus GO:0009506 plasmodesma GO:0009793 embryo development ending in seed dormancy GO:0006635 fatty acid beta-oxidation GO:0042023 DNA endoreduplication GO:0051510 regulation of unidimensional cell growth GO:0080129 proteasome core complex assembly GO:0051788 response to misfolded protein GO:0009407 toxin catabolic process GO:0030234 enzy…	Putative uncharacterized protein [Source:UniProtKB/TrEMBL;Acc:F6I0Z2]	GO:0042176 regulation of protein catabolic process GO:0050790 regulation of catalytic activity GO:0030234 enzyme regulator activity GO:0000502 proteasome complex GO:0005515 protein binding	1230,38567648752	1192,35384687939	1156,8218052579	1475,73801791468	1443,73336031731	1319,21070965237
VIT_203s0038g02860	399,011	0,3122	0,1087	2,87215528941108	0,00407682579435704	0,0344509961700548		gi|297744564|emb|CBI37826.3| unnamed protein product	-	GO:0016021 integral component of membrane GO:0016023 cytoplasmic membrane-bounded vesicle GO:0009536 plastid GO:0016126 sterol biosynthetic process GO:0046520 sphingoid biosynthetic process GO:0006812 cation transport GO:0003333 amino acid transmembrane transport GO:0015203 polyamine transmembrane transporter activity GO:0015326 NOT_FOUND GO:1902047 polyamine transmembrane transport	Putative uncharacterized protein [Source:UniProtKB/TrEMBL;Acc:F6I0Y1]	GO:0015171 amino acid transmembrane transporter activity GO:0003333 amino acid transmembrane transport GO:0016020 membrane GO:0016021 integral component of membrane	342,828827810901	349,958970742045	376,579673506475	465,167905970517	414,527242089699	445,00321343563
VIT_203s0038g02930	658,6602	0,3378	0,0993	3,402777973128	0,000667044626354891	0,00795462378547549		gi|225428113|ref|XP_002280708.1| PREDICTED: hippocampus abundant transcript 1 protein	-	GO:0016021 integral component of membrane GO:0005886 plasma membrane GO:0016023 cytoplasmic membrane-bounded vesicle GO:0045492 xylan biosynthetic process GO:0010413 glucuronoxylan metabolic process GO:0009793 embryo development ending in seed dormancy GO:0055085 transmembrane transport GO:0008493 tetracycline transporter activity GO:0015904 tetracycline transport	Putative uncharacterized protein [Source:UniProtKB/TrEMBL;Acc:D7U503]	GO:0005886 plasma membrane GO:0005215 transporter activity GO:0055085 transmembrane transport GO:0016021 integral component of membrane	632,684104968805	523,602734850694	590,662638582074	742,167275028935	726,43867179935	736,405712174543
VIT_203s0038g03430	6155,9932	-1,6686	0,1044	-15,9785662422478	1,80244134557367e-57	1,02456774220226e-53		gi|225428199|ref|XP_002281851.1| PREDICTED: expansin-like A2	-	GO:0005829 cytosol GO:0016020 membrane GO:0005794 Golgi apparatus GO:0009828 plant-type cell wall loosening GO:0009826 unidimensional cell growth GO:0005576 extracellular region GO:0009506 plasmodesma GO:0009505 plant-type cell wall GO:0019953 sexual reproduction	Putative uncharacterized protein [Source:UniProtKB/TrEMBL;Acc:D7U4W1]	GO:0019953 sexual reproduction GO:0005576 extracellular region	9495,25907931066	8205,78095518562	10397,2100267438	3052,7240810714	3088,63435282521	2696,35083170464
VIT_203s0038g03530	2936,9576	-0,847	0,0911	-9,29871996250455	1,42146610437355e-20	2,81863505556769e-18		gi|225428239|ref|XP_002282126.1| PREDICTED: lysine histidine transporter-like 8-like	-	GO:0016021 integral component of membrane GO:0009536 plastid GO:0030968 endoplasmic reticulum unfolded protein response GO:0031348 negative regulation of defense response GO:0003333 amino acid transmembrane transport GO:0015171 amino acid transmembrane transporter activity	Putative uncharacterized protein [Source:UniProtKB/TrEMBL;Acc:F6I0T8]	GO:0016020 membrane GO:0016021 integral component of membrane	3991,00731617763	3374,92238959886	3961,8245103147	2081,31594889067	1996,43634977024	2216,23888348119
VIT_203s0038g03570	5186,0434	-0,7141	0,1512	-4,72315734755708	0,00000232211047763098	0,0000561687233688527		gi|225428247|ref|XP_002282214.1| PREDICTED: L-ascorbate oxidase homolog	-	GO:0030599 pectinesterase activity GO:0005982 starch metabolic process GO:0005985 sucrose metabolic process GO:0005507 copper ion binding GO:0048046 apoplast GO:0055114 oxidation-reduction process GO:0016020 membrane GO:0019852 L-ascorbic acid metabolic process GO:0009506 plasmodesma GO:0009505 plant-type cell wall GO:0009832 plant-type cell wall biogenesis GO:0016126 sterol biosynthetic process …	Putative uncharacterized protein [Source:UniProtKB/TrEMBL;Acc:D7U4U5]	GO:0005507 copper ion binding GO:0055114 oxidation-reduction process GO:0016491 oxidoreductase activity	4932,53721646296	6113,15097746601	8288,62178639081	3699,37433228709	3847,58496518062	4234,99113378089
VIT_203s0038g03730	2224,3332	0,3394	0,096	3,53677820718359	0,000405039655748733	0,00520116057943008		gi|297744484|emb|CBI37746.3| unnamed protein product	-	GO:0016021 integral component of membrane GO:0005886 plasma membrane GO:0007165 signal transduction GO:0005774 vacuolar membrane GO:0005739 mitochondrion GO:0009507 chloroplast GO:0009506 plasmodesma GO:0008158 hedgehog receptor activity GO:0030301 cholesterol transport	Putative uncharacterized protein [Source:UniProtKB/TrEMBL;Acc:F6I0S6]	GO:0030301 cholesterol transport GO:0008158 hedgehog receptor activity GO:0016020 membrane GO:0016021 integral component of membrane	1777,11269926467	1924,32909866046	2193,70556381683	2432,81859652342	2361,17968288348	2656,85350506834
VIT_203s0038g03800	1508,5138	-0,4618	0,1193	-3,87207641643877	0,000107912106220803	0,00166838181993051		gi|359474963|ref|XP_002279800.2| PREDICTED: probable serine/threonine-protein kinase Cx32, chloroplastic-like isoform 1	2.7.11.1	GO:0005886 plasma membrane GO:0050832 defense response to fungus GO:0006468 protein phosphorylation GO:0005524 ATP binding GO:0009069 serine family amino acid metabolic process GO:0009507 chloroplast GO:0016757 transferase activity, transferring glycosyl groups GO:0009863 salicylic acid mediated signaling pathway GO:0009697 salicylic acid biosynthetic process GO:0010200 response to chitin GO:0031…	Putative uncharacterized protein [Source:UniProtKB/TrEMBL;Acc:F6I0S0]	GO:0006995 cellular response to nitrogen starvation GO:0045087 innate immune response GO:0009627 systemic acquired resistance GO:0010200 response to chitin GO:0004713 protein tyrosine kinase activity GO:0050832 defense response to fungus GO:0031348 negative regulation of defense response GO:0031347 regulation of defense response GO:0009697 salicylic acid biosynthetic process GO:0009863 salicylic …	1414,29385233943	1819,25235935369	2011,86400914418	1211,15586195198	1283,20565382179	1311,31124432511
VIT_203s0038g03840	128,8419	-0,6265	0,1716	-3,64965982486523	0,000262587819513954	0,00358232806893717		gi|359474959|ref|XP_003631559.1| PREDICTED: ser/Thr-rich protein T10 in DGCR region-like	-	GO:0005739 mitochondrion	Putative uncharacterized protein [Source:UniProtKB/TrEMBL;Acc:D7U4R9]	GO:0008150 biological_process GO:0003674 molecular_function	146,926640490386	147,819819702747	175,393272592057	104,11355595644	93,4718290986577	105,326204363463
VIT_203s0038g03860	1803,7939	-0,9313	0,2668	-3,49021753562989	0,000482627512792407	0,0060206634788946	EXL5	gi|359474957|ref|XP_003631558.1| PREDICTED: uncharacterized protein LOC100853859	-	GO:0005576 extracellular region GO:0009506 plasmodesma GO:0009505 plant-type cell wall GO:0080167 response to karrikin GO:0007020 microtubule nucleation	Putative uncharacterized protein [Source:UniProtKB/TrEMBL;Acc:F6I0R6]	GO:0008150 biological_process GO:0003674 molecular_function	1799,10172029044	2092,62997771961	3208,66516330175	1261,779884573	1311,65360180834	1148,93334593144
VIT_203s0038g03940	1273,4288	0,9022	0,2815	3,20463141523674	0,00135235538748848	0,0142532239943393	TMT2	gi|225428316|ref|XP_002282975.1| PREDICTED: monosaccharide-sensing protein 2 isoform 1	-	GO:0016021 integral component of membrane GO:0055114 oxidation-reduction process GO:0005886 plasma membrane GO:0005794 Golgi apparatus GO:0034219 carbohydrate transmembrane transport GO:0009705 plant-type vacuole membrane GO:0005351 sugar:proton symporter activity GO:0009624 response to nematode GO:0032440 2-alkenal reductase [NAD(P)] activity GO:0005337 nucleoside transmembrane transporter activ…	Putative tonoplastic monosaccharide transporter [Source:UniProtKB/TrEMBL;Acc:E3VWV8]	GO:0005337 nucleoside transmembrane transporter activity GO:0005774 vacuolar membrane GO:0022891 substrate-specific transmembrane transporter activity GO:0034219 carbohydrate transmembrane transport GO:0015144 carbohydrate transmembrane transporter activity GO:0005351 sugar:proton symporter activity GO:0005794 Golgi apparatus GO:0005773 vacuole GO:0006810 transport GO:0005215 transporter activity…	1040,48049490131	764,923042919636	857,621516718514	1890,28190126417	1962,90841107181	1124,35723157996
VIT_203s0038g03960	2391,7114	-0,4138	0,0803	-5,15618747633702	0,000000252028569047979	0,00000790044703671909		gi|225428322|ref|XP_002282994.1| PREDICTED: calcium-dependent protein kinase 4	2.7.11.1	GO:0005886 plasma membrane GO:0005829 cytosol GO:0004683 calmodulin-dependent protein kinase activity GO:0050832 defense response to fungus GO:0005524 ATP binding GO:0009069 serine family amino acid metabolic process GO:0009414 response to water deprivation GO:0042538 hyperosmotic salinity response GO:0009738 abscisic acid-activated signaling pathway GO:0005634 nucleus GO:0009733 response to auxi…	Putative uncharacterized protein [Source:UniProtKB/TrEMBL;Acc:F6I0Q9]	GO:0000166 nucleotide binding GO:0005509 calcium ion binding GO:0016772 transferase activity, transferring phosphorus-containing groups GO:0006468 protein phosphorylation GO:0005524 ATP binding GO:0004674 protein serine/threonine kinase activity GO:0004672 protein kinase activity	2567,71795523675	2666,99012054052	2964,92010065543	2066,03322508055	2042,15626617719	2042,45064628148
VIT_203s0038g03970	304,6169	0,4797	0,1597	3,00365006585562	0,00266761954888132	0,0246830798519117		gi|297744467|emb|CBI37729.3| unnamed protein product	-	GO:0006508 proteolysis GO:0005783 endoplasmic reticulum GO:0009086 methionine biosynthetic process GO:0005794 Golgi apparatus GO:0009507 chloroplast GO:0019344 cysteine biosynthetic process GO:0005773 vacuole GO:0000394 RNA splicing, via endonucleolytic cleavage and ligation GO:0008237 metallopeptidase activity GO:0004046 aminoacylase activity	Putative uncharacterized protein [Source:UniProtKB/TrEMBL;Acc:F6I0Q8]	GO:0008150 biological_process GO:0003674 molecular_function GO:0009507 chloroplast	305,847292449375	197,686746831384	260,510596055849	388,754286919919	360,679340543733	314,223176350997
VIT_203s0038g03980	44,8513	-1,7706	0,3218	-5,50282380381225	3,7375590799584e-08	0,00000140698885188809		gi|225428326|ref|XP_002283053.1| PREDICTED: uncharacterized protein LOC100243457	-	GO:0005634 nucleus GO:0042546 cell wall biogenesis	Putative uncharacterized protein [Source:UniProtKB/TrEMBL;Acc:F6I0Q7]		89,9550860145221	53,4288504949688	64,4828208059033	18,1482345245171	26,4159517017946	16,6766490242149
VIT_203s0038g04100	2186,3388	-0,4566	0,0837	-5,45371493434591	4,93282578002333e-08	0,00000180902103283307	HMG2	gi|225428346|ref|XP_002283183.1| PREDICTED: 3-hydroxy-3-methylglutaryl-coenzyme A reductase	1.1.1.34	GO:0016021 integral component of membrane GO:0055114 oxidation-reduction process GO:0050661 NADP binding GO:0016126 sterol biosynthetic process GO:0005789 endoplasmic reticulum membrane GO:0016104 triterpenoid biosynthetic process GO:0031966 mitochondrial membrane GO:0015936 coenzyme A metabolic process GO:0004420 hydroxymethylglutaryl-CoA reductase (NADPH) activity GO:0042170 plastid membrane	Putative uncharacterized protein [Source:UniProtKB/TrEMBL;Acc:F6I0P8]	GO:0015936 coenzyme A metabolic process GO:0004420 hydroxymethylglutaryl-CoA reductase (NADPH) activity GO:0050661 NADP binding GO:0016616 oxidoreductase activity, acting on the CH-OH group of donors, NAD or NADP as acceptor GO:0008299 isoprenoid biosynthetic process GO:0050662 coenzyme binding GO:0055114 oxidation-reduction process GO:0016491 oxidoreductase activity GO:0016021 integral component…	2478,76237017794	2535,19895598627	2575,44386298778	1684,92030006569	1852,16461355275	1991,54298083914
VIT_203s0038g04210	78,9364	1,3143	0,3649	3,60193440483391	0,000315858073461566	0,0042179543670635	PHOT2	gi|225428366|ref|XP_002280118.1| PREDICTED: phototropin-2	2.7.11.1	GO:0005524 ATP binding GO:0009069 serine family amino acid metabolic process GO:0009644 response to high light intensity GO:0045893 positive regulation of transcription, DNA-templated GO:0043085 positive regulation of catalytic activity GO:0019252 starch biosynthetic process GO:0000023 maltose metabolic process GO:0019761 glucosinolate biosynthetic process GO:0005794 Golgi apparatus GO:0035304 re…	Putative uncharacterized protein [Source:UniProtKB/TrEMBL;Acc:F6I0N8]	GO:0010362 negative regulation of anion channel activity by blue light GO:0009882 blue light photoreceptor activity GO:0009785 blue light signaling pathway GO:0009638 phototropism GO:0010118 stomatal movement GO:0023014 signal transduction by phosphorylation GO:0000155 phosphorelay sensor kinase activity GO:0010103 stomatal complex morphogenesis GO:0010181 FMN binding GO:0004713 protein tyrosine …	52,9735506529963	40,0716378712266	42,5586617318962	153,782408339329	141,223741790363	43,0082001150806
VIT_203s0038g04470	2161,6241	-0,2257	0,0783	-2,88297128904573	0,00393943345043543	0,0335058147781922		gi|359474936|ref|XP_002283681.2| PREDICTED: uncharacterized protein LOC100252199	-	GO:0005886 plasma membrane GO:0005739 mitochondrion GO:0005794 Golgi apparatus GO:0090305 nucleic acid phosphodiester bond hydrolysis GO:0004518 nuclease activity GO:0015914 phospholipid transport GO:0008526 phosphatidylinositol transporter activity	Putative uncharacterized protein [Source:UniProtKB/TrEMBL;Acc:D7U4L4]	GO:0005622 intracellular GO:0006810 transport GO:0005215 transporter activity	2333,83473159899	2244,01172078869	2415,52646738914	1924,66802983694	1929,38047237338	2122,32301792377
VIT_203s0038g04510	1504,5782	0,3844	0,0962	3,99460277004888	0,0000648028083175878	0,00108228846242842		gi|225428414|ref|XP_002283754.1| PREDICTED: ATP-dependent zinc metalloprotease FtsH-like isoform 1	-	GO:0005524 ATP binding GO:0005739 mitochondrion GO:0017111 nucleoside-triphosphatase activity	Putative uncharacterized protein [Source:UniProtKB/TrEMBL;Acc:F6I0M1]	GO:0017111 nucleoside-triphosphatase activity GO:0000166 nucleotide binding GO:0005524 ATP binding	1157,42210672018	1377,57386192861	1381,22202166245	1697,33751316141	1815,58868042719	1598,32515121555
VIT_203s0038g04590	542,5308	0,3763	0,1045	3,59946752624749	0,000318869448686736	0,00425150954531267		gi|359474932|ref|XP_002280381.2| PREDICTED: F-box protein At2g16365-like	-	GO:0045893 positive regulation of transcription, DNA-templated GO:0005634 nucleus GO:0009658 chloroplast organization GO:0080167 response to karrikin	Putative uncharacterized protein [Source:UniProtKB/TrEMBL;Acc:F6I0L3]		511,744489327059	462,15955678148	441,062494312379	600,802079785329	658,366796260111	581,049560738435
VIT_203s0038g04610	931,9918	0,2426	0,0877	2,76456681353479	0,0056998433018963	0,0448543737089236		gi|225428430|ref|XP_002280414.1| PREDICTED: adoMet-dependent rRNA methyltransferase spb1	-	GO:0006468 protein phosphorylation GO:0005524 ATP binding GO:0009069 serine family amino acid metabolic process GO:0005634 nucleus GO:0009536 plastid GO:0003676 nucleic acid binding GO:0008168 methyltransferase activity GO:0006364 rRNA processing GO:0004674 protein serine/threonine kinase activity GO:0019243 methylglyoxal catabolic process to D-lactate GO:0001510 RNA methylation	Putative uncharacterized protein [Source:UniProtKB/TrEMBL;Acc:F6I0L2]	GO:0019243 methylglyoxal catabolic process to D-lactate GO:0001510 RNA methylation GO:0006364 rRNA processing GO:0003676 nucleic acid binding GO:0032259 methylation GO:0008168 methyltransferase activity GO:0005634 nucleus GO:0008649 rRNA methyltransferase activity GO:0031167 rRNA methylation	801,599766484963	921,647671038211	836,987014060625	1012,48045242043	996,694177671556	1022,54190069528
VIT_203s0038g04700	4959,4337	0,4329	0,1076	4,02435910639082	0,0000571306847867211	0,000979145294138648		gi|297744400|emb|CBI37662.3| unnamed protein product	-	GO:0055114 oxidation-reduction process GO:0016491 oxidoreductase activity GO:0046686 response to cadmium ion GO:0005737 cytoplasm	Putative uncharacterized protein [Source:UniProtKB/TrEMBL;Acc:D7U4J3]		4195,9050120996	3882,49646930106	4586,01821571584	6472,23353358567	5587,98978307193	5031,95941346443
VIT_203s0038g04730	51,4689	0,8253	0,281	2,9371286032559	0,00331266698105204	0,0292093640268255		gi|359475110|ref|XP_002280474.2| PREDICTED: polyphenol oxidase, chloroplastic-like	-	GO:0052716 hydroquinone:oxygen oxidoreductase activity GO:0055114 oxidation-reduction process GO:0016020 membrane GO:0006886 intracellular protein transport GO:0006570 tyrosine metabolic process GO:0009805 coumarin biosynthetic process GO:0046872 metal ion binding GO:0006771 riboflavin metabolic process GO:0009821 alkaloid biosynthetic process GO:0005484 SNAP receptor activity GO:0009809 lignin b…	Putative uncharacterized protein [Source:UniProtKB/TrEMBL;Acc:F6I0K7]	GO:0004097 catechol oxidase activity GO:0046872 metal ion binding GO:0055114 oxidation-reduction process GO:0016491 oxidoreductase activity GO:0008152 metabolic process	44,977543007261	37,4001953464781	28,3724411545974	83,0998107175256	57,9118941154727	57,0516940302089
VIT_203s0063g00010	76,2804	1,4764	0,2878	5,1293086810764	0,000000290808152525095	0,00000895153686824989		gi|359475350|ref|XP_002282482.2| PREDICTED: uncharacterized protein At4g06744-like	-	GO:0016023 cytoplasmic membrane-bounded vesicle GO:0016310 phosphorylation GO:0009507 chloroplast GO:0005576 extracellular region GO:0016301 kinase activity GO:0006995 cellular response to nitrogen starvation	Putative uncharacterized protein [Source:UniProtKB/TrEMBL;Acc:F6HQ84]	GO:0005515 protein binding	41,9790401401103	36,5097145048953	42,5586617318962	132,768663100414	137,159749220856	66,7065960968597
VIT_203s0063g00030	43,4851	-1,2848	0,3877	-3,31391475425735	0,000919995508279	0,0102876612476602		gi|225428873|ref|XP_002285113.1| PREDICTED: uncharacterized protein LOC100267469	-	GO:0005794 Golgi apparatus GO:0009507 chloroplast GO:0045492 xylan biosynthetic process GO:0010413 glucuronoxylan metabolic process GO:0009834 plant-type secondary cell wall biogenesis	Putative uncharacterized protein [Source:UniProtKB/TrEMBL;Acc:F6HQ85]		38,9805372729596	43,6335612375578	103,172513289445	31,5206178583718	17,2719684204041	26,3315510908657
VIT_203s0063g00050	857,2764	-0,7354	0,1133	-6,49024833289009	8,56950029961581e-11	5,37263561063781e-09		gi|225428869|ref|XP_002285103.1| PREDICTED: abscisate beta-glucosyltransferase	-	GO:0016023 cytoplasmic membrane-bounded vesicle GO:0047213 anthocyanidin 3-O-glucosyltransferase activity GO:0080044 quercetin 7-O-glucosyltransferase activity GO:0080043 quercetin 3-O-glucosyltransferase activity GO:0032940 secretion by cell GO:0051555 flavonol biosynthetic process GO:0010294 abscisic acid glucosyltransferase activity GO:0051707 response to other organism GO:0047893 flavonol 3-O…	Putative uncharacterized protein [Source:UniProtKB/TrEMBL;Acc:A5BR79]	GO:0016758 transferase activity, transferring hexosyl groups GO:0016757 transferase activity, transferring glycosyl groups GO:0016740 transferase activity GO:0008152 metabolic process	1091,45504364287	1000,90046593908	1120,7114256066	669,574336930867	720,34268294509	540,674515732441
VIT_203s0063g00060	997,6525	-0,5491	0,132	-4,16000690067481	0,0000318237979098078	0,000601653243631876	LEJ1	gi|225428867|ref|XP_002285148.1| PREDICTED: CBS domain-containing protein CBSX1, chloroplastic	-	GO:0009570 chloroplast stroma GO:0045454 cell redox homeostasis GO:0042744 hydrogen peroxide catabolic process GO:0030554 adenyl nucleotide binding	Putative uncharacterized protein [Source:UniProtKB/TrEMBL;Acc:D7TPF7]	GO:0042744 hydrogen peroxide catabolic process GO:0030554 adenyl nucleotide binding GO:0009570 chloroplast stroma GO:0045454 cell redox homeostasis GO:0003674 molecular_function	1434,28387145377	944,800172919364	1177,45630791579	779,418914316102	817,878504613255	832,077014471355
VIT_203s0063g00180	44,0285	-0,9045	0,3037	-2,97841531273467	0,00289743086589908	0,0263098448115959		gi|147766739|emb|CAN74163.1| hypothetical protein VITISV_026443	-	GO:0016567 protein ubiquitination GO:0004842 ubiquitin-protein transferase activity GO:0000151 ubiquitin ligase complex GO:0009877 nodulation	Putative uncharacterized protein [Source:UniProtKB/TrEMBL;Acc:F6HQ94]	GO:0004842 ubiquitin-protein transferase activity GO:0000151 ubiquitin ligase complex GO:0016567 protein ubiquitination GO:0005488 binding	52,9735506529963	43,6335612375578	76,0897285509659	34,3861285727692	32,5119405560548	24,5761143514746
VIT_203s0063g00270	298,42	0,3347	0,122	2,74429614844462	0,00606408041824711	0,047111965089917		gi|147795296|emb|CAN64994.1| hypothetical protein VITISV_001778	-	GO:0005777 peroxisome GO:0006979 response to oxidative stress	Putative uncharacterized protein [Source:UniProtKB/TrEMBL;Acc:F6HQA0]	GO:0006979 response to oxidative stress GO:0005777 peroxisome GO:0010468 regulation of gene expression	255,872244663529	284,9538693065	250,193344726905	320,937200012513	323,087409275795	355,475939726686
VIT_203s0063g00370	1408,2288	-0,9616	0,339	-2,83692383751875	0,00455504763459709	0,0374709248976287	NIR1	gi|526118101|ref|NP_001268194.1| ferredoxin--nitrite reductase, chloroplastic-like	1.7.7.1	GO:0048046 apoplast GO:0055114 oxidation-reduction process GO:0016020 membrane GO:0005739 mitochondrion GO:0009570 chloroplast stroma GO:0020037 heme binding GO:0019344 cysteine biosynthetic process GO:0046872 metal ion binding GO:0051539 4 iron, 4 sulfur cluster binding GO:0015706 nitrate transport GO:0009325 nitrate reductase complex GO:0010167 response to nitrate GO:0042128 nitrate assimilatio…	Putative uncharacterized protein [Source:UniProtKB/TrEMBL;Acc:F6HQA7]	GO:0050421 nitrite reductase (NO-forming) activity GO:0047889 ferredoxin-nitrate reductase activity GO:0051536 iron-sulfur cluster binding GO:0009570 chloroplast stroma GO:0005739 mitochondrion GO:0015706 nitrate transport GO:0019344 cysteine biosynthetic process GO:0020037 heme binding GO:0016020 membrane GO:0055114 oxidation-reduction process GO:0016491 oxidoreductase activity GO:0048046 apopla…	2047,97745826395	2093,52045856119	1440,54621680388	1123,28020004379	1148,07790088569	595,970773023259
VIT_203s0063g00460	1529,3681	-0,9583	0,1175	-8,15310233190906	3,54705221374012e-16	4,20054731950766e-14	RRTF1	gi|225428806|ref|XP_002282169.1| PREDICTED: ethylene-responsive transcription factor ERF109	-	GO:0003677 DNA binding GO:0003700 sequence-specific DNA binding transcription factor activity GO:0045893 positive regulation of transcription, DNA-templated GO:0005634 nucleus GO:0005667 transcription factor complex GO:0045449 NOT_FOUND GO:0048510 regulation of timing of transition from vegetative to reproductive phase	Putative uncharacterized protein [Source:UniProtKB/TrEMBL;Acc:F6HQB3]	GO:0006355 regulation of transcription, DNA-templated GO:0006351 transcription, DNA-templated GO:0005634 nucleus GO:0003700 sequence-specific DNA binding transcription factor activity GO:0003677 DNA binding GO:0035556 intracellular signal transduction GO:0002679 respiratory burst involved in defense response GO:0009693 ethylene biosynthetic process	1906,04832255215	2389,16009796669	1760,38100800116	1062,14930480332	1104,38998076349	954,079867859032
VIT_203s0063g00480	1724,773	-0,53	0,1065	-4,97519534072737	0,000000651818753518463	0,0000182820151377473		gi|359475193|ref|XP_002282160.2| PREDICTED: protein CYPRO4-like	-	GO:0005886 plasma membrane GO:0005829 cytosol GO:0045893 positive regulation of transcription, DNA-templated GO:0005634 nucleus GO:0009640 photomorphogenesis GO:0006275 regulation of DNA replication GO:0016567 protein ubiquitination GO:0009909 regulation of flower development GO:0051567 histone H3-K9 methylation GO:0010389 regulation of G2/M transition of mitotic cell cycle GO:0008283 cell prolif…	Putative uncharacterized protein [Source:UniProtKB/TrEMBL;Acc:F6HQB5]	GO:0003674 molecular_function GO:0005515 protein binding	2091,9555003155	2181,67806187789	1837,76039296824	1543,55510482208	1470,14931201911	1223,53940735556
VIT_203s0063g01160	12,8464	-1,9403	0,5952	-3,25987756722888	0,00111460316609136	0,0121065782110548		gi|297741343|emb|CBI32474.3| unnamed protein product	-	GO:0055114 oxidation-reduction process GO:0005506 iron ion binding GO:0045431 flavonol synthase activity GO:0051555 flavonol biosynthetic process	Putative uncharacterized protein [Source:UniProtKB/TrEMBL;Acc:D7TPQ1]	GO:0016706 oxidoreductase activity, acting on paired donors, with incorporation or reduction of molecular oxygen, 2-oxoglutarate as one donor, and incorporation of one atom each of oxygen into both donors GO:0055114 oxidation-reduction process GO:0016491 oxidoreductase activity	10,994510512886	25,8239444059016	24,5034719062433	8,5965321431923	1,01599814237671	6,14402858786865
VIT_203s0063g01210	265,818	-1,8757	0,4416	-4,24719301551385	0,0000216465464402774	0,000422839125367755		gi|225428679|ref|XP_002284940.1| PREDICTED: naringenin,2-oxoglutarate 3-dioxygenase	-	GO:0055114 oxidation-reduction process GO:0005506 iron ion binding GO:0045431 flavonol synthase activity GO:0051555 flavonol biosynthetic process	Putative uncharacterized protein [Source:UniProtKB/TrEMBL;Acc:D7TPQ5]	GO:0016706 oxidoreductase activity, acting on paired donors, with incorporation or reduction of molecular oxygen, 2-oxoglutarate as one donor, and incorporation of one atom each of oxygen into both donors GO:0005506 iron ion binding GO:0055114 oxidation-reduction process GO:0016491 oxidoreductase activity	274,862762822151	546,755236731847	432,034899399552	95,5170238132478	77,2158588206303	168,52192698154
VIT_203s0063g01220	230,3231	-1,2154	0,2139	-5,68130198381242	1,33673215843019e-08	0,000000549284180667711		gi|359475396|ref|XP_003631676.1| PREDICTED: LOW QUALITY PROTEIN: gibberellin 20 oxidase 2-like	-	GO:0055114 oxidation-reduction process GO:0005737 cytoplasm GO:0043085 positive regulation of catalytic activity GO:0019252 starch biosynthetic process GO:0000023 maltose metabolic process GO:0005506 iron ion binding GO:0016706 oxidoreductase activity, acting on paired donors, with incorporation or reduction of molecular oxygen, 2-oxoglutarate as one donor, and incorporation of one atom each of o…	Putative uncharacterized protein [Source:UniProtKB/TrEMBL;Acc:D7TPQ6]	GO:0016706 oxidoreductase activity, acting on paired donors, with incorporation or reduction of molecular oxygen, 2-oxoglutarate as one donor, and incorporation of one atom each of oxygen into both donors GO:0055114 oxidation-reduction process GO:0016491 oxidoreductase activity	229,88521981489	349,068489900463	388,186581251538	118,441109528427	113,791791946192	182,565420896669
VIT_203s0063g01290	729,2372	-1,2493	0,1621	-7,70914840011461	1,26660063478457e-14	1,22030173022493e-12		gi|225428672|ref|XP_002284917.1| PREDICTED: protein SRG1	-	GO:0055114 oxidation-reduction process GO:0005506 iron ion binding GO:0045431 flavonol synthase activity GO:0051555 flavonol biosynthetic process	Putative uncharacterized protein [Source:UniProtKB/TrEMBL;Acc:D7TPR3]	GO:0016706 oxidoreductase activity, acting on paired donors, with incorporation or reduction of molecular oxygen, 2-oxoglutarate as one donor, and incorporation of one atom each of oxygen into both donors GO:0005506 iron ion binding GO:0055114 oxidation-reduction process GO:0016491 oxidoreductase activity	903,548863968088	1032,95777623606	1145,21489751284	365,830201204739	355,59934983185	572,27237704148
VIT_203s0063g01310	649,1356	-1,334	0,4598	-2,90141704682971	0,00371479118773661	0,0319941081436729		gi|147865704|emb|CAN83262.1| hypothetical protein VITISV_000649	-	GO:0055114 oxidation-reduction process GO:0005506 iron ion binding GO:0016706 oxidoreductase activity, acting on paired donors, with incorporation or reduction of molecular oxygen, 2-oxoglutarate as one donor, and incorporation of one atom each of oxygen into both donors	Putative uncharacterized protein [Source:UniProtKB/TrEMBL;Acc:F6HQF4]	GO:0016706 oxidoreductase activity, acting on paired donors, with incorporation or reduction of molecular oxygen, 2-oxoglutarate as one donor, and incorporation of one atom each of oxygen into both donors GO:0005506 iron ion binding GO:0055114 oxidation-reduction process GO:0016491 oxidoreductase activity	665,667636507463	976,857483216345	1146,50455392896	236,882219056855	283,463481723103	585,438152586913
VIT_203s0063g01330	126,3803	-1,5218	0,2046	-7,43638681197781	1,0347654940941e-13	9,09580204679729e-12		gi|359475239|ref|XP_003631620.1| PREDICTED: LOW QUALITY PROTEIN: protein SRG1-like	-	GO:0055114 oxidation-reduction process GO:0005506 iron ion binding GO:0009821 alkaloid biosynthetic process GO:0045431 flavonol synthase activity GO:0051555 flavonol biosynthetic process GO:0047998 hyoscyamine (6S)-dioxygenase activity	Putative uncharacterized protein [Source:UniProtKB/TrEMBL;Acc:D7TPR8]	GO:0016706 oxidoreductase activity, acting on paired donors, with incorporation or reduction of molecular oxygen, 2-oxoglutarate as one donor, and incorporation of one atom each of oxygen into both donors GO:0005506 iron ion binding GO:0055114 oxidation-reduction process GO:0016491 oxidoreductase activity	172,913665339026	172,753283267066	217,951934323953	55,3998738116837	55,8798978307193	83,3832451210746
VIT_203s0063g01740	47,9746	0,9159	0,2998	3,05558673847042	0,00224620621283127	0,0214471190075093		gi|359475153|ref|XP_002281272.2| PREDICTED: serine/threonine-protein kinase SMG1	-	GO:0005524 ATP binding GO:0009069 serine family amino acid metabolic process GO:0016020 membrane GO:0004674 protein serine/threonine kinase activity GO:0000160 phosphorelay signal transduction system GO:0023014 signal transduction by phosphorylation GO:0000155 phosphorelay sensor kinase activity GO:0009365 protein histidine kinase complex	Putative uncharacterized protein [Source:UniProtKB/TrEMBL;Acc:F6HQH8]	GO:0005515 protein binding GO:0005488 binding	37,9810363172426	40,0716378712266	20,6345026578891	49,6688523828889	64,007882969733	75,4837797938149
VIT_203s0063g01790	350,4332	-1,176	0,2011	-5,8490653556729	4,94342840030676e-09	0,000000229701047712347		gi|225428610|ref|XP_002281238.1| PREDICTED: vegetative incompatibility protein HET-E-1-like	-	GO:0009069 serine family amino acid metabolic process GO:0005737 cytoplasm GO:0000166 nucleotide binding GO:0016310 phosphorylation GO:0016459 myosin complex GO:0016905 myosin heavy chain kinase activity GO:0005834 heterotrimeric G-protein complex	Putative uncharacterized protein [Source:UniProtKB/TrEMBL;Acc:F6HQI2]	GO:0005515 protein binding	617,691590633052	534,288504949688	304,358914203864	197,720239293423	219,45559875337	229,084494490531
VIT_203s0063g02090	151,6503	-0,9648	0,1858	-5,19137177063372	0,000000208750332032324	0,00000669138987245717		gi|297741419|emb|CBI32550.3| unnamed protein product	-	GO:0016021 integral component of membrane GO:0009536 plastid GO:0005777 peroxisome	Putative uncharacterized protein [Source:UniProtKB/TrEMBL;Acc:D7TPX7]		171,914164383309	197,686746831384	232,138154901252	92,6515130988504	125,983769654713	89,5272737089432
VIT_203s0063g02120	83,4362	-1,0393	0,2431	-4,275062888976	0,0000191083349315686	0,000379783724461584		gi|225428553|ref|XP_002280986.1| PREDICTED: minor allergen Alt a 7	-	GO:0055114 oxidation-reduction process GO:0005886 plasma membrane GO:0016491 oxidoreductase activity GO:0045892 negative regulation of transcription, DNA-templated GO:0010181 FMN binding	Putative uncharacterized protein [Source:UniProtKB/TrEMBL;Acc:D7TPY0]	GO:0045892 negative regulation of transcription, DNA-templated GO:0010181 FMN binding GO:0055114 oxidation-reduction process GO:0016491 oxidoreductase activity	91,9540879259559	105,076739306772	140,572549356869	67,8170869074059	41,6559238374453	53,5408205514268
VIT_203s0063g02260	1036,2035	0,2954	0,1042	2,83504866076506	0,004581870611817	0,0376371096066066		gi|359475278|ref|XP_003631632.1| PREDICTED: phosphatidylinositol 4-kinase alpha-like isoform 2	2.7.1.67	GO:0005886 plasma membrane GO:0006468 protein phosphorylation GO:0005524 ATP binding GO:0009069 serine family amino acid metabolic process GO:0006661 phosphatidylinositol biosynthetic process GO:0009507 chloroplast GO:0009506 plasmodesma GO:0004674 protein serine/threonine kinase activity GO:0048015 phosphatidylinositol-mediated signaling GO:0046854 phosphatidylinositol phosphorylation GO:0051015…	Putative uncharacterized protein [Source:UniProtKB/TrEMBL;Acc:F6HQK6]	GO:0048015 phosphatidylinositol-mediated signaling GO:0046854 phosphatidylinositol phosphorylation GO:0016773 phosphotransferase activity, alcohol group as acceptor GO:0016772 transferase activity, transferring phosphorus-containing groups GO:0016310 phosphorylation GO:0016301 kinase activity GO:0016740 transferase activity GO:0005488 binding	837,581800890772	996,448061731167	958,214717175723	1103,22162504301	1052,57407550228	1269,18076257972
VIT_203s0063g02640	893,0423	-0,5983	0,1479	-4,0456629472826	0,0000521752581424364	0,000906053642671046		gi|359475340|ref|XP_003631663.1| PREDICTED: 3-ketoacyl-CoA synthase 4-like	2.3.1.199 | 2.3.1.119	GO:0005634 nucleus GO:0009409 response to cold GO:0009416 response to light stimulus GO:0000038 very long-chain fatty acid metabolic process GO:0042335 cuticle development GO:0030497 fatty acid elongation GO:0009922 fatty acid elongase activity GO:0009923 fatty acid elongase complex GO:0042967 acyl-carrier-protein biosynthetic process	3-ketoacyl-CoA synthase [Source:UniProtKB/TrEMBL;Acc:F6HQM8]	GO:0008610 lipid biosynthetic process GO:0006633 fatty acid biosynthetic process GO:0016020 membrane GO:0016747 transferase activity, transferring acyl groups other than amino-acyl groups GO:0016746 transferase activity, transferring acyl groups GO:0016740 transferase activity GO:0008152 metabolic process GO:0003824 catalytic activity	968,516426089688	936,785845345119	1324,47713935325	660,977804787675	618,742868707419	848,75366349557
VIT_203s0063g02650	15,3168	-1,368	0,4799	-2,85060999499951	0,00436354548784246	0,0363870617135342		gi|359475344|ref|XP_003631665.1| PREDICTED: putative aminoacrylate hydrolase RutD-like isoform 2	-	GO:0016787 hydrolase activity GO:0008152 metabolic process	Putative uncharacterized protein [Source:UniProtKB/TrEMBL;Acc:D7TQ25]	GO:0008152 metabolic process GO:0003824 catalytic activity	18,9905181586213	27,6049060890672	19,344846241771	5,73102142879487	13,2079758508973	7,02174695756417
VIT_203s0088g00380	2529,9364	0,3137	0,0755	4,1563528759115	0,0000323368244152805	0,000609325819617435		gi|225429189|ref|XP_002275973.1| PREDICTED: tubulin alpha chain	-	GO:0005737 cytoplasm GO:0006184 NOT_FOUND GO:0003924 GTPase activity GO:0005525 GTP binding GO:0005874 microtubule GO:0051258 protein polymerization GO:0005200 structural constituent of cytoskeleton GO:0007017 microtubule-based process	Putative uncharacterized protein [Source:UniProtKB/TrEMBL;Acc:F6HBQ3]	GO:0051258 protein polymerization GO:0043234 protein complex GO:0007017 microtubule-based process GO:0005856 cytoskeleton GO:0005200 structural constituent of cytoskeleton GO:0005874 microtubule GO:0006184 obsolete GTP catabolic process GO:0005525 GTP binding GO:0003924 GTPase activity GO:0000166 nucleotide binding GO:0005737 cytoplasm	2375,8137717391	2174,55421514523	2216,91937930696	2841,63145844412	2881,37073178036	2689,32908474708
VIT_203s0088g00620	1155,532	-1,2496	0,1069	-11,6913887503356	1,41060941599404e-31	1,04587488569332e-28		gi|225429147|ref|XP_002274843.1| PREDICTED: uncharacterized protein LOC100254836 isoform 1	-	GO:0005886 plasma membrane GO:0009536 plastid GO:0009505 plant-type cell wall	Putative uncharacterized protein [Source:UniProtKB/TrEMBL;Acc:F6HBP3]		1424,2888618966	1662,52773123511	1793,91207482023	668,619166692735	745,742636504508	638,101254768644
VIT_203s0088g00630	680,3761	0,3297	0,095	3,46871405378047	0,00052295574040811	0,00644827493939226		gi|225429143|ref|XP_002274729.1| PREDICTED: uncharacterized protein LOC100259947 isoform 1	-	GO:0009086 methionine biosynthetic process GO:0005802 trans-Golgi network GO:0005794 Golgi apparatus GO:0005768 endosome GO:0000394 RNA splicing, via endonucleolytic cleavage and ligation	Putative uncharacterized protein [Source:UniProtKB/TrEMBL;Acc:F6HBP2]	GO:0005802 trans-Golgi network GO:0005768 endosome GO:0008150 biological_process GO:0003674 molecular_function GO:0009086 methionine biosynthetic process GO:0000394 RNA splicing, via endonucleolytic cleavage and ligation GO:0005794 Golgi apparatus	598,70107247443	576,14110450408	635,800613146207	810,939532174474	723,39067737222	737,283430544238
VIT_203s0088g01070	283,0542	0,542	0,1397	3,87969403946959	0,000104587939398888	0,00162583238885071		gi|225429092|ref|XP_002269076.1| PREDICTED: uncharacterized protein LOC100253276 isoform 1	-	GO:0008270 zinc ion binding GO:0003676 nucleic acid binding	Putative uncharacterized protein [Source:UniProtKB/TrEMBL;Acc:A5BI76]	GO:0008270 zinc ion binding GO:0003676 nucleic acid binding	202,898694010533	270,706175841175	216,662277907835	317,116519059983	330,199396272432	360,742249944859
VIT_203s0088g01150	479,5829	-0,5887	0,1292	-4,5558789741153	0,0000052166968040825	0,000118930923262057		gi|225429082|ref|XP_002271528.1| PREDICTED: squalene monooxygenase	1.14.13.132	GO:0016021 integral component of membrane GO:0055114 oxidation-reduction process GO:0016023 cytoplasmic membrane-bounded vesicle GO:0009414 response to water deprivation GO:0009753 response to jasmonic acid GO:0009536 plastid GO:0009611 response to wounding GO:0050660 flavin adenine dinucleotide binding GO:0016114 terpenoid biosynthetic process GO:0006694 steroid biosynthetic process GO:0004506 s…	Putative uncharacterized protein [Source:UniProtKB/TrEMBL;Acc:F6HBJ9]	GO:0004506 squalene monooxygenase activity GO:0050660 flavin adenine dinucleotide binding GO:0055114 oxidation-reduction process GO:0016491 oxidoreductase activity GO:0016021 integral component of membrane GO:0008152 metabolic process	590,705064828695	563,67437272192	575,186761588657	362,009520252209	325,119405560548	460,802144090149
VIT_203s0088g01180	1807,0513	-0,4491	0,0868	-5,17485729486435	0,000000228085242360823	0,00000723217027156226	IKU2	gi|359475504|ref|XP_002271143.2| PREDICTED: receptor-like protein kinase HAIKU2	2.7.11.1	GO:0016021 integral component of membrane GO:0055114 oxidation-reduction process GO:0005886 plasma membrane GO:0005524 ATP binding GO:0009069 serine family amino acid metabolic process GO:0016023 cytoplasmic membrane-bounded vesicle GO:0006508 proteolysis GO:0010363 regulation of plant-type hypersensitive response GO:0006612 protein targeting to membrane GO:0043069 negative regulation of programm…	Putative uncharacterized protein [Source:UniProtKB/TrEMBL;Acc:F6HBN2]	GO:0009960 endosperm development GO:0004177 aminopeptidase activity GO:0008233 peptidase activity GO:0006508 proteolysis GO:0016787 hydrolase activity GO:0005737 cytoplasm GO:0016772 transferase activity, transferring phosphorus-containing groups GO:0006468 protein phosphorylation GO:0005524 ATP binding GO:0004674 protein serine/threonine kinase activity GO:0004672 protein kinase activity GO:0005…	2231,88563411586	2079,27276509587	1944,80187550604	1585,58259529991	1578,86111325341	1421,90375890675
VIT_203s0088g01220	39,7321	-0,8143	0,2874	-2,83288856392456	0,00461294640928436	0,0378390135791838		gi|297736348|emb|CBI25071.3| unnamed protein product	-	GO:0009644 response to high light intensity GO:0005783 endoplasmic reticulum GO:0009555 pollen development GO:0034976 response to endoplasmic reticulum stress GO:0006457 protein folding GO:0009408 response to heat GO:0042542 response to hydrogen peroxide GO:0006984 ER-nucleus signaling pathway	Putative uncharacterized protein [Source:UniProtKB/TrEMBL;Acc:F6HBN0]		51,9740496972794	50,7574079702203	49,0069438124865	32,4757880965043	30,4799442713014	23,6983959817791
VIT_203s0088g01290	310,5607	-0,5333	0,175	-3,04775333734989	0,00230559093291904	0,0218550540183815		gi|297736342|emb|CBI25065.3| unnamed protein product	-	GO:0009941 chloroplast envelope GO:0005829 cytosol GO:0050832 defense response to fungus GO:0046686 response to cadmium ion GO:0016020 membrane GO:0009570 chloroplast stroma GO:0019761 glucosinolate biosynthetic process GO:0009867 jasmonic acid mediated signaling pathway GO:0010363 regulation of plant-type hypersensitive response GO:0006612 protein targeting to membrane GO:0009697 salicylic acid …	Putative uncharacterized protein [Source:UniProtKB/TrEMBL;Acc:F6HBJ7]	GO:0006796 phosphate-containing compound metabolic process GO:0004427 inorganic diphosphatase activity GO:0000287 magnesium ion binding GO:0005737 cytoplasm GO:0009814 defense response, incompatible interaction GO:0019684 photosynthesis, light reaction GO:0009579 thylakoid GO:0009941 chloroplast envelope GO:0009409 response to cold GO:0019344 cysteine biosynthetic process GO:0050832 defense respo…	359,820344058088	328,587430544058	415,269365990017	202,496090484085	224,535589465254	332,655262114603
VIT_203s0091g00210	7,6756	-2,3087	0,7994	-2,88802020113109	0,00387674973752718	0,0331047637826996		gi|225429299|ref|XP_002269988.1| PREDICTED: transcription factor bHLH113-like	-	GO:0003700 sequence-specific DNA binding transcription factor activity GO:0005667 transcription factor complex GO:0045449 NOT_FOUND GO:0006355 regulation of transcription, DNA-templated GO:0046983 protein dimerization activity	Putative uncharacterized protein [Source:UniProtKB/TrEMBL;Acc:F6H6A3]	GO:0046983 protein dimerization activity	19,9900191143382	5,34288504949688	12,8965641611807	4,77585119066239	3,04799442713014	0
VIT_203s0091g00450	47,9267	-0,9598	0,3256	-2,94772970759043	0,00320116824044032	0,0285510052323372		gi|225429341|ref|XP_002272271.1| PREDICTED: uncharacterized protein C757.02c-like isoform 1	1.3.1.3	GO:0055114 oxidation-reduction process GO:0005829 cytosol GO:0000166 nucleotide binding GO:0010051 xylem and phloem pattern formation GO:0050662 coenzyme binding GO:0006694 steroid biosynthetic process GO:0008207 C21-steroid hormone metabolic process GO:0008209 androgen metabolic process GO:0008210 estrogen metabolic process GO:0003854 3-beta-hydroxy-delta5-steroid dehydrogenase activity GO:00477…	Putative uncharacterized protein [Source:UniProtKB/TrEMBL;Acc:F6H675]		94,9525907931066	53,4288504949688	41,2690053157781	30,5654476202393	30,4799442713014	36,8641715272119
VIT_203s0091g00470	1548,2463	-0,4714	0,1364	-3,45673087975125	0,000546770600121343	0,00667435865702882		gi|225428926|ref|XP_002262649.1| PREDICTED: probable protein phosphatase 2C 63-like	3.1.3.16	GO:0008270 zinc ion binding GO:0005739 mitochondrion GO:0010363 regulation of plant-type hypersensitive response GO:0006612 protein targeting to membrane GO:0043069 negative regulation of programmed cell death GO:0030968 endoplasmic reticulum unfolded protein response GO:0010200 response to chitin GO:0006470 protein dephosphorylation GO:0052542 defense response by callose deposition GO:0004722 pr…	Putative uncharacterized protein [Source:UniProtKB/TrEMBL;Acc:F6H674]	GO:0052542 defense response by callose deposition GO:0043069 negative regulation of programmed cell death GO:0010200 response to chitin GO:0030968 endoplasmic reticulum unfolded protein response GO:0010363 regulation of plant-type hypersensitive response GO:0006612 protein targeting to membrane GO:0046872 metal ion binding GO:0006470 protein dephosphorylation GO:0004722 protein serine/threonine p…	1373,31431315504	1852,20015049225	2173,07106115894	1249,36267147728	1331,97356465587	1309,55580758572
VIT_203s0091g00490	13,8023	2,2966	0,7435	3,08890425395274	0,0020089617170584	0,0195541233795645		gi|225428930|ref|XP_002262812.1| PREDICTED: uncharacterized protein LOC100242957	-	GO:0006950 response to stress GO:0005739 mitochondrion	Putative uncharacterized protein [Source:UniProtKB/TrEMBL;Acc:D7SXT6]	GO:0006950 response to stress	2,99850286715074	3,56192336633125	7,7379384967084	34,3861285727692	31,4959424136781	2,63315510908657
VIT_203s0091g00640	1052,0617	-0,3199	0,1139	-2,80927405692859	0,0049653358553336	0,0402919848510401		gi|47026945|gb|AAT08693.1| ribosomal protein S29	-	GO:0003735 structural constituent of ribosome GO:0006412 translation GO:0042254 ribosome biogenesis GO:0046872 metal ion binding GO:0022627 cytosolic small ribosomal subunit			1234,38368031039	984,871810790591	1287,07710328583	975,22881313326	979,422209251152	851,386818604656
VIT_203s0091g00670	108,8893	-0,6506	0,221	-2,94437075787292	0,00323612073672294	0,0287125738414861		gi|225428967|ref|XP_002264010.1| PREDICTED: LOB domain-containing protein 38	-	GO:0010310 regulation of hydrogen peroxide metabolic process GO:0009862 systemic acquired resistance, salicylic acid mediated signaling pathway GO:0006355 regulation of transcription, DNA-templated GO:0016126 sterol biosynthetic process GO:0001666 response to hypoxia	Putative uncharacterized protein [Source:UniProtKB/TrEMBL;Acc:F6H665]		178,910671073327	107,74818183152	112,200108202272	85,0101511937905	84,3278458172673	85,1386818604656
VIT_203s0091g00690	2393,5668	-0,8108	0,0794	-10,2135548537082	1,7242930234625e-24	5,06971878088036e-22		gi|147795667|emb|CAN61204.1| hypothetical protein VITISV_013668	-	GO:0009414 response to water deprivation GO:0042538 hyperosmotic salinity response GO:0003677 DNA binding GO:0009644 response to high light intensity GO:0005634 nucleus GO:0009611 response to wounding GO:0010200 response to chitin GO:0009409 response to cold GO:0009737 response to abscisic acid GO:0046872 metal ion binding GO:0006979 response to oxidative stress GO:0015979 photosynthesis GO:00101…	Putative uncharacterized protein [Source:UniProtKB/TrEMBL;Acc:F6H663]	GO:0046872 metal ion binding	2832,58570850173	3147,84977499524	3167,39615798597	1675,36859768437	1748,53280303032	1789,66775580917
VIT_203s0091g00810	265,8254	-1,3363	0,202	-6,61513471595509	3,71213534267151e-11	2,46315346297966e-09		gi|359475444|ref|XP_003631687.1| PREDICTED: uncharacterized protein LOC100854891	-	NA	Putative uncharacterized protein [Source:UniProtKB/TrEMBL;Acc:F6H658]	GO:0008150 biological_process GO:0003674 molecular_function	418,790900445386	467,502441830977	255,351970391377	130,858322624149	144,271736217493	178,176829048191
VIT_203s0091g01040	7321,4601	-0,546	0,0958	-5,69811203164406	1,21141439490063e-08	0,000000507573702118929		gi|225429019|ref|XP_002267098.1| PREDICTED: uncharacterized protein LOC100256616	-	GO:0005886 plasma membrane GO:0009554 megasporogenesis	Putative uncharacterized protein [Source:UniProtKB/TrEMBL;Acc:D7SXN7]	GO:0009554 megasporogenesis GO:0005886 plasma membrane	8697,65731664857	7789,03592132486	9588,59545383782	5931,60717880269	5647,93367347215	6273,93090658359
VIT_203s0097g00550	634,905	0,3397	0,0959	3,54186379926808	0,000397310565024501	0,00512894554531629		gi|225429230|ref|XP_002263595.1| PREDICTED: DNA polymerase V-like	-	GO:0005829 cytosol GO:0003677 DNA binding GO:0005634 nucleus GO:0003887 DNA-directed DNA polymerase activity GO:0042575 DNA polymerase complex GO:0009165 nucleotide biosynthetic process GO:0006260 DNA replication GO:0006351 transcription, DNA-templated	Putative uncharacterized protein [Source:UniProtKB/TrEMBL;Acc:F6HW57]	GO:0003887 DNA-directed DNA polymerase activity GO:0009165 nucleotide biosynthetic process GO:0005829 cytosol GO:0006351 transcription, DNA-templated GO:0003677 DNA binding GO:0006260 DNA replication GO:0005488 binding	527,736504618529	561,893411038755	593,24195141431	749,808636933995	680,718755392398	696,030667168549
VIT_203s0097g00560	188,9615	-0,4538	0,1433	-3,1655347909593	0,00154798148596455	0,0158926720530725		gi|296088085|emb|CBI35444.3| unnamed protein product	-	NA	Putative uncharacterized protein [Source:UniProtKB/TrEMBL;Acc:D7TY69]		207,896198789118	217,277325346206	230,848498485134	169,065132149449	146,303732502247	162,377898393672
VIT_203s0097g00600	867,7866	-0,2915	0,0907	-3,21269257032923	0,0013149696208586	0,0139021555762565		gi|225429236|ref|XP_002263901.1| PREDICTED: uncharacterized protein LOC100254138	-	GO:0009941 chloroplast envelope GO:0005634 nucleus	Putative uncharacterized protein [Source:UniProtKB/TrEMBL;Acc:F6HW60]	GO:0005515 protein binding	958,521416532518	949,252577127278	956,925060759605	743,122445267068	855,470435881193	743,427459132107
VIT_203s0097g00710	579,9385	-0,6351	0,1177	-5,39753187153493	6,75638745757654e-08	0,00000241544392691935		gi|225429252|ref|XP_002264428.1| PREDICTED: glutamyl-tRNA reductase 1, chloroplastic	1.2.1.70	GO:0055114 oxidation-reduction process GO:0050661 NADP binding GO:0009416 response to light stimulus GO:0015995 chlorophyll biosynthetic process GO:0006782 protoporphyrinogen IX biosynthetic process GO:0010039 response to iron ion GO:0055072 iron ion homeostasis GO:0000302 response to reactive oxygen species GO:0008883 glutamyl-tRNA reductase activity	Putative uncharacterized protein [Source:UniProtKB/TrEMBL;Acc:D7TY79]	GO:0008883 glutamyl-tRNA reductase activity GO:0033014 tetrapyrrole biosynthetic process GO:0006782 protoporphyrinogen IX biosynthetic process GO:0050661 NADP binding GO:0006779 porphyrin-containing compound biosynthetic process GO:0055114 oxidation-reduction process GO:0016491 oxidoreductase activity	604,698078208732	714,165634949416	799,586977993201	429,826607159615	452,119173357638	479,234229853755
VIT_203s0132g00040	110,0744	-0,6823	0,2007	-3,40056772470127	0,000672460758379651	0,00799127060114857		gi|296085597|emb|CBI29372.3| unnamed protein product	-	GO:0008270 zinc ion binding GO:0003676 nucleic acid binding	Putative uncharacterized protein [Source:UniProtKB/TrEMBL;Acc:F6HJF1]	GO:0008270 zinc ion binding GO:0003676 nucleic acid binding	123,938118508897	152,272223910661	130,255298027925	105,068726194573	75,1838625358768	73,7283430544238
VIT_203s0132g00070	689,0667	-0,876	0,1602	-5,46980250001784	4,50537344524494e-08	0,00000166886373901872		gi|225429265|ref|XP_002265802.1| PREDICTED: uncharacterized protein LOC100245618	-	GO:0008270 zinc ion binding GO:0003676 nucleic acid binding	Putative uncharacterized protein [Source:UniProtKB/TrEMBL;Acc:F6HJF4]	GO:0008270 zinc ion binding GO:0003676 nucleic acid binding	745,627712964816	803,213719107697	1128,44936410331	553,998738116837	509,015069330734	394,095547993289
VIT_203s0132g00090	91,1659	-0,8132	0,2663	-3,05405867039603	0,00225767923177828	0,0215205164558497		gi|296085597|emb|CBI29372.3| unnamed protein product	-	GO:0008270 zinc ion binding GO:0003676 nucleic acid binding	Putative uncharacterized protein [Source:UniProtKB/TrEMBL;Acc:F6HJF5]	GO:0008270 zinc ion binding GO:0003676 nucleic acid binding	100,949596527408	121,995875296845	125,096672363452	66,8619166692735	93,4718290986577	38,619608266603
VIT_203s0132g00100	151,1946	-0,6121	0,2031	-3,0136316939514	0,00258140977190848	0,0240288105023773		gi|359475618|ref|XP_003631716.1| PREDICTED: uncharacterized protein LOC100854587	-	GO:0008270 zinc ion binding GO:0003676 nucleic acid binding	Putative uncharacterized protein [Source:UniProtKB/TrEMBL;Acc:F6HJF6]		145,927139534669	161,177032326489	242,455406230196	127,03764167162	126,999767797089	103,570767624072
VIT_203s0180g00030	338,6894	-0,3648	0,1317	-2,76983134503822	0,00560853256320577	0,0443404292073936		gi|225428883|ref|XP_002285315.1| PREDICTED: uncharacterized protein LOC100241815	-	GO:0005829 cytosol GO:0016310 phosphorylation GO:0009611 response to wounding GO:0010363 regulation of plant-type hypersensitive response GO:0006612 protein targeting to membrane GO:0043069 negative regulation of programmed cell death GO:0030968 endoplasmic reticulum unfolded protein response GO:0010200 response to chitin GO:0009506 plasmodesma GO:0009409 response to cold GO:0016301 kinase activi…	Putative uncharacterized protein [Source:UniProtKB/TrEMBL;Acc:D7UC14]	GO:0005515 protein binding	328,835814430864	415,854553019174	399,7934889966	277,954539296551	281,43148543835	328,266670266125
VIT_203s0180g00040	92,4016	1,3968	0,3433	4,06923059380137	0,0000471686460244605	0,000837882209015755	CYCD3;1	gi|225428885|ref|XP_002285320.1| PREDICTED: cyclin-D3-2-like	-	GO:0005634 nucleus GO:0006275 regulation of DNA replication GO:0010103 stomatal complex morphogenesis GO:0042127 regulation of cell proliferation GO:0000074 NOT_FOUND GO:0010583 response to cyclopentenone GO:0000911 cytokinesis by cell plate formation GO:0010389 regulation of G2/M transition of mitotic cell cycle GO:0051225 spindle assembly GO:0042023 DNA endoreduplication GO:0010075 regulation o…	Putative uncharacterized protein [Source:UniProtKB/TrEMBL;Acc:F6I5Z1]	GO:0005634 nucleus	49,9750477858456	60,5526972276313	41,2690053157781	175,751323816376	170,687687919288	56,1739756605134
VIT_203s0180g00130	608,0293	-0,356	0,0983	-3,62094327286891	0,000293530875157361	0,00396324783377552		gi|225428898|ref|XP_002285358.1| PREDICTED: d-3-phosphoglycerate dehydrogenase, chloroplastic-like	1.1.1.95	GO:0055114 oxidation-reduction process GO:0005829 cytosol GO:0005524 ATP binding GO:0009561 megagametogenesis GO:0016020 membrane GO:0005739 mitochondrion GO:0016597 amino acid binding GO:0009570 chloroplast stroma GO:0006544 glycine metabolic process GO:0051287 NAD binding GO:0006566 threonine metabolic process GO:0004617 phosphoglycerate dehydrogenase activity GO:0006564 L-serine biosynthetic p…	Putative uncharacterized protein [Source:UniProtKB/TrEMBL;Acc:F6I5Y5]	GO:0006564 L-serine biosynthetic process GO:0004617 phosphoglycerate dehydrogenase activity GO:0048037 cofactor binding GO:0051287 NAD binding GO:0016616 oxidoreductase activity, acting on the CH-OH group of donors, NAD or NADP as acceptor GO:0016597 amino acid binding GO:0009570 chloroplast stroma GO:0005739 mitochondrion GO:0000166 nucleotide binding GO:0055114 oxidation-reduction process GO:00…	627,686600190221	698,136979800925	723,497249442235	529,164311925393	514,095060042617	555,595728017265
VIT_203s0180g00210	595,4484	-0,5545	0,132	-4,1989975838608	0,0000268099180848698	0,000516598342487327		gi|225428910|ref|XP_002285389.1| PREDICTED: transcription factor MYB44	-	GO:0050832 defense response to fungus GO:0046686 response to cadmium ion GO:0009414 response to water deprivation GO:0003677 DNA binding GO:0003700 sequence-specific DNA binding transcription factor activity GO:0005634 nucleus GO:0009733 response to auxin GO:0005667 transcription factor complex GO:0045449 NOT_FOUND GO:0016020 membrane GO:0009723 response to ethylene GO:0000785 chromatin GO:000368…	Putative uncharacterized protein [Source:UniProtKB/TrEMBL;Acc:F6I5X9]	GO:0003682 chromatin binding GO:0003677 DNA binding	574,713049537224	715,056115790999	836,987014060625	470,898927399312	515,111058184994	459,924425720453
VIT_204s0008g00180	1517,5416	-1,7394	0,0839	-20,7347533282344	1,68315651024972e-95	2,87028679692884e-91		gi|359475960|ref|XP_003631773.1| PREDICTED: NADP-dependent malic enzyme-like	1.1.1.40	GO:0008270 zinc ion binding GO:0042803 protein homodimerization activity GO:0051287 NAD binding GO:0006094 gluconeogenesis GO:0006633 fatty acid biosynthetic process GO:0006090 pyruvate metabolic process GO:0006099 tricarboxylic acid cycle GO:0015976 carbon utilization GO:0010498 proteasomal protein catabolic process GO:0007010 cytoskeleton organization GO:0050897 cobalt ion binding GO:0016619 NO…	Malic enzyme [Source:UniProtKB/TrEMBL;Acc:F6H359]	GO:0006108 malate metabolic process GO:0004470 malic enzyme activity GO:0051287 NAD binding GO:0016616 oxidoreductase activity, acting on the CH-OH group of donors, NAD or NADP as acceptor GO:0046872 metal ion binding GO:0055114 oxidation-reduction process GO:0016491 oxidoreductase activity GO:0004471 malate dehydrogenase (decarboxylating) (NAD+) activity	2407,79780232204	2423,88885078842	2174,36071757506	679,126039312192	695,958727528049	724,117654998805
VIT_204s0008g00610	852,2066	0,4715	0,163	2,89311544618116	0,0038144106602372	0,0326050852075313		gi|147865633|emb|CAN83255.1| hypothetical protein VITISV_036981	-	GO:0005886 plasma membrane GO:0006661 phosphatidylinositol biosynthetic process GO:0008270 zinc ion binding GO:0010150 leaf senescence GO:0003700 sequence-specific DNA binding transcription factor activity GO:0005634 nucleus GO:0005667 transcription factor complex GO:0045449 NOT_FOUND GO:0003676 nucleic acid binding GO:0009867 jasmonic acid mediated signaling pathway GO:0006355 regulation of tran…	Putative uncharacterized protein [Source:UniProtKB/TrEMBL;Acc:F6H381]	GO:0046872 metal ion binding GO:0003723 RNA binding GO:0003700 sequence-specific DNA binding transcription factor activity GO:0006355 regulation of transcription, DNA-templated GO:0005737 cytoplasm	777,611743547757	847,737761186838	514,572910031108	881,622129796277	916,430324423796	1175,2648970223
VIT_204s0008g00690	676,5136	-0,4189	0,1439	-2,91164459287516	0,00359531460917473	0,0311313758351936		gi|147799468|emb|CAN70606.1| hypothetical protein VITISV_040196	-	GO:0016020 membrane GO:0005739 mitochondrion GO:0005802 trans-Golgi network GO:0005794 Golgi apparatus GO:0005768 endosome GO:0008375 acetylglucosaminyltransferase activity	Putative uncharacterized protein [Source:UniProtKB/TrEMBL;Acc:F6H386]	GO:0008375 acetylglucosaminyltransferase activity GO:0016020 membrane	615,692588721618	736,427655988986	972,400937753022	609,398611928521	547,622998741049	577,538687259653
VIT_204s0008g00700	2491,3975	-0,8353	0,1035	-8,07185371468623	6,9238802361845e-16	7,8193993157387e-14		gi|359476215|ref|XP_003631806.1| PREDICTED: uncharacterized protein LOC100257725	-	NA	Putative uncharacterized protein [Source:UniProtKB/TrEMBL;Acc:A5BVL3]		3365,31971789884	2863,78638653033	3350,52736907473	1914,16115721749	1888,74054667831	1565,84957153681
VIT_204s0008g01110	83,0268	-1,3648	0,3357	-4,06514821260749	0,0000480019476075588	0,000850028258101454	ATHSFA2	gi|225429510|ref|XP_002278709.1| PREDICTED: heat shock factor protein HSF30-like	-	GO:0005737 cytoplasm GO:0016787 hydrolase activity GO:0003700 sequence-specific DNA binding transcription factor activity GO:0045893 positive regulation of transcription, DNA-templated GO:0005634 nucleus GO:0005667 transcription factor complex GO:0045449 NOT_FOUND GO:0043565 sequence-specific DNA binding GO:0034976 response to endoplasmic reticulum stress GO:0006457 protein folding GO:0001666 res…	Putative uncharacterized protein [Source:UniProtKB/TrEMBL;Acc:F6H3M7]	GO:0034976 response to endoplasmic reticulum stress GO:0010286 heat acclimation GO:0009407 toxin catabolic process GO:0006457 protein folding GO:0009408 response to heat GO:0001666 response to hypoxia GO:0043565 sequence-specific DNA binding GO:0045893 positive regulation of transcription, DNA-templated GO:0006950 response to stress GO:0006355 regulation of transcription, DNA-templated GO:0005634…	115,942110863162	178,096168316563	64,4828208059033	35,3412988109017	37,5919312679384	66,7065960968597
VIT_204s0008g01120	752,3245	-0,3823	0,1336	-2,86089726776028	0,00422443916507953	0,0353827903153739		gi|225429512|ref|XP_002278652.1| PREDICTED: glutaredoxin-C6	-	GO:0055114 oxidation-reduction process GO:0005737 cytoplasm GO:0009055 electron carrier activity GO:0020037 heme binding GO:0046872 metal ion binding GO:0045454 cell redox homeostasis GO:0004601 peroxidase activity GO:0006979 response to oxidative stress GO:0015035 protein disulfide oxidoreductase activity GO:0048653 anther development	Putative uncharacterized protein [Source:UniProtKB/TrEMBL;Acc:A5BXC8]	GO:0045454 cell redox homeostasis GO:0015035 protein disulfide oxidoreductase activity GO:0009055 electron carrier activity	1054,47350828134	794,308910691869	704,152403200464	666,70882621647	636,014837127823	658,288777271641
VIT_204s0008g01220	263,2614	-0,9801	0,1773	-5,52867311933534	3,22661917094608e-08	0,00000123095160452223		gi|359475948|ref|XP_002279173.2| PREDICTED: probable leucine-rich repeat receptor-like protein kinase At1g68400-like	2.7.11.1	GO:0016021 integral component of membrane GO:0005886 plasma membrane GO:0006468 protein phosphorylation GO:0005524 ATP binding GO:0009069 serine family amino acid metabolic process GO:0016023 cytoplasmic membrane-bounded vesicle GO:0003677 DNA binding GO:0005634 nucleus GO:0009536 plastid GO:0006355 regulation of transcription, DNA-templated GO:0004674 protein serine/threonine kinase activity GO:…	Putative uncharacterized protein [Source:UniProtKB/TrEMBL;Acc:F6H3N6]	GO:0016020 membrane GO:0016021 integral component of membrane GO:0016772 transferase activity, transferring phosphorus-containing groups GO:0006468 protein phosphorylation GO:0005524 ATP binding GO:0004672 protein kinase activity GO:0005515 protein binding	303,848290537941	297,420601088659	448,800432809087	197,720239293423	148,335728787	183,443139266364
VIT_204s0008g01300	733,7648	0,4415	0,114	3,87210429666763	0,000107899760125336	0,00166838181993051		gi|359476246|ref|XP_002279590.2| PREDICTED: glycine dehydrogenase	1.4.4.2	GO:0009941 chloroplast envelope GO:0042545 cell wall modification GO:0048046 apoplast GO:0005524 ATP binding GO:0046686 response to cadmium ion GO:0045893 positive regulation of transcription, DNA-templated GO:0005739 mitochondrion GO:0043085 positive regulation of catalytic activity GO:0019252 starch biosynthetic process GO:0000023 maltose metabolic process GO:0009570 chloroplast stroma GO:00065…	Putative uncharacterized protein [Source:UniProtKB/TrEMBL;Acc:F6H3P2]	GO:0006544 glycine metabolic process GO:0004375 glycine dehydrogenase (decarboxylating) activity GO:0006546 glycine catabolic process GO:0030170 pyridoxal phosphate binding GO:0055114 oxidation-reduction process GO:0003824 catalytic activity	592,704066740129	707,041788216753	564,869510259713	939,887514322358	791,46255291146	806,623181750184
VIT_204s0008g01350	479,3565	-0,3038	0,1024	-2,96789270300216	0,00299848981158146	0,027054627913703		gi|359476248|ref|XP_002279909.2| PREDICTED: conserved oligomeric Golgi complex subunit 8-like	-	GO:0016021 integral component of membrane GO:0009506 plasmodesma GO:0051205 protein insertion into membrane GO:0017119 Golgi transport complex	Putative uncharacterized protein [Source:UniProtKB/TrEMBL;Acc:D7STS3]	GO:0017119 Golgi transport complex GO:0008150 biological_process GO:0003674 molecular_function GO:0009506 plasmodesma	535,732512264265	512,026483910117	541,655694769588	462,302395256119	414,527242089699	409,894478647809
VIT_204s0008g01400	991,5772	0,4072	0,0819	4,97273680693767	0,000000660142571855459	0,0000184850759899034		gi|359476253|ref|XP_002280119.2| PREDICTED: serine/threonine-protein kinase CBK1	2.7.11.1	GO:0006468 protein phosphorylation GO:0005524 ATP binding GO:0007165 signal transduction GO:0009069 serine family amino acid metabolic process GO:0005634 nucleus GO:0004697 protein kinase C activity	Putative uncharacterized protein [Source:UniProtKB/TrEMBL;Acc:F6H3P6]	GO:0000166 nucleotide binding GO:0016772 transferase activity, transferring phosphorus-containing groups GO:0016310 phosphorylation GO:0016301 kinase activity GO:0006468 protein phosphorylation GO:0005524 ATP binding GO:0004674 protein serine/threonine kinase activity GO:0004672 protein kinase activity GO:0016740 transferase activity	875,562837208015	838,83295277101	843,435296141215	1172,94905242668	1082,0380216312	1136,6452887557
VIT_204s0008g01420	147,7806	0,4871	0,1671	2,91589188887645	0,00354673375914777	0,0307485769164957		gi|225429580|ref|XP_002280195.1| PREDICTED: protein phosphatase 2C 16-like	3.1.3.16	GO:0009414 response to water deprivation GO:0005634 nucleus GO:0009409 response to cold GO:0005515 protein binding GO:0046872 metal ion binding GO:0009610 response to symbiotic fungus GO:0009408 response to heat GO:0010119 regulation of stomatal movement GO:0010029 regulation of seed germination GO:0006470 protein dephosphorylation GO:0004722 protein serine/threonine phosphatase activity GO:00082…	Putative uncharacterized protein [Source:UniProtKB/TrEMBL;Acc:F6H3P7]	GO:0046872 metal ion binding GO:0006470 protein dephosphorylation GO:0004722 protein serine/threonine phosphatase activity GO:0004721 phosphoprotein phosphatase activity GO:0016787 hydrolase activity GO:0003824 catalytic activity	118,940613730313	133,572126237422	116,069077450626	196,76506905529	155,447715783637	165,888771872454
VIT_204s0008g01750	1044,4934	0,3056	0,1048	2,91639352728494	0,00354103559446552	0,0307147914508751		gi|359476269|ref|XP_002281141.2| PREDICTED: 40S ribosomal protein S3-3-like	-	GO:0005886 plasma membrane GO:0003735 structural constituent of ribosome GO:0003723 RNA binding GO:0006412 translation GO:0042254 ribosome biogenesis GO:0009507 chloroplast GO:0009651 response to salt stress GO:0005773 vacuole GO:0005730 nucleolus GO:0015935 small ribosomal subunit GO:0022626 cytosolic ribosome	Putative uncharacterized protein [Source:UniProtKB/TrEMBL;Acc:D7STV9]	GO:0015935 small ribosomal subunit GO:0030529 ribonucleoprotein complex GO:0006412 translation GO:0005840 ribosome GO:0005622 intracellular GO:0003735 structural constituent of ribosome GO:0003723 RNA binding	934,533393595313	882,466514008567	986,58715833032	1253,18335242981	1213,1017819978	997,088067974113
VIT_204s0008g01880	24,2797	-2,0495	0,4337	-4,72546805179553	0,00000229585929477286	0,0000556126257865932	CKX7	gi|225429674|ref|XP_002279960.1| PREDICTED: cytokinin dehydrogenase 7	1.5.99.12	GO:0016023 cytoplasmic membrane-bounded vesicle GO:0009753 response to jasmonic acid GO:0019852 L-ascorbic acid metabolic process GO:0005576 extracellular region GO:0010089 xylem development GO:0044036 cell wall macromolecule metabolic process GO:0050660 flavin adenine dinucleotide binding GO:0005773 vacuole GO:0032940 secretion by cell GO:0009694 jasmonic acid metabolic process GO:0022900 electr…	Putative uncharacterized protein [Source:UniProtKB/TrEMBL;Acc:F6H3S4]	GO:0009823 cytokinin catabolic process GO:0019139 cytokinin dehydrogenase activity GO:0009690 cytokinin metabolic process GO:0050660 flavin adenine dinucleotide binding GO:0016614 oxidoreductase activity, acting on CH-OH group of donors GO:0008762 UDP-N-acetylmuramate dehydrogenase activity GO:0055114 oxidation-reduction process GO:0016491 oxidoreductase activity GO:0003824 catalytic activity	47,9760458744118	25,8239444059016	43,8483181480142	12,4172130957222	5,07999071188357	10,5326204363463
VIT_204s0008g01890	838,3259	0,2399	0,0855	2,80541307573003	0,00502521334275486	0,0406908656856594	SLOMO	gi|296081717|emb|CBI20722.3| unnamed protein product	-	GO:0010252 auxin homeostasis GO:0016567 protein ubiquitination GO:0006511 ubiquitin-dependent protein catabolic process GO:0004842 ubiquitin-protein transferase activity GO:0000956 nuclear-transcribed mRNA catabolic process GO:0048645 organ formation	Putative uncharacterized protein [Source:UniProtKB/TrEMBL;Acc:F6H3S5]	GO:0048645 organ formation GO:0000956 nuclear-transcribed mRNA catabolic process GO:0004842 ubiquitin-protein transferase activity GO:0006511 ubiquitin-dependent protein catabolic process GO:0016567 protein ubiquitination GO:0010252 auxin homeostasis GO:0005515 protein binding	747,62671487625	802,323238266114	755,738659845187	882,57730003441	898,142357861015	943,547247422686
VIT_204s0008g02250	1185,8766	0,3422	0,1252	2,73309055563634	0,00627430792478047	0,0481529131598926	FDH	gi|225429736|ref|XP_002282234.1| PREDICTED: 3-ketoacyl-CoA synthase 10 isoform 1	2.3.1.199 | 2.3.1.119	GO:0016020 membrane GO:0005783 endoplasmic reticulum GO:0009409 response to cold GO:0009416 response to light stimulus GO:0000038 very long-chain fatty acid metabolic process GO:0042335 cuticle development GO:0080167 response to karrikin GO:0006633 fatty acid biosynthetic process GO:0016747 transferase activity, transferring acyl groups other than amino-acyl groups GO:0009913 epidermal cell diffe…	3-ketoacyl-CoA synthase [Source:UniProtKB/TrEMBL;Acc:F6H2U5]	GO:0042335 cuticle development GO:0000038 very long-chain fatty acid metabolic process GO:0008610 lipid biosynthetic process GO:0006633 fatty acid biosynthetic process GO:0005783 endoplasmic reticulum GO:0009913 epidermal cell differentiation GO:0016020 membrane GO:0016747 transferase activity, transferring acyl groups other than amino-acyl groups GO:0016746 transferase activity, transferring acy…	1204,39865163888	839,723433612592	1094,91829728424	1402,18990957848	1358,38951635767	1215,6399420283
VIT_204s0008g02320	1990,4654	0,229	0,0805	2,84384336413846	0,00445729541688084	0,0368266757480954		gi|225429750|ref|XP_002282410.1| PREDICTED: coatomer subunit beta-1	-	GO:0006886 intracellular protein transport GO:0016192 vesicle-mediated transport GO:0030126 COPI vesicle coat GO:0005198 structural molecule activity	Coatomer subunit beta [Source:UniProtKB/TrEMBL;Acc:A5AHP0]	GO:0031410 cytoplasmic vesicle GO:0030663 COPI-coated vesicle membrane GO:0030126 COPI vesicle coat GO:0030117 membrane coat GO:0000139 Golgi membrane GO:0015031 protein transport GO:0016192 vesicle-mediated transport GO:0006886 intracellular protein transport GO:0005198 structural molecule activity GO:0005794 Golgi apparatus GO:0006810 transport GO:0005737 cytoplasm GO:0016020 membrane GO:000548…	1761,1206839732	1782,74264484879	1957,69843966722	2099,46418341519	2080,76419558751	2261,00252033566
VIT_204s0008g02340	240,9072	-0,4717	0,1432	-3,29446588421378	0,000986089137983991	0,0108981063318477	ATEXO70G1	gi|296081752|emb|CBI20757.3| unnamed protein product	-	GO:0005829 cytosol GO:0005739 mitochondrion GO:0090406 pollen tube GO:0006904 vesicle docking involved in exocytosis GO:0000145 exocyst	Putative uncharacterized protein [Source:UniProtKB/TrEMBL;Acc:F6H2V1]	GO:0006904 vesicle docking involved in exocytosis GO:0006887 exocytosis GO:0000145 exocyst GO:0005829 cytosol	287,856275246471	268,925214158009	283,724411545974	170,020302387581	203,199628475343	231,717649599618
VIT_204s0008g02390	889,2952	-0,5173	0,0993	-5,20980049158277	0,000000189043801920866	0,00000612882881018351		gi|225429764|ref|XP_002280551.1| PREDICTED: uncharacterized protein LOC100245643	-	GO:0008270 zinc ion binding GO:0006952 defense response GO:0043531 ADP binding GO:0006914 autophagy GO:0010260 organ senescence GO:0009755 hormone-mediated signaling pathway	Putative uncharacterized protein [Source:UniProtKB/TrEMBL;Acc:F6H3A3]	GO:0046872 metal ion binding GO:0008270 zinc ion binding GO:0005515 protein binding	1031,48498629985	1075,70085663204	1034,30444572669	651,42610240635	727,454669941727	815,40036544714
VIT_204s0008g02460	13894,0712	0,3039	0,0815	3,73036246637961	0,00019120449578368	0,00274231309217753	AHA5	gi|225429772|ref|XP_002282619.1| PREDICTED: plasma membrane ATPase 4 isoform 1	3.6.3.6	GO:0016021 integral component of membrane GO:0005886 plasma membrane GO:0005524 ATP binding GO:0009414 response to water deprivation GO:0005634 nucleus GO:0009737 response to abscisic acid GO:0006200 NOT_FOUND GO:0046872 metal ion binding GO:0005773 vacuole GO:0010119 regulation of stomatal movement GO:0015992 proton transport GO:0006119 oxidative phosphorylation GO:0006754 ATP biosynthetic proce…	Putative uncharacterized protein [Source:UniProtKB/TrEMBL;Acc:F6H3A8]	GO:0015662 ATPase activity, coupled to transmembrane movement of ions, phosphorylative mechanism GO:0006754 ATP biosynthetic process GO:0019829 cation-transporting ATPase activity GO:0006812 cation transport GO:0016887 ATPase activity GO:0006200 obsolete ATP catabolic process GO:0000166 nucleotide binding GO:0046872 metal ion binding GO:0016787 hydrolase activity GO:0016020 membrane GO:0016021 in…	11907,0548854556	12827,3765230004	12574,1500571511	14981,8451851079	14665,9331852079	16408,0672030881
VIT_204s0008g02780	338,1409	0,5051	0,1372	3,68068972359961	0,000232603911960036	0,00323539519629241	RBR	gi|296081790|emb|CBI20795.3| unnamed protein product	-	GO:0005829 cytosol GO:0003677 DNA binding GO:0005634 nucleus GO:0005667 transcription factor complex GO:0006355 regulation of transcription, DNA-templated GO:0009553 embryo sac development GO:0001708 cell fate specification GO:0048366 leaf development GO:0051302 regulation of cell division GO:0032875 regulation of DNA endoreduplication GO:0008134 transcription factor binding GO:0009567 double fer…	Retinoblastoma-related protein [Source:UniProtKB/Swiss-Prot;Acc:A7P514]	GO:2000036 regulation of stem cell maintenance GO:0051783 regulation of nuclear division GO:0022619 generative cell differentiation GO:0001558 regulation of cell growth GO:0008134 transcription factor binding GO:0000082 G1/S transition of mitotic cell cycle GO:0006349 regulation of gene expression by genetic imprinting GO:0008356 asymmetric cell division GO:0048366 leaf development GO:0009553 emb…	266,866755176415	328,587430544058	241,165749814078	379,202584538594	375,919312679384	437,10374810837
VIT_204s0008g03060	1112,6235	0,4422	0,0882	5,01326353343439	0,000000535145228863911	0,0000153892606877171		gi|359476018|ref|XP_002280997.2| PREDICTED: DDB1- and CUL4-associated factor homolog 1-like	-	GO:0000166 nucleotide binding GO:0005634 nucleus GO:0009640 photomorphogenesis GO:0010162 seed dormancy process GO:0009845 seed germination GO:0007062 sister chromatid cohesion GO:0010072 primary shoot apical meristem specification GO:0010228 vegetative to reproductive phase transition of meristem GO:0051301 cell division GO:0050826 response to freezing GO:0048825 cotyledon development GO:0010564…	Putative uncharacterized protein [Source:UniProtKB/TrEMBL;Acc:F6H2W9]	GO:0005515 protein binding GO:0005488 binding	912,54437256954	1032,95777623606	882,124988624757	1271,33158695433	1268,98167982852	1307,80037084633
VIT_204s0008g03170	372,0853	0,4084	0,1276	3,20099407014393	0,00136954350569167	0,0143899109073075	UBP26	gi|225429898|ref|XP_002283635.1| PREDICTED: ubiquitin carboxyl-terminal hydrolase 26	3.4.19.12	GO:0055114 oxidation-reduction process GO:0009640 photomorphogenesis GO:0010162 seed dormancy process GO:0009845 seed germination GO:0007062 sister chromatid cohesion GO:0010072 primary shoot apical meristem specification GO:0010228 vegetative to reproductive phase transition of meristem GO:0050660 flavin adenine dinucleotide binding GO:0051301 cell division GO:0005730 nucleolus GO:0050826 respon…	Ubiquitin carboxyl-terminal hydrolase [Source:UniProtKB/TrEMBL;Acc:F6H2X7]	GO:0045595 regulation of cell differentiation GO:0010564 regulation of cell cycle process GO:0010431 seed maturation GO:0009790 embryo development GO:0010072 primary shoot apical meristem specification GO:0048366 leaf development GO:0048825 cotyledon development GO:0048316 seed development GO:0004843 ubiquitin-specific protease activity GO:0004221 ubiquitin thiolesterase activity GO:0009880 embry…	282,858770467886	362,425702524205	313,38650911669	453,705863112927	383,031299676021	437,10374810837
VIT_204s0008g03250	120,7356	-0,5695	0,1779	-3,20068305596582	0,00137102250162065	0,0143965804926952	ATHB-8	gi|147790308|emb|CAN61201.1| hypothetical protein VITISV_009744	-	GO:0003700 sequence-specific DNA binding transcription factor activity GO:0005634 nucleus GO:0009733 response to auxin GO:0005667 transcription factor complex GO:0045449 NOT_FOUND GO:0010089 xylem development GO:0006355 regulation of transcription, DNA-templated GO:0043565 sequence-specific DNA binding GO:0042546 cell wall biogenesis GO:0009965 leaf morphogenesis GO:0044036 cell wall macromolecul…	Putative uncharacterized protein [Source:UniProtKB/TrEMBL;Acc:F6H3C8]	GO:0071555 cell wall organization GO:0016049 cell growth GO:0007155 cell adhesion GO:0045595 regulation of cell differentiation GO:0010431 seed maturation GO:0045010 actin nucleation GO:0010072 primary shoot apical meristem specification GO:0009944 polarity specification of adaxial/abaxial axis GO:0044036 cell wall macromolecule metabolic process GO:0010089 xylem development GO:0010638 positive r…	148,92564240182	141,586453811667	141,862205772987	107,93423690897	101,599814237671	82,505526751379
VIT_204s0008g03530	80,2746	-1,0662	0,2168	-4,918695647987	0,000000871228091972037	0,0000233601456798729		gi|359476356|ref|XP_003631824.1| PREDICTED: ankyrin repeat-containing protein At5g02620-like	-	NA	Putative uncharacterized protein [Source:UniProtKB/TrEMBL;Acc:F6H3E4]	GO:0005515 protein binding	111,944107040294	100,624335098858	113,48976461839	42,9826607159615	59,9438904002261	52,6631021817313
VIT_204s0008g03660	166,765	0,4807	0,1646	2,91933955799431	0,00350773907718507	0,030441462841342		gi|296081870|emb|CBI20875.3| unnamed protein product	-	GO:0042538 hyperosmotic salinity response GO:0005634 nucleus GO:0003723 RNA binding GO:0006486 protein glycosylation GO:0009910 negative regulation of flower development GO:0005515 protein binding GO:0045892 negative regulation of transcription, DNA-templated GO:0003697 single-stranded DNA binding GO:0003690 double-stranded DNA binding GO:0010022 meristem determinacy GO:0070734 histone H3-K27 met…	Putative uncharacterized protein [Source:UniProtKB/TrEMBL;Acc:F6H3F0]		155,922149091838	130,010202871091	131,544954444043	165,244451196919	213,35960989911	204,508380139057
VIT_204s0008g03770	2709,026	-0,3766	0,0801	-4,70183068624225	0,00000257839266615973	0,00006184153324335		gi|225430011|ref|XP_002284136.1| PREDICTED: aspartate aminotransferase, chloroplastic	2.6.1.1	GO:0005618 cell wall GO:0005507 copper ion binding GO:0005886 plasma membrane GO:0005829 cytosol GO:0005774 vacuolar membrane GO:0009536 plastid GO:0005794 Golgi apparatus GO:0006525 arginine metabolic process GO:0006560 proline metabolic process GO:0000162 tryptophan biosynthetic process GO:0009506 plasmodesma GO:0006571 tyrosine biosynthetic process GO:0009094 L-phenylalanine biosynthetic proce…	Aspartate aminotransferase [Source:UniProtKB/TrEMBL;Acc:D7SUD7]	GO:0009735 response to cytokinin GO:0080130 L-phenylalanine:2-oxoglutarate aminotransferase activity GO:0008483 transaminase activity GO:0004069 L-aspartate:2-oxoglutarate aminotransferase activity GO:0006520 cellular amino acid metabolic process GO:0080129 proteasome core complex assembly GO:0009407 toxin catabolic process GO:0009693 ethylene biosynthetic process GO:0051788 response to misfolded…	3040,48190729085	3195,04525959913	2945,57525441366	2212,17427151482	2347,97170703259	2512,90769243828
VIT_204s0008g03790	82,4147	0,6728	0,2284	2,94561307949321	0,00322315308895112	0,0286571583033803	MYB3R-4	gi|147819225|emb|CAN66912.1| hypothetical protein VITISV_007259	-	GO:0003677 DNA binding GO:0003700 sequence-specific DNA binding transcription factor activity GO:0005634 nucleus GO:0005667 transcription factor complex GO:0045449 NOT_FOUND GO:0009536 plastid GO:0003723 RNA binding GO:0000785 chromatin GO:0003682 chromatin binding GO:0006355 regulation of transcription, DNA-templated GO:0009744 response to sucrose GO:0003713 transcription coactivator activity GO…	Putative uncharacterized protein [Source:UniProtKB/TrEMBL;Acc:F6H2Y3]	GO:0003682 chromatin binding GO:0003677 DNA binding	58,9705563872978	77,4718332177047	52,8759130608407	106,979066670838	114,807790088569	83,3832451210746
VIT_204s0008g03820	117,1416	-0,594	0,1894	-3,13618307708842	0,00171162318935905	0,0172202420343008		gi|225430021|ref|XP_002284175.1| PREDICTED: uncharacterized protein LOC100267889	-	GO:0016021 integral component of membrane GO:0016023 cytoplasmic membrane-bounded vesicle	Putative uncharacterized protein [Source:UniProtKB/TrEMBL;Acc:D7SUE2]	GO:0016021 integral component of membrane	138,930632844651	126,448279504759	158,627739182522	92,6515130988504	78,231856963007	107,959359472549
VIT_204s0008g03880	1595,7008	0,39	0,0885	4,40858776042264	0,0000104046858011255	0,000218780649773851		gi|225430033|ref|XP_002284239.1| PREDICTED: beta-adaptin-like protein A	-	GO:0005634 nucleus GO:0006886 intracellular protein transport GO:0030244 cellulose biosynthetic process GO:0048193 Golgi vesicle transport GO:0006487 protein N-linked glycosylation GO:0008565 protein transporter activity GO:0043424 protein histidine kinase binding GO:0030131 clathrin adaptor complex	Putative uncharacterized protein [Source:UniProtKB/TrEMBL;Acc:D7SUE8]	GO:0030117 membrane coat GO:0030131 clathrin adaptor complex GO:0015031 protein transport GO:0008565 protein transporter activity GO:0016192 vesicle-mediated transport GO:0006886 intracellular protein transport GO:0005488 binding	1402,29984087083	1441,68848252257	1298,68401103089	1764,19942983069	1697,73289591149	1969,60002159675
VIT_204s0008g04210	1105,5667	-0,4159	0,1326	-3,13584754859081	0,00171358255263477	0,0172297896639627	GLB3	gi|225430075|ref|XP_002284484.1| PREDICTED: group 2 truncated hemoglobin yjbI	-	GO:0005886 plasma membrane GO:0009733 response to auxin GO:0005506 iron ion binding GO:0020037 heme binding GO:0019825 oxygen binding GO:0001666 response to hypoxia GO:0015671 oxygen transport GO:0005344 oxygen transporter activity	Putative uncharacterized protein [Source:UniProtKB/TrEMBL;Acc:D7SUH5]	GO:0015671 oxygen transport GO:0005344 oxygen transporter activity GO:0019825 oxygen binding GO:0009733 response to auxin GO:0020037 heme binding GO:0005506 iron ion binding	1149,42609907445	1195,02528940413	1449,57381171671	815,715383365136	880,870389440611	1142,78931734357
VIT_204s0008g04280	799,4403	0,3823	0,09	4,248252143966	0,0000215444831820591	0,000421328063880336		gi|359476391|ref|XP_002284536.2| PREDICTED: E3 ubiquitin-protein ligase At4g11680-like	-	GO:0005886 plasma membrane GO:0008270 zinc ion binding	Putative uncharacterized protein [Source:UniProtKB/TrEMBL;Acc:D7SUI3]	GO:0046872 metal ion binding GO:0008270 zinc ion binding GO:0005886 plasma membrane GO:0005515 protein binding	664,668135551746	751,565830295894	664,173054300804	899,770364320794	906,270343000029	910,193949374256
VIT_204s0008g04370	875,1926	0,5377	0,1085	4,9553792808131	0,00000072189331649355	0,0000198876360681171		gi|225430107|ref|XP_002281922.1| PREDICTED: uncharacterized protein LOC100264575	-	GO:0005634 nucleus GO:0009616 virus induced gene silencing GO:0010050 vegetative phase change GO:0035196 production of miRNAs involved in gene silencing by miRNA GO:0010267 production of ta-siRNAs involved in RNA interference	Putative uncharacterized protein [Source:UniProtKB/TrEMBL;Acc:F6H3G3]	GO:0035196 production of miRNAs involved in gene silencing by miRNA GO:0010267 production of ta-siRNAs involved in RNA interference GO:0010050 vegetative phase change GO:0009616 virus induced gene silencing GO:0008150 biological_process	630,685103057371	821,023335939353	688,676526207047	1062,14930480332	980,438207393529	1068,18325591945
VIT_204s0008g04480	1316,1866	-0,5823	0,1499	-3,88480217823728	0,00010241324284242	0,00159785272661646		gi|225430120|ref|XP_002284652.1| PREDICTED: RING finger and CHY zinc finger domain-containing protein 1	-	GO:0008270 zinc ion binding GO:0005634 nucleus	Putative uncharacterized protein [Source:UniProtKB/TrEMBL;Acc:A5C608]	GO:0046872 metal ion binding GO:0008270 zinc ion binding GO:0005515 protein binding	1295,35323860912	1805,00466588836	1635,28433563771	925,559960750371	918,462320708549	1317,45527291298
VIT_204s0008g04490	205,1822	0,7256	0,1425	5,09084034687223	0,000000356480088841597	0,0000107295770064606		gi|225430122|ref|XP_002284674.1| PREDICTED: uncharacterized protein LOC100247517	-	GO:0005634 nucleus GO:0009737 response to abscisic acid GO:0010162 seed dormancy process	Putative uncharacterized protein [Source:UniProtKB/TrEMBL;Acc:F6H3G9]	GO:0008150 biological_process GO:0003674 molecular_function	151,924145268971	152,272223910661	159,91739559864	276,044198820286	260,095524448439	230,839931229922
VIT_204s0008g04700	934,4635	-0,2694	0,092	-2,92713606788432	0,0034209917537535	0,0298557688724455	HTA9	gi|225430153|ref|XP_002284738.1| PREDICTED: probable histone H2A variant 3	-	GO:0046982 protein heterodimerization activity GO:0003677 DNA binding GO:0042742 defense response to bacterium GO:0034968 histone lysine methylation GO:0000786 nucleosome GO:0006334 nucleosome assembly GO:0009266 response to temperature stimulus GO:0005773 vacuole GO:0005730 nucleolus GO:0009909 regulation of flower development GO:0008283 cell proliferation GO:0001510 RNA methylation GO:0048449 f…	Histone H2A [Source:UniProtKB/TrEMBL;Acc:D7SUM0]	GO:0044030 regulation of DNA methylation GO:0010468 regulation of gene expression GO:0009266 response to temperature stimulus GO:0006338 chromatin remodeling GO:0046982 protein heterodimerization activity GO:0006334 nucleosome assembly GO:0005694 chromosome GO:0000786 nucleosome GO:0042742 defense response to bacterium GO:0005773 vacuole GO:0009909 regulation of flower development GO:0005634 nucl…	1003,49895953978	976,857483216345	1085,89070237141	777,508573839837	874,774400586351	888,250990131868
VIT_204s0008g04710	81,6781	0,9261	0,2482	3,73190175883931	0,000190039619775933	0,00272790036703618		gi|225430155|ref|XP_002284751.1| PREDICTED: 3-ketoacyl-CoA synthase 11	2.3.1.199 | 2.3.1.119	GO:0016020 membrane GO:0009409 response to cold GO:0009651 response to salt stress GO:0009416 response to light stimulus GO:0009832 plant-type cell wall biogenesis GO:0016126 sterol biosynthetic process GO:0007030 Golgi organization GO:0006633 fatty acid biosynthetic process GO:0016132 brassinosteroid biosynthetic process GO:0006084 acetyl-CoA metabolic process GO:0016049 cell growth GO:0006816 c…	3-ketoacyl-CoA synthase [Source:UniProtKB/TrEMBL;Acc:F6H3S9]	GO:0008610 lipid biosynthetic process GO:0006633 fatty acid biosynthetic process GO:0016020 membrane GO:0016747 transferase activity, transferring acyl groups other than amino-acyl groups GO:0016746 transferase activity, transferring acyl groups GO:0016740 transferase activity GO:0008152 metabolic process GO:0003824 catalytic activity	55,9720535201471	48,9764462870547	64,4828208059033	125,127301195355	120,903778942829	74,6060614241193
VIT_204s0008g04920	344,7229	-1,3687	0,3635	-3,76579229117891	0,000166021771926592	0,00243227601087988		gi|225430182|ref|XP_002284931.1| PREDICTED: gibberellin 3-beta-dioxygenase 4-like	-	GO:0055114 oxidation-reduction process GO:0005506 iron ion binding GO:0045431 flavonol synthase activity GO:0016707 gibberellin 3-beta-dioxygenase activity GO:0051555 flavonol biosynthetic process GO:0016102 diterpenoid biosynthetic process	Putative uncharacterized protein [Source:UniProtKB/TrEMBL;Acc:F6H3T6]	GO:0016706 oxidoreductase activity, acting on paired donors, with incorporation or reduction of molecular oxygen, 2-oxoglutarate as one donor, and incorporation of one atom each of oxygen into both donors GO:0055114 oxidation-reduction process GO:0016491 oxidoreductase activity	315,842302006544	447,021382474572	728,655875106707	181,482345245171	176,783676773548	218,551874054185
VIT_204s0008g04990	254,7382	0,6075	0,1556	3,90568749013856	0,0000939578751377774	0,00149047780904606		gi|296081992|emb|CBI20997.3| unnamed protein product	-	GO:0009414 response to water deprivation GO:0010014 meristem initiation GO:0009651 response to salt stress GO:0009860 pollen tube growth GO:0090333 regulation of stomatal closure GO:0042802 identical protein binding GO:0045010 actin nucleation GO:0030551 cyclic nucleotide binding GO:0008076 voltage-gated potassium channel complex GO:0015706 nitrate transport GO:0045595 regulation of cell differen…	Putative uncharacterized protein [Source:UniProtKB/TrEMBL;Acc:D7SUP8]	GO:0005249 voltage-gated potassium channel activity GO:0005216 ion channel activity GO:0006811 ion transport GO:0006813 potassium ion transport GO:0006810 transport GO:0016020 membrane GO:0055085 transmembrane transport GO:0016021 integral component of membrane GO:0005515 protein binding	229,88521981489	223,510691237286	149,600144269696	307,564816678658	302,767446428261	315,100894720692
VIT_204s0008g05350	16,8011	-2,7451	0,5477	-5,01199254194937	0,000000538692924229484	0,0000154652027556993		gi|296082028|emb|CBI21033.3| unnamed protein product	3.1.1.1	GO:0008152 metabolic process GO:0004091 NOT_FOUND	Putative uncharacterized protein [Source:UniProtKB/TrEMBL;Acc:F6H317]	GO:0016787 hydrolase activity GO:0008152 metabolic process	22,988521981489	42,743080395975	21,9241590740071	3,82068095252991	4,06399256950686	5,26631021817313
VIT_204s0008g05430	172,5562	-0,563	0,1723	-3,2684669953288	0,00108131788062974	0,011797641598451	RDR6	gi|225430281|ref|XP_002282647.1| PREDICTED: RNA-dependent RNA polymerase 6	2.7.7.48	GO:0000166 nucleotide binding GO:0005634 nucleus GO:0003676 nucleic acid binding GO:0006144 purine nucleobase metabolic process GO:0048440 carpel development GO:0048366 leaf development GO:0048544 recognition of pollen GO:0009616 virus induced gene silencing GO:0010267 production of ta-siRNAs involved in RNA interference GO:0010492 maintenance of shoot apical meristem identity GO:0003968 RNA-dire…	Putative uncharacterized protein [Source:UniProtKB/TrEMBL;Acc:F6H323]	GO:0048467 gynoecium development GO:0016441 posttranscriptional gene silencing GO:0003968 RNA-directed RNA polymerase activity GO:0048366 leaf development GO:0051607 defense response to virus GO:0030422 production of siRNA involved in RNA interference GO:0048544 recognition of pollen GO:0016246 RNA interference GO:0010267 production of ta-siRNAs involved in RNA interference GO:0009616 virus induc…	201,899193054816	227,072614603617	187,00018033712	138,499684529209	167,639693492158	113,225669690722
VIT_204s0008g05500	52,2888	-1,932	0,3642	-5,30426072772656	0,000000113130522522557	0,00000386616192500434		gi|225430295|ref|XP_002282684.1| PREDICTED: G-type lectin S-receptor-like serine/threonine-protein kinase SD2-5-like	2.7.11.1	GO:0005886 plasma membrane GO:0005524 ATP binding GO:0009069 serine family amino acid metabolic process GO:0005739 mitochondrion GO:0030246 carbohydrate binding GO:0046777 protein autophosphorylation GO:0004674 protein serine/threonine kinase activity GO:0004715 non-membrane spanning protein tyrosine kinase activity GO:0048544 recognition of pollen GO:0031625 ubiquitin protein ligase binding	Serine/threonine-protein kinase [Source:UniProtKB/TrEMBL;Acc:F6H329]	GO:0000166 nucleotide binding GO:0016772 transferase activity, transferring phosphorus-containing groups GO:0016310 phosphorylation GO:0016301 kinase activity GO:0006468 protein phosphorylation GO:0005524 ATP binding GO:0004674 protein serine/threonine kinase activity GO:0004672 protein kinase activity GO:0016740 transferase activity	124,937619464614	81,9242374256188	41,2690053157781	22,9240857151795	23,3679572746644	19,3098041333015
VIT_204s0008g05690	739,5868	0,4155	0,0958	4,33916287806574	0,0000143026491132486	0,000292449730609386		gi|359475831|ref|XP_002282789.2| PREDICTED: uncharacterized protein LOC100259525	-	GO:0003677 DNA binding GO:0009536 plastid GO:0016597 amino acid binding GO:0009058 biosynthetic process GO:0003824 catalytic activity GO:0030170 pyridoxal phosphate binding	Putative uncharacterized protein [Source:UniProtKB/TrEMBL;Acc:D7SUW3]	GO:0005515 protein binding	617,691590633052	667,860631187109	615,166110488317	896,904853606397	776,222580775809	863,674875780393
[truncated: 1,717 more rows]
