# Supplementary material for: Transcriptomic and biochemical investigations support the role of rootstock-scion interaction in grapevine berry quality
Source: BMC Genomics. 2020 Jul 8;21:468. doi: 10.1186/s12864-020-06795-5 (PMC7341580; doi:10.1186/s12864-020-06795-5)
Supplement: Supplementary file 6 — Additional file 6. Raw reads and trimming statistics for small RNA-seq libraries. [file 12864_2020_6795_MOESM6_ESM.xlsx]

## Sheet: Foglio1
#	Sample Name	Number of raw reads	Number of reads after trim (adapter removal)	Percentage trimmed	Number of reads after trim (16-25)	Percentage trimmed
1	NGC_T1_A_2012	5397666	2639895	48.91	2323565	88.02
2	NGC_T1_B_2012	5299324	2508248	47.33	2197675	87.62
3	NGC_T1_C_2012	5472140	2823565	51.6	2457444	87.03
4	NGC_T2_A_2012	9615895	4122309	42.87	3195498	77.52
5	NGC_T2_B_2012	6767235	2920511	43.16	2245624	76.89
6	NGC_T2_C_2012	7842804	3235608	41.26	2524968	78.04
7	M_T1_A_2012	8449776	4171606	49.37	3512862	84.21
8	M_T1_B_2012	7915671	4086414	51.62	3378419	82.67
9	M_T1_C_2012	3168120	1882993	59.44	1642247	87.21
10	M_T2_A_2012	4989908	2253282	45.16	1567586	69.57
11	M_T2_B_2012	8364074	3794204	45.36	2628552	69.28
12	M_T2_C_2012	9289737	3939379	42.41	2744414	69.67
13	P_T1_A_2012	5154345	3359286	65.17	2911919	86.68
14	P_T1_B_2012	6816352	4675963	68.6	4146836	88.68
15	P_T1_C_2012	6196208	3952501	63.79	3458830	87.51
16	P_T2_A_2012	6063704	3265601	53.85	2452357	75.1
17	P_T2_B_2012	9494256	5103548	53.75	3755904	73.59
18	P_T2_C_2012	8250912	4701837	56.99	3748003	79.71
	total	124548127	63436750		50892703
