# Supplementary material for: Transcriptomic and biochemical investigations support the role of rootstock-scion interaction in grapevine berry quality
Source: BMC Genomics. 2020 Jul 8;21:468. doi: 10.1186/s12864-020-06795-5 (PMC7341580; doi:10.1186/s12864-020-06795-5)
Supplement: Supplementary file 8 — Additional file 8. List of differentially expressed sequence tag, for small RNA seq. For each sequence is given: length, reference miRNA and the reference species, the miRNA type (5′ or 3′, exact match or shifted) average normalized abundance, log2 Fold Change and FDR. [file 12864_2020_6795_MOESM8_ESM.xlsx]

## Sheet: M1P1-2012
Feature ID	Small RNA - Length	Small RNA - Name	Small RNA - Resource	Small RNA - Match type	M101-14 t1 vs Paulsen t1, - Fold change	M101-14 t1 vs Paulsen t1, s - FDR p-value correction	M101-14 t1 - Normalized means	Paulsen t1 - Normalized means
CCGGACCAGGCTTCATTCCCC	21	MIR166j//MIR166k//MIR166l	Physcomitrella patens	Mature 3' sub/super	-3.15146	2.96948e-14	2450.26	627.456
GCGGACCAGGCTTCATTCCCC	21	MIR166m	Glycine max	Mature 3' super	-10.4028	3.62971e-22	3434.02	265.306
GGATTGAAGGGAGCTCTA	18	MIR159c	Vitis vinifera	Mature 3' sub	3.28281	0.00549029	116.205	309.825

## Sheet: M2P2-2012
Feature ID	Small RNA - Length	Small RNA - Name	Small RNA - Resource	Small RNA - Match type	M101-14 t2 vs Paulsen t2, - Fold change	M101-14 t2 vs Paulsen t2, - FDR p-value correction	M101-14 t2 - Normalized means	Paulsen t2 - Normalized means
CCGGACCAGGCTTCATTCCCC	21	MIR166j//MIR166k//MIR166l	Physcomitrella patens	Mature 3' sub/super	-2.22133	0.000334498	1434.89	481.506
GCGGACCAGGCTTCATTCCCC	21	MIR166m	Glycine max	Mature 3' super	-6.29462	4.88166e-12	2045.03	251.404

## Sheet: M1F1-2012
Feature ID	Small RNA - Length	Small RNA - Name	Small RNA - Resource	Small RNA - Match type	M101-14 t1 vs NGC t1, - Fold change	M101-14 t1 vs NGC t1, - FDR p-value correction	M101-14 t1 - Normalized means	NGC t1 - Normalized means
GATGGGTCGACCGGTC	16	grape_m0423	User defined Dataset	Exact	5.92926	0.000967123	16.7145	93.9019
GATGGGTCGACCGGTCC	17	grape_m0423	User defined Dataset	Exact	15.7382	2.44717e-16	38.0874	556.231
TGGAAGCCGGTGGGGGACC	19	grape_m0657	User defined Dataset	Exact	202.628	4.86841e-10	1.87661	539.674
TCTTACCAACACCTCCCATT	20	grape_m0721	User defined Dataset	Exact	9.55877	1.53481e-08	14.9677	150.254
TGGGCGGTTTGGTAAGAGG	19	grape_m0721	User defined Dataset	Exact	40.7956	7.99432e-12	4.61309	190.047
TTACCAACACCTCCCATTCC	20	grape_m0721	User defined Dataset	Exact	70.2902	3.07601e-56	29.703	1920.74
TGGTTATGGAGTGGGCTTG	19	grape_m2399	User defined Dataset	Exact	47.266	0.0198942	0	38.6479
TGGAAGTCGGTGGGGGACC	19	grape_m4553	User defined Dataset	Exact	137.571	0.000382002	1.86757	371.268
ATATGGAGGACTGTGTTCTT	20	grape_m7644	User defined Dataset	Exact	7.3518	0.0160238	8.34823	61.4979
GGAAGCCGATGGGGGACC	18	grape_m8278	User defined Dataset	Exact	8.40131	0.0429135	3.75323	38.399
TGGAAGCCGATGGGGGACC	19	grape_m8278	User defined Dataset	Exact	41.6736	4.12202e-11	10.2339	423.108
AGATTGAAGACTTTGATGT	19	grape_m9163	User defined Dataset	Exact	56.0932	0.000872632	0	44.3688
TTTCCCACAGACGGCGCCA	19	grape_m9381	User defined Dataset	Exact	-3.18715	0.00816457	1527.12	426.679
GCTGAACAAGAGAGAACCT	19	grape_m1191	User defined Dataset	Exact	41.5492	0.0250423	0	33.1973
GACAGAAGATAGAGAGCAC	19	MIR156f//MIR156g//MIR156i	Vitis vinifera	Mature 5' sub	19.3745	1.02601e-09	5.61175	123.829
TCTCTAGACTTCTGTCATC	19	MIR156g	Medicago truncatula	Mature 3' sub	50.2727	0.0342431	0	40.8615
GACAGAAGATAGAGAGCACT	20	MIR157c//MIR157d	Arabidopsis thaliana	Mature 5' sub/super	58.8718	0.00120732	0	48.1737
TGGATTGAAGGGAGCTCTAT	20	MIR159	Amborella trichopoda	Mature 3' sub/super	90.6917	0.000211394	0	73.4627
TTTGGTTTGAAGGGAGCTCTA	21	MIR159	Pinus densata	Mature 3'	22.0204	2.95625e-05	1.86757	59.3405
TGGATTGAAGGGAGCTCT	18	MIR159b	Hordeum vulgare	Mature 5' sub	36.1424	1.60175e-06	1.87661	94.4304
TGGATTGAAGGGAGCTCTT	19	MIR159b	Arabidopsis thaliana	Mature 3' sub	41.5743	0.0218733	0	32.6481
GGATTGAAGGGAGCTCTA	18	MIR159c	Vitis vinifera	Mature 3' sub	6.25104	8.14303e-11	116.205	666.268
TGGATTGAAGGGAGCTCTA	19	MIR159c	Vitis vinifera	Mature 3' sub	79.1014	1.44871e-69	118.359	8669.37
GATAAACCTCTGCATCCAG	19	MIR162	Vitis vinifera	Mature 3' sub	65.9545	1.97249e-63	51.0306	3061.5
GGACCAGGCTTCATCCCCC	19	MIR165a//MIR165b	Arabidopsis thaliana	Mature 3' sub	56.0396	0.00116093	0	44.8993
GGACCAGGCTTCATTCCCCC	20	MIR166a	Citrus sinensis	Mature 3' sub	50.2867	0.00197747	0	39.7397
TGTCGGACCAGGCTTCATTC	20	MIR166b	Vitis vinifera	Mature 3' sub/super	70.5708	9.76623e-05	0	56.6246
TGTCGGACCAGGCTTCATTCC	21	MIR166b	Vitis vinifera	Mature 3' super	12.5522	1.27459e-07	20.329	229.21
GGACCAGGCTTCATTCCTC	19	MIR166c	Solanum lycopersicum	Mature 3' sub	98.9921	7.69683e-37	7.35861	644.025
GGACCAGGCTTCATTCCCA	19	MIR166d	Gossypium raimondii	Precursor	102.468	6.64774e-07	0	82.4862
GGACCAGGCTTCATTCCCT	19	MIR166d	Citrus sinensis	Mature 5' sub	50.4617	4.60549e-12	2.74552	136.386
TATCGGACCAGGCTTCATTC	20	MIR166d	Citrus sinensis	Mature 5' sub/super	325.347	1.3224e-19	0	267.352
TCGGACCAGGCTTCATTCCCA	21	MIR166d	Gossypium raimondii	Precursor	2.03485	0.00841448	2017.03	3730.05
GGACCAGGCTTCATTCCCCT	20	MIR166d//MIR166f//MIR166g	Vitis vinifera	Mature 3' sub/super	61.537	9.84227e-11	2.74552	165.478
GAACCAGGCTTCATTCCCC	19	MIR166e	Oryza sativa	Mature 3' sub	50.2684	0.00197966	0	40.0072
AATGTTGTCTGGCTCGAGG	19	MIR166g	Medicago truncatula	Mature 5' sub	74.2326	1.55252e-16	1.87661	201.195
TTTCGGACCAGGCTTCATTC	20	MIR166g	Vitis vinifera	Mature 3' sub/super	87.9859	3.7335e-06	0	70.2257
GGACCAGGCTTCATTCT	17	MIR166i	Cucumis melo	Mature 3' sub	38.6765	0.0345678	0	31.0446
TTGGACCAGGCTTCATTCCC	20	MIR166i	Manihot esculenta	Mature 3' sub	184.584	5.36529e-34	1.86757	500.396
TCGGACCAGGCTTCATTCCCG	21	MIR166j	Glycine max	Mature 3'	7.79382	3.58533e-12	129.423	894.848
CCGGACCAGGCTTCATTCCCC	21	MIR166j//MIR166k//MIR166l	Physcomitrella patens	Mature 3' sub/super	-4.03997	8.40045e-21	2450.26	551.777
GGACCAGGCTTCATTTCCC	19	MIR166l	Glycine max	Precursor	62.885	3.19306e-15	1.86757	169.325
TCTCGGACCAGGCTTCAATCC	21	MIR166l	Oryza sativa	Mature 3' sub/super	18.7582	2.49566e-13	11.1209	193.268
GCGGACCAGGCTTCATTCCCC	21	MIR166m	Glycine max	Mature 3' super	-13.2108	1.72448e-26	3434.02	236.864
TCTCGGACCAGGCTTCATTC	20	MIR166u	Glycine max	Mature 3'	7.96472	7.12751e-18	179.817	1291.17
AAGCTGCCAGCATGATCTGG	20	MIR167d	Arabidopsis thaliana	Mature 5' sub	90.781	2.63963e-06	0	73.7584
ATCATGTGGCAGTTTCACC	19	MIR167f//MIR167g//MIR167h	Populus trichocarpa	Mature 3' sub	20.3921	0.00115849	1.86757	52.5334
GCTTGGTGCAGGTCGGGAA	19	MIR168	Vitis vinifera	Mature 5' sub	45.3984	3.58533e-12	4.62213	209.008
AGCCGAACCAATATCACTC	19	MIR171i	Malus domestica	Mature 3' sub	15.9592	0.0014531	1.86757	41.9251
ATCTGCATCCTGAGGTCTA	19	MIR2111	Vitis vinifera	Mature 5' sub	79.4218	0.000219956	0	62.0546
GGACTGAAGGGAGCTCCC	18	MIR319b//MIR319c//MIR319f//MIR319g	Vitis vinifera	Mature 3' sub	114.167	1.00448e-07	0	90.3598
TGGACTGAAGGGAGCTCCT	19	MIR319e	Vitis vinifera	Mature 3' sub	124.197	4.02115e-31	8.37536	1030.12
AAGTTCATCCAAGCACCATC	20	MIR3623	Vitis vinifera	Mature 5' sub/super	67.7211	0.000138066	0	53.3502
ACAAGTTCATCCAAGCACC	19	MIR3623	Vitis vinifera	Mature 5' sub	69.0586	1.66043e-74	34.5575	2404.74
ACAAGTTCATCCAAGCACCA	20	MIR3623	Vitis vinifera	Mature 5' sub	20.3847	1.66043e-74	327.472	6042.85
CAAGTTCATCCAAGCACCA	19	MIR3623	Vitis vinifera	Mature 5' sub	2.34604	0.0257258	102.993	215.274
CTTGGACGAATTTGCTAAG	19	MIR3623	Vitis vinifera	Mature 3' sub/super	7.75216	0.0104071	5.61175	49.2702
GCTTGGACGAATTTGCT	17	MIR3623	Vitis vinifera	Mature 3' sub	7.37526	0.00570344	8.35727	60.6999
GCTTGGACGAATTTGCTAAG	20	MIR3623	Vitis vinifera	Mature 3' sub/super	20.1117	2.79028e-10	5.6208	129.036
TCACAAGTTCATCCAAGCAC	20	MIR3623	Vitis vinifera	Mature 5' sub	3.2312	7.7185e-08	295.138	872.677
AGGGCAGCAGCATACTACT	19	MIR3624	Vitis vinifera	Mature 3' sub	325.678	2.31141e-23	0	263.489
TCCCAGACCCCCAATACCAA	20	MIR3632	Vitis vinifera	Mature 3' sub	56.0769	0.00197747	0	44.3548
CCTATACCACCCATTCCCTA	20	MIR3633a	Vitis vinifera	Mature 3' sub	79.3571	2.4653e-05	0	62.3315
TCCCATGCCATCCATTCCTA	20	MIR3633b	Vitis vinifera	Mature 3' sub	61.916	0.00197966	0	49.5612
TCCGACTCGCACTCATGCCGT	21	MIR3634	Vitis vinifera	Mature 3' sub	57.38	9.97065e-155	182.997	9562.58
TCCGACTCGCACTCATGCCGTT	22	MIR3634	Vitis vinifera	Mature 3' sub/super	16.9049	0.00379633	1.87661	44.6598
TTTCCGACTCGCACTCATGC	20	MIR3634	Vitis vinifera	Mature 3' sub	33.7381	1.15804e-37	26.9846	860.322
CTGTCGGAGAAGCAAGTCGGAG	22	MIR3636	Vitis vinifera	Mature 3' sub	13.3591	0.00700964	1.87661	35.1152
ATTGACTTCTGAAAGGCTAAAAGC	24	MIR3639	Vitis vinifera	Mature 5'	1.92816	0.0352892	275.093	479.564
GACTTCTGAAAGGCTAAAAGCT	22	MIR3639	Vitis vinifera	Mature 5' sub/super	63.754	1.35531e-08	2.74552	172.513
TTCTGAAAGGCTAAAAGCTCTT	22	MIR3639	Vitis vinifera	Precursor	41.5825	0.0201095	0	32.6528
TCCCACGGCTTTCTTGAACTT	21	MIR396	Pinus densata	Mature 5'	8.49457	0.0012523	8.35727	69.6625
CCACAGCTTTCTTGAACTA	19	MIR396a	Vitis vinifera	Mature 5' sub	473.577	2.11928e-28	0	384.675
CCACAGCTTTCTTGAACTT	19	MIR396b	Arabidopsis thaliana	Mature 5' sub	62.3521	7.69683e-37	27.8535	1607.55
CCACAGCTTTCTTGAACTG	19	MIR396d//MIR396c	Vitis vinifera	Mature 5' sub	47.331	6.18019e-10	1.87661	127.409
CCACGGCTTTCTTGAACT	18	MIR396f//MIR396g	Populus trichocarpa	Mature 5' sub	9.67224	3.7335e-06	10.2248	99.911
TCCACGGCTTTCTTGAACT	19	MIR396f//MIR396g	Populus trichocarpa	Mature 5' sub	9.6569	3.04153e-10	24.221	228.371
CAAGAAAGCCGTGGGAAAA	19	MIR396g	Populus trichocarpa	Mature 3' sub	53.1747	0.00189159	0	42.1833
CCACGGCTTTCTTGAACTT	19	MIR396g	Populus trichocarpa	Mature 5' sub	84.0083	3.23916e-89	24.0822	1835.74
TGTGTTCTCAGGTCGCCCCTG	21	MIR398b//MIR398c	Vitis vinifera	Mature 3'	-2.65518	0.00129712	1493.64	501.417
CCAAAGGAGAGTTGCCCTG	19	MIR399b//MIR399c//MIR399i	Vitis vinifera	Mature 3' sub	116.37	8.47183e-11	9.24426	959.033
AGATTCACGCACAAACTCG	19	MIR403a//MIR403b//MIR403c//MIR403d//MIR403e//MIR403f	Vitis vinifera	Mature 3' sub	60.7856	1.15492e-46	29.712	1669.93
CCTCAAAGGCTTCCAATTT	19	MIR477a	Vitis vinifera	Mature 5' sub/super	99.705	0.00173578	0	80.6292
TCTTTCCTACTCCTCCCATT	20	MIR482	Vitis vinifera	Mature 3' sub	10.3879	4.82278e-05	14.7263	129.341
TTGGAGAGTAGGAAAGCT	18	MIR482	Vitis vinifera	Precursor	24.6326	6.99659e-06	1.86757	66.4274
TTGGAGAGTAGGAAAGCTT	19	MIR482	Vitis vinifera	Precursor	35.8195	5.4923e-51	54.8955	1863
TTTCCTACTCCTCCCATTCC	20	MIR482	Vitis vinifera	Mature 3' sub	100.724	1.50045e-41	17.7313	1781.38
TGCATTTGCACCTGCACCT	19	MIR530a	Populus trichocarpa	Mature 5' sub	14.884	0.0105872	7.36765	94.1469
ACAACGAGAGAGAGCACGC	19	MIR535a//MIR535b//MIR535c	Vitis vinifera	Mature 5' sub	60.3043	1.0251e-13	1.87661	163.895
GACCTTAGCTCAGTTGG	17	MIR6478	Populus trichocarpa	Mature 5' sub	26.7827	3.36564e-10	3.74418	123.047
CGTTGTCTGTTCGACCTTG	19	MIR858	Prunus persica	Mature 5' sub	44.9999	1.07941e-16	4.61309	207.16
CGTTGTCTGTTCGACCT	17	MIR858a	Arabidopsis thaliana	Mature 5' sub	99.5155	6.84467e-07	0	81.1409

## Sheet: M2F2-2012
Feature ID	Small RNA - Length	Small RNA - Name	Small RNA - Resource	Small RNA - Match type	M101-14 t2 vs NGC t2, - Fold change	M101-14 t2 vs NGC t2, - FDR p-value correction	M101-14 t2 - Normalized means	NGC t2 - Normalized means
GATGGGTCGACCGGTCC	17	grape_m0423	User defined Dataset	Exact	7.15398	3.45117e-11	231.13	1393.28
GGATGGGTCGACCGGTCCGCCTC	23	grape_m0423	User defined Dataset	Exact	-4.34136	0.00547207	650.658	121.437
GGGATGGGTCGACCGG	16	grape_m0423	User defined Dataset	Exact	-2.46053	0.00215029	593.622	204.548
GGGATGGGTCGACCGGT	17	grape_m0423	User defined Dataset	Exact	-2.37792	6.17705e-05	1530.84	535.235
GGGATGGGTCGACCGGTC	18	grape_m0423	User defined Dataset	Exact	-2.11828	0.00040179	4910.48	1944.32
GGGATGGGTCGACCGGTCC	19	grape_m0423	User defined Dataset	Exact	-2.19028	0.00251422	45602.2	17310.8
GGGATGGGTCGACCGGTCCGCCT	23	grape_m0423	User defined Dataset	Exact	-3.96933	0.0051065	1109.89	228.582
GGGATGGGTCGACCGGTCCGCCTC	24	grape_m0423	User defined Dataset	Exact	-4.68198	0.00215823	1697.53	294.472
GTCGACCGGTCCGCCTCG	18	grape_m0423	User defined Dataset	Exact	-3.14092	0.0469706	248.08	63.884
TGGGATGGGTCGACCGGTCCGCCT	24	grape_m0423	User defined Dataset	Exact	-5.01172	0.00511349	506.955	86.0259
TTGGGATGGGTCGACCG	17	grape_m0423	User defined Dataset	Exact	2.81318	0.0152795	120.256	286.511
TTGGGATGGGTCGACCGGTCCG	22	grape_m0423	User defined Dataset	Exact	6.76905	0.0125849	29.2488	180.115
GTTGGAAGCCGGTGGGGGAC	20	grape_m0657	User defined Dataset	Exact	16.6656	0.0141176	7.60219	142.821
GTTGGAAGCCGGTGGGGGACC	21	grape_m0657	User defined Dataset	Exact	8.50426	0.0114237	426.941	3270.1
TGGAAGCCGGTGGGGGACC	19	grape_m0657	User defined Dataset	Exact	269.969	8.13396e-06	0	275.192
TTGGAAGCCGGTGGGGGACC	20	grape_m0657	User defined Dataset	Exact	7.78002	0.00746388	84.1203	575.714
TCTTACCAACACCTCCCATT	20	grape_m0721	User defined Dataset	Exact	5.65176	0.000430761	38.3322	174.732
TGGGCGGTTTGGTAAGAGG	19	grape_m0721	User defined Dataset	Exact	19.2041	1.00387e-07	14.0444	233.805
TTACCAACACCTCCCATTCC	20	grape_m0721	User defined Dataset	Exact	40.1803	4.67545e-41	50.6254	1699.14
GTTGGAAGTCGGTGGGGGACC	21	grape_m4553	User defined Dataset	Exact	30.6814	0.0035032	80.1442	2258.45
TGGAAGTCGGTGGGGGACC	19	grape_m4553	User defined Dataset	Exact	154.442	0.00515481	0	157.601
GCTGGAAGCCGATGGGGGACC	21	grape_m8278	User defined Dataset	Exact	4.34654	0.0237621	430.139	1643.94
GGAAGCCGATGGGGGACC	18	grape_m8278	User defined Dataset	Exact	101.341	3.57973e-05	0	100.645
TGGAAGCCGATGGGGGACC	19	grape_m8278	User defined Dataset	Exact	13.296	0.000427631	12.2932	164.502
GACAGAAGATAGAGAGCAC	19	MIR156f//MIR156g//MIR156i	Vitis vinifera	Mature 5' sub	267.42	1.7931e-14	0	264.67
GACAGAAGATAGAGAGCACT	20	MIR157c//MIR157d	Arabidopsis thaliana	Mature 5' sub/super	83.6689	0.000337622	0	82.2645
TGGATTGAAGGGAGCTCTAT	20	MIR159	Amborella trichopoda	Mature 3' sub/super	46.331	0.026221	0	44.7384
TGGATTGAAGGGAGCTCT	18	MIR159b	Hordeum vulgare	Mature 5' sub	17.4168	0.000160825	7.60219	144.654
TTTGGATTGAAGGGAG	16	MIR159b	Hordeum vulgare	Mature 5' sub	-2.43847	0.00215029	493.312	165.454
GGATTGAAGGGAGCTCTA	18	MIR159c	Vitis vinifera	Mature 3' sub	3.44072	0.000591536	166.308	470.698
TGGATTGAAGGGAGCTCTA	19	MIR159c	Vitis vinifera	Mature 3' sub	107.555	2.07994e-64	87.1777	7867.64
GATAAACCTCTGCATCCAG	19	MIR162	Vitis vinifera	Mature 3' sub	84.2115	1.33863e-43	22.0916	1656.57
GGACCAGGCTTCATCCCCC	19	MIR165a//MIR165b	Arabidopsis thaliana	Mature 3' sub	54.8247	0.0126494	0	53.1607
GGACCAGGCTTCATTCCCCC	20	MIR166a	Citrus sinensis	Mature 3' sub	45.8098	0.0353236	0	44.6797
TGTCGGACCAGGCTTCATTCC	21	MIR166b	Vitis vinifera	Mature 3' super	19.1231	2.71159e-05	9.79835	159.802
GGACCAGGCTTCATTCCTC	19	MIR166c	Solanum lycopersicum	Mature 3' sub	593.115	6.50253e-27	0	581.226
GGACCAGGCTTCATTCCCT	19	MIR166d	Citrus sinensis	Mature 5' sub	45.4691	0.0324939	0	43.7648
TATCGGACCAGGCTTCATTC	20	MIR166d	Citrus sinensis	Mature 5' sub/super	147.355	5.83426e-08	0	144.821
TCGGACCAGGCTTCATTCCCA	21	MIR166d	Gossypium raimondii	Precursor	4.87454	1.41489e-12	645.188	2587.04
GGACCAGGCTTCATTCCCCT	20	MIR166d//MIR166f//MIR166g	Vitis vinifera	Mature 3' sub/super	82.4833	0.000293483	0	80.2572
CTCGGACCAGGCTTCATTCCCC	22	MIR166d//MIR166h	Vitis vinifera	Mature 3' super	2.40125	0.000683051	496.646	1007.58
TCTCGAACCAGGCTTCATTCC	21	MIR166e	Oryza sativa	Mature 3' sub/super	4.01857	0.021216	33.0499	122.176
AATGTTGTCTGGCTCGAGG	19	MIR166g	Medicago truncatula	Mature 5' sub	87.2702	3.23887e-05	0	85.9671
TTGGACCAGGCTTCATTCCC	20	MIR166i	Manihot esculenta	Mature 3' sub	476.919	1.50369e-23	0	470.764
TTGGACCAGGCTTCATTCCCC	21	MIR166i	Manihot esculenta	Mature 3'	2.48599	5.30778e-06	492.158	1025.16
TCGGACCAGGCTTCATTCCCG	21	MIR166j	Glycine max	Mature 3'	21.4508	6.24428e-17	39.0472	742.377
CCGGACCAGGCTTCATTCCCC	21	MIR166j//MIR166k//MIR166l	Physcomitrella patens	Mature 3' sub/super	-2.01863	0.000373202	1434.89	588.964
GGACCAGGCTTCATTTCCC	19	MIR166l	Glycine max	Precursor	179.993	9.39109e-11	0	176.268
TCTCGGACCAGGCTTCAATCC	21	MIR166l	Oryza sativa	Mature 3' sub/super	21.7914	4.90216e-05	4.24607	102.619
GCGGACCAGGCTTCATTCCCC	21	MIR166m	Glycine max	Mature 3' super	-5.82342	2.67956e-12	2045.03	299.708
TCTCGGACCAGGCTTCATTC	20	MIR166u	Glycine max	Mature 3'	9.17316	5.06611e-13	76.7881	623.261
ATCATGTGGCAGTTTCACC	19	MIR167f//MIR167g//MIR167h	Populus trichocarpa	Mature 3' sub	60.5395	0.0190622	0	57.9978
GCTTGGTGCAGGTCGGGAA	19	MIR168	Vitis vinifera	Mature 5' sub	214.361	2.10123e-09	0	208.11
GCTTGGTGCAGGTCGGGAAC	20	MIR168	Vitis vinifera	Mature 5' sub/super	42.8306	0.023023	0	40.3559
AGCCGAACCAATATCACTC	19	MIR171i	Malus domestica	Mature 3' sub	48.4404	0.0252268	0	46.6114
ATCTGCATCCTGAGGTCTA	19	MIR2111	Vitis vinifera	Mature 5' sub	176.176	3.23715e-07	0	169.45
GGACTGAAGGGAGCTCCC	18	MIR319b//MIR319c//MIR319f//MIR319g	Vitis vinifera	Mature 3' sub	74.9744	0.000644978	0	72.365
TGGACTGAAGGGAGCTCCT	19	MIR319e	Vitis vinifera	Mature 3' sub	37.6546	1.5215e-16	16.9843	597.851
AAGTTCATCCAAGCACCATC	20	MIR3623	Vitis vinifera	Mature 5' sub/super	137.222	6.08057e-08	0	133.52
ACAAGTTCATCCAAGCACC	19	MIR3623	Vitis vinifera	Mature 5' sub	69.7513	5.2465e-55	27.4976	1898.02
ACAAGTTCATCCAAGCACCA	20	MIR3623	Vitis vinifera	Mature 5' sub	20.0441	1.95522e-69	393.994	6591.18
CAAGTTCATCCAAGCACCA	19	MIR3623	Vitis vinifera	Mature 5' sub	2.68191	0.0126494	121.591	273.428
GCTTGGACGAATTTGCTAAG	20	MIR3623	Vitis vinifera	Mature 3' sub/super	15.0464	0.00155383	4.24607	70.8613
GTGCTTGGACGAATTTGCT	19	MIR3623	Vitis vinifera	Mature 3' sub	2.40301	0.00152204	204.945	434.817
GTGCTTGGACGAATTTGCTA	20	MIR3623	Vitis vinifera	Mature 3' sub	5.79693	6.52587e-05	55.7614	266.553
TCACAAGTTCATCCAAGCAC	20	MIR3623	Vitis vinifera	Mature 5' sub	2.19877	0.00431531	434.382	818.553
AGGGCAGCAGCATACTACT	19	MIR3624	Vitis vinifera	Mature 3' sub	1213.1	6.02915e-49	0	1195.73
TCAGGGCAGCAGCATACTAC	20	MIR3624	Vitis vinifera	Mature 3' sub	2.18893	0.0271963	424.132	777.067
GCCGCTCTCCTGTGACAAG	19	MIR3627	Vitis vinifera	Mature 3' sub	116.482	6.15595e-07	0	114.45
GTCGCAGGAGAGACGGCACT	20	MIR3627	Vitis vinifera	Mature 5' sub	98.8408	2.71159e-05	0	97.9158
TCGCCGCTCTCCTGTGACAAG	21	MIR3627	Vitis vinifera	Mature 3'	2.94115	0.00430741	580.728	1436.24
TTGTCGCAGGAGAGACGGCACT	22	MIR3627	Vitis vinifera	Mature 5'	3.58268	0.00317732	464.238	1390.16
CCTATACCACCCATTCCCTA	20	MIR3633a	Vitis vinifera	Mature 3' sub	19.7378	0.000619158	5.99725	93.2815
TCCCATGCCATCCATTCCTA	20	MIR3633b	Vitis vinifera	Mature 3' sub	85.1885	0.00126161	0	81.1398
CCGACTCGCACTCATGCCGT	20	MIR3634	Vitis vinifera	Mature 3' sub	2.72087	0.016266	159.866	363.2
TCCGACTCGCACTCATGCC	19	MIR3634	Vitis vinifera	Mature 3' sub	50.9175	0.0237621	0	49.651
TCCGACTCGCACTCATGCCGT	21	MIR3634	Vitis vinifera	Mature 3' sub	73.4614	6.87405e-144	164.411	10347.9
TTTCCGACTCGCACTCATGC	20	MIR3634	Vitis vinifera	Mature 3' sub	19.7088	2.34151e-24	53.5365	913.799
GACTTCTGAAAGGCTAAAAGCT	22	MIR3639	Vitis vinifera	Mature 5' sub/super	109.738	7.63574e-05	0	108.698
GTTCCCCTGACCACTTCACTG	21	MIR395f//MIR395i//MIR395j//MIR395l	Vitis vinifera	Precursor	3.2102	0.0485763	68.0259	182.993
TCCCACGGCTTTCTTGAACTT	21	MIR396	Pinus densata	Mature 5'	9.66306	0.00550669	10.2433	82.3232
CCACAGCTTTCTTGAACTA	19	MIR396a	Vitis vinifera	Mature 5' sub	42.6104	1.16709e-10	5.99725	202.021
CCACAGCTTTCTTGAACTT	19	MIR396b	Arabidopsis thaliana	Mature 5' sub	88.0373	9.57919e-28	14.4894	1092.99
CCACAGCTTTCTTGAACTG	19	MIR396d//MIR396c	Vitis vinifera	Mature 5' sub	113.109	3.54767e-06	0	109.018
CCACGGCTTTCTTGAACT	18	MIR396f//MIR396g	Populus trichocarpa	Mature 5' sub	15.6739	0.00111024	4.24607	73.3386
TCCACGGCTTTCTTGAACT	19	MIR396f//MIR396g	Populus trichocarpa	Mature 5' sub	14.5124	3.7502e-10	21.6466	287.4
CACGGCTTTCTTGAACTT	18	MIR396g	Populus trichocarpa	Mature 5' sub	4.1067	0.0479466	32.3349	110.42
CCACGGCTTTCTTGAACTT	19	MIR396g	Populus trichocarpa	Mature 5' sub	185.746	2.07994e-64	7.60219	1589.43
TTCCACGGCTTTCTTGAACTT	21	MIR396g	Populus trichocarpa	Mature 5'	1.55359	0.00154938	19155.1	24844.7
TGTTCTCAGGTCGCCCCTG	19	MIR398b//MIR398c	Vitis vinifera	Mature 3' sub	235.294	3.04378e-12	0	230.343
CCAAAGGAGAGTTGCCCTG	19	MIR399b//MIR399c//MIR399i	Vitis vinifera	Mature 3' sub	64.5834	5.50387e-08	12.7382	796.041
AGATTCACGCACAAACTC	18	MIR403a//MIR403b//MIR403c//MIR403d//MIR403e//MIR403f	Vitis vinifera	Mature 3' sub	51.4582	0.0154629	0	49.458
AGATTCACGCACAAACTCG	19	MIR403a//MIR403b//MIR403c//MIR403d//MIR403e//MIR403f	Vitis vinifera	Mature 3' sub	74.5417	2.77738e-43	30.5837	2036.69
CCTCAAAGGCTTCCAATTT	19	MIR477a	Vitis vinifera	Mature 5' sub/super	114.935	0.00477773	0	114.423
TCTCCCTCAAGGGCTTCTG	19	MIR477a	Nicotiana tabacum	Mature 5' sub	71.9065	0.0154629	0	71.9537
ACTCTTTCTCAAGGGCTTCTAG	22	MIR477b	Vitis vinifera	Mature 5'	45.3647	0.0288045	0	45.242
TCTTTCCTACTCCTCCCATT	20	MIR482	Vitis vinifera	Mature 3' sub	19.8202	6.89272e-07	16.2406	245.567
TTGGAGAGTAGGAAAGCT	18	MIR482	Vitis vinifera	Precursor	102.608	4.31506e-06	0	99.5203
TTGGAGAGTAGGAAAGCTT	19	MIR482	Vitis vinifera	Precursor	47.6436	8.90687e-47	56.1777	2207.25
TTTCCTACTCCTCCCATTCC	20	MIR482	Vitis vinifera	Mature 3' sub	103.422	2.01215e-38	29.6938	2804.69
TGCATTTGCACCTGCACCT	19	MIR530a	Populus trichocarpa	Mature 5' sub	34.6934	0.000490118	4.24607	163.967
ACAACGAGAGAGAGCACGC	19	MIR535a//MIR535b//MIR535c	Vitis vinifera	Mature 5' sub	24.1214	1.12209e-08	11.9945	208.309
CCGACCTTAGCTCAGT	16	MIR6478	Populus trichocarpa	Mature 5' sub	-2.07815	0.0382011	1202.24	482.319
GACCTTAGCTCAGTTGG	17	MIR6478	Populus trichocarpa	Mature 5' sub	54.8413	1.38106e-20	11.9945	468.414
GACCTTAGCTCAGTTGGT	18	MIR6478	Populus trichocarpa	Mature 5' sub	79.7042	0.00108309	0	78.503
CGTTGTCTGTTCGACCTTG	19	MIR858	Prunus persica	Mature 5' sub	137.4	4.57451e-08	0	133.889
CGTTGTCTGTTCGACCT	17	MIR858a	Arabidopsis thaliana	Mature 5' sub	60.7443	0.00430741	0	59.5337

## Sheet: P1F1-2012
Feature ID	Small RNA - Length	Small RNA - Name	Small RNA - Resource	Small RNA - Match type	Paulsen t1 vs NGC t1, - Fold change	Paulsen t1 vs NGC t1, - FDR p-value correction	Paulsen t1 - Normalized means	NGC t1 - Normalized means
GATGGGTCGACCGGTC	16	grape_m0423	User defined Dataset	Exact	7.3979	2.56012e-05	9.32913	93.9019
GATGGGTCGACCGGTCC	17	grape_m0423	User defined Dataset	Exact	31.1508	1.22378e-21	14.9532	556.231
TTGGGATGGGTCGACCG	17	grape_m0423	User defined Dataset	Exact	3.02453	0.0143488	42.835	144.547
TGGAAGCCGGTGGGGGACC	19	grape_m0657	User defined Dataset	Exact	668.967	4.99653e-10	0	539.674
TCTTACCAACACCTCCCATT	20	grape_m0721	User defined Dataset	Exact	7.8588	6.92574e-08	16.8428	150.254
TGGGCGGTTTGGTAAGAGG	19	grape_m0721	User defined Dataset	Exact	80.2805	4.04254e-13	1.3814	190.047
TTACCAACACCTCCCATTCC	20	grape_m0721	User defined Dataset	Exact	79.5666	1.06802e-58	22.3562	1920.74
TGGTTATGGAGTGGGCTTG	19	grape_m2399	User defined Dataset	Exact	47.266	0.0201339	0	38.6479
TGGAAGTCGGTGGGGGACC	19	grape_m4553	User defined Dataset	Exact	154.72	8.31558e-05	1.3814	371.268
TGGAAGCCGATGGGGGACC	19	grape_m8278	User defined Dataset	Exact	109.84	1.46035e-14	2.8734	423.108
AGATTGAAGACTTTGATGT	19	grape_m9163	User defined Dataset	Exact	56.0932	0.000886938	0	44.3688
TTTCCCACAGACGGCGCCA	19	grape_m9381	User defined Dataset	Exact	-3.49303	0.00240029	1342.42	426.679
GCTGAACAAGAGAGAACCT	19	grape_m1191	User defined Dataset	Exact	14.448	0.0256315	1.09439	33.1973
GACAGAAGATAGAGAGCAC	19	MIR156f//MIR156g//MIR156i	Vitis vinifera	Mature 5' sub	154.67	5.76393e-11	0	123.829
TCTCTAGACTTCTGTCATC	19	MIR156g	Medicago truncatula	Mature 3' sub	50.2727	0.0353534	0	40.8615
GACAGAAGATAGAGAGCACT	20	MIR157c//MIR157d	Arabidopsis thaliana	Mature 5' sub/super	58.8718	0.00126482	0	48.1737
TGGATTGAAGGGAGCTCTAT	20	MIR159	Amborella trichopoda	Mature 3' sub/super	90.6917	0.000211394	0	73.4627
TGGATTGAAGGGAGCTCT	18	MIR159b	Hordeum vulgare	Mature 5' sub	25.0402	1.63512e-06	2.8734	94.4304
TGGATTGAAGGGAGCTCTT	19	MIR159b	Arabidopsis thaliana	Mature 3' sub	41.5743	0.0353534	0	32.6481
TGGATTGAAGGGAGCTCTA	19	MIR159c	Vitis vinifera	Mature 3' sub	180.633	1.97838e-79	41.9861	8669.37
GATAAACCTCTGCATCCAG	19	MIR162	Vitis vinifera	Mature 3' sub	74.3676	3.18911e-67	36.6906	3061.5
GGACCAGGCTTCATCCCCC	19	MIR165a//MIR165b	Arabidopsis thaliana	Mature 3' sub	56.0396	0.00121711	0	44.8993
GGACCAGGCTTCATTCCCCC	20	MIR166a	Citrus sinensis	Mature 3' sub	50.2867	0.00203317	0	39.7397
TGTCGGACCAGGCTTCATTC	20	MIR166b	Vitis vinifera	Mature 3' sub/super	70.5708	9.94063e-05	0	56.6246
TGTCGGACCAGGCTTCATTCC	21	MIR166b	Vitis vinifera	Mature 3' super	26.8641	2.54513e-11	6.61999	229.21
GGACCAGGCTTCATTCCTC	19	MIR166c	Solanum lycopersicum	Mature 3' sub	275.68	1.73231e-38	1.3814	644.025
GGACCAGGCTTCATTCCCA	19	MIR166d	Gossypium raimondii	Precursor	102.468	6.9432e-07	0	82.4862
GGACCAGGCTTCATTCCCT	19	MIR166d	Citrus sinensis	Mature 5' sub	169.172	4.45693e-12	0	136.386
TATCGGACCAGGCTTCATTC	20	MIR166d	Citrus sinensis	Mature 5' sub/super	325.347	1.84307e-19	0	267.352
TATCGGACCAGGCTTCATTCC	21	MIR166d	Citrus sinensis	Mature 5' sub/super	3.35667	0.000106091	63.7357	245.522
TCGGACCAGGCTTCATTCCCA	21	MIR166d	Gossypium raimondii	Precursor	3.00633	4.75712e-07	1103.62	3730.05
GGACCAGGCTTCATTCCCCT	20	MIR166d//MIR166f//MIR166g	Vitis vinifera	Mature 3' sub/super	42.6536	5.43326e-12	3.55802	165.478
GAACCAGGCTTCATTCCCC	19	MIR166e	Oryza sativa	Mature 3' sub	50.2684	0.0020339	0	40.0072
AATGTTGTCTGGCTCGAGG	19	MIR166g	Medicago truncatula	Mature 5' sub	51.4029	1.70038e-16	3.16041	201.195
TTTCGGACCAGGCTTCATTC	20	MIR166g	Vitis vinifera	Mature 3' sub/super	87.9859	3.88284e-06	0	70.2257
GGACCAGGCTTCATTCT	17	MIR166i	Cucumis melo	Mature 3' sub	38.6765	0.0353534	0	31.0446
TTGGACCAGGCTTCATTCCC	20	MIR166i	Manihot esculenta	Mature 3' sub	128.552	5.36529e-34	2.8734	500.396
TCGGACCAGGCTTCATTCCCG	21	MIR166j	Glycine max	Mature 3'	8.6204	5.77144e-14	90.7029	894.848
GGACCAGGCTTCATTTCCC	19	MIR166l	Glycine max	Precursor	43.5285	3.47072e-15	3.55802	169.325
TCTCGGACCAGGCTTCAATCC	21	MIR166l	Oryza sativa	Mature 3' sub/super	14.6834	2.40653e-13	11.1618	193.268
TCTCGGACCAGGCTTCATTC	20	MIR166u	Glycine max	Mature 3'	6.37209	2.65036e-15	180.66	1291.17
AAGCTGCCAGCATGATCTGG	20	MIR167d	Arabidopsis thaliana	Mature 5' sub	90.781	2.6935e-06	0	73.7584
ATCATGTGGCAGTTTCACC	19	MIR167f//MIR167g//MIR167h	Populus trichocarpa	Mature 3' sub	10.3213	0.00788346	3.57018	52.5334
GCTTGGTGCAGGTCGGGAA	19	MIR168	Vitis vinifera	Mature 5' sub	89.2444	1.92271e-13	1.3814	209.008
AGCCGAACCAATATCACTC	19	MIR171i	Malus domestica	Mature 3' sub	11.2125	0.00151915	2.18878	41.9251
ATCTGCATCCTGAGGTCTA	19	MIR2111	Vitis vinifera	Mature 5' sub	79.4218	0.000219956	0	62.0546
GGACTGAAGGGAGCTCCC	18	MIR319b//MIR319c//MIR319f//MIR319g	Vitis vinifera	Mature 3' sub	39.6566	1.0512e-07	1.09439	90.3598
TGGACTGAAGGGAGCTCCT	19	MIR319e	Vitis vinifera	Mature 3' sub	147.683	2.4101e-32	6.43142	1030.12
AAGTTCATCCAAGCACCATC	20	MIR3623	Vitis vinifera	Mature 5' sub/super	67.7211	0.000138066	0	53.3502
ACAAGTTCATCCAAGCACC	19	MIR3623	Vitis vinifera	Mature 5' sub	105.909	9.37791e-82	20.069	2404.74
ACAAGTTCATCCAAGCACCA	20	MIR3623	Vitis vinifera	Mature 5' sub	19.2599	1.26945e-74	276.253	6042.85
CTTGGACGAATTTGCTAAG	19	MIR3623	Vitis vinifera	Mature 3' sub/super	7.20853	0.0106706	5.7468	49.2702
GCTTGGACGAATTTGCT	17	MIR3623	Vitis vinifera	Mature 3' sub	8.81877	0.00154271	6.43142	60.6999
GCTTGGACGAATTTGCTAAG	20	MIR3623	Vitis vinifera	Mature 3' sub/super	8.88876	1.0512e-07	12.4774	129.036
TCACAAGTTCATCCAAGCAC	20	MIR3623	Vitis vinifera	Mature 5' sub	4.07867	2.57015e-11	190.1	872.677
AGGGCAGCAGCATACTACT	19	MIR3624	Vitis vinifera	Mature 3' sub	112.794	2.44738e-23	1.09439	263.489
TCCCAGACCCCCAATACCAA	20	MIR3632	Vitis vinifera	Mature 3' sub	56.0769	0.00203317	0	44.3548
CCTATACCACCCATTCCCTA	20	MIR3633a	Vitis vinifera	Mature 3' sub	79.3571	2.56012e-05	0	62.3315
TCCCATGCCATCCATTCCTA	20	MIR3633b	Vitis vinifera	Mature 3' sub	61.916	0.0020339	0	49.5612
TCCGACTCGCACTCATGCCGT	21	MIR3634	Vitis vinifera	Mature 3' sub	94.3549	1.25289e-171	88.8669	9562.58
TCCGACTCGCACTCATGCCGTT	22	MIR3634	Vitis vinifera	Mature 3' sub/super	56.1298	0.00379633	0	44.6598
TTTCCGACTCGCACTCATGC	20	MIR3634	Vitis vinifera	Mature 3' sub	23.0451	3.81258e-35	31.0129	860.322
CTGTCGGAGAAGCAAGTCGGAG	22	MIR3636	Vitis vinifera	Mature 3' sub	15.3459	0.00710067	1.3814	35.1152
GACTTCTGAAAGGCTAAAAGCT	22	MIR3639	Vitis vinifera	Mature 5' sub/super	75.2349	1.01005e-09	1.09439	172.513
TTCTGAAAGGCTAAAAGCTCTT	22	MIR3639	Vitis vinifera	Precursor	41.5825	0.0203489	0	32.6528
TCCCTTGACCACTTCACTG	19	MIR395c//MIR395e//MIR395h//MIR395k	Vitis vinifera	Precursor	50.406	0.0150851	0	38.9276
TCCCACGGCTTTCTTGAACTT	21	MIR396	Pinus densata	Mature 5'	7.08699	0.00131101	8.5096	69.6625
CCACAGCTTTCTTGAACTA	19	MIR396a	Vitis vinifera	Mature 5' sub	98.4754	2.11928e-28	3.16041	384.675
CCACAGCTTTCTTGAACT	18	MIR396a//MIR396b//MIR396d//MIR396c	Vitis vinifera	Mature 5' sub	18.3523	0.00131291	1.3814	42.1974
CCACAGCTTTCTTGAACTT	19	MIR396b	Arabidopsis thaliana	Mature 5' sub	681.694	5.00316e-46	1.09439	1607.55
CAGCTTTCTTGAACTG	16	MIR396d//MIR396c	Vitis vinifera	Mature 5' sub	-1.99036	0.0389469	983.246	557.477
CCACAGCTTTCTTGAACTG	19	MIR396d//MIR396c	Vitis vinifera	Mature 5' sub	18.4909	1.06669e-08	4.95158	127.409
CCACGGCTTTCTTGAACT	18	MIR396f//MIR396g	Populus trichocarpa	Mature 5' sub	6.73601	6.70797e-05	13.0514	99.911
TCCACGGCTTTCTTGAACT	19	MIR396f//MIR396g	Populus trichocarpa	Mature 5' sub	10.9234	5.19776e-12	17.429	228.371
CAAGAAAGCCGTGGGAAAA	19	MIR396g	Populus trichocarpa	Mature 3' sub	53.1747	0.00194642	0	42.1833
CCACGGCTTTCTTGAACTT	19	MIR396g	Populus trichocarpa	Mature 5' sub	263.18	6.08534e-93	4.95158	1835.74
CCAAAGGAGAGTTGCCCTG	19	MIR399b//MIR399c//MIR399i	Vitis vinifera	Mature 3' sub	1233.59	4.00403e-13	0	959.033
AGATTCACGCACAAACTC	18	MIR403a//MIR403b//MIR403c//MIR403d//MIR403e//MIR403f	Vitis vinifera	Mature 3' sub	14.289	0.0192666	1.77901	33.4789
AGATTCACGCACAAACTCG	19	MIR403a//MIR403b//MIR403c//MIR403d//MIR403e//MIR403f	Vitis vinifera	Mature 3' sub	195.788	4.20166e-53	7.1282	1669.93
CCTCAAAGGCTTCCAATTT	19	MIR477a	Vitis vinifera	Mature 5' sub/super	99.705	0.00178683	0	80.6292
TCTTTCCTACTCCTCCCATT	20	MIR482	Vitis vinifera	Mature 3' sub	15.3512	7.13007e-07	6.73059	129.341
TTGGAGAGTAGGAAAGCT	18	MIR482	Vitis vinifera	Precursor	12.3327	8.48991e-05	3.96779	66.4274
TTGGAGAGTAGGAAAGCTT	19	MIR482	Vitis vinifera	Precursor	53.7649	6.01309e-57	29.0005	1863
TTTCCTACTCCTCCCATTCC	20	MIR482	Vitis vinifera	Mature 3' sub	152.125	1.89419e-44	10.178	1781.38
TGCATTTGCACCTGCACCT	19	MIR530a	Populus trichocarpa	Mature 5' sub	12.4005	0.0036681	5.75896	94.1469
ACAACGAGAGAGAGCACGC	19	MIR535a//MIR535b//MIR535c	Vitis vinifera	Mature 5' sub	200.937	1.0251e-13	0	163.895
GACCTTAGCTCAGTTGG	17	MIR6478	Populus trichocarpa	Mature 5' sub	151.705	1.78078e-11	0	123.047
CGTTGTCTGTTCGACCTTG	19	MIR858	Prunus persica	Mature 5' sub	256.134	5.798e-18	0	207.16
CGTTGTCTGTTCGACCT	17	MIR858a	Arabidopsis thaliana	Mature 5' sub	34.5427	7.13007e-07	1.09439	81.1409

## Sheet: P2F2-2012
Feature ID	Small RNA - Length	Small RNA - Name	Small RNA - Resource	Small RNA - Match type	Paulsen t2 vs NGC t2, - Fold change	Paulsen t2 vs NGC t2,- FDR p-value correction	Paulsen t2 - Normalized means	NGC t2 - Normalized means
GATGGGTCGACCGGTCC	17	grape_m0423	User defined Dataset	Exact	6.95376	3.06771e-11	194.511	1393.28
GATGGGTCGACCGGTCCGCCT	21	grape_m0423	User defined Dataset	Exact	-2.95134	0.0188474	707.865	249.371
GGATGGGTCGACCGGTC	17	grape_m0423	User defined Dataset	Exact	-2.78345	0.0147313	1130.25	423.852
GGGATGGGTCGACCGG	16	grape_m0423	User defined Dataset	Exact	-2.25606	0.00793769	425.933	204.548
GGGATGGGTCGACCGGT	17	grape_m0423	User defined Dataset	Exact	-2.44425	1.86037e-05	1203.3	535.235
GGGATGGGTCGACCGGTC	18	grape_m0423	User defined Dataset	Exact	-2.62592	3.59362e-07	4753.21	1944.32
GGGATGGGTCGACCGGTCC	19	grape_m0423	User defined Dataset	Exact	-2.46427	0.000192539	40385.9	17310.8
GGGATGGGTCGACCGGTCCG	20	grape_m0423	User defined Dataset	Exact	-3.21552	0.0115062	775.425	246.4
GGGATGGGTCGACCGGTCCGCCT	23	grape_m0423	User defined Dataset	Exact	-4.10375	0.00369333	915.634	228.582
GGGATGGGTCGACCGGTCCGCCTC	24	grape_m0423	User defined Dataset	Exact	-3.83803	0.0154957	1112.06	294.472
GGTCGACCGGTCCGCCTCG	19	grape_m0423	User defined Dataset	Exact	-4.25403	0.0236304	149.681	34.9145
TTGGGATGGGTCGACCG	17	grape_m0423	User defined Dataset	Exact	2.43378	0.0459776	114.812	286.511
TTGGGATGGGTCGACCGGTCCG	22	grape_m0423	User defined Dataset	Exact	6.30343	0.00793769	26.0766	180.115
TGGAAGCCGGTGGGGGACC	19	grape_m0657	User defined Dataset	Exact	40.2832	3.31345e-05	5.40832	275.192
TCTTACCAACACCTCCCATT	20	grape_m0721	User defined Dataset	Exact	3.81192	0.00474273	45.7747	174.732
TGGGCGGTTTGGTAAGAGG	19	grape_m0721	User defined Dataset	Exact	25.1961	1.64717e-09	8.2227	233.805
TTACCAACACCTCCCATTC	19	grape_m0721	User defined Dataset	Exact	42.6565	0.00898128	0	41.0357
TTACCAACACCTCCCATTCC	20	grape_m0721	User defined Dataset	Exact	54.641	1.32768e-46	24.536	1699.14
TGGAAGTCGGTGGGGGACC	19	grape_m4553	User defined Dataset	Exact	154.442	0.00572757	0	157.601
GGAAGCCGATGGGGGACC	18	grape_m8278	User defined Dataset	Exact	15.2448	0.000193399	4.59514	100.645
TGGAAGCCGATGGGGGACC	19	grape_m8278	User defined Dataset	Exact	13.0758	0.000419995	11.8503	164.502
TTTCCCACAGACGGCG	16	grape_m9381	User defined Dataset	Exact	-38.0521	0.0368418	34.0789	0
GACAGAAGATAGAGAGCAC	19	MIR156f//MIR156g//MIR156i	Vitis vinifera	Mature 5' sub	69.3655	1.62233e-14	3.62757	264.67
GACAGAAGATAGAGAGCACT	20	MIR157c//MIR157d	Arabidopsis thaliana	Mature 5' sub/super	83.6689	4.82282e-05	0	82.2645
TGGATTGAAGGGAGCTCTAT	20	MIR159	Amborella trichopoda	Mature 3' sub/super	46.331	0.0279127	0	44.7384
TTTGGTTTGAAGGGAGCTCTA	21	MIR159	Pinus densata	Mature 3'	6.44866	0.0478032	5.34225	59.1644
TGGATTGAAGGGAGCTC	17	MIR159b	Hordeum vulgare	Mature 5' sub	36.4756	0.042314	0	35.2838
TGGATTGAAGGGAGCTCT	18	MIR159b	Hordeum vulgare	Mature 5' sub	150.014	1.38104e-07	0	144.654
TTTGGATTGAAGGGAG	16	MIR159b	Hordeum vulgare	Mature 5' sub	-2.99023	6.36583e-06	464.1	165.454
TTTGGATTGAAGGGAGCT	18	MIR159b	Hordeum vulgare	Mature 5' sub	-2.30733	0.042314	940.56	429.898
TGGATTGAAGGGAGCTCTA	19	MIR159c	Vitis vinifera	Mature 3' sub	195.915	1.01075e-71	36.2319	7867.64
GATAAACCTCTGCATCCAG	19	MIR162	Vitis vinifera	Mature 3' sub	63.8624	2.49239e-46	23.6345	1656.57
GGACCAGGCTTCATCCCCC	19	MIR165a//MIR165b	Arabidopsis thaliana	Mature 3' sub	54.8247	0.00197988	0	53.1607
GGACCAGGCTTCATTCCCCC	20	MIR166a	Citrus sinensis	Mature 3' sub	45.8098	0.00622372	0	44.6797
TGTCGGACCAGGCTTCATTCC	21	MIR166b	Vitis vinifera	Mature 3' super	166.503	3.18285e-09	0	159.802
GGACCAGGCTTCATTCCTC	19	MIR166c	Solanum lycopersicum	Mature 3' sub	153.958	4.78726e-29	3.62757	581.226
GGACCAGGCTTCATTCCCT	19	MIR166d	Citrus sinensis	Mature 5' sub	45.4691	0.00572757	0	43.7648
TATCGGACCAGGCTTCATTC	20	MIR166d	Citrus sinensis	Mature 5' sub/super	147.355	3.44664e-10	0	144.821
TATCGGACCAGGCTTCATTCC	21	MIR166d	Citrus sinensis	Mature 5' sub/super	4.07228	0.00626607	24.3155	125.274
TCGGACCAGGCTTCATTCCCA	21	MIR166d	Gossypium raimondii	Precursor	4.65017	2.7715e-12	521.653	2587.04
GGACCAGGCTTCATTCCCCT	20	MIR166d//MIR166f//MIR166g	Vitis vinifera	Mature 3' sub/super	82.4833	2.81182e-05	0	80.2572
TCTCGAACCAGGCTTCATTCC	21	MIR166e	Oryza sativa	Mature 3' sub/super	3.65504	0.0226625	28.1635	122.176
AATGTTGTCTGGCTCGAGG	19	MIR166g	Medicago truncatula	Mature 5' sub	13.1003	0.000192102	4.59514	85.9671
TTGGACCAGGCTTCATTCCC	20	MIR166i	Manihot esculenta	Mature 3' sub	476.919	6.58962e-27	0	470.764
TTGGACCAGGCTTCATTCCCC	21	MIR166i	Manihot esculenta	Mature 3'	1.8619	0.00474273	494.941	1025.16
TCGGACCAGGCTTCATTCCCG	21	MIR166j	Glycine max	Mature 3'	20.3542	2.21161e-18	30.7575	742.377
GGACCAGGCTTCATTTCCC	19	MIR166l	Glycine max	Precursor	179.993	3.76304e-13	0	176.268
TCTCGGACCAGGCTTCAATCC	21	MIR166l	Oryza sativa	Mature 3' sub/super	11.1165	4.60202e-05	6.37589	102.619
TCTCGGACCAGGCTTCATTC	20	MIR166u	Glycine max	Mature 3'	4.6978	2.56495e-08	120.414	623.261
AAGCTGCCAGCATGATCTGG	20	MIR167d	Arabidopsis thaliana	Mature 5' sub	39.6498	0.0188474	0	38.1891
ATCATGTGGCAGTTTCACC	19	MIR167f//MIR167g//MIR167h	Populus trichocarpa	Mature 3' sub	15.9566	0.0203768	1.78075	57.9978
GCTTGGTGCAGGTCGGGAA	19	MIR168	Vitis vinifera	Mature 5' sub	214.361	1.28542e-11	0	208.11
GCTTGGTGCAGGTCGGGAAC	20	MIR168	Vitis vinifera	Mature 5' sub/super	42.8306	0.024302	0	40.3559
AGCCGAACCAATATCACTC	19	MIR171i	Malus domestica	Mature 3' sub	48.4404	0.0044242	0	46.6114
ATCTGCATCCTGAGGTCTA	19	MIR2111	Vitis vinifera	Mature 5' sub	176.176	2.56495e-08	0	169.45
GGACTGAAGGGAGCTCCC	18	MIR319b//MIR319c//MIR319f//MIR319g	Vitis vinifera	Mature 3' sub	74.9744	6.95644e-05	0	72.365
TGGACTGAAGGGAGCTCCT	19	MIR319e	Vitis vinifera	Mature 3' sub	610.741	9.0074e-24	0	597.851
AAGTTCATCCAAGCACCATC	20	MIR3623	Vitis vinifera	Mature 5' sub/super	14.6294	2.57557e-06	5.34225	133.52
ACAAGTTCATCCAAGCACC	19	MIR3623	Vitis vinifera	Mature 5' sub	81.3702	8.41616e-61	21.0405	1898.02
ACAAGTTCATCCAAGCACCA	20	MIR3623	Vitis vinifera	Mature 5' sub	17.907	2.10453e-69	339.723	6591.18
GCTTGGACGAATTTGCTAAG	20	MIR3623	Vitis vinifera	Mature 3' sub/super	19.0006	0.000305505	1.78075	70.8613
GTGCTTGGACGAATTTGCT	19	MIR3623	Vitis vinifera	Mature 3' sub	3.69193	7.95988e-08	103.817	434.817
GTGCTTGGACGAATTTGCTA	20	MIR3623	Vitis vinifera	Mature 3' sub	2.80511	0.0430332	91.9243	266.553
TCACAAGTTCATCCAAGCAC	20	MIR3623	Vitis vinifera	Mature 5' sub	1.94634	0.0272339	387.127	818.553
AGGGCAGCAGCATACTAC	18	MIR3624	Vitis vinifera	Mature 3' sub	42.5647	0.0108168	0	41.3463
AGGGCAGCAGCATACTACT	19	MIR3624	Vitis vinifera	Mature 3' sub	316.811	2.80449e-55	1.78075	1195.73
TTTGCAGATCATGAGCTCCA	20	MIR3624	Vitis vinifera	Precursor	36.658	0.0245193	0	35.3425
GCCGCTCTCCTGTGACAAG	19	MIR3627	Vitis vinifera	Mature 3' sub	116.482	3.98734e-08	0	114.45
GTCGCAGGAGAGACGGCACT	20	MIR3627	Vitis vinifera	Mature 5' sub	98.8408	2.26387e-06	0	97.9158
CCTATACCACCCATTCCCTA	20	MIR3633a	Vitis vinifera	Mature 3' sub	95.8978	2.19425e-06	0	93.2815
TCCCATGCCATCCATTCCTA	20	MIR3633b	Vitis vinifera	Mature 3' sub	9.02931	0.0171438	7.18907	81.1398
TCCGACTCGCACTCATGCC	19	MIR3634	Vitis vinifera	Mature 3' sub	50.9175	0.0042695	0	49.651
TCCGACTCGCACTCATGCCGT	21	MIR3634	Vitis vinifera	Mature 3' sub	111.897	7.45516e-160	78.3352	10347.9
TTTCCGACTCGCACTCATGC	20	MIR3634	Vitis vinifera	Mature 3' sub	16.6072	2.18541e-24	53.9974	913.799
GACTTCTGAAAGGCTAAAAGCT	22	MIR3639	Vitis vinifera	Mature 5' sub/super	109.738	7.70614e-06	0	108.698
TCCCTTGACCACTTCACTG	19	MIR395c//MIR395e//MIR395h//MIR395k	Vitis vinifera	Precursor	52.4741	0.0149011	0	50.0623
TCCCACGGCTTTCTTGAACTT	21	MIR396	Pinus densata	Mature 5'	12.5735	0.000491426	5.40832	82.3232
CCACAGCTTTCTTGAACTA	19	MIR396a	Vitis vinifera	Mature 5' sub	206.598	1.15603e-14	0	202.021
CCACAGCTTTCTTGAACT	18	MIR396a//MIR396b//MIR396d//MIR396c	Vitis vinifera	Mature 5' sub	6.67778	0.0358184	7.18907	62.204
CCACAGCTTTCTTGAACTT	19	MIR396b	Arabidopsis thaliana	Mature 5' sub	115.984	4.93946e-32	7.40953	1092.99
CCACAGCTTTCTTGAACTG	19	MIR396d//MIR396c	Vitis vinifera	Mature 5' sub	16.9269	2.16686e-05	5.40832	109.018
CCACGGCTTTCTTGAACT	18	MIR396f//MIR396g	Populus trichocarpa	Mature 5' sub	11.3635	0.00114665	4.59514	73.3386
TCCACGGCTTTCTTGAACT	19	MIR396f//MIR396g	Populus trichocarpa	Mature 5' sub	16.4351	2.23468e-12	12.5313	287.4
TTCCACGGCTTTCTTG	16	MIR396f//MIR396g	Populus trichocarpa	Mature 5' sub	-14.0278	0.00810245	51.5579	2.78784
CCACGGCTTTCTTGAACTT	19	MIR396g	Populus trichocarpa	Mature 5' sub	418.863	9.76514e-74	2.81439	1589.43
TGTTCTCAGGTCGCCCCTG	19	MIR398b//MIR398c	Vitis vinifera	Mature 3' sub	235.294	1.21031e-14	0	230.343
CCAAAGGAGAGTTGCCCTG	19	MIR399b//MIR399c//MIR399i	Vitis vinifera	Mature 3' sub	205.171	2.82127e-10	2.81439	796.041
AGATTCACGCACAAACTC	18	MIR403a//MIR403b//MIR403c//MIR403d//MIR403e//MIR403f	Vitis vinifera	Mature 3' sub	51.4582	0.0025015	0	49.458
AGATTCACGCACAAACTCG	19	MIR403a//MIR403b//MIR403c//MIR403d//MIR403e//MIR403f	Vitis vinifera	Mature 3' sub	113.254	1.01909e-47	18.2922	2036.69
CCTCAAAGGCTTCCAATTT	19	MIR477a	Vitis vinifera	Mature 5' sub/super	114.935	0.000926344	0	114.423
TCTTTCCTACTCCTCCCATT	20	MIR482	Vitis vinifera	Mature 3' sub	9.50609	4.61959e-06	22.6008	245.567
TTGGAGAGTAGGAAAGCT	18	MIR482	Vitis vinifera	Precursor	8.25387	0.00151005	11.8503	99.5203
TTGGAGAGTAGGAAAGCTT	19	MIR482	Vitis vinifera	Precursor	59.8362	2.9753e-52	30.9779	2207.25
TTTCCTACTCCTCCCATTCC	20	MIR482	Vitis vinifera	Mature 3' sub	430.443	6.73891e-46	4.59514	2804.69
TGCATTTGCACCTGCACCT	19	MIR530a	Populus trichocarpa	Mature 5' sub	17.5961	0.00151005	7.40953	163.967
ACAACGAGAGAGAGCACGC	19	MIR535a//MIR535b//MIR535c	Vitis vinifera	Mature 5' sub	55.0818	9.1608e-13	1.78075	208.309
GACCTTAGCTCAGTTGG	17	MIR6478	Populus trichocarpa	Mature 5' sub	26.4319	2.23033e-21	16.4454	468.414
GACCTTAGCTCAGTTGGT	18	MIR6478	Populus trichocarpa	Mature 5' sub	20.695	0.00111919	2.81439	78.503
CGTTGTCTGTTCGACCTTG	19	MIR858	Prunus persica	Mature 5' sub	137.4	2.4715e-10	0	133.889
CGTTGTCTGTTCGACCT	17	MIR858a	Arabidopsis thaliana	Mature 5' sub	60.7443	0.000577081	0	59.5337
