# Supplementary material for: Transcriptomic and biochemical investigations support the role of rootstock-scion interaction in grapevine berry quality
Source: BMC Genomics. 2020 Jul 8;21:468. doi: 10.1186/s12864-020-06795-5 (PMC7341580; doi:10.1186/s12864-020-06795-5)
Supplement: Supplementary file 9 — Additional file 9. Target predicted in silico (psRNA Target), for each differentially expressed sequence in small RNA seq data. [file 12864_2020_6795_MOESM9_ESM.xlsx]

## Sheet: target 2012
Target_Acc	miRNA_Acc.	miRNA sequence	length	Target_Acc	Expectation	miRNA_start	miRNA_end	Target_start	Target_end	description
VIT_200s0371g00060	grape_m0423	GATGGGTCGACCGGTC	16	VIT_200s0371g00060	2.5	1	16	840	855	probable mannitol dehydrogenase-like 300 gi|359496603|ref|XP_003635276.1|PREDICTED: probable mannitol dehydrogenase-like [Vitis vinifera] XP_003635276 1.35946E-152 90 543.888 299 272
VIT_200s0921g00030	grape_m0423	GATGGGTCGACCGGTC	16	VIT_200s0921g00030	3	1	16	571	586	snrna activating complex family protein 197 gi|359497390|ref|XP_002265978.2|PREDICTED: snRNA-activating protein complex subunit 3-like, partial [Vitis vinifera] XP_002265978 1.83439E-115 100 419.083 197 197
VIT_200s1255g00020	grape_m0423	GATGGGTCGACCGGTC	16	VIT_200s1255g00020	3	1	16	550	565	snrna activating complex family protein 245 gi|359497485|ref|XP_003635535.1|PREDICTED: uncharacterized protein LOC100854109 [Vitis vinifera] XP_003635535 1.28769E-146 100 523.472 245 245
VIT_201s0010g03640	grape_m0423	GATGGGTCGACCGGTC	16	VIT_201s0010g03640	3	1	16	319	334	protein 97 gi|359473751|ref|XP_003631355.1|PREDICTED: uncharacterized protein LOC100852520 [Vitis vinifera] XP_003631355 1.11711E-46 100 190.274 97 97
VIT_201s0011g03120	grape_m0423	GATGGGTCGACCGGTC	16	VIT_201s0011g03120	3	1	16	117	132	metallo-beta-lactamase domain-containing protein 340 gi|225423905|ref|XP_002281785.1|PREDICTED: uncharacterized protein LOC100247534 [Vitis vinifera] >gi|297737856|emb|CBI27057.3| unnamed protein product [Vitis vinifera
VIT_201s0011g03140	grape_m0423	GATGGGTCGACCGGTC	16	VIT_201s0011g03140	3	1	16	217	232	phytochrome and flowering time regulatory protein 1 827 gi|225423909|ref|XP_002278845.1|PREDICTED: uncharacterized protein LOC100259509 [Vitis vinifera] XP_002278845 0.0 95 1312.36 695 664
VIT_201s0011g05035	grape_m0423	GATGGGTCGACCGGTC	16	VIT_201s0011g05035	1.5	1	16	630	645	cle08 protein 101 gi|224111494|ref|XP_002315878.1|predicted protein [Populus trichocarpa] >gi|222864918|gb|EEF02049.1| predicted protein [Populus trichocarpa] XP_002315878 1.12124E-12 60 77.0258 82 50
VIT_201s0127g00850	grape_m0423	GATGGGTCGACCGGTC	16	VIT_201s0127g00850	3	1	16	501	516	probable polygalacturonase non-catalytic subunit jp650-like 624 gi|225425509|ref|XP_002266815.1|PREDICTED: probable polygalacturonase non-catalytic subunit JP650-like [Vitis vinifera] XP_002266815 0.0 100 1291.5
VIT_201s0146g00440	grape_m0423	GATGGGTCGACCGGTC	16	VIT_201s0146g00440	2.5	1	16	827	842	uncharacterized protein 619 gi|296088734|emb|CBI38184.3|unnamed protein product [Vitis vinifera] CBI38184 0.0 95 1217.6 619 592
VIT_202s0012g00110	grape_m0423	GATGGGTCGACCGGTC	16	VIT_202s0012g00110	3	1	16	1384	1399	required to maintain repression 1 645 gi|359474506|ref|XP_002279753.2|PREDICTED: uncharacterized protein LOC100267731 [Vitis vinifera] XP_002279753 0.0 98 1303.12 642 632
VIT_202s0025g02090	grape_m0423	GATGGGTCGACCGGTC	16	VIT_202s0025g02090	2.5	1	16	726	741	kinesin light 591 gi|225426234|ref|XP_002263593.1|PREDICTED: nephrocystin-3 [Vitis vinifera] XP_002263593 0.0 92 1100.5 591 547
VIT_202s0025g04000	grape_m0423	GATGGGTCGACCGGTC	16	VIT_202s0025g04000	3	1	16	308	323	gras family transcription factor 656 gi|225426858|ref|XP_002276880.1|PREDICTED: scarecrow-like protein 28 [Vitis vinifera] XP_002276880 0.0 94 1279.23 667 628
VIT_203s0017g00640	grape_m0423	GATGGGTCGACCGGTC	16	VIT_203s0017g00640	2.5	1	16	870	885	2-oxoglutarate malate translocator 564 gi|359475731|ref|XP_002267754.2|PREDICTED: 2-oxoglutarate/malate translocator, chloroplastic-like [Vitis vinifera] XP_002267754 0.0 85 841.262 503 431
VIT_203s0017g01770	grape_m0423	GATGGGTCGACCGGTC	16	VIT_203s0017g01770	2	1	16	2306	2321	zinc finger family protein 738 gi|225464805|ref|XP_002268635.1|PREDICTED: probable S-acyltransferase At4g15080-like isoform 1 [Vitis vinifera] XP_002268635 0.0 87 1304.27 738 647
VIT_203s0038g00650	grape_m0423	GATGGGTCGACCGGTC	16	VIT_203s0038g00650	3	1	16	877	892	protein coq10 a 221 gi|225427764|ref|XP_002267638.1|PREDICTED: coenzyme Q-binding protein COQ10 homolog, mitochondrial [Vitis vinifera] XP_002267638 4.1865E-125 100 451.825 221 221
VIT_203s0038g01480	grape_m0423	GATGGGTCGACCGGTC	16	VIT_203s0038g01480	3	1	16	1605	1620	neutral invertase-like protein 572 gi|225427896|ref|XP_002276670.1|PREDICTED: uncharacterized protein LOC100253759 [Vitis vinifera] XP_002276670 0.0 100 1189.1 572 572
VIT_203s0038g04730	grape_m0423	GATGGGTCGACCGGTC	16	VIT_203s0038g04730	3	1	16	565	580	polyphenol oxidase 587 gi|359475110|ref|XP_002280474.2|PREDICTED: polyphenol oxidase, chloroplastic-like [Vitis vinifera] XP_002280474 0.0 96 1170.99 587 564
VIT_205s0020g01150	grape_m0423	GATGGGTCGACCGGTC	16	VIT_205s0020g01150	3	1	16	435	450	cation proton exchanger 789 gi|225432244|ref|XP_002270854.1|PREDICTED: cation/H(+) antiporter 19-like [Vitis vinifera] XP_002270854 0.0 93 1493.4 789 741
VIT_205s0020g01660	grape_m0423	GATGGGTCGACCGGTC	16	VIT_205s0020g01660	2.5	1	16	8	23	#N/A
VIT_205s0020g04040	grape_m0423	GATGGGTCGACCGGTC	16	VIT_205s0020g04040	3	1	16	1925	1940	chlorophyllase- chloroplast 322 gi|225432778|ref|XP_002279285.1|PREDICTED: chlorophyllase-2, chloroplastic [Vitis vinifera] >gi|297737104|emb|CBI26305.3| unnamed protein product [Vitis vinifera] XP_002279285 1.8473
VIT_205s0102g00490	grape_m0423	GATGGGTCGACCGGTC	16	VIT_205s0102g00490	3	1	16	26	41	hypothetical protein VITISV_042644 [Vitis vinifera] 48 gi|147802491|emb|CAN75157.1|hypothetical protein VITISV_042644 [Vitis vinifera] CAN75157 2.85311E-19 100 98.9821 48 48
VIT_206s0004g00405	grape_m0423	GATGGGTCGACCGGTC	16	VIT_206s0004g00405	1.5	1	16	444	459	uncharacterized protein 91 gi|224073132|ref|XP_002303987.1|predicted protein [Populus trichocarpa] >gi|222841419|gb|EEE78966.1| predicted protein [Populus trichocarpa] XP_002303987 1.05594E-16 85 90.5077 63
VIT_206s0004g04920	grape_m0423	GATGGGTCGACCGGTC	16	VIT_206s0004g04920	3	1	16	1040	1055	uncharacterized protein c20orf24 homolog 129 gi|225434913|ref|XP_002283455.1|PREDICTED: uncharacterized protein C20orf24 homolog [Vitis vinifera] >gi|297746059|emb|CBI16115.3| unnamed protein product [Vitis vinifera]
VIT_206s0004g06380	grape_m0423	GATGGGTCGACCGGTC	16	VIT_206s0004g06380	3	1	16	601	616	udp-glycosyltransferase 71c4-like 211 gi|225434628|ref|XP_002279427.1|PREDICTED: UDP-glycosyltransferase 71C4-like [Vitis vinifera] XP_002279427 6.35912E-122 100 441.039 211 211
VIT_206s0004g06400	grape_m0423	GATGGGTCGACCGGTC	16	VIT_206s0004g06400	3	1	16	1434	1449	udp-glycosyltransferase 71c4-like 469 gi|225434624|ref|XP_002279387.1|PREDICTED: UDP-glycosyltransferase 71C4 [Vitis vinifera] XP_002279387 0.0 98 941.414 469 461
VIT_206s0009g03680	grape_m0423	GATGGGTCGACCGGTC	16	VIT_206s0009g03680	3	1	16	792	807	f-box family protein 208 gi|296083831|emb|CBI24219.3|unnamed protein product [Vitis vinifera] CBI24219 2.50725E-112 95 409.068 214 205
VIT_207s0005g02470	grape_m0423	GATGGGTCGACCGGTC	16	VIT_207s0005g02470	3	1	16	304	319	cellulose synthase 862 gi|225437750|ref|XP_002273575.1|PREDICTED: probable cellulose synthase A catalytic subunit 8 [UDP-forming]-like [Vitis vinifera] XP_002273575 0.0 93 1696.4 887 827
VIT_207s0141g00140	grape_m0423	GATGGGTCGACCGGTC	16	VIT_207s0141g00140	3	1	16	1123	1138	histone acetyltransferase 409 gi|359479577|ref|XP_002275146.2|PREDICTED: histone acetyltransferase GCN5-like [Vitis vinifera] XP_002275146 0.0 86 640.188 361 314
VIT_207s0197g00130	grape_m0423	GATGGGTCGACCGGTC	16	VIT_207s0197g00130	3	1	16	730	745	probable disease resistance protein at5g66900-like 860 gi|302144163|emb|CBI23290.3|unnamed protein product [Vitis vinifera] CBI23290 0.0 92 1643.63 878 816
VIT_208s0007g01290	grape_m0423	GATGGGTCGACCGGTC	16	VIT_208s0007g01290	3	1	16	2297	2312	bel1 homeotic 642 gi|147770644|emb|CAN73410.1|hypothetical protein VITISV_024375 [Vitis vinifera] CAN73410 0.0 90 1195.26 642 583
VIT_208s0007g03610	grape_m0423	GATGGGTCGACCGGTC	16	VIT_208s0007g03610	3	1	16	570	585	monodehydroascorbate reductase 434 gi|225440936|ref|XP_002283000.1|PREDICTED: monodehydroascorbate reductase [Vitis vinifera] >gi|297740090|emb|CBI30272.3| unnamed protein product [Vitis vinifera] XP_002283000 0.0
VIT_208s0007g06400	grape_m0423	GATGGGTCGACCGGTC	16	VIT_208s0007g06400	3	1	16	179	194	zinc finger ccch domain-containing protein 14-like 297 gi|225441425|ref|XP_002279071.1|PREDICTED: zinc finger CCCH domain-containing protein 14-like isoform 1 [Vitis vinifera] XP_002279071 2.30805E-160 94
VIT_208s0007g08350	grape_m0423	GATGGGTCGACCGGTC	16	VIT_208s0007g08350	3	1	16	2065	2080	uncharacterized protein 925 gi|225441793|ref|XP_002277870.1|PREDICTED: uncharacterized protein LOC100255472 [Vitis vinifera] XP_002277870 0.0 95 1771.13 904 859
VIT_208s0040g01040	grape_m0423	GATGGGTCGACCGGTC	16	VIT_208s0040g01040	2.5	1	16	821	836	serine carboxypeptidase-like 45-like 741 gi|297741670|emb|CBI32802.3|unnamed protein product [Vitis vinifera] CBI32802 0.0 98 1512.66 741 729
VIT_208s0040g01060	grape_m0423	GATGGGTCGACCGGTC	16	VIT_208s0040g01060	2.5	1	16	800	815	serine carboxypeptidase-like 45-like 437 gi|359481424|ref|XP_002277420.2|PREDICTED: serine carboxypeptidase-like 45-like [Vitis vinifera] XP_002277420 0.0 94 853.973 437 414
VIT_208s0040g01110	grape_m0423	GATGGGTCGACCGGTC	16	VIT_208s0040g01110	2.5	1	16	821	836	serine carboxypeptidase-like 45-like 444 gi|297741664|emb|CBI32796.3|unnamed protein product [Vitis vinifera] CBI32796 0.0 94 869.766 444 421
VIT_208s0058g00480	grape_m0423	GATGGGTCGACCGGTC	16	VIT_208s0058g00480	3	1	16	548	563	trichome birefringence-like 34 protein 431 gi|297735617|emb|CBI18111.3|unnamed protein product [Vitis vinifera] CBI18111 0.0 96 876.315 431 417
VIT_209s0002g05470	grape_m0423	GATGGGTCGACCGGTC	16	VIT_209s0002g05470	3	1	16	227	242	pleiotropic drug resistance protein 1-like 267 gi|297743353|emb|CBI36220.3|unnamed protein product [Vitis vinifera] CBI36220 2.9846E-135 92 486.108 257 237
VIT_209s0002g08590	grape_m0423	GATGGGTCGACCGGTC	16	VIT_209s0002g08590	3	1	16	989	1004	protein 583 gi|225443057|ref|XP_002269848.1|PREDICTED: putative UPF0481 protein At3g02645 [Vitis vinifera] >gi|297743583|emb|CBI36450.3| unnamed protein product [Vitis vinifera] XP_002269848 0.0 86 1014.22 583
VIT_210s0003g05410	grape_m0423	GATGGGTCGACCGGTC	16	VIT_210s0003g05410	1.5	1	16	655	670	unnamed protein product [Vitis vinifera] 65 gi|297740879|emb|CBI31061.3|unnamed protein product [Vitis vinifera] CBI31061 2.31366E-30 100 135.961 65 65
VIT_210s0071g00890	grape_m0423	GATGGGTCGACCGGTC	16	VIT_210s0071g00890	3	1	16	1709	1724	endosomal targeting bro1-like domain-containing protein 264 gi|225463779|ref|XP_002268956.1|PREDICTED: uncharacterized protein LOC100242158 [Vitis vinifera] >gi|297742724|emb|CBI35358.3| unnamed protein product [Vitis vinifera
VIT_210s0116g00790	grape_m0423	GATGGGTCGACCGGTC	16	VIT_210s0116g00790	2.5	1	16	1141	1157	ribosomal pseudouridine 472 gi|225444351|ref|XP_002264641.1|PREDICTED: RNA pseudourine synthase 6, chloroplastic [Vitis vinifera] >gi|302144082|emb|CBI23187.3| unnamed protein product [Vitis vinifera] XP_002264641 0.0
VIT_210s0116g01630	grape_m0423	GATGGGTCGACCGGTC	16	VIT_210s0116g01630	2.5	1	16	1053	1068	endonuclease exonuclease phosphatase family protein 447 gi|302144127|emb|CBI23232.3|unnamed protein product [Vitis vinifera] CBI23232 0.0 90 838.565 447 405
VIT_211s0016g04650	grape_m0423	GATGGGTCGACCGGTC	16	VIT_211s0016g04650	2.5	1	16	386	401	gdp-mannose transporter 351 gi|225445388|ref|XP_002284977.1|PREDICTED: GDP-mannose transporter GONST4 [Vitis vinifera] XP_002284977 0.0 96 663.685 344 332
VIT_211s0052g00920	grape_m0423	GATGGGTCGACCGGTC	16	VIT_211s0052g00920	2	1	16	1577	1592	uncharacterized protein 621 gi|225446050|ref|XP_002271128.1|PREDICTED: uncharacterized protein LOC100258100 [Vitis vinifera] XP_002271128 0.0 90 1078.16 615 556
VIT_212s0034g01520	grape_m0423	GATGGGTCGACCGGTC	16	VIT_212s0034g01520	2.5	1	16	17	32	uncharacterized protein loc100243871 224 gi|147797230|emb|CAN71614.1|hypothetical protein VITISV_037659 [Vitis vinifera] CAN71614 5.43424E-37 89 159.073 89 80
VIT_212s0035g01790	grape_m0423	GATGGGTCGACCGGTC	16	VIT_212s0035g01790	3	1	16	2653	2668	u2 snrnp auxiliary small 884 gi|225465261|ref|XP_002268270.1|PREDICTED: uncharacterized protein LOC100247160 [Vitis vinifera] XP_002268270 0.0 87 1375.15 781 683
VIT_213s0019g02080	grape_m0423	GATGGGTCGACCGGTC	16	VIT_213s0019g02080	2.5	1	16	991	1006	dna-binding protein escarola-like 327 gi|225449426|ref|XP_002277930.1|PREDICTED: putative DNA-binding protein ESCAROLA-like [Vitis vinifera] XP_002277930 1.03895E-117 72 428.328 327 238
VIT_213s0019g03380	grape_m0423	GATGGGTCGACCGGTC	16	VIT_213s0019g03380	2.5	1	16	434	449	coronitine insensitive 1 598 gi|359486723|ref|XP_002276145.2|PREDICTED: coronatine-insensitive protein 1-like [Vitis vinifera] >gi|296086095|emb|CBI31536.3| unnamed protein product [Vitis vinifera] XP_002276145
VIT_213s0073g00610	grape_m0423	GATGGGTCGACCGGTC	16	VIT_213s0073g00610	3	1	16	3078	3093	ubiquitin carboxyl-terminal hydrolase 12-like 1126 gi|359487017|ref|XP_002263912.2|PREDICTED: ubiquitin carboxyl-terminal hydrolase 12-like [Vitis vinifera] >gi|296084432|emb|CBI24991.3| unnamed protein product [Vitis vinifer
VIT_214s0068g01550	grape_m0423	GATGGGTCGACCGGTC	16	VIT_214s0068g01550	3	1	16	239	254	uncharacterized protein 540 gi|225451525|ref|XP_002274990.1|PREDICTED: uncharacterized protein LOC100265179 [Vitis vinifera] XP_002274990 0.0 94 983.786 506 480
VIT_214s0171g00210	grape_m0423	GATGGGTCGACCGGTC	16	VIT_214s0171g00210	2.5	1	16	2009	2024	ankyrin repeat-containing 829 gi|359488597|ref|XP_002270424.2|PREDICTED: ankyrin repeat domain-containing protein 17-like [Vitis vinifera] >gi|296090241|emb|CBI40060.3| unnamed protein product [Vitis vinifera] XP_002
VIT_215s0048g01610	grape_m0423	GATGGGTCGACCGGTC	16	VIT_215s0048g01610	2	1	16	515	530	cytochrome p450 76c4 257 gi|225453799|ref|XP_002276053.1|PREDICTED: cytochrome P450 76C4-like [Vitis vinifera] XP_002276053 5.75642E-79 95 298.901 154 147
VIT_215s0048g01880	grape_m0423	GATGGGTCGACCGGTC	16	VIT_215s0048g01880	3	1	16	743	758	armadillo beta-catenin repeat-containing protein 560 gi|225453748|ref|XP_002269981.1|PREDICTED: uncharacterized protein LOC100250612 [Vitis vinifera] XP_002269981 0.0 92 1023.46 560 517
VIT_216s0022g00710	grape_m0423	GATGGGTCGACCGGTC	16	VIT_216s0022g00710	3	1	16	1465	1480	pectinesterase family protein 524 gi|225466085|ref|XP_002264861.1|PREDICTED: probable pectinesterase/pectinesterase inhibitor 59-like, partial [Vitis vinifera] XP_002264861 0.0 97 1020.38 503 491
VIT_216s0022g01780	grape_m0423	GATGGGTCGACCGGTC	16	VIT_216s0022g01780	2.5	1	16	336	351	pentatricopeptide repeat-containing protein 1090 gi|359490245|ref|XP_002268526.2|PREDICTED: pentatricopeptide repeat-containing protein At5g62370-like [Vitis vinifera] XP_002268526 0.0 98 1882.84 926 914
VIT_216s0022g01810	grape_m0423	GATGGGTCGACCGGTC	16	VIT_216s0022g01810	3	1	16	905	920	dna binding 351 gi|147801443|emb|CAN77019.1|hypothetical protein VITISV_039795 [Vitis vinifera] CAN77019 1.9723E-135 73 487.263 347 256
VIT_216s0050g02380	grape_m0423	GATGGGTCGACCGGTC	16	VIT_216s0050g02380	3	1	16	1254	1269	phosphate transporter 4 517 gi|225462699|ref|XP_002267369.1|PREDICTED: inorganic phosphate transporter 1-11-like [Vitis vinifera] XP_002267369 0.0 97 1028.08 517 502
VIT_216s0098g00720	grape_m0423	GATGGGTCGACCGGTC	16	VIT_216s0098g00720	2.5	1	16	2189	2204	probable l-type lectin-domain containing receptor kinase -like 671 gi|359490774|ref|XP_002270021.2|PREDICTED: probable L-type lectin-domain containing receptor kinase S.7-like [Vitis vinifera] XP_002270021 0.0 91
VIT_217s0000g04050	grape_m0423	GATGGGTCGACCGGTC	16	VIT_217s0000g04050	3	1	16	491	506	alpha beta-hydrolase domain-containing protein 691 gi|225455868|ref|XP_002274587.1|PREDICTED: lysosomal acid lipase/cholesteryl ester hydrolase-like [Vitis vinifera] XP_002274587 0.0 93 1333.93 691 647
VIT_217s0000g06100	grape_m0423	GATGGGTCGACCGGTC	16	VIT_217s0000g06100	3	1	16	782	797	pentatricopeptide repeat-containing protein 756 gi|225456755|ref|XP_002268980.1|PREDICTED: pentatricopeptide repeat-containing protein At1g74600, chloroplastic [Vitis vinifera] >gi|297733984|emb|CBI15231.3| unnamed protein
VIT_217s0000g08560	grape_m0423	GATGGGTCGACCGGTC	16	VIT_217s0000g08560	3	1	16	1260	1275	phosphate phosphoenolpyruvate translocator precursor 410 gi|225457009|ref|XP_002282424.1|PREDICTED: phosphoenolpyruvate/phosphate translocator 2, chloroplastic [Vitis vinifera] >gi|297733768|emb|CBI15015.3| unnamed protein
VIT_218s0001g00630	grape_m0423	GATGGGTCGACCGGTC	16	VIT_218s0001g00630	3	1	16	161	176	unnamed protein product [Vitis vinifera] 60 gi|302141696|emb|CBI18899.3|unnamed protein product [Vitis vinifera] CBI18899 8.96474E-26 100 120.553 60 60
VIT_218s0001g02140	grape_m0423	GATGGGTCGACCGGTC	16	VIT_218s0001g02140	3	1	16	975	990	metal transporter 494 gi|225459619|ref|XP_002284550.1|PREDICTED: metal transporter Nramp5-like [Vitis vinifera] XP_002284550 0.0 88 910.212 520 459
VIT_218s0001g02630	grape_m0423	GATGGGTCGACCGGTC	16	VIT_218s0001g02630	2.5	1	16	308	323	f-box only protein 9 261 gi|302141805|emb|CBI19008.3|unnamed protein product [Vitis vinifera] CBI19008 3.93666E-152 100 541.962 261 261
VIT_218s0001g06600	grape_m0423	GATGGGTCGACCGGTC	16	VIT_218s0001g06600	3	1	16	829	844	uncharacterized protein 263 gi|225459199|ref|XP_002284035.1|PREDICTED: uncharacterized protein LOC100266077 [Vitis vinifera] >gi|302142005|emb|CBI19208.3| unnamed protein product [Vitis vinifera] XP_002284035 1.53284E-123
VIT_218s0001g10180	grape_m0423	GATGGGTCGACCGGTC	16	VIT_218s0001g10180	2.5	1	16	67	82	uncharacterized acetyltransferase at3g50280-like 454 gi|359492019|ref|XP_002284916.2|PREDICTED: uncharacterized acetyltransferase At3g50280-like [Vitis vinifera] XP_002284916 0.0 100 945.266 454 454
VIT_218s0001g10230	grape_m0423	GATGGGTCGACCGGTC	16	VIT_218s0001g10230	2.5	1	16	62	77	uncharacterized acetyltransferase at3g50280-like 333 gi|147770378|emb|CAN78155.1|hypothetical protein VITISV_032623 [Vitis vinifera] CAN78155 0.0 100 687.567 328 328
VIT_218s0001g11140	grape_m0423	GATGGGTCGACCGGTC	16	VIT_218s0001g11140	2.5	1	16	370	385	aminopeptidase c 730 gi|225458521|ref|XP_002284264.1|PREDICTED: uncharacterized protein LOC100262703 [Vitis vinifera] >gi|302142369|emb|CBI19572.3| unnamed protein product [Vitis vinifera] XP_002284264 0.0 96
VIT_218s0001g13400	grape_m0423	GATGGGTCGACCGGTC	16	VIT_218s0001g13400	3	1	16	228	243	cysteine proteinase rd19a-like 371 gi|359492709|ref|XP_002280798.2|PREDICTED: cysteine proteinase RD19a-like [Vitis vinifera] >gi|147841854|emb|CAN73591.1| hypothetical protein VITISV_022889 [Vitis vinifera] >gi|302142582|emb
VIT_219s0014g00140	grape_m0423	GATGGGTCGACCGGTC	16	VIT_219s0014g00140	3	1	16	809	824	sh2 domain protein b 714 gi|302142796|emb|CBI20091.3|unnamed protein product [Vitis vinifera] CBI20091 0.0 83 1187.17 714 597
VIT_219s0014g05420	grape_m0423	GATGGGTCGACCGGTC	16	VIT_219s0014g05420	3	1	16	3992	4007	multidrug pheromone mdr abc transporter family 1252 gi|359493766|ref|XP_002279336.2|PREDICTED: ABC transporter B family member 15-like [Vitis vinifera] XP_002279336 0.0 95 2450.63 1252 1200
VIT_219s0015g01730	grape_m0423	GATGGGTCGACCGGTC	16	VIT_219s0015g01730	2.5	1	16	940	955	uracil phosphoribosyltransferase 479 gi|225463508|ref|XP_002263911.1|PREDICTED: uridine kinase-like protein 4 [Vitis vinifera] >gi|296090033|emb|CBI39852.3| unnamed protein product [Vitis vinifera] XP_002263911
VIT_200s0487g00030	grape_m0423	GATGGGTCGACCGGTCC	17	VIT_200s0487g00030	3	1	17	3552	3568	probable disease resistance protein at5g66900-like 1829 gi|296088189|emb|CBI35701.3|unnamed protein product [Vitis vinifera] CBI35701 0.0 96 3172.87 1624 1567
VIT_201s0010g03640	grape_m0423	GATGGGTCGACCGGTCC	17	VIT_201s0010g03640	3	1	17	318	334	protein 97 gi|359473751|ref|XP_003631355.1|PREDICTED: uncharacterized protein LOC100852520 [Vitis vinifera] XP_003631355 1.11711E-46 100 190.274 97 97
VIT_201s0011g05035	grape_m0423	GATGGGTCGACCGGTCC	17	VIT_201s0011g05035	2.5	1	17	629	645	cle08 protein 101 gi|224111494|ref|XP_002315878.1|predicted protein [Populus trichocarpa] >gi|222864918|gb|EEF02049.1| predicted protein [Populus trichocarpa] XP_002315878 1.12124E-12 60 77.0258 82 50
VIT_203s0017g01770	grape_m0423	GATGGGTCGACCGGTCC	17	VIT_203s0017g01770	3	1	17	2305	2321	zinc finger family protein 738 gi|225464805|ref|XP_002268635.1|PREDICTED: probable S-acyltransferase At4g15080-like isoform 1 [Vitis vinifera] XP_002268635 0.0 87 1304.27 738 647
VIT_203s0038g04730	grape_m0423	GATGGGTCGACCGGTCC	17	VIT_203s0038g04730	3	1	17	564	580	polyphenol oxidase 587 gi|359475110|ref|XP_002280474.2|PREDICTED: polyphenol oxidase, chloroplastic-like [Vitis vinifera] XP_002280474 0.0 96 1170.99 587 564
VIT_204s0023g01400	grape_m0423	GATGGGTCGACCGGTCC	17	VIT_204s0023g01400	3	1	17	1278	1294	probable protein phosphatase 2c 55-like 500 gi|359476721|ref|XP_002268376.2|PREDICTED: probable protein phosphatase 2C 55-like [Vitis vinifera] XP_002268376 0.0 93 952.199 500 469
VIT_205s0020g04040	grape_m0423	GATGGGTCGACCGGTCC	17	VIT_205s0020g04040	3	1	17	1924	1940	chlorophyllase- chloroplast 322 gi|225432778|ref|XP_002279285.1|PREDICTED: chlorophyllase-2, chloroplastic [Vitis vinifera] >gi|297737104|emb|CBI26305.3| unnamed protein product [Vitis vinifera] XP_002279285 1.8473
VIT_205s0102g00490	grape_m0423	GATGGGTCGACCGGTCC	17	VIT_205s0102g00490	3	1	17	25	41	hypothetical protein VITISV_042644 [Vitis vinifera] 48 gi|147802491|emb|CAN75157.1|hypothetical protein VITISV_042644 [Vitis vinifera] CAN75157 2.85311E-19 100 98.9821 48 48
VIT_206s0004g00405	grape_m0423	GATGGGTCGACCGGTCC	17	VIT_206s0004g00405	2.5	1	17	443	459	uncharacterized protein 91 gi|224073132|ref|XP_002303987.1|predicted protein [Populus trichocarpa] >gi|222841419|gb|EEE78966.1| predicted protein [Populus trichocarpa] XP_002303987 1.05594E-16 85 90.5077 63
VIT_206s0004g06280	grape_m0423	GATGGGTCGACCGGTCC	17	VIT_206s0004g06280	3	1	17	1155	1171	transcription factor myb98 461 gi|297745927|emb|CBI15983.3|unnamed protein product [Vitis vinifera] CBI15983 0.0 88 791.571 437 388
VIT_206s0009g03680	grape_m0423	GATGGGTCGACCGGTCC	17	VIT_206s0009g03680	3	1	17	791	807	f-box family protein 208 gi|296083831|emb|CBI24219.3|unnamed protein product [Vitis vinifera] CBI24219 2.50725E-112 95 409.068 214 205
VIT_207s0197g00130	grape_m0423	GATGGGTCGACCGGTCC	17	VIT_207s0197g00130	3	1	17	729	745	probable disease resistance protein at5g66900-like 860 gi|302144163|emb|CBI23290.3|unnamed protein product [Vitis vinifera] CBI23290 0.0 92 1643.63 878 816
VIT_208s0007g06400	grape_m0423	GATGGGTCGACCGGTCC	17	VIT_208s0007g06400	3	1	17	178	194	zinc finger ccch domain-containing protein 14-like 297 gi|225441425|ref|XP_002279071.1|PREDICTED: zinc finger CCCH domain-containing protein 14-like isoform 1 [Vitis vinifera] XP_002279071 2.30805E-160 94
VIT_208s0040g01040	grape_m0423	GATGGGTCGACCGGTCC	17	VIT_208s0040g01040	2.5	1	17	820	836	serine carboxypeptidase-like 45-like 741 gi|297741670|emb|CBI32802.3|unnamed protein product [Vitis vinifera] CBI32802 0.0 98 1512.66 741 729
VIT_208s0040g01060	grape_m0423	GATGGGTCGACCGGTCC	17	VIT_208s0040g01060	2.5	1	17	799	815	serine carboxypeptidase-like 45-like 437 gi|359481424|ref|XP_002277420.2|PREDICTED: serine carboxypeptidase-like 45-like [Vitis vinifera] XP_002277420 0.0 94 853.973 437 414
VIT_208s0040g01110	grape_m0423	GATGGGTCGACCGGTCC	17	VIT_208s0040g01110	2.5	1	17	820	836	serine carboxypeptidase-like 45-like 444 gi|297741664|emb|CBI32796.3|unnamed protein product [Vitis vinifera] CBI32796 0.0 94 869.766 444 421
VIT_209s0002g00080	grape_m0423	GATGGGTCGACCGGTCC	17	VIT_209s0002g00080	3	1	17	270	286	leucine-rich repeat receptor-like kinase 1078 gi|359482434|ref|XP_002270860.2|PREDICTED: tyrosine-sulfated glycopeptide receptor 1-like [Vitis vinifera] XP_002270860 0.0 95 2067.35 1078 1025
VIT_210s0003g05410	grape_m0423	GATGGGTCGACCGGTCC	17	VIT_210s0003g05410	2.5	1	17	654	670	unnamed protein product [Vitis vinifera] 65 gi|297740879|emb|CBI31061.3|unnamed protein product [Vitis vinifera] CBI31061 2.31366E-30 100 135.961 65 65
VIT_210s0116g00790	grape_m0423	GATGGGTCGACCGGTCC	17	VIT_210s0116g00790	2.5	1	16	1141	1157	ribosomal pseudouridine 472 gi|225444351|ref|XP_002264641.1|PREDICTED: RNA pseudourine synthase 6, chloroplastic [Vitis vinifera] >gi|302144082|emb|CBI23187.3| unnamed protein product [Vitis vinifera] XP_002264641 0.0
VIT_210s0116g01630	grape_m0423	GATGGGTCGACCGGTCC	17	VIT_210s0116g01630	2.5	1	17	1052	1068	endonuclease exonuclease phosphatase family protein 447 gi|302144127|emb|CBI23232.3|unnamed protein product [Vitis vinifera] CBI23232 0.0 90 838.565 447 405
VIT_211s0052g00920	grape_m0423	GATGGGTCGACCGGTCC	17	VIT_211s0052g00920	3	1	17	1576	1592	uncharacterized protein 621 gi|225446050|ref|XP_002271128.1|PREDICTED: uncharacterized protein LOC100258100 [Vitis vinifera] XP_002271128 0.0 90 1078.16 615 556
VIT_212s0034g01520	grape_m0423	GATGGGTCGACCGGTCC	17	VIT_212s0034g01520	2.5	1	17	16	32	uncharacterized protein loc100243871 224 gi|147797230|emb|CAN71614.1|hypothetical protein VITISV_037659 [Vitis vinifera] CAN71614 5.43424E-37 89 159.073 89 80
VIT_213s0019g02080	grape_m0423	GATGGGTCGACCGGTCC	17	VIT_213s0019g02080	2.5	1	17	990	1006	dna-binding protein escarola-like 327 gi|225449426|ref|XP_002277930.1|PREDICTED: putative DNA-binding protein ESCAROLA-like [Vitis vinifera] XP_002277930 1.03895E-117 72 428.328 327 238
VIT_213s0019g03320	grape_m0423	GATGGGTCGACCGGTCC	17	VIT_213s0019g03320	3	1	17	604	620	acid phosphatase class iiib protein 308 gi|225449218|ref|XP_002279793.1|PREDICTED: uncharacterized protein At2g39920 [Vitis vinifera] >gi|296086101|emb|CBI31542.3| unnamed protein product [Vitis vinifera] XP_002279793
VIT_215s0048g01610	grape_m0423	GATGGGTCGACCGGTCC	17	VIT_215s0048g01610	3	1	17	514	530	cytochrome p450 76c4 257 gi|225453799|ref|XP_002276053.1|PREDICTED: cytochrome P450 76C4-like [Vitis vinifera] XP_002276053 5.75642E-79 95 298.901 154 147
VIT_216s0050g02380	grape_m0423	GATGGGTCGACCGGTCC	17	VIT_216s0050g02380	3	1	17	1253	1269	phosphate transporter 4 517 gi|225462699|ref|XP_002267369.1|PREDICTED: inorganic phosphate transporter 1-11-like [Vitis vinifera] XP_002267369 0.0 97 1028.08 517 502
VIT_217s0000g06100	grape_m0423	GATGGGTCGACCGGTCC	17	VIT_217s0000g06100	3	1	17	781	797	pentatricopeptide repeat-containing protein 756 gi|225456755|ref|XP_002268980.1|PREDICTED: pentatricopeptide repeat-containing protein At1g74600, chloroplastic [Vitis vinifera] >gi|297733984|emb|CBI15231.3| unnamed protein
VIT_218s0001g02140	grape_m0423	GATGGGTCGACCGGTCC	17	VIT_218s0001g02140	3	1	17	974	990	metal transporter 494 gi|225459619|ref|XP_002284550.1|PREDICTED: metal transporter Nramp5-like [Vitis vinifera] XP_002284550 0.0 88 910.212 520 459
VIT_218s0001g13400	grape_m0423	GATGGGTCGACCGGTCC	17	VIT_218s0001g13400	3	1	17	227	243	cysteine proteinase rd19a-like 371 gi|359492709|ref|XP_002280798.2|PREDICTED: cysteine proteinase RD19a-like [Vitis vinifera] >gi|147841854|emb|CAN73591.1| hypothetical protein VITISV_022889 [Vitis vinifera] >gi|302142582|emb
VIT_219s0014g00140	grape_m0423	GATGGGTCGACCGGTCC	17	VIT_219s0014g00140	3	1	17	808	824	sh2 domain protein b 714 gi|302142796|emb|CBI20091.3|unnamed protein product [Vitis vinifera] CBI20091 0.0 83 1187.17 714 597
VIT_219s0014g05420	grape_m0423	GATGGGTCGACCGGTCC	17	VIT_219s0014g05420	3	1	17	3991	4007	multidrug pheromone mdr abc transporter family 1252 gi|359493766|ref|XP_002279336.2|PREDICTED: ABC transporter B family member 15-like [Vitis vinifera] XP_002279336 0.0 95 2450.63 1252 1200
VIT_208s0040g01040	grape_m0423	GATGGGTCGACCGGTCCGCCT	21	VIT_208s0040g01040	3	1	20	817	836	serine carboxypeptidase-like 45-like 741 gi|297741670|emb|CBI32802.3|unnamed protein product [Vitis vinifera] CBI32802 0.0 98 1512.66 741 729
VIT_208s0040g01060	grape_m0423	GATGGGTCGACCGGTCCGCCT	21	VIT_208s0040g01060	3	1	20	796	815	serine carboxypeptidase-like 45-like 437 gi|359481424|ref|XP_002277420.2|PREDICTED: serine carboxypeptidase-like 45-like [Vitis vinifera] XP_002277420 0.0 94 853.973 437 414
VIT_208s0040g01110	grape_m0423	GATGGGTCGACCGGTCCGCCT	21	VIT_208s0040g01110	3	1	20	817	836	serine carboxypeptidase-like 45-like 444 gi|297741664|emb|CBI32796.3|unnamed protein product [Vitis vinifera] CBI32796 0.0 94 869.766 444 421
VIT_200s0487g00030	grape_m0423	GGATGGGTCGACCGGTC	17	VIT_200s0487g00030	3	1	17	3553	3569	probable disease resistance protein at5g66900-like 1829 gi|296088189|emb|CBI35701.3|unnamed protein product [Vitis vinifera] CBI35701 0.0 96 3172.87 1624 1567
VIT_200s0921g00030	grape_m0423	GGATGGGTCGACCGGTC	17	VIT_200s0921g00030	3	1	17	571	587	snrna activating complex family protein 197 gi|359497390|ref|XP_002265978.2|PREDICTED: snRNA-activating protein complex subunit 3-like, partial [Vitis vinifera] XP_002265978 1.83439E-115 100 419.083 197 197
VIT_200s1255g00020	grape_m0423	GGATGGGTCGACCGGTC	17	VIT_200s1255g00020	3	1	17	550	566	snrna activating complex family protein 245 gi|359497485|ref|XP_003635535.1|PREDICTED: uncharacterized protein LOC100854109 [Vitis vinifera] XP_003635535 1.28769E-146 100 523.472 245 245
VIT_201s0010g03640	grape_m0423	GGATGGGTCGACCGGTC	17	VIT_201s0010g03640	3	1	17	319	335	protein 97 gi|359473751|ref|XP_003631355.1|PREDICTED: uncharacterized protein LOC100852520 [Vitis vinifera] XP_003631355 1.11711E-46 100 190.274 97 97
VIT_201s0011g03140	grape_m0423	GGATGGGTCGACCGGTC	17	VIT_201s0011g03140	3	1	17	217	233	phytochrome and flowering time regulatory protein 1 827 gi|225423909|ref|XP_002278845.1|PREDICTED: uncharacterized protein LOC100259509 [Vitis vinifera] XP_002278845 0.0 95 1312.36 695 664
VIT_201s0011g05035	grape_m0423	GGATGGGTCGACCGGTC	17	VIT_201s0011g05035	2.5	1	17	630	646	cle08 protein 101 gi|224111494|ref|XP_002315878.1|predicted protein [Populus trichocarpa] >gi|222864918|gb|EEF02049.1| predicted protein [Populus trichocarpa] XP_002315878 1.12124E-12 60 77.0258 82 50
VIT_201s0011g05380	grape_m0423	GGATGGGTCGACCGGTC	17	VIT_201s0011g05380	3	1	17	1462	1478	protein 534 gi|147779798|emb|CAN77092.1|hypothetical protein VITISV_026596 [Vitis vinifera] CAN77092 0.0 94 1025.39 534 503
VIT_201s0127g00850	grape_m0423	GGATGGGTCGACCGGTC	17	VIT_201s0127g00850	3	1	17	501	517	probable polygalacturonase non-catalytic subunit jp650-like 624 gi|225425509|ref|XP_002266815.1|PREDICTED: probable polygalacturonase non-catalytic subunit JP650-like [Vitis vinifera] XP_002266815 0.0 100 1291.5
VIT_201s0146g00440	grape_m0423	GGATGGGTCGACCGGTC	17	VIT_201s0146g00440	3	1	17	827	843	uncharacterized protein 619 gi|296088734|emb|CBI38184.3|unnamed protein product [Vitis vinifera] CBI38184 0.0 95 1217.6 619 592
VIT_203s0017g00640	grape_m0423	GGATGGGTCGACCGGTC	17	VIT_203s0017g00640	3	1	17	870	886	2-oxoglutarate malate translocator 564 gi|359475731|ref|XP_002267754.2|PREDICTED: 2-oxoglutarate/malate translocator, chloroplastic-like [Vitis vinifera] XP_002267754 0.0 85 841.262 503 431
VIT_203s0017g01770	grape_m0423	GGATGGGTCGACCGGTC	17	VIT_203s0017g01770	2	1	17	2306	2322	zinc finger family protein 738 gi|225464805|ref|XP_002268635.1|PREDICTED: probable S-acyltransferase At4g15080-like isoform 1 [Vitis vinifera] XP_002268635 0.0 87 1304.27 738 647
VIT_203s0038g00650	grape_m0423	GGATGGGTCGACCGGTC	17	VIT_203s0038g00650	3	1	17	877	893	protein coq10 a 221 gi|225427764|ref|XP_002267638.1|PREDICTED: coenzyme Q-binding protein COQ10 homolog, mitochondrial [Vitis vinifera] XP_002267638 4.1865E-125 100 451.825 221 221
VIT_205s0020g01660	grape_m0423	GGATGGGTCGACCGGTC	17	VIT_205s0020g01660	3	1	17	8	24	#N/A
VIT_206s0004g00405	grape_m0423	GGATGGGTCGACCGGTC	17	VIT_206s0004g00405	2.5	1	17	444	460	uncharacterized protein 91 gi|224073132|ref|XP_002303987.1|predicted protein [Populus trichocarpa] >gi|222841419|gb|EEE78966.1| predicted protein [Populus trichocarpa] XP_002303987 1.05594E-16 85 90.5077 63
VIT_207s0005g02470	grape_m0423	GGATGGGTCGACCGGTC	17	VIT_207s0005g02470	3	1	17	304	320	cellulose synthase 862 gi|225437750|ref|XP_002273575.1|PREDICTED: probable cellulose synthase A catalytic subunit 8 [UDP-forming]-like [Vitis vinifera] XP_002273575 0.0 93 1696.4 887 827
VIT_207s0197g00130	grape_m0423	GGATGGGTCGACCGGTC	17	VIT_207s0197g00130	3	1	17	730	746	probable disease resistance protein at5g66900-like 860 gi|302144163|emb|CBI23290.3|unnamed protein product [Vitis vinifera] CBI23290 0.0 92 1643.63 878 816
VIT_208s0007g01290	grape_m0423	GGATGGGTCGACCGGTC	17	VIT_208s0007g01290	3	1	17	2297	2313	bel1 homeotic 642 gi|147770644|emb|CAN73410.1|hypothetical protein VITISV_024375 [Vitis vinifera] CAN73410 0.0 90 1195.26 642 583
VIT_208s0007g06400	grape_m0423	GGATGGGTCGACCGGTC	17	VIT_208s0007g06400	3	1	17	179	195	zinc finger ccch domain-containing protein 14-like 297 gi|225441425|ref|XP_002279071.1|PREDICTED: zinc finger CCCH domain-containing protein 14-like isoform 1 [Vitis vinifera] XP_002279071 2.30805E-160 94
VIT_208s0040g01040	grape_m0423	GGATGGGTCGACCGGTC	17	VIT_208s0040g01040	3	1	17	821	837	serine carboxypeptidase-like 45-like 741 gi|297741670|emb|CBI32802.3|unnamed protein product [Vitis vinifera] CBI32802 0.0 98 1512.66 741 729
VIT_208s0040g01060	grape_m0423	GGATGGGTCGACCGGTC	17	VIT_208s0040g01060	3	1	17	800	816	serine carboxypeptidase-like 45-like 437 gi|359481424|ref|XP_002277420.2|PREDICTED: serine carboxypeptidase-like 45-like [Vitis vinifera] XP_002277420 0.0 94 853.973 437 414
VIT_208s0058g00480	grape_m0423	GGATGGGTCGACCGGTC	17	VIT_208s0058g00480	3	1	17	548	564	trichome birefringence-like 34 protein 431 gi|297735617|emb|CBI18111.3|unnamed protein product [Vitis vinifera] CBI18111 0.0 96 876.315 431 417
VIT_210s0003g05410	grape_m0423	GGATGGGTCGACCGGTC	17	VIT_210s0003g05410	2	1	17	655	671	unnamed protein product [Vitis vinifera] 65 gi|297740879|emb|CBI31061.3|unnamed protein product [Vitis vinifera] CBI31061 2.31366E-30 100 135.961 65 65
VIT_211s0016g04650	grape_m0423	GGATGGGTCGACCGGTC	17	VIT_211s0016g04650	3	1	17	386	402	gdp-mannose transporter 351 gi|225445388|ref|XP_002284977.1|PREDICTED: GDP-mannose transporter GONST4 [Vitis vinifera] XP_002284977 0.0 96 663.685 344 332
VIT_211s0052g00920	grape_m0423	GGATGGGTCGACCGGTC	17	VIT_211s0052g00920	3	1	17	1577	1593	uncharacterized protein 621 gi|225446050|ref|XP_002271128.1|PREDICTED: uncharacterized protein LOC100258100 [Vitis vinifera] XP_002271128 0.0 90 1078.16 615 556
VIT_212s0028g03060	grape_m0423	GGATGGGTCGACCGGTC	17	VIT_212s0028g03060	3	1	17	278	294	receptor-like protein kinase hsl1 988 gi|225446461|ref|XP_002277475.1|PREDICTED: receptor-like protein kinase HSL1 [Vitis vinifera] XP_002277475 0.0 90 1728.76 971 874
VIT_212s0034g01520	grape_m0423	GGATGGGTCGACCGGTC	17	VIT_212s0034g01520	2.5	1	17	17	33	uncharacterized protein loc100243871 224 gi|147797230|emb|CAN71614.1|hypothetical protein VITISV_037659 [Vitis vinifera] CAN71614 5.43424E-37 89 159.073 89 80
VIT_213s0019g02080	grape_m0423	GGATGGGTCGACCGGTC	17	VIT_213s0019g02080	3	1	17	991	1007	dna-binding protein escarola-like 327 gi|225449426|ref|XP_002277930.1|PREDICTED: putative DNA-binding protein ESCAROLA-like [Vitis vinifera] XP_002277930 1.03895E-117 72 428.328 327 238
VIT_214s0068g02020	grape_m0423	GGATGGGTCGACCGGTC	17	VIT_214s0068g02020	3	1	17	842	858	translation factor 306 gi|225451447|ref|XP_002273946.1|PREDICTED: uncharacterized protein HI_1198 [Vitis vinifera] >gi|296082345|emb|CBI21350.3| unnamed protein product [Vitis vinifera] XP_002273946 1.8589E-179
VIT_214s0171g00210	grape_m0423	GGATGGGTCGACCGGTC	17	VIT_214s0171g00210	2.5	1	17	2009	2025	ankyrin repeat-containing 829 gi|359488597|ref|XP_002270424.2|PREDICTED: ankyrin repeat domain-containing protein 17-like [Vitis vinifera] >gi|296090241|emb|CBI40060.3| unnamed protein product [Vitis vinifera] XP_002
VIT_215s0048g01610	grape_m0423	GGATGGGTCGACCGGTC	17	VIT_215s0048g01610	3	1	17	515	531	cytochrome p450 76c4 257 gi|225453799|ref|XP_002276053.1|PREDICTED: cytochrome P450 76C4-like [Vitis vinifera] XP_002276053 5.75642E-79 95 298.901 154 147
VIT_215s0048g01880	grape_m0423	GGATGGGTCGACCGGTC	17	VIT_215s0048g01880	3	1	17	743	759	armadillo beta-catenin repeat-containing protein 560 gi|225453748|ref|XP_002269981.1|PREDICTED: uncharacterized protein LOC100250612 [Vitis vinifera] XP_002269981 0.0 92 1023.46 560 517
VIT_216s0022g01780	grape_m0423	GGATGGGTCGACCGGTC	17	VIT_216s0022g01780	3	1	17	336	352	pentatricopeptide repeat-containing protein 1090 gi|359490245|ref|XP_002268526.2|PREDICTED: pentatricopeptide repeat-containing protein At5g62370-like [Vitis vinifera] XP_002268526 0.0 98 1882.84 926 914
VIT_216s0022g01810	grape_m0423	GGATGGGTCGACCGGTC	17	VIT_216s0022g01810	3	1	17	905	921	dna binding 351 gi|147801443|emb|CAN77019.1|hypothetical protein VITISV_039795 [Vitis vinifera] CAN77019 1.9723E-135 73 487.263 347 256
VIT_216s0050g00370	grape_m0423	GGATGGGTCGACCGGTC	17	VIT_216s0050g00370	3	1	17	1542	1558	lrr receptor-like serine threonine-protein kinase gso2-like 775 gi|359490642|ref|XP_003634125.1|PREDICTED: LRR receptor-like serine/threonine-protein kinase GSO2-like [Vitis vinifera] XP_003634125 0.0 100 1573.5
VIT_216s0098g00720	grape_m0423	GGATGGGTCGACCGGTC	17	VIT_216s0098g00720	3	1	17	2189	2205	probable l-type lectin-domain containing receptor kinase -like 671 gi|359490774|ref|XP_002270021.2|PREDICTED: probable L-type lectin-domain containing receptor kinase S.7-like [Vitis vinifera] XP_002270021 0.0 91
VIT_217s0000g04050	grape_m0423	GGATGGGTCGACCGGTC	17	VIT_217s0000g04050	3	1	17	491	507	alpha beta-hydrolase domain-containing protein 691 gi|225455868|ref|XP_002274587.1|PREDICTED: lysosomal acid lipase/cholesteryl ester hydrolase-like [Vitis vinifera] XP_002274587 0.0 93 1333.93 691 647
VIT_218s0001g02630	grape_m0423	GGATGGGTCGACCGGTC	17	VIT_218s0001g02630	2.5	1	17	308	324	f-box only protein 9 261 gi|302141805|emb|CBI19008.3|unnamed protein product [Vitis vinifera] CBI19008 3.93666E-152 100 541.962 261 261
VIT_218s0001g10180	grape_m0423	GGATGGGTCGACCGGTC	17	VIT_218s0001g10180	3	1	17	67	83	uncharacterized acetyltransferase at3g50280-like 454 gi|359492019|ref|XP_002284916.2|PREDICTED: uncharacterized acetyltransferase At3g50280-like [Vitis vinifera] XP_002284916 0.0 100 945.266 454 454
VIT_218s0001g10230	grape_m0423	GGATGGGTCGACCGGTC	17	VIT_218s0001g10230	3	1	17	62	78	uncharacterized acetyltransferase at3g50280-like 333 gi|147770378|emb|CAN78155.1|hypothetical protein VITISV_032623 [Vitis vinifera] CAN78155 0.0 100 687.567 328 328
VIT_219s0015g01730	grape_m0423	GGATGGGTCGACCGGTC	17	VIT_219s0015g01730	3	1	17	940	956	uracil phosphoribosyltransferase 479 gi|225463508|ref|XP_002263911.1|PREDICTED: uridine kinase-like protein 4 [Vitis vinifera] >gi|296090033|emb|CBI39852.3| unnamed protein product [Vitis vinifera] XP_002263911
VIT_219s0090g01620	grape_m0423	GGATGGGTCGACCGGTC	17	VIT_219s0090g01620	3	1	17	203	219	#N/A
VIT_200s1378g00005	grape_m0423	GGGATGGGTCGACCGG	16	VIT_200s1378g00005	2.5	1	16	1770	1785	uncharacterized protein loc100852807 646 gi|147859258|emb|CAN83961.1|hypothetical protein VITISV_011587 [Vitis vinifera] CAN83961 0.0 88 1098.19 635 559
VIT_200s2576g00010	grape_m0423	GGGATGGGTCGACCGG	16	VIT_200s2576g00010	3	1	16	761	776	phosphoenolpyruvate carboxykinase 233 gi|296083583|emb|CBI23572.3|unnamed protein product [Vitis vinifera] CBI23572 4.87174E-125 93 451.825 233 218
VIT_201s0010g03640	grape_m0423	GGGATGGGTCGACCGG	16	VIT_201s0010g03640	2	1	16	321	336	protein 97 gi|359473751|ref|XP_003631355.1|PREDICTED: uncharacterized protein LOC100852520 [Vitis vinifera] XP_003631355 1.11711E-46 100 190.274 97 97
VIT_201s0011g02160	grape_m0423	GGGATGGGTCGACCGG	16	VIT_201s0011g02160	3	1	16	10852	10867	protein binding 4650 gi|297737937|emb|CBI27138.3|unnamed protein product [Vitis vinifera] CBI27138 0.0 89 6711.7 3768 3359
VIT_201s0011g04690	grape_m0423	GGGATGGGTCGACCGG	16	VIT_201s0011g04690	3	1	16	316	331	pentatricopeptide repeat-containing protein 531 gi|225424178|ref|XP_002280443.1|PREDICTED: pentatricopeptide repeat-containing protein At1g71060, mitochondrial [Vitis vinifera] XP_002280443 0.0 100 1114.3
VIT_201s0011g05035	grape_m0423	GGGATGGGTCGACCGG	16	VIT_201s0011g05035	3	1	16	632	647	cle08 protein 101 gi|224111494|ref|XP_002315878.1|predicted protein [Populus trichocarpa] >gi|222864918|gb|EEF02049.1| predicted protein [Populus trichocarpa] XP_002315878 1.12124E-12 60 77.0258 82 50
VIT_201s0127g00850	grape_m0423	GGGATGGGTCGACCGG	16	VIT_201s0127g00850	2	1	16	503	518	probable polygalacturonase non-catalytic subunit jp650-like 624 gi|225425509|ref|XP_002266815.1|PREDICTED: probable polygalacturonase non-catalytic subunit JP650-like [Vitis vinifera] XP_002266815 0.0 100 1291.5
VIT_201s0146g00440	grape_m0423	GGGATGGGTCGACCGG	16	VIT_201s0146g00440	3	1	16	829	844	uncharacterized protein 619 gi|296088734|emb|CBI38184.3|unnamed protein product [Vitis vinifera] CBI38184 0.0 95 1217.6 619 592
VIT_201s0150g00500	grape_m0423	GGGATGGGTCGACCGG	16	VIT_201s0150g00500	1.5	1	16	997	1012	at3g26650 mlj15_5 148 gi|296085561|emb|CBI29293.3|unnamed protein product [Vitis vinifera] CBI29293 3.06009E-53 74 211.846 148 110
VIT_202s0012g01420	grape_m0423	GGGATGGGTCGACCGG	16	VIT_202s0012g01420	2.5	1	16	700	715	chloroplast rna binding protein precursor 253 gi|225427185|ref|XP_002279685.1|PREDICTED: 29 kDa ribonucleoprotein B, chloroplastic [Vitis vinifera] XP_002279685 3.34082E-110 80 402.519 252 204
VIT_202s0012g01450	grape_m0423	GGGATGGGTCGACCGG	16	VIT_202s0012g01450	2.5	1	16	1935	1950	transcription factor bhlh96-like 315 gi|225427181|ref|XP_002278824.1|PREDICTED: transcription factor bHLH71 [Vitis vinifera] XP_002278824 1.37045E-168 92 597.045 315 290
VIT_202s0025g02740	grape_m0423	GGGATGGGTCGACCGG	16	VIT_202s0025g02740	3	1	16	1765	1780	rna-binding protein 398 gi|359474160|ref|XP_002272303.2|PREDICTED: polyadenylate-binding protein [Vitis vinifera] XP_002272303 0.0 100 823.157 398 398
VIT_203s0017g01770	grape_m0423	GGGATGGGTCGACCGG	16	VIT_203s0017g01770	1.5	1	16	2308	2323	zinc finger family protein 738 gi|225464805|ref|XP_002268635.1|PREDICTED: probable S-acyltransferase At4g15080-like isoform 1 [Vitis vinifera] XP_002268635 0.0 87 1304.27 738 647
VIT_203s0038g03060	grape_m0423	GGGATGGGTCGACCGG	16	VIT_203s0038g03060	3	1	16	1711	1726	protein far1-related sequence 5-like 752 gi|147776975|emb|CAN70078.1|hypothetical protein VITISV_001036 [Vitis vinifera] CAN70078 0.0 90 1377.07 749 677
VIT_203s0038g04730	grape_m0423	GGGATGGGTCGACCGG	16	VIT_203s0038g04730	2	1	16	567	582	polyphenol oxidase 587 gi|359475110|ref|XP_002280474.2|PREDICTED: polyphenol oxidase, chloroplastic-like [Vitis vinifera] XP_002280474 0.0 96 1170.99 587 564
VIT_203s0063g02570	grape_m0423	GGGATGGGTCGACCGG	16	VIT_203s0063g02570	3	1	16	225	240	unnamed protein product [Vitis vinifera] 84 gi|297741459|emb|CBI32590.3|unnamed protein product [Vitis vinifera] CBI32590 1.1874E-41 100 173.326 84 84
VIT_204s0008g07020	grape_m0423	GGGATGGGTCGACCGG	16	VIT_204s0008g07020	3	1	16	395	410	rieske iron-sulfur protein tic55 544 gi|359475902|ref|XP_002283433.2|PREDICTED: protein TIC 55, chloroplastic-like [Vitis vinifera] >gi|296082166|emb|CBI21171.3| unnamed protein product [Vitis vinifera] XP_002283433
VIT_204s0043g00205	grape_m0423	GGGATGGGTCGACCGG	16	VIT_204s0043g00205	2.5	1	16	1167	1182	uncharacterized protein loc100852807 977 gi|147781714|emb|CAN60825.1|hypothetical protein VITISV_027420 [Vitis vinifera] CAN60825 0.0 91 1722.21 970 885
VIT_205s0077g00450	grape_m0423	GGGATGGGTCGACCGG	16	VIT_205s0077g00450	2	1	16	67	82	ribosomal protein s1 378 gi|225432062|ref|XP_002280604.1|PREDICTED: 30S ribosomal protein S1, chloroplastic [Vitis vinifera] >gi|296083203|emb|CBI22839.3| unnamed protein product [Vitis vinifera] XP_002280604 0.0
VIT_206s0004g02160	grape_m0423	GGGATGGGTCGACCGG	16	VIT_206s0004g02160	2	1	16	981	996	zinc finger ccch domain-containing protein 30-like 725 gi|359478381|ref|XP_003632114.1|PREDICTED: zinc finger CCCH domain-containing protein 30-like [Vitis vinifera] XP_003632114 0.0 87 1292.72 725 637
VIT_206s0004g02290	grape_m0423	GGGATGGGTCGACCGG	16	VIT_206s0004g02290	2.5	1	16	102	117	uncharacterized protein 145 gi|359478733|ref|XP_003632163.1|PREDICTED: uncharacterized protein LOC100854250 [Vitis vinifera] >gi|297746306|emb|CBI16362.3| unnamed protein product [Vitis vinifera] XP_003632163 1.25373E-44
VIT_206s0004g05050	grape_m0423	GGGATGGGTCGACCGG	16	VIT_206s0004g05050	3	1	16	1259	1274	cytochrome p450 488 gi|359478619|ref|XP_002280720.2|PREDICTED: abscisic acid 8'-hydroxylase 2-like [Vitis vinifera] XP_002280720 0.0 97 935.25 461 451
VIT_207s0005g02470	grape_m0423	GGGATGGGTCGACCGG	16	VIT_207s0005g02470	2.5	1	16	306	321	cellulose synthase 862 gi|225437750|ref|XP_002273575.1|PREDICTED: probable cellulose synthase A catalytic subunit 8 [UDP-forming]-like [Vitis vinifera] XP_002273575 0.0 93 1696.4 887 827
VIT_207s0031g00990	grape_m0423	GGGATGGGTCGACCGG	16	VIT_207s0031g00990	3	1	16	443	458	trafficking protein particle complex subunit 12-like 407 gi|225438651|ref|XP_002281520.1|PREDICTED: trafficking protein particle complex subunit 12-like [Vitis vinifera] XP_002281520 0.0 100 722.62 355
VIT_207s0031g01020	grape_m0423	GGGATGGGTCGACCGG	16	VIT_207s0031g01020	3	1	16	415	430	trafficking protein particle complex subunit 12-like 373 gi|225438647|ref|XP_002281478.1|PREDICTED: trafficking protein particle complex subunit 12-like [Vitis vinifera] XP_002281478 0.0 100 761.525 373
VIT_207s0031g01835	grape_m0423	GGGATGGGTCGACCGG	16	VIT_207s0031g01835	3	1	16	26	41	zinc finger protein 141 gi|225438507|ref|XP_002279037.1|PREDICTED: zinc finger A20 and AN1 domain-containing stress-associated protein 9 [Vitis vinifera] >gi|147792975|emb|CAN73104.1| hypothetical protein VITISV_042893 [Vi
VIT_207s0104g00020	grape_m0423	GGGATGGGTCGACCGG	16	VIT_207s0104g00020	2.5	1	16	815	830	arm repeat protein interacting with abf2 358 gi|296086739|emb|CBI32374.3|unnamed protein product [Vitis vinifera] CBI32374 0.0 99 699.123 350 349
VIT_207s0141g00380	grape_m0423	GGGATGGGTCGACCGG	16	VIT_207s0141g00380	3	1	16	2	17	u3 small nucleolar rna-associated protein 18 homolog 568 gi|225437225|ref|XP_002281926.1|PREDICTED: U3 small nucleolar RNA-associated protein 18 homolog [Vitis vinifera] XP_002281926 0.0 90 1047.73 568
VIT_208s0007g01290	grape_m0423	GGGATGGGTCGACCGG	16	VIT_208s0007g01290	3	1	16	2299	2314	bel1 homeotic 642 gi|147770644|emb|CAN73410.1|hypothetical protein VITISV_024375 [Vitis vinifera] CAN73410 0.0 90 1195.26 642 583
VIT_208s0007g05580	grape_m0423	GGGATGGGTCGACCGG	16	VIT_208s0007g05580	3	1	16	1221	1236	methyltransferase ddb_g0268948-like 265 gi|359482211|ref|XP_003632729.1|PREDICTED: putative methyltransferase DDB_G0268948-like [Vitis vinifera] >gi|297739907|emb|CBI30089.3| unnamed protein product [Vitis vinifera] XP_003
VIT_208s0007g06340	grape_m0423	GGGATGGGTCGACCGG	16	VIT_208s0007g06340	3	1	16	70	85	uncharacterized protein 189 gi|147864063|emb|CAN83225.1|hypothetical protein VITISV_031369 [Vitis vinifera] CAN83225 5.45417E-104 96 380.948 189 182
VIT_208s0007g08210	grape_m0423	GGGATGGGTCGACCGG	16	VIT_208s0007g08210	2	1	16	649	664	zinc finger ccch domain-containing protein 30-like 703 gi|359481761|ref|XP_002277747.2|PREDICTED: zinc finger CCCH domain-containing protein 30-like [Vitis vinifera] XP_002277747 0.0 83 1167.14 703 587
VIT_208s0058g00480	grape_m0423	GGGATGGGTCGACCGG	16	VIT_208s0058g00480	3	1	16	550	565	trichome birefringence-like 34 protein 431 gi|297735617|emb|CBI18111.3|unnamed protein product [Vitis vinifera] CBI18111 0.0 96 876.315 431 417
VIT_208s0058g01370	grape_m0423	GGGATGGGTCGACCGG	16	VIT_208s0058g01370	2.5	1	16	2033	2048	transmembrane protein 87a 520 gi|225439703|ref|XP_002272360.1|PREDICTED: transmembrane protein 87A [Vitis vinifera] >gi|297735536|emb|CBI18030.3| unnamed protein product [Vitis vinifera] XP_002272360 0.0 100
VIT_209s0002g04210	grape_m0423	GGGATGGGTCGACCGG	16	VIT_209s0002g04210	2.5	1	16	2436	2451	receptor protein kinase perk1 403 gi|225442587|ref|XP_002279197.1|PREDICTED: proline-rich receptor-like protein kinase PERK1 [Vitis vinifera] >gi|297743250|emb|CBI36117.3| unnamed protein product [Vitis vinifera] XP_002
VIT_209s0002g07750	grape_m0423	GGGATGGGTCGACCGG	16	VIT_209s0002g07750	3	1	16	961	976	leucine-rich repeat receptor protein kinase exs-like 895 gi|359482749|ref|XP_002262614.2|PREDICTED: leucine-rich repeat receptor protein kinase EXS-like [Vitis vinifera] XP_002262614 0.0 88 1209.51 705
VIT_210s0003g04020	grape_m0423	GGGATGGGTCGACCGG	16	VIT_210s0003g04020	3	1	16	1348	1363	cbl-interacting protein kinase 23 415 gi|297740758|emb|CBI30940.3|unnamed protein product [Vitis vinifera] CBI30940 0.0 91 834.328 455 415
VIT_210s0003g04060	grape_m0423	GGGATGGGTCGACCGG	16	VIT_210s0003g04060	3	1	16	3599	3614	pentatricopeptide repeat-containing 827 gi|297740763|emb|CBI30945.3|unnamed protein product [Vitis vinifera] CBI30945 0.0 88 1483.77 827 730
VIT_210s0003g05020	grape_m0423	GGGATGGGTCGACCGG	16	VIT_210s0003g05020	2.5	1	16	308	323	gtp-binding protein 350 gi|225444063|ref|XP_002263885.1|PREDICTED: obg-like ATPase 1 [Vitis vinifera] >gi|297740845|emb|CBI31027.3| unnamed protein product [Vitis vinifera] XP_002263885 0.0 100 714.146 347
VIT_210s0003g05410	grape_m0423	GGGATGGGTCGACCGG	16	VIT_210s0003g05410	2.5	1	16	657	672	unnamed protein product [Vitis vinifera] 65 gi|297740879|emb|CBI31061.3|unnamed protein product [Vitis vinifera] CBI31061 2.31366E-30 100 135.961 65 65
VIT_211s0016g00970	grape_m0423	GGGATGGGTCGACCGG	16	VIT_211s0016g00970	2.5	1	16	856	871	ring-box protein 120 gi|225444714|ref|XP_002278332.1|PREDICTED: RING-box protein 1a [Vitis vinifera] >gi|147781652|emb|CAN64830.1| hypothetical protein VITISV_003357 [Vitis vinifera] >gi|297738557|emb|CBI27802.3| unname
VIT_211s0016g05100	grape_m0423	GGGATGGGTCGACCGG	16	VIT_211s0016g05100	3	1	16	464	479	alba dna rna-binding protein 130 gi|225445462|ref|XP_002285115.1|PREDICTED: uncharacterized protein At2g34160 [Vitis vinifera] >gi|297738936|emb|CBI28181.3| unnamed protein product [Vitis vinifera] XP_002285115 1.1834
VIT_211s0052g00920	grape_m0423	GGGATGGGTCGACCGG	16	VIT_211s0052g00920	3	1	16	1579	1594	uncharacterized protein 621 gi|225446050|ref|XP_002271128.1|PREDICTED: uncharacterized protein LOC100258100 [Vitis vinifera] XP_002271128 0.0 90 1078.16 615 556
VIT_211s0118g00570	grape_m0423	GGGATGGGTCGACCGG	16	VIT_211s0118g00570	2	1	16	310	325	uncharacterized protein loc100852953 201 gi|359484691|ref|XP_003633146.1|PREDICTED: uncharacterized protein LOC100852953 [Vitis vinifera] XP_003633146 5.95981E-94 89 347.821 201 180
VIT_211s0149g00090	grape_m0423	GGGATGGGTCGACCGG	16	VIT_211s0149g00090	3	1	16	1979	1994	leucine-rich repeat receptor-like protein kinase tdr-like 972 gi|359484751|ref|XP_002264530.2|PREDICTED: leucine-rich repeat receptor-like protein kinase TDR-like [Vitis vinifera] XP_002264530 0.0 97 1914.0
VIT_212s0028g00350	grape_m0423	GGGATGGGTCGACCGG	16	VIT_212s0028g00350	2.5	1	16	98	113	t-complex protein 1 subunit epsilon 535 gi|225446827|ref|XP_002283538.1|PREDICTED: T-complex protein 1 subunit epsilon [Vitis vinifera] >gi|302143543|emb|CBI22104.3| unnamed protein product [Vitis vinifera] XP_002283538
VIT_212s0034g01210	grape_m0423	GGGATGGGTCGACCGG	16	VIT_212s0034g01210	3	1	16	887	902	probable plastid-lipid-associated protein chloroplastic 246 gi|225448061|ref|XP_002275707.1|PREDICTED: probable plastid-lipid-associated protein 4, chloroplastic [Vitis vinifera] XP_002275707 9.11376E-105 94 384.41
VIT_212s0034g01520	grape_m0423	GGGATGGGTCGACCGG	16	VIT_212s0034g01520	1.5	1	16	19	34	uncharacterized protein loc100243871 224 gi|147797230|emb|CAN71614.1|hypothetical protein VITISV_037659 [Vitis vinifera] CAN71614 5.43424E-37 89 159.073 89 80
VIT_213s0019g02080	grape_m0423	GGGATGGGTCGACCGG	16	VIT_213s0019g02080	2.5	1	16	993	1008	dna-binding protein escarola-like 327 gi|225449426|ref|XP_002277930.1|PREDICTED: putative DNA-binding protein ESCAROLA-like [Vitis vinifera] XP_002277930 1.03895E-117 72 428.328 327 238
VIT_213s0019g02110	grape_m0423	GGGATGGGTCGACCGG	16	VIT_213s0019g02110	3	1	16	997	1012	protein 492 gi|296086194|emb|CBI31635.3|unnamed protein product [Vitis vinifera] CBI31635 0.0 100 1023.08 492 492
VIT_213s0067g01340	grape_m0423	GGGATGGGTCGACCGG	16	VIT_213s0067g01340	3	1	16	145	160	protein 253 gi|225448487|ref|XP_002270666.1|PREDICTED: uncharacterized protein LOC100255332 [Vitis vinifera] >gi|297736584|emb|CBI25455.3| unnamed protein product [Vitis vinifera] XP_002270666 4.50582E-143 100 511.91
VIT_213s0067g02520	grape_m0423	GGGATGGGTCGACCGG	16	VIT_213s0067g02520	2.5	1	16	536	551	tlc atp adp transporter 503 gi|297736512|emb|CBI25383.3|unnamed protein product [Vitis vinifera] CBI25383 0.0 88 868.226 503 444
VIT_214s0006g00960	grape_m0423	GGGATGGGTCGACCGG	16	VIT_214s0006g00960	3	1	16	769	784	dna repair protein xp-c 405 gi|296087135|emb|CBI33509.3|unnamed protein product [Vitis vinifera] CBI33509 0.0 97 825.854 405 393
VIT_214s0006g02600	grape_m0423	GGGATGGGTCGACCGG	16	VIT_214s0006g02600	2.5	1	16	1417	1432	ser thr protein kinase 675 gi|359488166|ref|XP_003633713.1|PREDICTED: probable serine/threonine-protein kinase At1g18390-like [Vitis vinifera] XP_003633713 0.0 93 1256.51 655 612
VIT_214s0060g00260	grape_m0423	GGGATGGGTCGACCGG	16	VIT_214s0060g00260	2	1	16	1996	2011	phytochrome-interacting factor 709 gi|359487706|ref|XP_002276198.2|PREDICTED: transcription factor PIF3-like [Vitis vinifera] XP_002276198 0.0 94 1355.5 703 666
VIT_214s0068g01900	grape_m0423	GGGATGGGTCGACCGG	16	VIT_214s0068g01900	3	1	16	223	238	peroxidase 55 108 gi|359488575|ref|XP_003633781.1|PREDICTED: LOW QUALITY PROTEIN: peroxidase 55-like [Vitis vinifera] XP_003633781 1.78597E-51 92 206.068 107 99
VIT_214s0108g00750	grape_m0423	GGGATGGGTCGACCGG	16	VIT_214s0108g00750	3	1	16	322	337	zf-hd homeobox protein 355 gi|225452813|ref|XP_002283533.1|PREDICTED: ZF-HD homeobox protein At4g24660-like [Vitis vinifera] XP_002283533 6.24938E-108 70 395.971 283 200
VIT_214s0128g00430	grape_m0423	GGGATGGGTCGACCGG	16	VIT_214s0128g00430	2.5	1	16	526	541	mitogen activated protein kinase kinase kinase 670 gi|359487737|ref|XP_003633640.1|PREDICTED: LOW QUALITY PROTEIN: mitogen-activated protein kinase kinase kinase ANP1-like [Vitis vinifera] XP_003633640 0.0 95
VIT_214s0171g00210	grape_m0423	GGGATGGGTCGACCGG	16	VIT_214s0171g00210	2.5	1	16	2011	2026	ankyrin repeat-containing 829 gi|359488597|ref|XP_002270424.2|PREDICTED: ankyrin repeat domain-containing protein 17-like [Vitis vinifera] >gi|296090241|emb|CBI40060.3| unnamed protein product [Vitis vinifera] XP_002
VIT_215s0048g02520	grape_m0423	GGGATGGGTCGACCGG	16	VIT_215s0048g02520	3	1	16	272	287	metal tolerance protein 412 gi|225453628|ref|XP_002266346.1|PREDICTED: metal tolerance protein 1-like [Vitis vinifera] XP_002266346 0.0 85 698.738 412 354
VIT_215s0048g02670	grape_m0423	GGGATGGGTCGACCGG	16	VIT_215s0048g02670	3	1	16	180	195	uridylate kinase 161 gi|296089001|emb|CBI38704.3|unnamed protein product [Vitis vinifera] CBI38704 3.75427E-63 89 244.973 138 123
VIT_215s0048g02780	grape_m0423	GGGATGGGTCGACCGG	16	VIT_215s0048g02780	3	1	16	596	611	protein 311 gi|225453586|ref|XP_002266943.1|PREDICTED: uncharacterized protein LOC100242029 [Vitis vinifera] XP_002266943 3.31726E-155 88 552.747 311 276
VIT_216s0022g00370	grape_m0423	GGGATGGGTCGACCGG	16	VIT_216s0022g00370	3	1	16	809	824	integral membrane protein 341 gi|359490162|ref|XP_003634045.1|PREDICTED: LOW QUALITY PROTEIN: GDP-mannose transporter GONST3-like [Vitis vinifera] XP_003634045 4.88802E-173 89 612.068 341 305
VIT_216s0022g01780	grape_m0423	GGGATGGGTCGACCGG	16	VIT_216s0022g01780	2.5	1	16	338	353	pentatricopeptide repeat-containing protein 1090 gi|359490245|ref|XP_002268526.2|PREDICTED: pentatricopeptide repeat-containing protein At5g62370-like [Vitis vinifera] XP_002268526 0.0 98 1882.84 926 914
VIT_216s0050g00950	grape_m0423	GGGATGGGTCGACCGG	16	VIT_216s0050g00950	2.5	1	16	292	307	scarecrow-like protein 8-like 589 gi|225464549|ref|XP_002272471.1|PREDICTED: scarecrow-like protein 8-like [Vitis vinifera] XP_002272471 0.0 88 1094.34 614 542
VIT_216s0098g00720	grape_m0423	GGGATGGGTCGACCGG	16	VIT_216s0098g00720	2	1	16	2191	2206	probable l-type lectin-domain containing receptor kinase -like 671 gi|359490774|ref|XP_002270021.2|PREDICTED: probable L-type lectin-domain containing receptor kinase S.7-like [Vitis vinifera] XP_002270021 0.0 91
VIT_216s0100g00650	grape_m0423	GGGATGGGTCGACCGG	16	VIT_216s0100g00650	1.5	1	16	81	96	60s ribosomal protein l24 163 gi|359490349|ref|XP_002279048.2|PREDICTED: 60S ribosomal protein L24 [Vitis vinifera] XP_002279048 7.29426E-62 85 240.736 142 121
VIT_217s0000g06810	grape_m0423	GGGATGGGTCGACCGG	16	VIT_217s0000g06810	2.5	1	16	172	187	protein 521 gi|225457305|ref|XP_002281450.1|PREDICTED: uncharacterized protein LOC100263964 [Vitis vinifera] XP_002281450 0.0 92 994.186 521 484
VIT_217s0000g07510	grape_m0423	GGGATGGGTCGACCGG	16	VIT_217s0000g07510	2.5	1	16	963	978	myb transcription factor 1 323 gi|225457178|ref|XP_002283896.1|PREDICTED: transcription factor MYB1R1-like [Vitis vinifera] XP_002283896 2.61851E-134 75 483.411 323 245
VIT_217s0000g09280	grape_m0423	GGGATGGGTCGACCGG	16	VIT_217s0000g09280	3	1	16	2154	2169	protein 870 gi|359491205|ref|XP_002277480.2|PREDICTED: uncharacterized protein LOC100253588 [Vitis vinifera] XP_002277480 0.0 94 1678.69 870 824
VIT_218s0001g01670	grape_m0423	GGGATGGGTCGACCGG	16	VIT_218s0001g01670	3	1	16	1573	1588	protein 2203 gi|302141758|emb|CBI18961.3|unnamed protein product [Vitis vinifera] CBI18961 0.0 92 4097.74 2203 2042
VIT_218s0001g10230	grape_m0423	GGGATGGGTCGACCGG	16	VIT_218s0001g10230	3	1	16	64	79	uncharacterized acetyltransferase at3g50280-like 333 gi|147770378|emb|CAN78155.1|hypothetical protein VITISV_032623 [Vitis vinifera] CAN78155 0.0 100 687.567 328 328
VIT_218s0001g13440	grape_m0423	GGGATGGGTCGACCGG	16	VIT_218s0001g13440	3	1	16	42	57	s-type anion channel slah1 313 gi|302142586|emb|CBI19789.3|unnamed protein product [Vitis vinifera] CBI19789 2.58581E-154 100 549.666 270 270
VIT_218s0076g00275	grape_m0423	GGGATGGGTCGACCGG	16	VIT_218s0076g00275	3	1	16	289	304	transcription factor myb1r1-like 141 gi|359493037|ref|XP_003634497.1|PREDICTED: transcription factor MYB1R1-like [Vitis vinifera] XP_003634497 1.339E-48 73 196.438 141 104
VIT_219s0014g00320	grape_m0423	GGGATGGGTCGACCGG	16	VIT_219s0014g00320	3	1	16	1443	1458	transposon protein 677 gi|302142813|emb|CBI20108.3|unnamed protein product [Vitis vinifera] CBI20108 0.0 100 1415.59 677 677
VIT_219s0090g01620	grape_m0423	GGGATGGGTCGACCGG	16	VIT_219s0090g01620	1.5	1	16	205	220	#N/A
VIT_219s0093g00130	grape_m0423	GGGATGGGTCGACCGG	16	VIT_219s0093g00130	3	1	16	19	34	uncharacterized protein loc100259948 261 gi|296086748|emb|CBI32897.3|unnamed protein product [Vitis vinifera] CBI32897 1.35288E-66 88 257.684 140 124
VIT_201s0010g03640	grape_m0423	GGGATGGGTCGACCGGT	17	VIT_201s0010g03640	2	1	17	320	336	protein 97 gi|359473751|ref|XP_003631355.1|PREDICTED: uncharacterized protein LOC100852520 [Vitis vinifera] XP_003631355 1.11711E-46 100 190.274 97 97
VIT_201s0011g05035	grape_m0423	GGGATGGGTCGACCGGT	17	VIT_201s0011g05035	3	1	17	631	647	cle08 protein 101 gi|224111494|ref|XP_002315878.1|predicted protein [Populus trichocarpa] >gi|222864918|gb|EEF02049.1| predicted protein [Populus trichocarpa] XP_002315878 1.12124E-12 60 77.0258 82 50
VIT_201s0127g00850	grape_m0423	GGGATGGGTCGACCGGT	17	VIT_201s0127g00850	3	1	17	502	518	probable polygalacturonase non-catalytic subunit jp650-like 624 gi|225425509|ref|XP_002266815.1|PREDICTED: probable polygalacturonase non-catalytic subunit JP650-like [Vitis vinifera] XP_002266815 0.0 100 1291.5
VIT_201s0146g00440	grape_m0423	GGGATGGGTCGACCGGT	17	VIT_201s0146g00440	3	1	17	828	844	uncharacterized protein 619 gi|296088734|emb|CBI38184.3|unnamed protein product [Vitis vinifera] CBI38184 0.0 95 1217.6 619 592
VIT_201s0150g00500	grape_m0423	GGGATGGGTCGACCGGT	17	VIT_201s0150g00500	2.5	1	17	996	1012	at3g26650 mlj15_5 148 gi|296085561|emb|CBI29293.3|unnamed protein product [Vitis vinifera] CBI29293 3.06009E-53 74 211.846 148 110
VIT_203s0017g01770	grape_m0423	GGGATGGGTCGACCGGT	17	VIT_203s0017g01770	1.5	1	17	2307	2323	zinc finger family protein 738 gi|225464805|ref|XP_002268635.1|PREDICTED: probable S-acyltransferase At4g15080-like isoform 1 [Vitis vinifera] XP_002268635 0.0 87 1304.27 738 647
VIT_203s0038g04730	grape_m0423	GGGATGGGTCGACCGGT	17	VIT_203s0038g04730	2.5	1	17	566	582	polyphenol oxidase 587 gi|359475110|ref|XP_002280474.2|PREDICTED: polyphenol oxidase, chloroplastic-like [Vitis vinifera] XP_002280474 0.0 96 1170.99 587 564
VIT_203s0180g00040	grape_m0423	GGGATGGGTCGACCGGT	17	VIT_203s0180g00040	3	1	17	1311	1326	d3-type cyclin 386 gi|225428885|ref|XP_002285320.1|PREDICTED: cyclin-D3-2-like [Vitis vinifera] XP_002285320 3.04504E-178 81 629.787 386 316
VIT_204s0044g00070	grape_m0423	GGGATGGGTCGACCGGT	17	VIT_204s0044g00070	3	1	17	1194	1210	rab proteins geranylgeranyltransferase component a 2-like 556 gi|359476981|ref|XP_002273131.2|PREDICTED: rab proteins geranylgeranyltransferase component A 2-like [Vitis vinifera] >gi|296088658|emb|CBI37649.3| unnamed pr
VIT_205s0077g00450	grape_m0423	GGGATGGGTCGACCGGT	17	VIT_205s0077g00450	3	1	17	66	82	ribosomal protein s1 378 gi|225432062|ref|XP_002280604.1|PREDICTED: 30S ribosomal protein S1, chloroplastic [Vitis vinifera] >gi|296083203|emb|CBI22839.3| unnamed protein product [Vitis vinifera] XP_002280604 0.0
VIT_206s0004g02160	grape_m0423	GGGATGGGTCGACCGGT	17	VIT_206s0004g02160	3	1	17	980	996	zinc finger ccch domain-containing protein 30-like 725 gi|359478381|ref|XP_003632114.1|PREDICTED: zinc finger CCCH domain-containing protein 30-like [Vitis vinifera] XP_003632114 0.0 87 1292.72 725 637
VIT_207s0005g02470	grape_m0423	GGGATGGGTCGACCGGT	17	VIT_207s0005g02470	2.5	1	17	305	321	cellulose synthase 862 gi|225437750|ref|XP_002273575.1|PREDICTED: probable cellulose synthase A catalytic subunit 8 [UDP-forming]-like [Vitis vinifera] XP_002273575 0.0 93 1696.4 887 827
VIT_208s0007g01290	grape_m0423	GGGATGGGTCGACCGGT	17	VIT_208s0007g01290	3	1	17	2298	2314	bel1 homeotic 642 gi|147770644|emb|CAN73410.1|hypothetical protein VITISV_024375 [Vitis vinifera] CAN73410 0.0 90 1195.26 642 583
VIT_208s0007g06340	grape_m0423	GGGATGGGTCGACCGGT	17	VIT_208s0007g06340	3	1	17	69	85	uncharacterized protein 189 gi|147864063|emb|CAN83225.1|hypothetical protein VITISV_031369 [Vitis vinifera] CAN83225 5.45417E-104 96 380.948 189 182
VIT_208s0007g08210	grape_m0423	GGGATGGGTCGACCGGT	17	VIT_208s0007g08210	3	1	17	648	664	zinc finger ccch domain-containing protein 30-like 703 gi|359481761|ref|XP_002277747.2|PREDICTED: zinc finger CCCH domain-containing protein 30-like [Vitis vinifera] XP_002277747 0.0 83 1167.14 703 587
VIT_210s0003g05020	grape_m0423	GGGATGGGTCGACCGGT	17	VIT_210s0003g05020	3	1	17	307	323	gtp-binding protein 350 gi|225444063|ref|XP_002263885.1|PREDICTED: obg-like ATPase 1 [Vitis vinifera] >gi|297740845|emb|CBI31027.3| unnamed protein product [Vitis vinifera] XP_002263885 0.0 100 714.146 347
VIT_210s0003g05410	grape_m0423	GGGATGGGTCGACCGGT	17	VIT_210s0003g05410	3	1	17	656	672	unnamed protein product [Vitis vinifera] 65 gi|297740879|emb|CBI31061.3|unnamed protein product [Vitis vinifera] CBI31061 2.31366E-30 100 135.961 65 65
VIT_211s0016g00970	grape_m0423	GGGATGGGTCGACCGGT	17	VIT_211s0016g00970	3	1	17	855	871	ring-box protein 120 gi|225444714|ref|XP_002278332.1|PREDICTED: RING-box protein 1a [Vitis vinifera] >gi|147781652|emb|CAN64830.1| hypothetical protein VITISV_003357 [Vitis vinifera] >gi|297738557|emb|CBI27802.3| unname
VIT_211s0016g04650	grape_m0423	GGGATGGGTCGACCGGT	17	VIT_211s0016g04650	3	1	17	387	403	gdp-mannose transporter 351 gi|225445388|ref|XP_002284977.1|PREDICTED: GDP-mannose transporter GONST4 [Vitis vinifera] XP_002284977 0.0 96 663.685 344 332
VIT_211s0118g00570	grape_m0423	GGGATGGGTCGACCGGT	17	VIT_211s0118g00570	3	1	17	309	325	uncharacterized protein loc100852953 201 gi|359484691|ref|XP_003633146.1|PREDICTED: uncharacterized protein LOC100852953 [Vitis vinifera] XP_003633146 5.95981E-94 89 347.821 201 180
VIT_212s0028g00350	grape_m0423	GGGATGGGTCGACCGGT	17	VIT_212s0028g00350	3	1	17	97	113	t-complex protein 1 subunit epsilon 535 gi|225446827|ref|XP_002283538.1|PREDICTED: T-complex protein 1 subunit epsilon [Vitis vinifera] >gi|302143543|emb|CBI22104.3| unnamed protein product [Vitis vinifera] XP_002283538
VIT_212s0028g01750	grape_m0423	GGGATGGGTCGACCGGT	17	VIT_212s0028g01750	2.5	1	17	362	378	cell wall-associated hydrolase 167 gi|225446672|ref|XP_002281964.1|PREDICTED: probable endopeptidase p60-like [Vitis vinifera] XP_002281964 7.16977E-58 72 227.254 167 121
VIT_212s0034g01210	grape_m0423	GGGATGGGTCGACCGGT	17	VIT_212s0034g01210	3	1	17	886	902	probable plastid-lipid-associated protein chloroplastic 246 gi|225448061|ref|XP_002275707.1|PREDICTED: probable plastid-lipid-associated protein 4, chloroplastic [Vitis vinifera] XP_002275707 9.11376E-105 94 384.41
VIT_212s0034g01520	grape_m0423	GGGATGGGTCGACCGGT	17	VIT_212s0034g01520	1.5	1	17	18	34	uncharacterized protein loc100243871 224 gi|147797230|emb|CAN71614.1|hypothetical protein VITISV_037659 [Vitis vinifera] CAN71614 5.43424E-37 89 159.073 89 80
VIT_212s0035g01900	grape_m0423	GGGATGGGTCGACCGGT	17	VIT_212s0035g01900	3	1	17	33	49	pectinesterase 462 gi|225465284|ref|XP_002270616.1|PREDICTED: pectinesterase/pectinesterase inhibitor PPE8B [Vitis vinifera] >gi|15081598|gb|AAK81875.1| pectin methylesterase PME1 [Vitis vinifera] XP_002270616 0.0
VIT_213s0147g00230	grape_m0423	GGGATGGGTCGACCGGT	17	VIT_213s0147g00230	3	1	17	1018	1034	protein 388 gi|225450256|ref|XP_002269148.1|PREDICTED: uncharacterized protein LOC100251081 [Vitis vinifera] >gi|296080994|emb|CBI18592.3| unnamed protein product [Vitis vinifera] XP_002269148 0.0 97 793.112 388
VIT_214s0006g00960	grape_m0423	GGGATGGGTCGACCGGT	17	VIT_214s0006g00960	3	1	17	768	784	dna repair protein xp-c 405 gi|296087135|emb|CBI33509.3|unnamed protein product [Vitis vinifera] CBI33509 0.0 97 825.854 405 393
VIT_214s0006g02600	grape_m0423	GGGATGGGTCGACCGGT	17	VIT_214s0006g02600	3	1	17	1416	1432	ser thr protein kinase 675 gi|359488166|ref|XP_003633713.1|PREDICTED: probable serine/threonine-protein kinase At1g18390-like [Vitis vinifera] XP_003633713 0.0 93 1256.51 655 612
VIT_214s0060g00260	grape_m0423	GGGATGGGTCGACCGGT	17	VIT_214s0060g00260	3	1	17	1995	2011	phytochrome-interacting factor 709 gi|359487706|ref|XP_002276198.2|PREDICTED: transcription factor PIF3-like [Vitis vinifera] XP_002276198 0.0 94 1355.5 703 666
VIT_214s0171g00210	grape_m0423	GGGATGGGTCGACCGGT	17	VIT_214s0171g00210	2.5	1	17	2010	2026	ankyrin repeat-containing 829 gi|359488597|ref|XP_002270424.2|PREDICTED: ankyrin repeat domain-containing protein 17-like [Vitis vinifera] >gi|296090241|emb|CBI40060.3| unnamed protein product [Vitis vinifera] XP_002
VIT_215s0046g00040	grape_m0423	GGGATGGGTCGACCGGT	17	VIT_215s0046g00040	3	1	17	3053	3069	calcium-transporting endoplasmic reticulum-type-like 889 gi|359489590|ref|XP_002264585.2|PREDICTED: calcium-transporting ATPase, endoplasmic reticulum-type-like [Vitis vinifera] XP_002264585 0.0 98 1749.9
VIT_216s0022g01780	grape_m0423	GGGATGGGTCGACCGGT	17	VIT_216s0022g01780	3	1	17	337	353	pentatricopeptide repeat-containing protein 1090 gi|359490245|ref|XP_002268526.2|PREDICTED: pentatricopeptide repeat-containing protein At5g62370-like [Vitis vinifera] XP_002268526 0.0 98 1882.84 926 914
VIT_216s0098g00720	grape_m0423	GGGATGGGTCGACCGGT	17	VIT_216s0098g00720	3	1	17	2190	2206	probable l-type lectin-domain containing receptor kinase -like 671 gi|359490774|ref|XP_002270021.2|PREDICTED: probable L-type lectin-domain containing receptor kinase S.7-like [Vitis vinifera] XP_002270021 0.0 91
VIT_216s0100g00650	grape_m0423	GGGATGGGTCGACCGGT	17	VIT_216s0100g00650	2.5	1	17	80	96	60s ribosomal protein l24 163 gi|359490349|ref|XP_002279048.2|PREDICTED: 60S ribosomal protein L24 [Vitis vinifera] XP_002279048 7.29426E-62 85 240.736 142 121
VIT_217s0000g04050	grape_m0423	GGGATGGGTCGACCGGT	17	VIT_217s0000g04050	3	1	17	492	508	alpha beta-hydrolase domain-containing protein 691 gi|225455868|ref|XP_002274587.1|PREDICTED: lysosomal acid lipase/cholesteryl ester hydrolase-like [Vitis vinifera] XP_002274587 0.0 93 1333.93 691 647
VIT_217s0000g06810	grape_m0423	GGGATGGGTCGACCGGT	17	VIT_217s0000g06810	2.5	1	17	171	187	protein 521 gi|225457305|ref|XP_002281450.1|PREDICTED: uncharacterized protein LOC100263964 [Vitis vinifera] XP_002281450 0.0 92 994.186 521 484
VIT_218s0001g10180	grape_m0423	GGGATGGGTCGACCGGT	17	VIT_218s0001g10180	3	1	17	68	84	uncharacterized acetyltransferase at3g50280-like 454 gi|359492019|ref|XP_002284916.2|PREDICTED: uncharacterized acetyltransferase At3g50280-like [Vitis vinifera] XP_002284916 0.0 100 945.266 454 454
VIT_218s0001g10230	grape_m0423	GGGATGGGTCGACCGGT	17	VIT_218s0001g10230	3	1	17	63	79	uncharacterized acetyltransferase at3g50280-like 333 gi|147770378|emb|CAN78155.1|hypothetical protein VITISV_032623 [Vitis vinifera] CAN78155 0.0 100 687.567 328 328
VIT_219s0090g01620	grape_m0423	GGGATGGGTCGACCGGT	17	VIT_219s0090g01620	2	1	17	204	220	#N/A
VIT_219s0093g00130	grape_m0423	GGGATGGGTCGACCGGT	17	VIT_219s0093g00130	3	1	17	18	34	uncharacterized protein loc100259948 261 gi|296086748|emb|CBI32897.3|unnamed protein product [Vitis vinifera] CBI32897 1.35288E-66 88 257.684 140 124
VIT_201s0010g03640	grape_m0423	GGGATGGGTCGACCGGTC	18	VIT_201s0010g03640	3	1	18	319	336	protein 97 gi|359473751|ref|XP_003631355.1|PREDICTED: uncharacterized protein LOC100852520 [Vitis vinifera] XP_003631355 1.11711E-46 100 190.274 97 97
VIT_201s0146g00440	grape_m0423	GGGATGGGTCGACCGGTC	18	VIT_201s0146g00440	3	1	18	827	844	uncharacterized protein 619 gi|296088734|emb|CBI38184.3|unnamed protein product [Vitis vinifera] CBI38184 0.0 95 1217.6 619 592
VIT_203s0017g01770	grape_m0423	GGGATGGGTCGACCGGTC	18	VIT_203s0017g01770	2.5	1	18	2306	2323	zinc finger family protein 738 gi|225464805|ref|XP_002268635.1|PREDICTED: probable S-acyltransferase At4g15080-like isoform 1 [Vitis vinifera] XP_002268635 0.0 87 1304.27 738 647
VIT_210s0003g05410	grape_m0423	GGGATGGGTCGACCGGTC	18	VIT_210s0003g05410	3	1	18	655	672	unnamed protein product [Vitis vinifera] 65 gi|297740879|emb|CBI31061.3|unnamed protein product [Vitis vinifera] CBI31061 2.31366E-30 100 135.961 65 65
VIT_211s0016g04650	grape_m0423	GGGATGGGTCGACCGGTC	18	VIT_211s0016g04650	3	1	18	386	403	gdp-mannose transporter 351 gi|225445388|ref|XP_002284977.1|PREDICTED: GDP-mannose transporter GONST4 [Vitis vinifera] XP_002284977 0.0 96 663.685 344 332
VIT_211s0016g05910	grape_m0423	GGGATGGGTCGACCGGTC	18	VIT_211s0016g05910	3	1	18	1685	1702	mak10-like protein 473 gi|297739012|emb|CBI28257.3|unnamed protein product [Vitis vinifera] CBI28257 0.0 98 962.985 473 464
VIT_212s0034g01520	grape_m0423	GGGATGGGTCGACCGGTC	18	VIT_212s0034g01520	2.5	1	18	17	34	uncharacterized protein loc100243871 224 gi|147797230|emb|CAN71614.1|hypothetical protein VITISV_037659 [Vitis vinifera] CAN71614 5.43424E-37 89 159.073 89 80
VIT_214s0171g00210	grape_m0423	GGGATGGGTCGACCGGTC	18	VIT_214s0171g00210	2.5	1	18	2009	2026	ankyrin repeat-containing 829 gi|359488597|ref|XP_002270424.2|PREDICTED: ankyrin repeat domain-containing protein 17-like [Vitis vinifera] >gi|296090241|emb|CBI40060.3| unnamed protein product [Vitis vinifera] XP_002
VIT_215s0048g01880	grape_m0423	GGGATGGGTCGACCGGTC	18	VIT_215s0048g01880	3	1	18	743	760	armadillo beta-catenin repeat-containing protein 560 gi|225453748|ref|XP_002269981.1|PREDICTED: uncharacterized protein LOC100250612 [Vitis vinifera] XP_002269981 0.0 92 1023.46 560 517
VIT_216s0098g00720	grape_m0423	GGGATGGGTCGACCGGTC	18	VIT_216s0098g00720	3	1	18	2189	2206	probable l-type lectin-domain containing receptor kinase -like 671 gi|359490774|ref|XP_002270021.2|PREDICTED: probable L-type lectin-domain containing receptor kinase S.7-like [Vitis vinifera] XP_002270021 0.0 91
VIT_217s0000g04050	grape_m0423	GGGATGGGTCGACCGGTC	18	VIT_217s0000g04050	3	1	18	491	508	alpha beta-hydrolase domain-containing protein 691 gi|225455868|ref|XP_002274587.1|PREDICTED: lysosomal acid lipase/cholesteryl ester hydrolase-like [Vitis vinifera] XP_002274587 0.0 93 1333.93 691 647
VIT_218s0001g10180	grape_m0423	GGGATGGGTCGACCGGTC	18	VIT_218s0001g10180	3	1	18	67	84	uncharacterized acetyltransferase at3g50280-like 454 gi|359492019|ref|XP_002284916.2|PREDICTED: uncharacterized acetyltransferase At3g50280-like [Vitis vinifera] XP_002284916 0.0 100 945.266 454 454
VIT_218s0001g10230	grape_m0423	GGGATGGGTCGACCGGTC	18	VIT_218s0001g10230	3	1	18	62	79	uncharacterized acetyltransferase at3g50280-like 333 gi|147770378|emb|CAN78155.1|hypothetical protein VITISV_032623 [Vitis vinifera] CAN78155 0.0 100 687.567 328 328
VIT_219s0090g01620	grape_m0423	GGGATGGGTCGACCGGTC	18	VIT_219s0090g01620	3	1	18	203	220	#N/A
VIT_201s0010g03640	grape_m0423	GGGATGGGTCGACCGGTCC	19	VIT_201s0010g03640	3	1	19	318	336	protein 97 gi|359473751|ref|XP_003631355.1|PREDICTED: uncharacterized protein LOC100852520 [Vitis vinifera] XP_003631355 1.11711E-46 100 190.274 97 97
VIT_211s0016g05910	grape_m0423	GGGATGGGTCGACCGGTCC	19	VIT_211s0016g05910	3	1	19	1684	1702	mak10-like protein 473 gi|297739012|emb|CBI28257.3|unnamed protein product [Vitis vinifera] CBI28257 0.0 98 962.985 473 464
VIT_212s0034g01520	grape_m0423	GGGATGGGTCGACCGGTCC	19	VIT_212s0034g01520	2.5	1	19	16	34	uncharacterized protein loc100243871 224 gi|147797230|emb|CAN71614.1|hypothetical protein VITISV_037659 [Vitis vinifera] CAN71614 5.43424E-37 89 159.073 89 80
VIT_211s0065g00940	grape_m0423	GTCGACCGGTCCGCCTCG	18	VIT_211s0065g00940	3	1	17	762	779	preprotein translocase subunit chloroplastic-like 546 gi|359484929|ref|XP_002262945.2|PREDICTED: preprotein translocase subunit secY, chloroplastic-like [Vitis vinifera] XP_002262945 0.0 85 912.138 546
VIT_212s0034g00830	grape_m0423	GTCGACCGGTCCGCCTCG	18	VIT_212s0034g00830	3	1	18	510	527	uncharacterized protein loc100261721 126 gi|225448109|ref|XP_002277113.1|PREDICTED: uncharacterized protein LOC100261721 [Vitis vinifera] XP_002277113 1.63992E-54 86 216.083 126 109
VIT_218s0001g02300	grape_m0423	GTCGACCGGTCCGCCTCG	18	VIT_218s0001g02300	3	1	18	1021	1038	nac domain protein nac2 299 gi|359492381|ref|XP_002285870.2|PREDICTED: NAC domain-containing protein 2-like [Vitis vinifera] XP_002285870 2.39273E-166 94 589.726 299 282
VIT_200s0179g00210	grape_m0423	TTGGGATGGGTCGACCG	17	VIT_200s0179g00210	2.5	1	17	1195	1211	transport protein 3534 gi|359495455|ref|XP_002274761.2|PREDICTED: uncharacterized protein LOC100264735 [Vitis vinifera] XP_002274761 0.0 92 6694.75 3544 3283
VIT_200s0265g00120	grape_m0423	TTGGGATGGGTCGACCG	17	VIT_200s0265g00120	3	1	17	1609	1625	uncharacterized protein 618 gi|359496170|ref|XP_002270005.2|PREDICTED: uncharacterized protein LOC100256311 [Vitis vinifera] XP_002270005 0.0 83 1008.05 618 516
VIT_200s0324g00070	grape_m0423	TTGGGATGGGTCGACCG	17	VIT_200s0324g00070	3	1	17	373	389	udp-glycosyltransferase 85a2 483 gi|225468664|ref|XP_002268845.1|PREDICTED: UDP-glycosyltransferase 85A2 [Vitis vinifera] XP_002268845 0.0 96 979.548 483 468
VIT_201s0010g03640	grape_m0423	TTGGGATGGGTCGACCG	17	VIT_201s0010g03640	2.5	1	17	322	338	protein 97 gi|359473751|ref|XP_003631355.1|PREDICTED: uncharacterized protein LOC100852520 [Vitis vinifera] XP_003631355 1.11711E-46 100 190.274 97 97
VIT_201s0011g01755	grape_m0423	TTGGGATGGGTCGACCG	17	VIT_201s0011g01755	3	1	17	601	617	digestive organ expansion factor-like protein 285 gi|225446285|ref|XP_002267174.1|PREDICTED: digestive organ expansion factor homolog [Vitis vinifera] >gi|296090307|emb|CBI40126.3| unnamed protein product [Vitis vinifera]
VIT_201s0150g00500	grape_m0423	TTGGGATGGGTCGACCG	17	VIT_201s0150g00500	3	1	17	998	1014	at3g26650 mlj15_5 148 gi|296085561|emb|CBI29293.3|unnamed protein product [Vitis vinifera] CBI29293 3.06009E-53 74 211.846 148 110
VIT_202s0012g01420	grape_m0423	TTGGGATGGGTCGACCG	17	VIT_202s0012g01420	2	1	17	701	717	chloroplast rna binding protein precursor 253 gi|225427185|ref|XP_002279685.1|PREDICTED: 29 kDa ribonucleoprotein B, chloroplastic [Vitis vinifera] XP_002279685 3.34082E-110 80 402.519 252 204
VIT_202s0012g01450	grape_m0423	TTGGGATGGGTCGACCG	17	VIT_202s0012g01450	2.5	1	17	1936	1952	transcription factor bhlh96-like 315 gi|225427181|ref|XP_002278824.1|PREDICTED: transcription factor bHLH71 [Vitis vinifera] XP_002278824 1.37045E-168 92 597.045 315 290
VIT_203s0017g02320	grape_m0423	TTGGGATGGGTCGACCG	17	VIT_203s0017g02320	3	1	17	1242	1258	atpase wrnip1 548 gi|225464722|ref|XP_002264062.1|PREDICTED: ATPase WRNIP1-like [Vitis vinifera] XP_002264062 0.0 91 1010.36 548 501
VIT_203s0038g02360	grape_m0423	TTGGGATGGGTCGACCG	17	VIT_203s0038g02360	3	1	17	852	868	beta-galactosidase 13 833 gi|225428017|ref|XP_002278545.1|PREDICTED: beta-galactosidase 13 [Vitis vinifera] >gi|297744615|emb|CBI37877.3| unnamed protein product [Vitis vinifera] XP_002278545 0.0 96 1681.7
VIT_204s0023g02330	grape_m0423	TTGGGATGGGTCGACCG	17	VIT_204s0023g02330	3	1	17	282	298	uncharacterized protein at2g34160 147 gi|359476873|ref|XP_002264067.2|PREDICTED: uncharacterized protein At2g34160-like [Vitis vinifera] XP_002264067 1.72898E-80 100 302.368 147 147
VIT_206s0004g02720	grape_m0423	TTGGGATGGGTCGACCG	17	VIT_206s0004g02720	3	1	17	708	724	pleckstrin homology and lipid-binding start domain-containing protein 499 gi|297746269|emb|CBI16325.3|unnamed protein product [Vitis vinifera] CBI16325 0.0 94 941.028 480 453
VIT_207s0005g00030	grape_m0423	TTGGGATGGGTCGACCG	17	VIT_207s0005g00030	3	1	17	756	772	glutathione s-transferase 214 gi|225437288|ref|XP_002262842.1|PREDICTED: glutathione S-transferase [Vitis vinifera] XP_002262842 7.36905E-123 100 444.121 214 214
VIT_207s0005g03970	grape_m0423	TTGGGATGGGTCGACCG	17	VIT_207s0005g03970	3	1	17	326	342	peptide transporter ptr3-a 489 gi|359480044|ref|XP_002271216.2|PREDICTED: peptide transporter PTR3-A-like [Vitis vinifera] XP_002271216 0.0 91 911.368 489 447
VIT_208s0007g06340	grape_m0423	TTGGGATGGGTCGACCG	17	VIT_208s0007g06340	3	1	17	71	87	uncharacterized protein 189 gi|147864063|emb|CAN83225.1|hypothetical protein VITISV_031369 [Vitis vinifera] CAN83225 5.45417E-104 96 380.948 189 182
VIT_208s0040g00210	grape_m0423	TTGGGATGGGTCGACCG	17	VIT_208s0040g00210	3	1	17	1726	1742	fad-dependent oxidoreductase 240 gi|225440270|ref|XP_002278843.1|PREDICTED: l-2-hydroxyglutarate dehydrogenase, mitochondrial [Vitis vinifera] >gi|297741744|emb|CBI32876.3| unnamed protein product [Vitis vinifera] XP_002
VIT_209s0002g04210	grape_m0423	TTGGGATGGGTCGACCG	17	VIT_209s0002g04210	2.5	1	17	2437	2453	receptor protein kinase perk1 403 gi|225442587|ref|XP_002279197.1|PREDICTED: proline-rich receptor-like protein kinase PERK1 [Vitis vinifera] >gi|297743250|emb|CBI36117.3| unnamed protein product [Vitis vinifera] XP_002
VIT_209s0002g07200	grape_m0423	TTGGGATGGGTCGACCG	17	VIT_209s0002g07200	3	1	17	13	29	probable polygalacturonase at3g15720-like 88 gi|297743479|emb|CBI36346.3|unnamed protein product [Vitis vinifera] CBI36346 2.5435E-42 100 175.637 88 88
VIT_209s0002g07750	grape_m0423	TTGGGATGGGTCGACCG	17	VIT_209s0002g07750	3	1	17	962	978	leucine-rich repeat receptor protein kinase exs-like 895 gi|359482749|ref|XP_002262614.2|PREDICTED: leucine-rich repeat receptor protein kinase EXS-like [Vitis vinifera] XP_002262614 0.0 88 1209.51 705
VIT_209s0002g08260	grape_m0423	TTGGGATGGGTCGACCG	17	VIT_209s0002g08260	3	1	17	998	1014	cobw domain-containing protein 2-like isoform 1 455 gi|359482400|ref|XP_002268800.2|PREDICTED: COBW domain-containing protein 2-like isoform 1 [Vitis vinifera] >gi|297743555|emb|CBI36422.3| unnamed protein product [Vitis vinif
VIT_209s0002g08740	grape_m0423	TTGGGATGGGTCGACCG	17	VIT_209s0002g08740	3	1	17	318	334	uncharacterized protein loc100256071 389 gi|297743593|emb|CBI36460.3|unnamed protein product [Vitis vinifera] CBI36460 0.0 93 750.355 389 364
VIT_209s0018g00830	grape_m0423	TTGGGATGGGTCGACCG	17	VIT_209s0018g00830	2.5	1	17	2277	2293	probable lrr receptor-like serine threonine-protein kinase at4g36180-like 911 gi|298204712|emb|CBI25210.3|unnamed protein product [Vitis vinifera] CBI25210 0.0 93 1652.11 888 832
VIT_210s0003g02070	grape_m0423	TTGGGATGGGTCGACCG	17	VIT_210s0003g02070	3	1	17	3	19	agamous-like protein 227 gi|147853709|emb|CAN83827.1|hypothetical protein VITISV_030947 [Vitis vinifera] CAN83827 3.37566E-127 99 458.759 227 226
VIT_210s0003g05336	grape_m0423	TTGGGATGGGTCGACCG	17	VIT_210s0003g05336	3	1	17	1111	1127	rhicadhesin receptor 215 gi|225444119|ref|XP_002267617.1|PREDICTED: putative germin-like protein 2-2 [Vitis vinifera] XP_002267617 2.67678E-120 100 435.647 215 215
VIT_211s0016g00970	grape_m0423	TTGGGATGGGTCGACCG	17	VIT_211s0016g00970	3	1	17	857	873	ring-box protein 120 gi|225444714|ref|XP_002278332.1|PREDICTED: RING-box protein 1a [Vitis vinifera] >gi|147781652|emb|CAN64830.1| hypothetical protein VITISV_003357 [Vitis vinifera] >gi|297738557|emb|CBI27802.3| unname
VIT_211s0016g05100	grape_m0423	TTGGGATGGGTCGACCG	17	VIT_211s0016g05100	2.5	1	17	465	481	alba dna rna-binding protein 130 gi|225445462|ref|XP_002285115.1|PREDICTED: uncharacterized protein At2g34160 [Vitis vinifera] >gi|297738936|emb|CBI28181.3| unnamed protein product [Vitis vinifera] XP_002285115 1.1834
VIT_211s0149g00090	grape_m0423	TTGGGATGGGTCGACCG	17	VIT_211s0149g00090	3	1	17	1980	1996	leucine-rich repeat receptor-like protein kinase tdr-like 972 gi|359484751|ref|XP_002264530.2|PREDICTED: leucine-rich repeat receptor-like protein kinase TDR-like [Vitis vinifera] XP_002264530 0.0 97 1914.0
VIT_212s0028g00350	grape_m0423	TTGGGATGGGTCGACCG	17	VIT_212s0028g00350	2.5	1	17	99	115	t-complex protein 1 subunit epsilon 535 gi|225446827|ref|XP_002283538.1|PREDICTED: T-complex protein 1 subunit epsilon [Vitis vinifera] >gi|302143543|emb|CBI22104.3| unnamed protein product [Vitis vinifera] XP_002283538
VIT_212s0034g01210	grape_m0423	TTGGGATGGGTCGACCG	17	VIT_212s0034g01210	3	1	17	888	904	probable plastid-lipid-associated protein chloroplastic 246 gi|225448061|ref|XP_002275707.1|PREDICTED: probable plastid-lipid-associated protein 4, chloroplastic [Vitis vinifera] XP_002275707 9.11376E-105 94 384.41
VIT_213s0019g02430	grape_m0423	TTGGGATGGGTCGACCG	17	VIT_213s0019g02430	3	1	17	538	554	protein da1-related 2-like 497 gi|225449360|ref|XP_002277622.1|PREDICTED: protein DA1-related 2 [Vitis vinifera] >gi|296086166|emb|CBI31607.3| unnamed protein product [Vitis vinifera] XP_002277622 0.0 90
VIT_213s0019g04300	grape_m0423	TTGGGATGGGTCGACCG	17	VIT_213s0019g04300	3	1	17	26	42	60s ribosomal protein l12 166 gi|225449052|ref|XP_002274407.1|PREDICTED: 60S ribosomal protein L12 [Vitis vinifera] >gi|147785001|emb|CAN75443.1| hypothetical protein VITISV_019658 [Vitis vinifera] XP_002274407 9.0927
VIT_213s0067g01150	grape_m0423	TTGGGATGGGTCGACCG	17	VIT_213s0067g01150	3	1	17	221	237	2-oxoglutarate-dependent dioxygenase 382 gi|225448461|ref|XP_002272219.1|PREDICTED: gibberellin 2-beta-dioxygenase 1-like [Vitis vinifera] XP_002272219 4.64838E-158 81 562.762 382 310
VIT_213s0067g02520	grape_m0423	TTGGGATGGGTCGACCG	17	VIT_213s0067g02520	3	1	17	537	553	tlc atp adp transporter 503 gi|297736512|emb|CBI25383.3|unnamed protein product [Vitis vinifera] CBI25383 0.0 88 868.226 503 444
VIT_213s0147g00230	grape_m0423	TTGGGATGGGTCGACCG	17	VIT_213s0147g00230	3	1	17	677	693	protein 388 gi|225450256|ref|XP_002269148.1|PREDICTED: uncharacterized protein LOC100251081 [Vitis vinifera] >gi|296080994|emb|CBI18592.3| unnamed protein product [Vitis vinifera] XP_002269148 0.0 97 793.112 388
VIT_214s0036g00590	grape_m0423	TTGGGATGGGTCGACCG	17	VIT_214s0036g00590	3	1	17	160	176	protein 80 gi|302143627|emb|CBI22380.3|unnamed protein product [Vitis vinifera] CBI22380 1.21995E-39 100 166.777 80 80
VIT_214s0060g00260	grape_m0423	TTGGGATGGGTCGACCG	17	VIT_214s0060g00260	3	1	17	1997	2013	phytochrome-interacting factor 709 gi|359487706|ref|XP_002276198.2|PREDICTED: transcription factor PIF3-like [Vitis vinifera] XP_002276198 0.0 94 1355.5 703 666
VIT_215s0046g00040	grape_m0423	TTGGGATGGGTCGACCG	17	VIT_215s0046g00040	3	1	17	3055	3071	calcium-transporting endoplasmic reticulum-type-like 889 gi|359489590|ref|XP_002264585.2|PREDICTED: calcium-transporting ATPase, endoplasmic reticulum-type-like [Vitis vinifera] XP_002264585 0.0 98 1749.9
VIT_215s0046g01090	grape_m0423	TTGGGATGGGTCGACCG	17	VIT_215s0046g01090	2.5	1	17	158	174	uncharacterized protein chloroplastic-like 440 gi|359489837|ref|XP_003633983.1|PREDICTED: uncharacterized protein LOC100255153 [Vitis vinifera] XP_003633983 0.0 83 665.996 413 346
VIT_216s0022g01780	grape_m0423	TTGGGATGGGTCGACCG	17	VIT_216s0022g01780	3	1	17	339	355	pentatricopeptide repeat-containing protein 1090 gi|359490245|ref|XP_002268526.2|PREDICTED: pentatricopeptide repeat-containing protein At5g62370-like [Vitis vinifera] XP_002268526 0.0 98 1882.84 926 914
VIT_216s0100g00650	grape_m0423	TTGGGATGGGTCGACCG	17	VIT_216s0100g00650	3	1	17	82	98	60s ribosomal protein l24 163 gi|359490349|ref|XP_002279048.2|PREDICTED: 60S ribosomal protein L24 [Vitis vinifera] XP_002279048 7.29426E-62 85 240.736 142 121
VIT_217s0000g06810	grape_m0423	TTGGGATGGGTCGACCG	17	VIT_217s0000g06810	2	1	17	173	189	protein 521 gi|225457305|ref|XP_002281450.1|PREDICTED: uncharacterized protein LOC100263964 [Vitis vinifera] XP_002281450 0.0 92 994.186 521 484
VIT_218s0001g08770	grape_m0423	TTGGGATGGGTCGACCG	17	VIT_218s0001g08770	3	1	17	986	1002	protein phloem protein 2-like a10-like 418 gi|359492538|ref|XP_002285423.2|PREDICTED: uncharacterized protein LOC100250545 [Vitis vinifera] XP_002285423 0.0 97 784.252 393 384
VIT_218s0089g00650	grape_m0423	TTGGGATGGGTCGACCG	17	VIT_218s0089g00650	3	1	17	319	335	receptor-like protein 12-like 790 gi|225459979|ref|XP_002267546.1|PREDICTED: receptor-like protein 12-like [Vitis vinifera] XP_002267546 0.0 70 1164.06 931 661
VIT_219s0014g00010	grape_m0423	TTGGGATGGGTCGACCG	17	VIT_219s0014g00010	3	1	17	3436	3452	tyrosyl-dna phosphodiesterase 646 gi|359493967|ref|XP_002283806.2|PREDICTED: uncharacterized protein LOC100243589 [Vitis vinifera] XP_002283806 0.0 99 1260.74 610 605
VIT_219s0027g00460	grape_m0423	TTGGGATGGGTCGACCG	17	VIT_219s0027g00460	3	1	17	1071	1087	probable glutathione s-transferase 223 gi|225462199|ref|XP_002269705.1|PREDICTED: probable glutathione S-transferase-like [Vitis vinifera] XP_002269705 1.92231E-128 100 462.996 223 223
VIT_208s0058g00100	grape_m0657	GTTGGAAGCCGGTGGGGGAC	20	VIT_208s0058g00100	2.5	1	20	160	179	leucine-rich repeat receptor protein kinase exs-like 571 gi|297735650|emb|CBI18144.3|unnamed protein product [Vitis vinifera] CBI18144 0.0 79 748.043 524 414
VIT_217s0000g02070	grape_m0657	GTTGGAAGCCGGTGGGGGAC	20	VIT_217s0000g02070	3	1	20	226	245	deoxyhypusine synthase 207 gi|147798358|emb|CAN72311.1|hypothetical protein VITISV_031079 [Vitis vinifera] CAN72311 1.15777E-110 100 403.29 194 194
VIT_218s0001g12680	grape_m0657	GTTGGAAGCCGGTGGGGGAC	20	VIT_218s0001g12680	3	1	20	660	679	uncharacterized protein loc100259078 151 gi|225458245|ref|XP_002282213.1|PREDICTED: uncharacterized protein LOC100259078 [Vitis vinifera] XP_002282213 1.54901E-83 100 312.383 151 151
VIT_208s0058g00100	grape_m0657	GTTGGAAGCCGGTGGGGGACC	21	VIT_208s0058g00100	2.5	1	20	160	179	leucine-rich repeat receptor protein kinase exs-like 571 gi|297735650|emb|CBI18144.3|unnamed protein product [Vitis vinifera] CBI18144 0.0 79 748.043 524 414
VIT_217s0000g02070	grape_m0657	GTTGGAAGCCGGTGGGGGACC	21	VIT_217s0000g02070	3	1	20	226	245	deoxyhypusine synthase 207 gi|147798358|emb|CAN72311.1|hypothetical protein VITISV_031079 [Vitis vinifera] CAN72311 1.15777E-110 100 403.29 194 194
VIT_218s0001g12680	grape_m0657	GTTGGAAGCCGGTGGGGGACC	21	VIT_218s0001g12680	3	1	21	659	679	uncharacterized protein loc100259078 151 gi|225458245|ref|XP_002282213.1|PREDICTED: uncharacterized protein LOC100259078 [Vitis vinifera] XP_002282213 1.54901E-83 100 312.383 151 151
VIT_200s0250g00030	grape_m0657	TGGAAGCCGGTGGGGGACC	19	VIT_200s0250g00030	3	1	19	2217	2235	udp-glycosyltransferase family protein 625 gi|225448875|ref|XP_002270269.1|PREDICTED: uncharacterized protein LOC100254795 [Vitis vinifera] XP_002270269 0.0 97 1124.77 566 552
VIT_202s0154g00520	grape_m0657	TGGAAGCCGGTGGGGGACC	19	VIT_202s0154g00520	3	1	19	267	285	aspartic proteinase nepenthesin-2 514 gi|359474399|ref|XP_003631454.1|PREDICTED: aspartic proteinase nepenthesin-2-like [Vitis vinifera] XP_003631454 0.0 100 980.319 474 474
VIT_204s0079g00280	grape_m0657	TGGAAGCCGGTGGGGGACC	19	VIT_204s0079g00280	3	1	19	452	470	nac domain ipr003441 531 gi|225466227|ref|XP_002267333.1|PREDICTED: uncharacterized protein LOC100258199 [Vitis vinifera] XP_002267333 0.0 95 1033.86 525 500
VIT_206s0009g03800	grape_m0657	TGGAAGCCGGTGGGGGACC	19	VIT_206s0009g03800	3	1	19	1578	1596	chromodomain helicase dna binding protein 1884 gi|359479239|ref|XP_002274937.2|PREDICTED: uncharacterized protein LOC100260139 [Vitis vinifera] XP_002274937 0.0 89 3452.91 1912 1714
VIT_208s0007g03880	grape_m0657	TGGAAGCCGGTGGGGGACC	19	VIT_208s0007g03880	3	1	19	1440	1458	enth vhs-like protein 1086 gi|359481979|ref|XP_002277320.2|PREDICTED: uncharacterized protein LOC100251089 [Vitis vinifera] XP_002277320 0.0 88 1394.79 781 691
VIT_208s0058g00100	grape_m0657	TGGAAGCCGGTGGGGGACC	19	VIT_208s0058g00100	3	1	19	159	177	leucine-rich repeat receptor protein kinase exs-like 571 gi|297735650|emb|CBI18144.3|unnamed protein product [Vitis vinifera] CBI18144 0.0 79 748.043 524 414
VIT_210s0042g01010	grape_m0657	TGGAAGCCGGTGGGGGACC	19	VIT_210s0042g01010	3	1	19	60	78	cytochrome p450 346 gi|359484072|ref|XP_002273041.2|PREDICTED: cytochrome P450 734A6-like [Vitis vinifera] XP_002273041 0.0 100 715.301 346 346
VIT_210s0042g01040	grape_m0657	TGGAAGCCGGTGGGGGACC	19	VIT_210s0042g01040	3	1	19	148	166	cytochrome p450 317 gi|225465684|ref|XP_002273288.1|PREDICTED: cytochrome P450 734A6 [Vitis vinifera] >gi|296085323|emb|CBI29055.3| unnamed protein product [Vitis vinifera] XP_002273288 9.0937E-98 100 362.07
VIT_212s0028g01600	grape_m0657	TGGAAGCCGGTGGGGGACC	19	VIT_212s0028g01600	3	1	19	2095	2113	atp-dependent zinc metalloprotease ftsh chloroplastic-like 694 gi|225446693|ref|XP_002282107.1|PREDICTED: ATP-dependent zinc metalloprotease FTSH 2, chloroplastic-like [Vitis vinifera] XP_002282107 0.0 91
VIT_213s0067g02480	grape_m0657	TGGAAGCCGGTGGGGGACC	19	VIT_213s0067g02480	2.5	1	19	2119	2137	serine-threonine kinase 464 gi|225448633|ref|XP_002279331.1|PREDICTED: CBL-interacting protein kinase 2 [Vitis vinifera] >gi|229609827|gb|ACQ83529.1| CBL-interacting protein kinase 13 [Vitis vinifera] XP_002279331 0.0
VIT_214s0068g00970	grape_m0657	TGGAAGCCGGTGGGGGACC	19	VIT_214s0068g00970	3	1	19	958	976	lrr receptor-like serine threonine-protein kinase rpk2-like 1066 gi|225451631|ref|XP_002276030.1|PREDICTED: LRR receptor-like serine/threonine-protein kinase RPK2 [Vitis vinifera] >gi|147802220|emb|CAN68268.1| hypothetical
VIT_215s0046g00480	grape_m0657	TGGAAGCCGGTGGGGGACC	19	VIT_215s0046g00480	3	1	19	1566	1584	low quality protein: o-acyltransferase wsd1-like 352 gi|225470894|ref|XP_002263137.1|PREDICTED: O-acyltransferase WSD1-like isoform 1 [Vitis vinifera] XP_002263137 0.0 98 686.797 340 334
VIT_217s0000g02070	grape_m0657	TGGAAGCCGGTGGGGGACC	19	VIT_217s0000g02070	3	1	19	225	243	deoxyhypusine synthase 207 gi|147798358|emb|CAN72311.1|hypothetical protein VITISV_031079 [Vitis vinifera] CAN72311 1.15777E-110 100 403.29 194 194
VIT_218s0001g13590	grape_m0657	TGGAAGCCGGTGGGGGACC	19	VIT_218s0001g13590	3	1	19	397	415	receptor-like protein kinase 1093 gi|225458087|ref|XP_002280668.1|PREDICTED: probable LRR receptor-like serine/threonine-protein kinase At4g36180 [Vitis vinifera] XP_002280668 0.0 87 1933.3 1127 985
VIT_208s0058g00100	grape_m0657	TTGGAAGCCGGTGGGGGACC	20	VIT_208s0058g00100	3	1	20	159	178	leucine-rich repeat receptor protein kinase exs-like 571 gi|297735650|emb|CBI18144.3|unnamed protein product [Vitis vinifera] CBI18144 0.0 79 748.043 524 414
VIT_217s0000g02070	grape_m0657	TTGGAAGCCGGTGGGGGACC	20	VIT_217s0000g02070	3	1	20	225	244	deoxyhypusine synthase 207 gi|147798358|emb|CAN72311.1|hypothetical protein VITISV_031079 [Vitis vinifera] CAN72311 1.15777E-110 100 403.29 194 194
VIT_218s0001g12680	grape_m0657	TTGGAAGCCGGTGGGGGACC	20	VIT_218s0001g12680	3	1	20	659	678	uncharacterized protein loc100259078 151 gi|225458245|ref|XP_002282213.1|PREDICTED: uncharacterized protein LOC100259078 [Vitis vinifera] XP_002282213 1.54901E-83 100 312.383 151 151
VIT_201s0150g00580	grape_m0721	TCTTACCAACACCTCCCATT	20	VIT_201s0150g00580	2.5	1	20	80	99	60s ribosomal protein l10 224 gi|225425352|ref|XP_002275297.1|PREDICTED: 60S ribosomal protein L10 isoform 2 [Vitis vinifera] >gi|225425354|ref|XP_002275270.1| PREDICTED: 60S ribosomal protein L10 isoform 1 [Vitis vinife
VIT_209s0002g03790	grape_m0721	TCTTACCAACACCTCCCATT	20	VIT_209s0002g03790	3	1	20	801	820	probable disease resistance protein at5g63020-like 366 gi|359482574|ref|XP_003632788.1|PREDICTED: probable disease resistance protein At1g12280-like [Vitis vinifera] XP_003632788 1.98189E-157 84 560.451 367
VIT_209s0018g00480	grape_m0721	TCTTACCAACACCTCCCATT	20	VIT_209s0018g00480	3	1	20	672	691	probable disease resistance protein at5g63020-like 870 gi|225443158|ref|XP_002263674.1|PREDICTED: probable disease resistance protein At5g63020-like [Vitis vinifera] XP_002263674 0.0 93 1699.87 903 840
VIT_212s0028g00220	grape_m0721	TCTTACCAACACCTCCCATT	20	VIT_212s0028g00220	3	1	20	1769	1787	pentatricopeptide repeat-containing protein 386 gi|302143548|emb|CBI22109.3|unnamed protein product [Vitis vinifera] CBI22109 0.0 100 790.801 386 386
VIT_212s0034g02040	grape_m0721	TCTTACCAACACCTCCCATT	20	VIT_212s0034g02040	3	1	20	641	660	disease resistance protein at3g14460-like 1325 gi|225447971|ref|XP_002269570.1|PREDICTED: putative disease resistance RPP13-like protein 1 [Vitis vinifera] XP_002269570 0.0 98 2650.93 1325 1303
VIT_213s0047g00095	grape_m0721	TCTTACCAACACCTCCCATT	20	VIT_213s0047g00095	2.5	1	20	454	473	hypothetical protein VITISV_015754 [Vitis vinifera] 94 gi|147789201|emb|CAN64652.1|hypothetical protein VITISV_015754 [Vitis vinifera] CAN64652 1.25844E-36 84 156.762 93 79
VIT_213s0064g01165	grape_m0721	TCTTACCAACACCTCCCATT	20	VIT_213s0064g01165	2.5	1	20	1153	1172	anthocyanin 5-aromatic acyltransferase-like 455 gi|359487360|ref|XP_003633577.1|PREDICTED: anthocyanin 5-aromatic acyltransferase-like [Vitis vinifera] XP_003633577 0.0 92 854.358 455 423
VIT_214s0066g02540	grape_m0721	TCTTACCAACACCTCCCATT	20	VIT_214s0066g02540	3	1	20	417	436	acid phosphatase 1051 gi|359488777|ref|XP_002282227.2|PREDICTED: inositol hexakisphosphate and diphosphoinositol-pentakisphosphate kinase 1-like [Vitis vinifera] XP_002282227 0.0 95 2029.6 1033 985
VIT_200s0187g00030	grape_m0721	TGGGCGGTTTGGTAAGAGG	19	VIT_200s0187g00030	3	1	19	19	37	lysine ketoglutarate reductase trans-splicing related 1 270 gi|359473149|ref|XP_002282407.2|PREDICTED: uncharacterized protein LOC100243914 [Vitis vinifera] XP_002282407 3.69179E-144 90 515.768 282 255
VIT_201s0146g00020	grape_m0721	TGGGCGGTTTGGTAAGAGG	19	VIT_201s0146g00020	3	1	19	1104	1122	protein 343 gi|359473784|ref|XP_003631358.1|PREDICTED: uncharacterized protein LOC100253975 isoform 2 [Vitis vinifera] XP_003631358 3.9144E-168 93 595.89 312 291
VIT_205s0020g02400	grape_m0721	TGGGCGGTTTGGTAAGAGG	19	VIT_205s0020g02400	2.5	1	19	54	72	f-box lrr-repeat protein 4-like 611 gi|359477463|ref|XP_002279087.2|PREDICTED: F-box/LRR-repeat protein 4-like [Vitis vinifera] >gi|297736957|emb|CBI26158.3| unnamed protein product [Vitis vinifera] XP_002279087 0.0
VIT_205s0062g00740	grape_m0721	TGGGCGGTTTGGTAAGAGG	19	VIT_205s0062g00740	3	1	19	28	46	udp-glycosyltransferase 75d1-like 447 gi|225433630|ref|XP_002263532.1|PREDICTED: UDP-glycosyltransferase 75C1-like [Vitis vinifera] XP_002263532 0.0 97 872.078 447 434
VIT_211s0016g02500	grape_m0721	TGGGCGGTTTGGTAAGAGG	19	VIT_211s0016g02500	3	1	19	249	267	protein 1005 gi|359484317|ref|XP_003633097.1|PREDICTED: pentatricopeptide repeat-containing protein At4g13650-like [Vitis vinifera] XP_003633097 0.0 99 2077.37 1005 997
VIT_211s0016g04810	grape_m0721	TGGGCGGTTTGGTAAGAGG	19	VIT_211s0016g04810	2.5	1	19	2922	2940	cytochrome p450 404 gi|225445412|ref|XP_002285021.1|PREDICTED: cytochrome P450 734A1-like [Vitis vinifera] XP_002285021 0.0 95 763.066 392 374
VIT_212s0035g01860	grape_m0721	TGGGCGGTTTGGTAAGAGG	19	VIT_212s0035g01860	3	1	19	418	436	atp-dependent clp protease atp-binding subunit -like 607 gi|359486202|ref|XP_002268594.2|PREDICTED: ATP-dependent Clp protease ATP-binding subunit ClpX-like [Vitis vinifera] XP_002268594 0.0 84 1028.47 609
VIT_215s0046g00200	grape_m0721	TGGGCGGTTTGGTAAGAGG	19	VIT_215s0046g00200	3	1	19	99	117	unnamed protein product [Vitis vinifera] 161 gi|297745494|emb|CBI40574.3|unnamed protein product [Vitis vinifera] CBI40574 2.51239E-67 90 258.84 161 146
VIT_216s0050g00240	grape_m0721	TGGGCGGTTTGGTAAGAGG	19	VIT_216s0050g00240	2.5	1	19	214	232	protein 468 gi|225470197|ref|XP_002268560.1|PREDICTED: anthocyanidin 5,3-O-glucosyltransferase [Vitis vinifera] >gi|302143875|emb|CBI22736.3| unnamed protein product [Vitis vinifera] XP_002268560 0.0 97 939.10
VIT_201s0150g00580	grape_m0721	TTACCAACACCTCCCATTC	19	VIT_201s0150g00580	3	1	19	79	97	60s ribosomal protein l10 224 gi|225425352|ref|XP_002275297.1|PREDICTED: 60S ribosomal protein L10 isoform 2 [Vitis vinifera] >gi|225425354|ref|XP_002275270.1| PREDICTED: 60S ribosomal protein L10 isoform 1 [Vitis vinife
VIT_203s0088g00920	grape_m0721	TTACCAACACCTCCCATTC	19	VIT_203s0088g00920	3	1	19	307	325	#N/A
VIT_203s0091g01170	grape_m0721	TTACCAACACCTCCCATTC	19	VIT_203s0091g01170	3	1	19	746	764	ubiquitin carboxyl-terminal hydrolase 314 gi|296083023|emb|CBI22427.3|unnamed protein product [Vitis vinifera] CBI22427 0.0 100 654.825 314 314
VIT_205s0049g01950	grape_m0721	TTACCAACACCTCCCATTC	19	VIT_205s0049g01950	2.5	1	19	1974	1991	tpr domain protein 531 gi|296083733|emb|CBI23722.3|unnamed protein product [Vitis vinifera] CBI23722 0.0 87 936.791 531 463
VIT_209s0002g00240	grape_m0721	TTACCAACACCTCCCATTC	19	VIT_209s0002g00240	3	1	19	527	545	probable disease resistance protein at5g63020-like 383 gi|225442539|ref|XP_002278938.1|PREDICTED: probable disease resistance protein At5g63020 [Vitis vinifera] XP_002278938 2.76432E-152 82 543.502 365
VIT_209s0002g03330	grape_m0721	TTACCAACACCTCCCATTC	19	VIT_209s0002g03330	3	1	19	242	260	probable disease resistance protein at5g63020-like 107 gi|147782477|emb|CAN75117.1|hypothetical protein VITISV_002420 [Vitis vinifera] CAN75117 3.43766E-50 92 201.83 107 99
VIT_209s0002g03790	grape_m0721	TTACCAACACCTCCCATTC	19	VIT_209s0002g03790	1.5	1	19	800	818	probable disease resistance protein at5g63020-like 366 gi|359482574|ref|XP_003632788.1|PREDICTED: probable disease resistance protein At1g12280-like [Vitis vinifera] XP_003632788 1.98189E-157 84 560.451 367
VIT_209s0002g03980	grape_m0721	TTACCAACACCTCCCATTC	19	VIT_209s0002g03980	3	1	19	930	948	disease resistance protein rps5-like 882 gi|225442539|ref|XP_002278938.1|PREDICTED: probable disease resistance protein At5g63020 [Vitis vinifera] XP_002278938 0.0 98 1773.44 882 868
VIT_209s0002g04890	grape_m0721	TTACCAACACCTCCCATTC	19	VIT_209s0002g04890	2	1	19	594	612	disease resistance protein rps5-like 921 gi|225442689|ref|XP_002280108.1|PREDICTED: disease resistance protein RPS5-like [Vitis vinifera] XP_002280108 0.0 93 1747.25 918 862
VIT_209s0002g04950	grape_m0721	TTACCAACACCTCCCATTC	19	VIT_209s0002g04950	2	1	19	596	614	disease resistance protein rps5-like 921 gi|359482619|ref|XP_003632794.1|PREDICTED: disease resistance protein RPS5-like [Vitis vinifera] XP_003632794 0.0 93 1747.64 918 858
VIT_209s0002g04980	grape_m0721	TTACCAACACCTCCCATTC	19	VIT_209s0002g04980	2	1	19	122	140	disease resistance protein rps5-like 307 gi|297743316|emb|CBI36183.3|unnamed protein product [Vitis vinifera] CBI36183 1.73147E-157 94 560.066 293 278
VIT_209s0002g05920	grape_m0721	TTACCAACACCTCCCATTC	19	VIT_209s0002g05920	2	1	19	754	772	disease resistance protein rps5-like 903 gi|297743385|emb|CBI36252.3|unnamed protein product [Vitis vinifera] CBI36252 0.0 98 1447.18 722 708
VIT_209s0018g00480	grape_m0721	TTACCAACACCTCCCATTC	19	VIT_209s0018g00480	3	1	19	671	689	probable disease resistance protein at5g63020-like 870 gi|225443158|ref|XP_002263674.1|PREDICTED: probable disease resistance protein At5g63020-like [Vitis vinifera] XP_002263674 0.0 93 1699.87 903 840
VIT_209s0070g00350	grape_m0721	TTACCAACACCTCCCATTC	19	VIT_209s0070g00350	3	1	19	530	548	probable disease resistance protein at5g63020-like 474 gi|359482559|ref|XP_002277748.2|PREDICTED: disease resistance protein RPS5-like [Vitis vinifera] XP_002277748 0.0 87 735.332 431 377
VIT_211s0016g03830	grape_m0721	TTACCAACACCTCCCATTC	19	VIT_211s0016g03830	3	1	19	149	167	pentatricopeptide repeat-containing protein 636 gi|225445222|ref|XP_002280919.1|PREDICTED: pentatricopeptide repeat-containing protein At5g21222 [Vitis vinifera] >gi|297738818|emb|CBI28063.3| unnamed protein product [Vitis
VIT_211s0037g01270	grape_m0721	TTACCAACACCTCCCATTC	19	VIT_211s0037g01270	3	1	19	212	230	probable disease resistance protein at5g63020-like 195 gi|147787894|emb|CAN71751.1|hypothetical protein VITISV_040594 [Vitis vinifera] CAN71751 1.51899E-93 100 346.28 167 167
VIT_213s0019g02210	grape_m0721	TTACCAACACCTCCCATTC	19	VIT_213s0019g02210	3	1	19	1511	1529	sterol 4-alpha-methyl-oxidase 345 gi|225449406|ref|XP_002282653.1|PREDICTED: methylsterol monooxygenase 2-2-like [Vitis vinifera] XP_002282653 3.99593E-160 100 569.311 273 273
VIT_213s0047g00095	grape_m0721	TTACCAACACCTCCCATTC	19	VIT_213s0047g00095	2.5	1	19	453	471	hypothetical protein VITISV_015754 [Vitis vinifera] 94 gi|147789201|emb|CAN64652.1|hypothetical protein VITISV_015754 [Vitis vinifera] CAN64652 1.25844E-36 84 156.762 93 79
VIT_213s0064g01165	grape_m0721	TTACCAACACCTCCCATTC	19	VIT_213s0064g01165	2.5	1	19	1152	1170	anthocyanin 5-aromatic acyltransferase-like 455 gi|359487360|ref|XP_003633577.1|PREDICTED: anthocyanin 5-aromatic acyltransferase-like [Vitis vinifera] XP_003633577 0.0 92 854.358 455 423
VIT_213s0067g01950	grape_m0721	TTACCAACACCTCCCATTC	19	VIT_213s0067g01950	3	1	19	1412	1430	dna repair and recombination protein rad54-like protein 710 gi|297736548|emb|CBI25419.3|unnamed protein product [Vitis vinifera] CBI25419 0.0 93 1335.86 698 654
VIT_213s0158g00190	grape_m0721	TTACCAACACCTCCCATTC	19	VIT_213s0158g00190	3	1	19	815	833	disease resistance protein at3g14460-like 482 gi|225449961|ref|XP_002271133.1|PREDICTED: putative disease resistance protein At3g14460-like [Vitis vinifera] XP_002271133 0.0 100 989.178 481 481
VIT_214s0060g01570	grape_m0721	TTACCAACACCTCCCATTC	19	VIT_214s0060g01570	3	1	19	2585	2603	kinesin heavy 786 gi|296089742|emb|CBI39561.3|unnamed protein product [Vitis vinifera] CBI39561 0.0 95 1581.62 813 773
VIT_214s0066g02540	grape_m0721	TTACCAACACCTCCCATTC	19	VIT_214s0066g02540	2.5	1	19	416	434	acid phosphatase 1051 gi|359488777|ref|XP_002282227.2|PREDICTED: inositol hexakisphosphate and diphosphoinositol-pentakisphosphate kinase 1-like [Vitis vinifera] XP_002282227 0.0 95 2029.6 1033 985
VIT_216s0039g01590	grape_m0721	TTACCAACACCTCCCATTC	19	VIT_216s0039g01590	3	1	19	424	442	ubiquinone biosynthesis methyltransferase coq5 246 gi|225454710|ref|XP_002271758.1|PREDICTED: 2-methoxy-6-polyprenyl-1,4-benzoquinol methylase, mitochondrial [Vitis vinifera] >gi|297737279|emb|CBI26480.3| unnamed protein prod
VIT_216s0098g00940	grape_m0721	TTACCAACACCTCCCATTC	19	VIT_216s0098g00940	3	1	19	2368	2386	30s ribosomal protein 269 gi|359490749|ref|XP_003634154.1|PREDICTED: 30S ribosomal protein 1, chloroplastic-like [Vitis vinifera] XP_003634154 1.54853E-121 87 440.269 256 224
VIT_217s0000g03080	grape_m0721	TTACCAACACCTCCCATTC	19	VIT_217s0000g03080	3	1	19	2331	2349	disease resistance protein rga3-like 848 gi|225456043|ref|XP_002277498.1|PREDICTED: putative disease resistance protein RGA3 [Vitis vinifera] XP_002277498 0.0 98 1709.5 848 834
VIT_218s0001g02220	grape_m0721	TTACCAACACCTCCCATTC	19	VIT_218s0001g02220	3	1	19	191	209	beta-galactosidase 16-like 817 gi|302141787|emb|CBI18990.3|unnamed protein product [Vitis vinifera] CBI18990 0.0 99 1689.47 817 811
VIT_218s0001g04540	grape_m0721	TTACCAACACCTCCCATTC	19	VIT_218s0001g04540	2.5	1	19	2149	2167	dna-directed rna polymerase ii protein 478 gi|225459409|ref|XP_002285818.1|PREDICTED: uncharacterized protein LOC100260778 [Vitis vinifera] >gi|302141899|emb|CBI19102.3| unnamed protein product [Vitis vinifera] XP_002285818
VIT_218s0001g12840	grape_m0721	TTACCAACACCTCCCATTC	19	VIT_218s0001g12840	3	1	19	730	748	adp-glucose pyrophosphorylase large subunit 381 gi|225458219|ref|XP_002281223.1|PREDICTED: glucose-1-phosphate adenylyltransferase large subunit 2, chloroplastic/amyloplastic [Vitis vinifera] >gi|302142527|emb|CBI19730.3|
VIT_209s0002g00240	grape_m0721	TTACCAACACCTCCCATTCC	20	VIT_209s0002g00240	3	1	20	526	545	probable disease resistance protein at5g63020-like 383 gi|225442539|ref|XP_002278938.1|PREDICTED: probable disease resistance protein At5g63020 [Vitis vinifera] XP_002278938 2.76432E-152 82 543.502 365
VIT_209s0002g03330	grape_m0721	TTACCAACACCTCCCATTCC	20	VIT_209s0002g03330	3	1	20	241	260	probable disease resistance protein at5g63020-like 107 gi|147782477|emb|CAN75117.1|hypothetical protein VITISV_002420 [Vitis vinifera] CAN75117 3.43766E-50 92 201.83 107 99
VIT_209s0002g03790	grape_m0721	TTACCAACACCTCCCATTCC	20	VIT_209s0002g03790	1.5	1	20	799	818	probable disease resistance protein at5g63020-like 366 gi|359482574|ref|XP_003632788.1|PREDICTED: probable disease resistance protein At1g12280-like [Vitis vinifera] XP_003632788 1.98189E-157 84 560.451 367
VIT_209s0002g03980	grape_m0721	TTACCAACACCTCCCATTCC	20	VIT_209s0002g03980	3	1	20	929	948	disease resistance protein rps5-like 882 gi|225442539|ref|XP_002278938.1|PREDICTED: probable disease resistance protein At5g63020 [Vitis vinifera] XP_002278938 0.0 98 1773.44 882 868
VIT_209s0002g04890	grape_m0721	TTACCAACACCTCCCATTCC	20	VIT_209s0002g04890	2	1	20	593	612	disease resistance protein rps5-like 921 gi|225442689|ref|XP_002280108.1|PREDICTED: disease resistance protein RPS5-like [Vitis vinifera] XP_002280108 0.0 93 1747.25 918 862
VIT_209s0002g04950	grape_m0721	TTACCAACACCTCCCATTCC	20	VIT_209s0002g04950	2	1	20	595	614	disease resistance protein rps5-like 921 gi|359482619|ref|XP_003632794.1|PREDICTED: disease resistance protein RPS5-like [Vitis vinifera] XP_003632794 0.0 93 1747.64 918 858
VIT_209s0002g04980	grape_m0721	TTACCAACACCTCCCATTCC	20	VIT_209s0002g04980	2	1	20	121	140	disease resistance protein rps5-like 307 gi|297743316|emb|CBI36183.3|unnamed protein product [Vitis vinifera] CBI36183 1.73147E-157 94 560.066 293 278
VIT_209s0002g05920	grape_m0721	TTACCAACACCTCCCATTCC	20	VIT_209s0002g05920	2	1	20	1167	1186	disease resistance protein rps5-like 903 gi|297743385|emb|CBI36252.3|unnamed protein product [Vitis vinifera] CBI36252 0.0 98 1447.18 722 708
VIT_209s0018g00480	grape_m0721	TTACCAACACCTCCCATTCC	20	VIT_209s0018g00480	3	1	20	670	689	probable disease resistance protein at5g63020-like 870 gi|225443158|ref|XP_002263674.1|PREDICTED: probable disease resistance protein At5g63020-like [Vitis vinifera] XP_002263674 0.0 93 1699.87 903 840
VIT_209s0070g00350	grape_m0721	TTACCAACACCTCCCATTCC	20	VIT_209s0070g00350	3	1	20	529	548	probable disease resistance protein at5g63020-like 474 gi|359482559|ref|XP_002277748.2|PREDICTED: disease resistance protein RPS5-like [Vitis vinifera] XP_002277748 0.0 87 735.332 431 377
VIT_211s0016g03830	grape_m0721	TTACCAACACCTCCCATTCC	20	VIT_211s0016g03830	3	1	20	148	167	pentatricopeptide repeat-containing protein 636 gi|225445222|ref|XP_002280919.1|PREDICTED: pentatricopeptide repeat-containing protein At5g21222 [Vitis vinifera] >gi|297738818|emb|CBI28063.3| unnamed protein product [Vitis
VIT_211s0037g01270	grape_m0721	TTACCAACACCTCCCATTCC	20	VIT_211s0037g01270	3	1	20	211	230	probable disease resistance protein at5g63020-like 195 gi|147787894|emb|CAN71751.1|hypothetical protein VITISV_040594 [Vitis vinifera] CAN71751 1.51899E-93 100 346.28 167 167
VIT_212s0034g02040	grape_m0721	TTACCAACACCTCCCATTCC	20	VIT_212s0034g02040	3	1	20	639	658	disease resistance protein at3g14460-like 1325 gi|225447971|ref|XP_002269570.1|PREDICTED: putative disease resistance RPP13-like protein 1 [Vitis vinifera] XP_002269570 0.0 98 2650.93 1325 1303
VIT_213s0047g00095	grape_m0721	TTACCAACACCTCCCATTCC	20	VIT_213s0047g00095	2.5	1	20	452	471	hypothetical protein VITISV_015754 [Vitis vinifera] 94 gi|147789201|emb|CAN64652.1|hypothetical protein VITISV_015754 [Vitis vinifera] CAN64652 1.25844E-36 84 156.762 93 79
VIT_213s0064g01165	grape_m0721	TTACCAACACCTCCCATTCC	20	VIT_213s0064g01165	2.5	1	20	1151	1170	anthocyanin 5-aromatic acyltransferase-like 455 gi|359487360|ref|XP_003633577.1|PREDICTED: anthocyanin 5-aromatic acyltransferase-like [Vitis vinifera] XP_003633577 0.0 92 854.358 455 423
VIT_213s0067g01950	grape_m0721	TTACCAACACCTCCCATTCC	20	VIT_213s0067g01950	3	1	20	4656	4675	dna repair and recombination protein rad54-like protein 710 gi|297736548|emb|CBI25419.3|unnamed protein product [Vitis vinifera] CBI25419 0.0 93 1335.86 698 654
VIT_213s0158g00190	grape_m0721	TTACCAACACCTCCCATTCC	20	VIT_213s0158g00190	3	1	20	814	833	disease resistance protein at3g14460-like 482 gi|225449961|ref|XP_002271133.1|PREDICTED: putative disease resistance protein At3g14460-like [Vitis vinifera] XP_002271133 0.0 100 989.178 481 481
VIT_201s0011g01230	grape_m2399	TGGTTATGGAGTGGGCTTG	19	VIT_201s0011g01230	2.5	1	19	281	299	gtp-binding protein erg 294 gi|225423607|ref|XP_002274221.1|PREDICTED: GTP-binding protein ERG-like [Vitis vinifera] XP_002274221 3.40524E-133 89 479.559 264 235
VIT_201s0011g06220	grape_m2399	TGGTTATGGAGTGGGCTTG	19	VIT_201s0011g06220	3	1	19	2449	2467	transmembrane ascorbate ferrireductase 1-like 215 gi|225424446|ref|XP_002281620.1|PREDICTED: transmembrane ascorbate ferrireductase 1-like [Vitis vinifera] XP_002281620 1.54779E-110 96 403.29 204 197
VIT_202s0109g00380	grape_m2399	TGGTTATGGAGTGGGCTTG	19	VIT_202s0109g00380	3	1	19	159	177	dead-box atp-dependent rna helicase 5 549 gi|225463253|ref|XP_002274688.1|PREDICTED: DEAD-box ATP-dependent RNA helicase 5 [Vitis vinifera] XP_002274688 0.0 91 1019.22 549 501
VIT_203s0063g01750	grape_m2399	TGGTTATGGAGTGGGCTTG	19	VIT_203s0063g01750	3	1	19	2210	2228	serine threonine-protein kinase smg1 1988 gi|359475153|ref|XP_002281272.2|PREDICTED: serine/threonine-protein kinase SMG1 [Vitis vinifera] XP_002281272 0.0 96 3858.53 1984 1909
VIT_204s0008g01160	grape_m2399	TGGTTATGGAGTGGGCTTG	19	VIT_204s0008g01160	3	1	19	1875	1893	zinc finger protein nutcracker-like 526 gi|359475946|ref|XP_002278933.2|PREDICTED: zinc finger protein NUTCRACKER-like [Vitis vinifera] XP_002278933 0.0 85 905.205 526 451
VIT_204s0008g02200	grape_m2399	TGGTTATGGAGTGGGCTTG	19	VIT_204s0008g02200	3	1	19	945	963	3beta-hydroxysteroid-dehydrogenase decarboxylase isoform 2 563 gi|359476293|ref|XP_002282161.2|PREDICTED: 3beta-hydroxysteroid-dehydrogenase/decarboxylase isoform 2-like [Vitis vinifera] XP_002282161 0.0 96
VIT_204s0008g07020	grape_m2399	TGGTTATGGAGTGGGCTTG	19	VIT_204s0008g07020	3	1	19	244	262	rieske iron-sulfur protein tic55 544 gi|359475902|ref|XP_002283433.2|PREDICTED: protein TIC 55, chloroplastic-like [Vitis vinifera] >gi|296082166|emb|CBI21171.3| unnamed protein product [Vitis vinifera] XP_002283433
VIT_205s0020g01160	grape_m2399	TGGTTATGGAGTGGGCTTG	19	VIT_205s0020g01160	3	1	19	69	87	condensin-2 complex subunit d3-like 1345 gi|225432246|ref|XP_002275652.1|PREDICTED: condensin-2 complex subunit D3-like [Vitis vinifera] XP_002275652 0.0 89 2425.97 1345 1200
VIT_205s0020g03670	grape_m2399	TGGTTATGGAGTGGGCTTG	19	VIT_205s0020g03670	3	1	19	2484	2502	protein 307 gi|225432706|ref|XP_002282784.1|PREDICTED: uncharacterized protein LOC100245904 [Vitis vinifera] XP_002282784 1.91436E-156 90 556.599 307 277
VIT_206s0004g01800	grape_m2399	TGGTTATGGAGTGGGCTTG	19	VIT_206s0004g01800	3	1	19	196	214	ap2 domain-containing transcription factor 517 gi|147798885|emb|CAN74963.1|hypothetical protein VITISV_011083 [Vitis vinifera] CAN74963 0.0 85 876.315 510 438
VIT_206s0004g06670	grape_m2399	TGGTTATGGAGTGGGCTTG	19	VIT_206s0004g06670	3	1	19	2365	2383	1-phosphatidylinositol- -bisphosphate 308 gi|359478544|ref|XP_003632131.1|PREDICTED: phosphoinositide phospholipase C 2-like [Vitis vinifera] XP_003632131 5.43495E-175 99 618.231 299 298
VIT_206s0061g00090	grape_m2399	TGGTTATGGAGTGGGCTTG	19	VIT_206s0061g00090	3	1	19	1190	1208	chaperone protein dnaj 1380 gi|359479457|ref|XP_002274653.2|PREDICTED: uncharacterized protein LOC100256902 [Vitis vinifera] XP_002274653 0.0 99 2824.27 1380 1367
VIT_207s0005g04050	grape_m2399	TGGTTATGGAGTGGGCTTG	19	VIT_207s0005g04050	3	1	19	3666	3684	probable lrr receptor-like serine threonine-protein kinase at4g08850-like 1219 gi|359480048|ref|XP_003632391.1|PREDICTED: probable LRR receptor-like serine/threonine-protein kinase At4g08850-like [Vitis vinifera] XP_003
VIT_207s0104g01470	grape_m2399	TGGTTATGGAGTGGGCTTG	19	VIT_207s0104g01470	3	1	19	1301	1319	peptide chain release factor 1 411 gi|225436757|ref|XP_002269884.1|PREDICTED: peptide chain release factor 1 [Vitis vinifera] >gi|296086617|emb|CBI32252.3| unnamed protein product [Vitis vinifera] XP_002269884 0.0
VIT_207s0255g00060	grape_m2399	TGGTTATGGAGTGGGCTTG	19	VIT_207s0255g00060	3	1	19	1680	1698	protease 2-like 756 gi|297745689|emb|CBI40974.3|unnamed protein product [Vitis vinifera] CBI40974 0.0 89 1352.81 756 673
VIT_212s0028g02570	grape_m2399	TGGTTATGGAGTGGGCTTG	19	VIT_212s0028g02570	3	1	19	1747	1765	calcium ion binding 307 gi|225446529|ref|XP_002279120.1|PREDICTED: uncharacterized protein LOC100253888 [Vitis vinifera] >gi|302143383|emb|CBI21944.3| unnamed protein product [Vitis vinifera] XP_002279120 1.6916E-151
VIT_214s0030g01300	grape_m2399	TGGTTATGGAGTGGGCTTG	19	VIT_214s0030g01300	3	1	19	371	389	uncharacterized protein loc100855224 333 gi|298204935|emb|CBI34242.3|unnamed protein product [Vitis vinifera] CBI34242 5.18819E-177 91 625.165 333 305
VIT_215s0024g01363	grape_m2399	TGGTTATGGAGTGGGCTTG	19	VIT_215s0024g01363	2	1	19	383	401	uncharacterized protein loc100247140 211 gi|147858378|emb|CAN81411.1|hypothetical protein VITISV_033247 [Vitis vinifera] CAN81411 1.26451E-110 93 403.29 211 197
VIT_215s0107g00200	grape_m2399	TGGTTATGGAGTGGGCTTG	19	VIT_215s0107g00200	3	1	19	106	124	uncharacterized protein loc100247140 99 gi|147858378|emb|CAN81411.1|hypothetical protein VITISV_033247 [Vitis vinifera] CAN81411 4.77523E-18 56 95.1301 99 56
VIT_216s0100g00460	grape_m2399	TGGTTATGGAGTGGGCTTG	19	VIT_216s0100g00460	3	1	19	169	187	multidrug and toxin extrusion protein 534 gi|225455459|ref|XP_002274808.1|PREDICTED: multidrug and toxin extrusion protein 2-like [Vitis vinifera] XP_002274808 0.0 96 1034.63 534 513
VIT_219s0027g00460	grape_m2399	TGGTTATGGAGTGGGCTTG	19	VIT_219s0027g00460	3	1	19	1211	1229	probable glutathione s-transferase 223 gi|225462199|ref|XP_002269705.1|PREDICTED: probable glutathione S-transferase-like [Vitis vinifera] XP_002269705 1.92231E-128 100 462.996 223 223
VIT_203s0167g00210	grape_m4553	GTTGGAAGTCGGTGGGGGACC	21	VIT_203s0167g00210	3	1	20	214	233	pentatricopeptide repeat-containing protein at4g33990-like 63 gi|359475558|ref|XP_003631701.1|PREDICTED: pentatricopeptide repeat-containing protein At4g33990-like [Vitis vinifera] XP_003631701 9.87453E-26 98
VIT_208s0058g00100	grape_m4553	GTTGGAAGTCGGTGGGGGACC	21	VIT_208s0058g00100	3	1	20	160	179	leucine-rich repeat receptor protein kinase exs-like 571 gi|297735650|emb|CBI18144.3|unnamed protein product [Vitis vinifera] CBI18144 0.0 79 748.043 524 414
VIT_214s0068g01890	grape_m4553	GTTGGAAGTCGGTGGGGGACC	21	VIT_214s0068g01890	3	1	20	582	601	nodulin-like protein 450 gi|225451469|ref|XP_002270737.1|PREDICTED: uncharacterized protein LOC100244537 [Vitis vinifera] >gi|296082334|emb|CBI21339.3| unnamed protein product [Vitis vinifera] XP_002270737 0.0 93
VIT_218s0001g12680	grape_m4553	GTTGGAAGTCGGTGGGGGACC	21	VIT_218s0001g12680	2	1	21	659	679	uncharacterized protein loc100259078 151 gi|225458245|ref|XP_002282213.1|PREDICTED: uncharacterized protein LOC100259078 [Vitis vinifera] XP_002282213 1.54901E-83 100 312.383 151 151
VIT_218s0041g00440	grape_m4553	GTTGGAAGTCGGTGGGGGACC	21	VIT_218s0041g00440	3	1	20	1252	1271	uncharacterized protein loc100256388 367 gi|296089519|emb|CBI39338.3|unnamed protein product [Vitis vinifera] CBI39338 6.55882E-160 91 568.54 312 285
VIT_203s0167g00210	grape_m4553	TGGAAGTCGGTGGGGGACC	19	VIT_203s0167g00210	2.5	1	19	213	231	pentatricopeptide repeat-containing protein at4g33990-like 63 gi|359475558|ref|XP_003631701.1|PREDICTED: pentatricopeptide repeat-containing protein At4g33990-like [Vitis vinifera] XP_003631701 9.87453E-26 98
VIT_208s0007g03880	grape_m4553	TGGAAGTCGGTGGGGGACC	19	VIT_208s0007g03880	3	1	19	1440	1458	enth vhs-like protein 1086 gi|359481979|ref|XP_002277320.2|PREDICTED: uncharacterized protein LOC100251089 [Vitis vinifera] XP_002277320 0.0 88 1394.79 781 691
VIT_212s0034g02570	grape_m4553	TGGAAGTCGGTGGGGGACC	19	VIT_212s0034g02570	3	1	19	985	1003	probable lrr receptor-like serine threonine-protein kinase at4g08850-like 1197 gi|359486022|ref|XP_003633374.1|PREDICTED: probable leucine-rich repeat receptor-like protein kinase At1g35710-like [Vitis vinifera] XP_003
VIT_213s0067g00910	grape_m4553	TGGAAGTCGGTGGGGGACC	19	VIT_213s0067g00910	2.5	1	19	802	820	disease resistance protein at3g14460-like 1609 gi|359494971|ref|XP_002269772.2|PREDICTED: putative disease resistance protein At3g14460-like [Vitis vinifera] XP_002269772 0.0 93 2949.46 1595 1492
VIT_213s0067g02480	grape_m4553	TGGAAGTCGGTGGGGGACC	19	VIT_213s0067g02480	3	1	19	2119	2137	serine-threonine kinase 464 gi|225448633|ref|XP_002279331.1|PREDICTED: CBL-interacting protein kinase 2 [Vitis vinifera] >gi|229609827|gb|ACQ83529.1| CBL-interacting protein kinase 13 [Vitis vinifera] XP_002279331 0.0
VIT_213s0139g00310	grape_m4553	TGGAAGTCGGTGGGGGACC	19	VIT_213s0139g00310	3	1	19	328	346	dna-directed rna polymerase 146 gi|297742693|emb|CBI35146.3|unnamed protein product [Vitis vinifera] CBI35146 4.07377E-80 99 301.212 146 145
VIT_215s0048g01830	grape_m4553	TGGAAGTCGGTGGGGGACC	19	VIT_215s0048g01830	3	1	19	978	996	pentatricopeptide repeat-containing protein chloroplastic-like 687 gi|225453758|ref|XP_002270092.1|PREDICTED: pentatricopeptide repeat-containing protein At2g29760, chloroplastic-like [Vitis vinifera] XP_002270092 0.0
VIT_215s0048g02880	grape_m4553	TGGAAGTCGGTGGGGGACC	19	VIT_215s0048g02880	3	1	19	661	679	protein 298 gi|296088983|emb|CBI38686.3|unnamed protein product [Vitis vinifera] CBI38686 7.0407E-134 100 481.871 232 232
VIT_218s0001g12680	grape_m4553	TGGAAGTCGGTGGGGGACC	19	VIT_218s0001g12680	2	1	19	659	677	uncharacterized protein loc100259078 151 gi|225458245|ref|XP_002282213.1|PREDICTED: uncharacterized protein LOC100259078 [Vitis vinifera] XP_002282213 1.54901E-83 100 312.383 151 151
VIT_218s0001g14520	grape_m4553	TGGAAGTCGGTGGGGGACC	19	VIT_218s0001g14520	3	1	19	426	444	uncharacterized protein 106 gi|225457935|ref|XP_002273690.1|PREDICTED: uncharacterized protein LOC100245337 [Vitis vinifera] XP_002273690 1.49626E-54 100 216.468 106 106
VIT_218s0041g00440	grape_m4553	TGGAAGTCGGTGGGGGACC	19	VIT_218s0041g00440	2.5	1	19	1251	1269	uncharacterized protein loc100256388 367 gi|296089519|emb|CBI39338.3|unnamed protein product [Vitis vinifera] CBI39338 6.55882E-160 91 568.54 312 285
VIT_200s0131g00160	grape_m7644	ATATGGAGGACTGTGTTCTT	20	VIT_200s0131g00160	3	1	20	55	74	blue copper protein 165 gi|147779417|emb|CAN72283.1|hypothetical protein VITISV_012897 [Vitis vinifera] CAN72283 2.43051E-51 98 205.682 98 97
VIT_200s0131g00240	grape_m7644	ATATGGAGGACTGTGTTCTT	20	VIT_200s0131g00240	3	1	20	70	89	blue copper protein 170 gi|147779417|emb|CAN72283.1|hypothetical protein VITISV_012897 [Vitis vinifera] CAN72283 4.49168E-57 98 224.557 106 104
VIT_200s0131g00316	grape_m7644	ATATGGAGGACTGTGTTCTT	20	VIT_200s0131g00316	3	1	20	177	196	blue copper protein 190 gi|147779417|emb|CAN72283.1|hypothetical protein VITISV_012897 [Vitis vinifera] CAN72283 5.62952E-57 85 224.942 126 108
VIT_200s0228g00005	grape_m7644	ATATGGAGGACTGTGTTCTT	20	VIT_200s0228g00005	3	1	20	326	345	ankyrin repeat-containing protein at3g12360-like 202 gi|359495956|ref|XP_003635121.1|PREDICTED: uncharacterized protein LOC100855081 [Vitis vinifera] XP_003635121 1.70748E-83 87 313.153 197 172
VIT_200s0256g00030	grape_m7644	ATATGGAGGACTGTGTTCTT	20	VIT_200s0256g00030	3	1	20	337	356	ankyrin repeat-containing protein at3g12360-like 537 gi|296080919|emb|CBI18733.3|unnamed protein product [Vitis vinifera] CBI18733 0.0 95 1041.18 532 507
VIT_200s0256g00105	grape_m7644	ATATGGAGGACTGTGTTCTT	20	VIT_200s0256g00105	3	1	20	127	146	protein 176 gi|359496086|ref|XP_003635148.1|PREDICTED: uncharacterized protein LOC100853163 [Vitis vinifera] XP_003635148 6.33537E-88 90 327.405 174 158
VIT_200s0256g00120	grape_m7644	ATATGGAGGACTGTGTTCTT	20	VIT_200s0256g00120	3	1	20	148	167	protein 364 gi|359496082|ref|XP_002266101.2|PREDICTED: uncharacterized protein LOC100245282 [Vitis vinifera] XP_002266101 3.69986E-160 77 569.311 395 308
VIT_200s0281g00020	grape_m7644	ATATGGAGGACTGTGTTCTT	20	VIT_200s0281g00020	3	1	20	133	152	uncharacterized protein loc100854509 255 gi|359496242|ref|XP_003635190.1|PREDICTED: uncharacterized protein LOC100854509 [Vitis vinifera] XP_003635190 1.70944E-150 100 536.569 255 255
VIT_200s0380g00012	grape_m7644	ATATGGAGGACTGTGTTCTT	20	VIT_200s0380g00012	3	1	20	130	149	blue copper protein 190 gi|147779417|emb|CAN72283.1|hypothetical protein VITISV_012897 [Vitis vinifera] CAN72283 5.20865E-66 96 254.988 126 122
VIT_200s0411g00030	grape_m7644	ATATGGAGGACTGTGTTCTT	20	VIT_200s0411g00030	3	1	20	170	189	ankyrin repeat-containing protein at3g12360-like 364 gi|359496082|ref|XP_002266101.2|PREDICTED: uncharacterized protein LOC100245282 [Vitis vinifera] XP_002266101 2.28755E-178 87 629.787 367 320
VIT_200s0610g00005	grape_m7644	ATATGGAGGACTGTGTTCTT	20	VIT_200s0610g00005	3	1	20	547	566	blue copper protein 329 gi|359495341|ref|XP_003634959.1|PREDICTED: uncharacterized protein LOC100852510 [Vitis vinifera] XP_003634959 2.55644E-99 64 367.081 321 207
VIT_200s0815g00005	grape_m7644	ATATGGAGGACTGTGTTCTT	20	VIT_200s0815g00005	3	1	20	177	196	blue copper protein 190 gi|147779417|emb|CAN72283.1|hypothetical protein VITISV_012897 [Vitis vinifera] CAN72283 4.44633E-65 96 251.906 126 121
VIT_200s1321g00010	grape_m7644	ATATGGAGGACTGTGTTCTT	20	VIT_200s1321g00010	3	1	20	174	193	ankyrin repeat-containing protein at3g12360-like 505 gi|359497521|ref|XP_003635551.1|PREDICTED: ankyrin repeat-containing protein At3g12360-like [Vitis vinifera] XP_003635551 0.0 96 955.666 481 463
VIT_201s0010g02180	grape_m7644	ATATGGAGGACTGTGTTCTT	20	VIT_201s0010g02180	3	1	20	5923	5942	myosin-like protein 1864 gi|359473545|ref|XP_002267770.2|PREDICTED: uncharacterized protein LOC100257864 [Vitis vinifera] XP_002267770 0.0 89 3264.55 1864 1671
VIT_203s0110g00030	grape_m7644	ATATGGAGGACTGTGTTCTT	20	VIT_203s0110g00030	1.5	1	20	291	310	ankyrin repeat-containing protein at3g12360-like 257 gi|359475714|ref|XP_003631736.1|PREDICTED: uncharacterized protein LOC100852691 [Vitis vinifera] XP_003631736 1.73098E-137 94 493.426 257 244
VIT_203s0110g00080	grape_m7644	ATATGGAGGACTGTGTTCTT	20	VIT_203s0110g00080	3	1	20	534	553	ankyrin repeat-containing protein at3g12360-like 687 gi|296086780|emb|CBI32929.3|unnamed protein product [Vitis vinifera] CBI32929 0.0 98 1402.88 687 675
VIT_205s0077g01350	grape_m7644	ATATGGAGGACTGTGTTCTT	20	VIT_205s0077g01350	3	1	20	1334	1353	amsh-like ubiquitin thiolesterase 3-like 349 gi|359477131|ref|XP_003631941.1|PREDICTED: AMSH-like ubiquitin thiolesterase 3-like [Vitis vinifera] XP_003631941 0.0 96 682.559 344 333
VIT_205s0102g00020	grape_m7644	ATATGGAGGACTGTGTTCTT	20	VIT_205s0102g00020	3	1	20	308	327	ankyrin repeat-containing protein at3g12360-like 186 gi|359478091|ref|XP_002270351.2|PREDICTED: ankyrin-1-like [Vitis vinifera] XP_002270351 2.26785E-84 89 315.849 177 159
VIT_205s0102g00050	grape_m7644	ATATGGAGGACTGTGTTCTT	20	VIT_205s0102g00050	2.5	1	20	224	243	ankyrin repeat-containing protein at3g12360-like 601 gi|297743753|emb|CBI36636.3|unnamed protein product [Vitis vinifera] CBI36636 0.0 89 832.787 464 414
VIT_205s0102g00060	grape_m7644	ATATGGAGGACTGTGTTCTT	20	VIT_205s0102g00060	2.5	1	20	181	200	ankyrin repeat-containing protein at3g12360-like 587 gi|297743754|emb|CBI36637.3|unnamed protein product [Vitis vinifera] CBI36637 0.0 88 1010.36 573 509
VIT_205s0102g01200	grape_m7644	ATATGGAGGACTGTGTTCTT	20	VIT_205s0102g01200	3	1	20	2536	2555	uncharacterized protein 739 gi|147772904|emb|CAN75715.1|hypothetical protein VITISV_034017 [Vitis vinifera] >gi|297743845|emb|CBI36728.3| unnamed protein product [Vitis vinifera] CAN75715 0.0 89 1298.11 739
VIT_205s0124g00345	grape_m7644	ATATGGAGGACTGTGTTCTT	20	VIT_205s0124g00345	0	1	20	385	404	ankyrin repeat-containing protein at3g12360-like 401 gi|147775745|emb|CAN78194.1|hypothetical protein VITISV_000771 [Vitis vinifera] CAN78194 3.57041E-153 93 546.584 292 272
VIT_205s0124g00460	grape_m7644	ATATGGAGGACTGTGTTCTT	20	VIT_205s0124g00460	3	1	20	353	372	ankyrin repeat-containing protein at3g12360-like 470 gi|147775745|emb|CAN78194.1|hypothetical protein VITISV_000771 [Vitis vinifera] CAN78194 0.0 84 689.108 443 376
VIT_205s0124g00600	grape_m7644	ATATGGAGGACTGTGTTCTT	20	VIT_205s0124g00600	2	1	20	342	361	ankyrin repeat-containing protein at3g12360-like 232 gi|297745195|emb|CBI39187.3|unnamed protein product [Vitis vinifera] CBI39187 5.84309E-119 93 431.409 224 210
VIT_205s0124g00610	grape_m7644	ATATGGAGGACTGTGTTCTT	20	VIT_205s0124g00610	2.5	1	20	412	431	ankyrin repeat-containing protein at3g12360-like 379 gi|297745200|emb|CBI39192.3|unnamed protein product [Vitis vinifera] CBI39192 7.30062E-140 75 502.286 358 272
VIT_205s0124g00680	grape_m7644	ATATGGAGGACTGTGTTCTT	20	VIT_205s0124g00680	3	1	20	208	227	ankyrin repeat-containing protein at3g12360-like 228 gi|147790979|emb|CAN70274.1|hypothetical protein VITISV_003041 [Vitis vinifera] CAN70274 4.0459E-116 91 421.779 224 204
VIT_205s0124g00697	grape_m7644	ATATGGAGGACTGTGTTCTT	20	VIT_205s0124g00697	2	1	20	208	227	ankyrin repeat-containing protein at3g12360-like 658 gi|147852485|emb|CAN80653.1|hypothetical protein VITISV_042249 [Vitis vinifera] CAN80653 0.0 90 1204.5 666 600
VIT_205s0124g00711	grape_m7644	ATATGGAGGACTGTGTTCTT	20	VIT_205s0124g00711	2.5	1	20	304	323	ankyrin repeat-containing protein at3g12360-like 390 gi|225468543|ref|XP_002270109.1|PREDICTED: ankyrin repeat-containing protein At3g12360-like [Vitis vinifera] XP_002270109 7.31734E-146 71 522.316 437
VIT_205s0124g00720	grape_m7644	ATATGGAGGACTGTGTTCTT	20	VIT_205s0124g00720	1	1	20	351	370	ankyrin repeat-containing protein at3g12360-like 448 gi|297745202|emb|CBI39194.3|unnamed protein product [Vitis vinifera] CBI39194 0.0 91 674.47 365 333
VIT_205s0165g00010	grape_m7644	ATATGGAGGACTGTGTTCTT	20	VIT_205s0165g00010	3	1	20	257	276	ankyrin repeat-containing protein at3g12360-like 622 gi|359478091|ref|XP_002270351.2|PREDICTED: ankyrin-1-like [Vitis vinifera] XP_002270351 0.0 91 1196.03 637 585
VIT_205s0165g00060	grape_m7644	ATATGGAGGACTGTGTTCTT	20	VIT_205s0165g00060	3	1	20	150	169	ankyrin repeat-containing protein at3g12360-like 254 gi|147826716|emb|CAN61889.1|hypothetical protein VITISV_009182 [Vitis vinifera] CAN61889 1.10679E-123 100 447.588 214 214
VIT_205s0165g00080	grape_m7644	ATATGGAGGACTGTGTTCTT	20	VIT_205s0165g00080	2	1	20	263	282	ankyrin repeat-containing protein at3g12360-like 570 gi|147838363|emb|CAN65395.1|hypothetical protein VITISV_022127 [Vitis vinifera] CAN65395 0.0 91 1014.99 534 488
VIT_205s0165g00135	grape_m7644	ATATGGAGGACTGTGTTCTT	20	VIT_205s0165g00135	3	1	20	223	242	ankyrin repeat-containing protein at3g12360-like 656 gi|147838363|emb|CAN65395.1|hypothetical protein VITISV_022127 [Vitis vinifera] CAN65395 0.0 87 920.228 538 470
VIT_205s0165g00140	grape_m7644	ATATGGAGGACTGTGTTCTT	20	VIT_205s0165g00140	3	1	20	145	164	ankyrin repeat-containing protein at5g02620-like 466 gi|296085926|emb|CBI31367.3|unnamed protein product [Vitis vinifera] CBI31367 0.0 100 965.681 466 466
VIT_205s0165g00160	grape_m7644	ATATGGAGGACTGTGTTCTT	20	VIT_205s0165g00160	3	1	20	235	254	ankyrin repeat-containing protein at3g12360-like 633 gi|296085927|emb|CBI31368.3|unnamed protein product [Vitis vinifera] CBI31368 0.0 92 1092.41 576 531
VIT_205s0165g00266	grape_m7644	ATATGGAGGACTGTGTTCTT	20	VIT_205s0165g00266	3	1	20	223	242	ankyrin repeat-containing protein at3g12360-like 575 gi|147838363|emb|CAN65395.1|hypothetical protein VITISV_022127 [Vitis vinifera] CAN65395 0.0 84 880.937 538 456
VIT_205s0165g00290	grape_m7644	ATATGGAGGACTGTGTTCTT	20	VIT_205s0165g00290	2.5	1	20	235	254	ankyrin repeat-containing protein at3g12360-like 601 gi|297743753|emb|CBI36636.3|unnamed protein product [Vitis vinifera] CBI36636 0.0 87 810.446 464 407
VIT_207s0031g00560	grape_m7644	ATATGGAGGACTGTGTTCTT	20	VIT_207s0031g00560	3	1	20	1106	1125	protein 501 gi|296082414|emb|CBI21419.3|unnamed protein product [Vitis vinifera] CBI21419 0.0 100 1048.11 501 501
VIT_207s0031g00570	grape_m7644	ATATGGAGGACTGTGTTCTT	20	VIT_207s0031g00570	3	1	20	1163	1182	protein 520 gi|296082415|emb|CBI21420.3|unnamed protein product [Vitis vinifera] CBI21420 0.0 97 1050.04 520 505
VIT_207s0031g00590	grape_m7644	ATATGGAGGACTGTGTTCTT	20	VIT_207s0031g00590	3	1	20	1106	1125	feruloyl esterase a 308 gi|225438724|ref|XP_002282593.1|PREDICTED: uncharacterized protein LOC100242257 [Vitis vinifera] >gi|296082417|emb|CBI21422.3| unnamed protein product [Vitis vinifera] XP_002282593 9.1172E-175
VIT_212s0028g00060	grape_m7644	ATATGGAGGACTGTGTTCTT	20	VIT_212s0028g00060	3	1	20	459	478	pentatricopeptide repeat-containing protein 497 gi|225446849|ref|XP_002279693.1|PREDICTED: pentatricopeptide repeat-containing protein At2g42920, chloroplastic [Vitis vinifera] >gi|302143555|emb|CBI22116.3| unnamed protein
VIT_212s0059g00190	grape_m7644	ATATGGAGGACTGTGTTCTT	20	VIT_212s0059g00190	3	1	20	765	784	beta-expansin 3 precursor 182 gi|359485502|ref|XP_002267127.2|PREDICTED: expansin-B3-like [Vitis vinifera] >gi|297739116|emb|CBI28767.3| unnamed protein product [Vitis vinifera] XP_002267127 2.52866E-71 86
VIT_213s0019g03860	grape_m7644	ATATGGAGGACTGTGTTCTT	20	VIT_213s0019g03860	3	1	20	787	806	atp synthase d mitochondrial 168 gi|225449132|ref|XP_002277452.1|PREDICTED: ATP synthase subunit d, mitochondrial [Vitis vinifera] >gi|147818815|emb|CAN60726.1| hypothetical protein VITISV_029118 [Vitis vinifera] XP_002
VIT_213s0047g01220	grape_m7644	ATATGGAGGACTGTGTTCTT	20	VIT_213s0047g01220	3	1	20	317	336	ankyrin repeat-containing protein at3g12360-like 434 gi|296085349|emb|CBI29081.3|unnamed protein product [Vitis vinifera] CBI29081 7.81634E-169 76 598.586 416 320
VIT_213s0047g01225	grape_m7644	ATATGGAGGACTGTGTTCTT	20	VIT_213s0047g01225	3	1	20	328	347	ankyrin repeat-containing protein at3g12360-like 151 gi|296085349|emb|CBI29081.3|unnamed protein product [Vitis vinifera] CBI29081 1.08209E-54 93 216.853 122 114
VIT_213s0139g00438	grape_m7644	ATATGGAGGACTGTGTTCTT	20	VIT_213s0139g00438	3	1	20	130	149	blue copper protein 168 gi|147779417|emb|CAN72283.1|hypothetical protein VITISV_012897 [Vitis vinifera] CAN72283 2.45992E-65 96 252.292 126 121
VIT_213s0139g00444	grape_m7644	ATATGGAGGACTGTGTTCTT	20	VIT_213s0139g00444	3	1	20	130	149	blue copper protein 182 gi|147779417|emb|CAN72283.1|hypothetical protein VITISV_012897 [Vitis vinifera] CAN72283 3.57353E-58 70 228.409 168 119
VIT_213s0139g00476	grape_m7644	ATATGGAGGACTGTGTTCTT	20	VIT_213s0139g00476	3	1	20	154	173	blue copper protein 190 gi|147779417|emb|CAN72283.1|hypothetical protein VITISV_012897 [Vitis vinifera] CAN72283 3.02998E-64 95 248.825 126 120
VIT_214s0108g01580	grape_m7644	ATATGGAGGACTGTGTTCTT	20	VIT_214s0108g01580	3	1	20	2270	2289	elm2 domain-containing protein 372 gi|225452966|ref|XP_002279146.1|PREDICTED: uncharacterized protein LOC100257666 [Vitis vinifera] >gi|147800960|emb|CAN60122.1| hypothetical protein VITISV_037127 [Vitis vinifera] >gi|2960829
VIT_217s0000g04860	grape_m7644	ATATGGAGGACTGTGTTCTT	20	VIT_217s0000g04860	3	1	20	1207	1226	18s pre-ribosomal assembly protein gar2-related protein 376 gi|359491377|ref|XP_003634273.1|PREDICTED: uncharacterized protein LOC100853633 [Vitis vinifera] XP_003634273 0.0 92 707.212 376 347
VIT_218s0001g08450	grape_m7644	ATATGGAGGACTGTGTTCTT	20	VIT_218s0001g08450	3	1	20	1218	1237	branched-chain-amino-acid aminotransferase 2 387 gi|302142143|emb|CBI19346.3|unnamed protein product [Vitis vinifera] CBI19346 0.0 100 802.742 387 387
VIT_219s0014g05330	grape_m7644	ATATGGAGGACTGTGTTCTT	20	VIT_219s0014g05330	1.5	1	20	133	152	ankyrin repeat-containing 579 gi|302143222|emb|CBI20517.3|unnamed protein product [Vitis vinifera] CBI20517 0.0 92 1079.32 571 531
VIT_219s0015g01090	grape_m7644	ATATGGAGGACTGTGTTCTT	20	VIT_219s0015g01090	3	1	20	2750	2769	heat shock protein 704 gi|225462013|ref|XP_002273244.1|PREDICTED: heat shock cognate protein 80-like [Vitis vinifera] XP_002273244 0.0 88 1247.65 704 624
VIT_219s0085g00470	grape_m7644	ATATGGAGGACTGTGTTCTT	20	VIT_219s0085g00470	0	1	20	179	198	uncharacterized protein loc100854011 70 gi|297736140|emb|CBI24178.3|unnamed protein product [Vitis vinifera] CBI24178 1.20444E-9 69 67.0106 46 32
VIT_202s0025g01040	grape_m8278	GCTGGAAGCCGATGGGGGACC	21	VIT_202s0025g01040	3	1	20	1177	1196	probable inactive receptor kinase at4g23740-like 628 gi|359473900|ref|XP_002271560.2|PREDICTED: probable inactive receptor kinase At4g23740-like [Vitis vinifera] XP_002271560 0.0 89 1134.4 628 564
VIT_206s0009g03800	grape_m8278	GCTGGAAGCCGATGGGGGACC	21	VIT_206s0009g03800	3	1	21	1578	1598	chromodomain helicase dna binding protein 1884 gi|359479239|ref|XP_002274937.2|PREDICTED: uncharacterized protein LOC100260139 [Vitis vinifera] XP_002274937 0.0 89 3452.91 1912 1714
VIT_208s0007g00880	grape_m8278	GCTGGAAGCCGATGGGGGACC	21	VIT_208s0007g00880	2.5	1	20	1530	1549	protein 265 gi|225440448|ref|XP_002271403.1|PREDICTED: uncharacterized protein LOC100259726 [Vitis vinifera] XP_002271403 2.61663E-118 73 429.869 303 223
VIT_212s0028g01600	grape_m8278	GCTGGAAGCCGATGGGGGACC	21	VIT_212s0028g01600	2.5	1	21	2095	2115	atp-dependent zinc metalloprotease ftsh chloroplastic-like 694 gi|225446693|ref|XP_002282107.1|PREDICTED: ATP-dependent zinc metalloprotease FTSH 2, chloroplastic-like [Vitis vinifera] XP_002282107 0.0 91
VIT_200s0187g00130	grape_m8278	GGAAGCCGATGGGGGACC	18	VIT_200s0187g00130	3	1	18	800	817	tonoplast dicarboxylate transporter 531 gi|225469988|ref|XP_002277785.1|PREDICTED: tonoplast dicarboxylate transporter-like [Vitis vinifera] XP_002277785 0.0 93 988.023 531 494
VIT_200s0338g00010	grape_m8278	GGAAGCCGATGGGGGACC	18	VIT_200s0338g00010	3	1	18	1165	1182	f-box family protein 405 gi|359496472|ref|XP_002278547.2|PREDICTED: F-box protein SKIP23-like [Vitis vinifera] XP_002278547 0.0 100 832.402 405 405
VIT_200s2188g00010	grape_m8278	GGAAGCCGATGGGGGACC	18	VIT_200s2188g00010	3	1	18	478	495	tonoplast dicarboxylate transporter-like 417 gi|296084800|emb|CBI25939.3|unnamed protein product [Vitis vinifera] CBI25939 0.0 94 798.119 417 396
VIT_201s0011g02455	grape_m8278	GGAAGCCGATGGGGGACC	18	VIT_201s0011g02455	3	1	18	594	611	protein 80 gi|147865352|emb|CAN84088.1|hypothetical protein VITISV_023632 [Vitis vinifera] CAN84088 1.71071E-24 86 116.316 69 60
VIT_202s0033g01320	grape_m8278	GGAAGCCGATGGGGGACC	18	VIT_202s0033g01320	3	1	18	118	135	amino acid permease family protein 502 gi|225427494|ref|XP_002263455.1|PREDICTED: arginine/agmatine antiporter-like [Vitis vinifera] XP_002263455 0.0 85 846.655 502 429
VIT_203s0038g01600	grape_m8278	GGAAGCCGATGGGGGACC	18	VIT_203s0038g01600	3	1	18	673	690	uncharacterized protein loc100853636 656 gi|359494712|ref|XP_003634825.1|PREDICTED: uncharacterized protein LOC100853636 [Vitis vinifera] XP_003634825 0.0 99 1296.18 645 643
VIT_203s0097g00470	grape_m8278	GGAAGCCGATGGGGGACC	18	VIT_203s0097g00470	3	1	18	985	1002	uncharacterized protein loc100267951 315 gi|359475607|ref|XP_002263095.2|PREDICTED: uncharacterized protein LOC100267951 [Vitis vinifera] XP_002263095 2.44981E-179 92 632.869 335 310
VIT_206s0009g03800	grape_m8278	GGAAGCCGATGGGGGACC	18	VIT_206s0009g03800	3	1	18	1578	1595	chromodomain helicase dna binding protein 1884 gi|359479239|ref|XP_002274937.2|PREDICTED: uncharacterized protein LOC100260139 [Vitis vinifera] XP_002274937 0.0 89 3452.91 1912 1714
VIT_208s0007g03880	grape_m8278	GGAAGCCGATGGGGGACC	18	VIT_208s0007g03880	3	1	18	1440	1457	enth vhs-like protein 1086 gi|359481979|ref|XP_002277320.2|PREDICTED: uncharacterized protein LOC100251089 [Vitis vinifera] XP_002277320 0.0 88 1394.79 781 691
VIT_208s0007g07060	grape_m8278	GGAAGCCGATGGGGGACC	18	VIT_208s0007g07060	2.5	1	18	356	373	ubiquitin thiolesterase 425 gi|225441547|ref|XP_002281091.1|PREDICTED: uncharacterized protein LOC100255516 [Vitis vinifera] XP_002281091 0.0 95 811.216 412 393
VIT_208s0056g01230	grape_m8278	GGAAGCCGATGGGGGACC	18	VIT_208s0056g01230	3	1	18	1066	1083	dof zinc finger 494 gi|225439183|ref|XP_002275127.1|PREDICTED: dof zinc finger protein DOF5.2-like [Vitis vinifera] XP_002275127 0.0 93 946.806 494 462
VIT_208s0058g00100	grape_m8278	GGAAGCCGATGGGGGACC	18	VIT_208s0058g00100	3	1	18	159	176	leucine-rich repeat receptor protein kinase exs-like 571 gi|297735650|emb|CBI18144.3|unnamed protein product [Vitis vinifera] CBI18144 0.0 79 748.043 524 414
VIT_210s0042g01130	grape_m8278	GGAAGCCGATGGGGGACC	18	VIT_210s0042g01130	3	1	18	2410	2427	ring u-box domain-containing protein 525 gi|225465698|ref|XP_002273428.1|PREDICTED: uncharacterized protein LOC100263135 [Vitis vinifera] XP_002273428 0.0 94 995.727 525 497
VIT_211s0016g04110	grape_m8278	GGAAGCCGATGGGGGACC	18	VIT_211s0016g04110	3	1	18	802	819	protein 301 gi|225445284|ref|XP_002281196.1|PREDICTED: uncharacterized protein LOC100250739 [Vitis vinifera] >gi|297738845|emb|CBI28090.3| unnamed protein product [Vitis vinifera] XP_002281196 5.06403E-156 92 555.44
VIT_211s0103g00610	grape_m8278	GGAAGCCGATGGGGGACC	18	VIT_211s0103g00610	3	1	18	325	342	uncharacterized protein loc100252029 197 gi|225470668|ref|XP_002269339.1|PREDICTED: uncharacterized protein LOC100252029 [Vitis vinifera] XP_002269339 5.17438E-78 75 294.664 197 148
VIT_212s0028g01600	grape_m8278	GGAAGCCGATGGGGGACC	18	VIT_212s0028g01600	3	1	18	2095	2112	atp-dependent zinc metalloprotease ftsh chloroplastic-like 694 gi|225446693|ref|XP_002282107.1|PREDICTED: ATP-dependent zinc metalloprotease FTSH 2, chloroplastic-like [Vitis vinifera] XP_002282107 0.0 91
VIT_212s0035g00990	grape_m8278	GGAAGCCGATGGGGGACC	18	VIT_212s0035g00990	2.5	1	18	74	91	receptor protein kinase clavata1 976 gi|359486251|ref|XP_002263291.2|PREDICTED: leucine-rich repeat receptor-like serine/threonine-protein kinase BAM1-like [Vitis vinifera] XP_002263291 0.0 92 1796.94 976
VIT_213s0019g02590	grape_m8278	GGAAGCCGATGGGGGACC	18	VIT_213s0019g02590	3	1	18	2246	2263	uncharacterized protein loc100259879 1369 gi|296086153|emb|CBI31594.3|unnamed protein product [Vitis vinifera] CBI31594 0.0 96 2635.14 1342 1295
VIT_213s0019g02600	grape_m8278	GGAAGCCGATGGGGGACC	18	VIT_213s0019g02600	3	1	18	230	247	cucumisin-like 650 gi|296086152|emb|CBI31593.3|unnamed protein product [Vitis vinifera] CBI31593 0.0 92 1212.59 650 602
VIT_213s0019g02620	grape_m8278	GGAAGCCGATGGGGGACC	18	VIT_213s0019g02620	3	1	18	62	79	cucumisin-like 646 gi|359486589|ref|XP_002277182.2|PREDICTED: cucumisin-like [Vitis vinifera] XP_002277182 0.0 93 1216.83 640 601
VIT_214s0036g00690	grape_m8278	GGAAGCCGATGGGGGACC	18	VIT_214s0036g00690	3	1	18	2287	2304	pentatricopeptide repeat-containing protein 582 gi|225453062|ref|XP_002266822.1|PREDICTED: pentatricopeptide repeat-containing protein At3g04760, chloroplastic-like [Vitis vinifera] XP_002266822 0.0 97 1171.7
VIT_214s0060g01260	grape_m8278	GGAAGCCGATGGGGGACC	18	VIT_214s0060g01260	3	1	18	2042	2059	peptide chain release factor 2 548 gi|296089769|emb|CBI39588.3|unnamed protein product [Vitis vinifera] CBI39588 0.0 94 914.835 472 444
VIT_214s0068g00970	grape_m8278	GGAAGCCGATGGGGGACC	18	VIT_214s0068g00970	2.5	1	18	958	975	lrr receptor-like serine threonine-protein kinase rpk2-like 1066 gi|225451631|ref|XP_002276030.1|PREDICTED: LRR receptor-like serine/threonine-protein kinase RPK2 [Vitis vinifera] >gi|147802220|emb|CAN68268.1| hypothetical
VIT_214s0068g01100	grape_m8278	GGAAGCCGATGGGGGACC	18	VIT_214s0068g01100	3	1	18	511	528	protein 442 gi|225451613|ref|XP_002275732.1|PREDICTED: uncharacterized protein LOC100242886 [Vitis vinifera] XP_002275732 0.0 92 807.364 442 408
VIT_215s0046g00480	grape_m8278	GGAAGCCGATGGGGGACC	18	VIT_215s0046g00480	2.5	1	18	1566	1583	low quality protein: o-acyltransferase wsd1-like 352 gi|225470894|ref|XP_002263137.1|PREDICTED: O-acyltransferase WSD1-like isoform 1 [Vitis vinifera] XP_002263137 0.0 98 686.797 340 334
VIT_215s0046g00490	grape_m8278	GGAAGCCGATGGGGGACC	18	VIT_215s0046g00490	3	1	18	1427	1444	o-acyltransferase wsd1 514 gi|297745467|emb|CBI40547.3|unnamed protein product [Vitis vinifera] CBI40547 0.0 96 1020.38 514 498
VIT_216s0022g02290	grape_m8278	GGAAGCCGATGGGGGACC	18	VIT_216s0022g02290	3	1	18	1144	1161	crinkler family protein 977 gi|225455635|ref|XP_002271423.1|PREDICTED: uncharacterized protein LOC100241288 [Vitis vinifera] XP_002271423 0.0 89 1781.15 977 879
VIT_201s0011g02455	grape_m8278	TGGAAGCCGATGGGGGACC	19	VIT_201s0011g02455	3	1	19	594	612	protein 80 gi|147865352|emb|CAN84088.1|hypothetical protein VITISV_023632 [Vitis vinifera] CAN84088 1.71071E-24 86 116.316 69 60
VIT_203s0038g01600	grape_m8278	TGGAAGCCGATGGGGGACC	19	VIT_203s0038g01600	3	1	19	673	691	uncharacterized protein loc100853636 656 gi|359494712|ref|XP_003634825.1|PREDICTED: uncharacterized protein LOC100853636 [Vitis vinifera] XP_003634825 0.0 99 1296.18 645 643
VIT_206s0009g03800	grape_m8278	TGGAAGCCGATGGGGGACC	19	VIT_206s0009g03800	2.5	1	19	1578	1596	chromodomain helicase dna binding protein 1884 gi|359479239|ref|XP_002274937.2|PREDICTED: uncharacterized protein LOC100260139 [Vitis vinifera] XP_002274937 0.0 89 3452.91 1912 1714
VIT_208s0058g00100	grape_m8278	TGGAAGCCGATGGGGGACC	19	VIT_208s0058g00100	3	1	19	159	177	leucine-rich repeat receptor protein kinase exs-like 571 gi|297735650|emb|CBI18144.3|unnamed protein product [Vitis vinifera] CBI18144 0.0 79 748.043 524 414
VIT_211s0016g04110	grape_m8278	TGGAAGCCGATGGGGGACC	19	VIT_211s0016g04110	3	1	19	802	820	protein 301 gi|225445284|ref|XP_002281196.1|PREDICTED: uncharacterized protein LOC100250739 [Vitis vinifera] >gi|297738845|emb|CBI28090.3| unnamed protein product [Vitis vinifera] XP_002281196 5.06403E-156 92 555.44
VIT_212s0028g01600	grape_m8278	TGGAAGCCGATGGGGGACC	19	VIT_212s0028g01600	2.5	1	19	2095	2113	atp-dependent zinc metalloprotease ftsh chloroplastic-like 694 gi|225446693|ref|XP_002282107.1|PREDICTED: ATP-dependent zinc metalloprotease FTSH 2, chloroplastic-like [Vitis vinifera] XP_002282107 0.0 91
VIT_212s0055g00580	grape_m8278	TGGAAGCCGATGGGGGACC	19	VIT_212s0055g00580	3	1	19	415	433	probable lrr receptor-like serine threonine-protein kinase at1g56130-like 1031 gi|225447810|ref|XP_002267129.1|PREDICTED: probable LRR receptor-like serine/threonine-protein kinase At1g56130 [Vitis vinifera] >gi|296081492
VIT_214s0068g00970	grape_m8278	TGGAAGCCGATGGGGGACC	19	VIT_214s0068g00970	2.5	1	19	958	976	lrr receptor-like serine threonine-protein kinase rpk2-like 1066 gi|225451631|ref|XP_002276030.1|PREDICTED: LRR receptor-like serine/threonine-protein kinase RPK2 [Vitis vinifera] >gi|147802220|emb|CAN68268.1| hypothetical
VIT_215s0046g00480	grape_m8278	TGGAAGCCGATGGGGGACC	19	VIT_215s0046g00480	2.5	1	19	1566	1584	low quality protein: o-acyltransferase wsd1-like 352 gi|225470894|ref|XP_002263137.1|PREDICTED: O-acyltransferase WSD1-like isoform 1 [Vitis vinifera] XP_002263137 0.0 98 686.797 340 334
VIT_200s0179g00080	grape_m9163	AGATTGAAGACTTTGATGT	19	VIT_200s0179g00080	2.5	1	19	228	246	ankyrin repeat-containing protein at3g12360-like 167 gi|296084478|emb|CBI25037.3|unnamed protein product [Vitis vinifera] CBI25037 2.65331E-62 100 241.891 114 114
VIT_200s0317g00160	grape_m9163	AGATTGAAGACTTTGATGT	19	VIT_200s0317g00160	3	1	19	380	398	3-ketoacyl- synthase 410 gi|225448813|ref|XP_002276028.1|PREDICTED: 3-ketoacyl-CoA synthase 12-like [Vitis vinifera] XP_002276028 0.0 100 853.973 410 410
VIT_200s0404g00040	grape_m9163	AGATTGAAGACTTTGATGT	19	VIT_200s0404g00040	3	1	19	1105	1123	probable adp-ribosylation factor gtpase-activating protein agd5-like 495 gi|359496730|ref|XP_003635314.1|PREDICTED: probable ADP-ribosylation factor GTPase-activating protein AGD5-like [Vitis vinifera] >gi|302144235|emb|CBI
VIT_200s2579g00010	grape_m9163	AGATTGAAGACTTTGATGT	19	VIT_200s2579g00010	2.5	1	19	150	168	phosphoserine aminotransferase 427 gi|359497849|ref|XP_003635669.1|PREDICTED: phosphoserine aminotransferase, chloroplastic-like [Vitis vinifera] XP_003635669 0.0 97 864.759 427 415
VIT_200s2607g00010	grape_m9163	AGATTGAAGACTTTGATGT	19	VIT_200s2607g00010	2.5	1	19	19	37	phosphoserine aminotransferase 344 gi|359497849|ref|XP_003635669.1|PREDICTED: phosphoserine aminotransferase, chloroplastic-like [Vitis vinifera] XP_003635669 0.0 96 693.73 344 332
VIT_201s0010g01220	grape_m9163	AGATTGAAGACTTTGATGT	19	VIT_201s0010g01220	2.5	1	19	1706	1724	uncharacterized protein 223 gi|297738248|emb|CBI27449.3|unnamed protein product [Vitis vinifera] CBI27449 1.01405E-118 93 430.639 223 209
VIT_201s0011g00470	grape_m9163	AGATTGAAGACTTTGATGT	19	VIT_201s0011g00470	3	1	19	181	199	probable inactive purple acid phosphatase 1-like 612 gi|297738089|emb|CBI27290.3|unnamed protein product [Vitis vinifera] CBI27290 0.0 100 1282.32 612 612
VIT_201s0011g04466	grape_m9163	AGATTGAAGACTTTGATGT	19	VIT_201s0011g04466	3	1	19	1010	1028	f-box family protein 378 gi|147771138|emb|CAN74180.1|hypothetical protein VITISV_034258 [Vitis vinifera] CAN74180 2.89788E-89 60 333.954 393 237
VIT_201s0011g04472	grape_m9163	AGATTGAAGACTTTGATGT	19	VIT_201s0011g04472	3	1	19	1010	1028	f-box family protein 378 gi|147771138|emb|CAN74180.1|hypothetical protein VITISV_034258 [Vitis vinifera] CAN74180 1.12037E-86 59 325.479 393 234
VIT_201s0011g05890	grape_m9163	AGATTGAAGACTTTGATGT	19	VIT_201s0011g05890	2.5	1	19	1928	1946	protein 360 gi|225424399|ref|XP_002281366.1|PREDICTED: probable S-adenosylmethionine-dependent methyltransferase At5g37990 [Vitis vinifera] >gi|297737618|emb|CBI26819.3| unnamed protein product [Vitis vinifera] XP_002281366
VIT_201s0026g02465	grape_m9163	AGATTGAAGACTTTGATGT	19	VIT_201s0026g02465	3	1	19	45	63	protein clavata3 esr-related 45 94 gi|147770466|emb|CAN64769.1|hypothetical protein VITISV_010312 [Vitis vinifera] CAN64769 2.74913E-46 100 188.734 94 94
VIT_201s0146g00070	grape_m9163	AGATTGAAGACTTTGATGT	19	VIT_201s0146g00070	3	1	19	833	851	11-beta-hydroxysteroid dehydrogenase-like 223 gi|225425208|ref|XP_002266761.1|PREDICTED: hydroxysteroid 11-beta-dehydrogenase 1-like protein isoform 1 [Vitis vinifera] XP_002266761 2.80249E-94 84 349.36
VIT_202s0025g03620	grape_m9163	AGATTGAAGACTTTGATGT	19	VIT_202s0025g03620	2.5	1	19	1477	1495	glutathione transferase 10 248 gi|297742532|emb|CBI34681.3|unnamed protein product [Vitis vinifera] CBI34681 1.881E-143 100 513.072 248 248
VIT_203s0091g00040	grape_m9163	AGATTGAAGACTTTGATGT	19	VIT_203s0091g00040	2.5	1	19	1442	1460	limonoid udp-glucosyltransferase 478 gi|225468547|ref|XP_002274256.1|PREDICTED: cinnamate beta-D-glucosyltransferase-like [Vitis vinifera] XP_002274256 0.0 97 957.207 478 466
VIT_204s0008g02650	grape_m9163	AGATTGAAGACTTTGATGT	19	VIT_204s0008g02650	2.5	1	19	904	922	rna methyltransferase at5g10620-like 180 gi|296081778|emb|CBI20783.3|unnamed protein product [Vitis vinifera] CBI20783 2.91313E-101 100 371.703 180 180
VIT_204s0023g02810	grape_m9163	AGATTGAAGACTTTGATGT	19	VIT_204s0023g02810	3	1	19	366	384	aldehyde dehydrogenase family 3 member f1 495 gi|297735060|emb|CBI17422.3|unnamed protein product [Vitis vinifera] CBI17422 0.0 97 949.503 481 468
VIT_204s0044g01220	grape_m9163	AGATTGAAGACTTTGATGT	19	VIT_204s0044g01220	3	1	19	967	985	nac domain containing protein 82 580 gi|296088554|emb|CBI37545.3|unnamed protein product [Vitis vinifera] CBI37545 0.0 92 1100.5 580 536
VIT_206s0004g04000	grape_m9163	AGATTGAAGACTTTGATGT	19	VIT_206s0004g04000	1	1	19	541	559	3-ketoacyl- synthase 470 gi|359478655|ref|XP_002284511.2|PREDICTED: 3-ketoacyl-CoA synthase 12, partial [Vitis vinifera] XP_002284511 0.0 96 939.873 470 455
VIT_207s0031g02180	grape_m9163	AGATTGAAGACTTTGATGT	19	VIT_207s0031g02180	3	1	19	626	644	serine threonine protein kinase endoribonuclease ire1 793 gi|225438442|ref|XP_002275036.1|PREDICTED: uncharacterized protein LOC100249111 [Vitis vinifera] XP_002275036 0.0 97 1602.03 793 775
VIT_207s0141g00340	grape_m9163	AGATTGAAGACTTTGATGT	19	VIT_207s0141g00340	3	1	19	372	390	lipoxygenase 638 gi|359494762|ref|XP_003634834.1|PREDICTED: linoleate 9S-lipoxygenase 6, partial [Vitis vinifera] XP_003634834 0.0 98 1281.16 633 621
VIT_207s0289g00010	grape_m9163	AGATTGAAGACTTTGATGT	19	VIT_207s0289g00010	3	1	19	437	455	probable linoleate 9s-lipoxygenase 7- partial 477 gi|359480395|ref|XP_003632447.1|PREDICTED: probable linoleate 9S-lipoxygenase 7-like, partial [Vitis vinifera] XP_003632447 0.0 91 928.317 500 457
VIT_208s0007g07925	grape_m9163	AGATTGAAGACTTTGATGT	19	VIT_208s0007g07925	2.5	1	19	675	693	ap2 domain-containing transcription factor 516 gi|224072801|ref|XP_002303888.1|AP2 domain-containing transcription factor [Populus trichocarpa] >gi|222841320|gb|EEE78867.1| AP2 domain-containing transcription factor [Popu
VIT_208s0058g00890	grape_m9163	AGATTGAAGACTTTGATGT	19	VIT_208s0058g00890	3	1	19	3221	3239	regulatory-associated protein of tor 1-like 1064 gi|359481183|ref|XP_003632587.1|PREDICTED: regulatory-associated protein of TOR 1-like isoform 1 [Vitis vinifera] >gi|297735579|emb|CBI18073.3| unnamed protein product [Vitis
VIT_208s0058g01140	grape_m9163	AGATTGAAGACTTTGATGT	19	VIT_208s0058g01140	3	1	19	31	49	nt domain of poly polymerase and terminal uridylyl transferase-containing protein 884 gi|359481238|ref|XP_002266958.2|PREDICTED: uncharacterized protein LOC100258499 [Vitis vinifera] XP_002266958 0.0 96
VIT_209s0002g05400	grape_m9163	AGATTGAAGACTTTGATGT	19	VIT_209s0002g05400	3	1	19	4820	4838	pleiotropic drug resistance protein 1-like 1564 gi|297743345|emb|CBI36212.3|unnamed protein product [Vitis vinifera] CBI36212 0.0 90 2940.6 1596 1447
VIT_209s0002g05490	grape_m9163	AGATTGAAGACTTTGATGT	19	VIT_209s0002g05490	3	1	19	3966	3984	pleiotropic drug resistance protein 1-like 1279 gi|297743354|emb|CBI36221.3|unnamed protein product [Vitis vinifera] CBI36221 0.0 94 2465.26 1279 1203
VIT_209s0018g01450	grape_m9163	AGATTGAAGACTTTGATGT	19	VIT_209s0018g01450	2.5	1	19	1637	1655	serine-threonine protein plant- 804 gi|359483198|ref|XP_002271405.2|PREDICTED: probable LRR receptor-like serine/threonine-protein kinase At3g47570-like [Vitis vinifera] XP_002271405 0.0 96 1520.75 783 753
VIT_210s0092g00030	grape_m9163	AGATTGAAGACTTTGATGT	19	VIT_210s0092g00030	3	1	19	796	814	dna binding 283 gi|225444197|ref|XP_002270265.1|PREDICTED: transcription factor bHLH52-like [Vitis vinifera] XP_002270265 4.15065E-155 95 551.977 283 269
VIT_211s0016g03160	grape_m9163	AGATTGAAGACTTTGATGT	19	VIT_211s0016g03160	3	1	19	911	929	abc transporter b family member 8-like 1238 gi|359484339|ref|XP_002280453.2|PREDICTED: putative ABC transporter B family member 8-like [Vitis vinifera] XP_002280453 0.0 94 2368.19 1238 1166
VIT_211s0078g00260	grape_m9163	AGATTGAAGACTTTGATGT	19	VIT_211s0078g00260	2	1	19	463	481	protein 234 gi|225462531|ref|XP_002265446.1|PREDICTED: uncharacterized protein LOC100256672 [Vitis vinifera] XP_002265446 1.54812E-115 88 420.239 234 208
VIT_211s0118g00490	grape_m9163	AGATTGAAGACTTTGATGT	19	VIT_211s0118g00490	3	1	19	296	314	octicosapeptide phox domain-containing protein 714 gi|359484683|ref|XP_002262977.2|PREDICTED: uncharacterized protein LOC100248831 [Vitis vinifera] XP_002262977 0.0 90 1316.21 714 643
VIT_212s0035g01990	grape_m9163	AGATTGAAGACTTTGATGT	19	VIT_212s0035g01990	3	1	19	3484	3502	uncharacterized mitochondrial protein ymf11-like 749 gi|225465300|ref|XP_002269047.1|PREDICTED: uncharacterized mitochondrial protein ymf11-like [Vitis vinifera] XP_002269047 0.0 92 1420.6 749 692
VIT_214s0006g00330	grape_m9163	AGATTGAAGACTTTGATGT	19	VIT_214s0006g00330	3	1	19	204	223	unnamed protein product [Vitis vinifera] 117 gi|296087094|emb|CBI33468.3|unnamed protein product [Vitis vinifera] CBI33468 6.8445E-52 89 207.608 117 105
VIT_214s0006g02240	grape_m9163	AGATTGAAGACTTTGATGT	19	VIT_214s0006g02240	3	1	19	2084	2102	2-hydroxyacyl- lyase 575 gi|225462809|ref|XP_002266004.1|PREDICTED: 2-hydroxyacyl-CoA lyase [Vitis vinifera] XP_002266004 0.0 98 1149.81 575 564
VIT_214s0060g01190	grape_m9163	AGATTGAAGACTTTGATGT	19	VIT_214s0060g01190	3	1	19	926	944	nicotianamine synthase 323 gi|225450591|ref|XP_002282175.1|PREDICTED: nicotianamine synthase [Vitis vinifera] XP_002282175 1.58298E-172 96 610.142 308 297
VIT_214s0066g01920	grape_m9163	AGATTGAAGACTTTGATGT	19	VIT_214s0066g01920	3	1	19	354	372	protein creg1 209 gi|225452574|ref|XP_002280727.1|PREDICTED: protein CREG1 [Vitis vinifera] >gi|296087727|emb|CBI34983.3| unnamed protein product [Vitis vinifera] XP_002280727 2.87515E-119 100 432.18 209
VIT_216s0098g00180	grape_m9163	AGATTGAAGACTTTGATGT	19	VIT_216s0098g00180	3	1	19	5	23	probable receptor-like protein kinase at5g39020-like 381 gi|225455075|ref|XP_002267423.1|PREDICTED: probable receptor-like protein kinase At1g67000-like [Vitis vinifera] XP_002267423 0.0 99 792.341 381
VIT_218s0117g00180	grape_m9163	AGATTGAAGACTTTGATGT	19	VIT_218s0117g00180	3	1	19	1279	1297	pentatricopeptide repeat-containing protein 993 gi|359493285|ref|XP_003634559.1|PREDICTED: pentatricopeptide repeat-containing protein At5g57250, mitochondrial-like [Vitis vinifera] XP_003634559 0.0 100 2028.4
VIT_219s0015g01770	grape_m9163	AGATTGAAGACTTTGATGT	19	VIT_219s0015g01770	3	1	19	138	156	high mobility group family 319 gi|225463518|ref|XP_002264357.1|PREDICTED: high mobility group B protein 10 [Vitis vinifera] >gi|296090037|emb|CBI39856.3| unnamed protein product [Vitis vinifera] XP_002264357 6.6531
VIT_200s0179g00100	grape_m9381	TTTCCCACAGACGGCG	16	VIT_200s0179g00100	2	1	16	2292	2307	eto1-like protein 1-like 886 gi|359495432|ref|XP_002280519.2|PREDICTED: ETO1-like protein 1-like [Vitis vinifera] >gi|296084480|emb|CBI25039.3| unnamed protein product [Vitis vinifera] XP_002280519 0.0 97
VIT_200s0199g00070	grape_m9381	TTTCCCACAGACGGCG	16	VIT_200s0199g00070	3	1	16	121	136	rho gtpase activation protein 300 gi|359495667|ref|XP_003635053.1|PREDICTED: uncharacterized protein LOC100853474 [Vitis vinifera] XP_003635053 3.52524E-175 99 619.002 301 300
VIT_200s0965g00010	grape_m9381	TTTCCCACAGACGGCG	16	VIT_200s0965g00010	2.5	1	16	438	453	magnesium-chelatase subunit chloroplastic-like 142 gi|296080900|emb|CBI14773.3|unnamed protein product [Vitis vinifera] CBI14773 1.87075E-60 85 235.728 142 121
VIT_201s0010g02800	grape_m9381	TTTCCCACAGACGGCG	16	VIT_201s0010g02800	3	1	16	2220	2235	ankyrin repeat-containing 552 gi|297738379|emb|CBI27580.3|unnamed protein product [Vitis vinifera] CBI27580 0.0 97 1113.98 552 539
VIT_201s0011g02310	grape_m9381	TTTCCCACAGACGGCG	16	VIT_201s0011g02310	3	1	16	234	249	uncharacterized protein 382 gi|297737923|emb|CBI27124.3|unnamed protein product [Vitis vinifera] CBI27124 8.62249E-99 79 365.54 236 187
VIT_201s0011g02740	grape_m9381	TTTCCCACAGACGGCG	16	VIT_201s0011g02740	2.5	1	16	2385	2400	phosphoenolpyruvate carboxylase 1061 gi|225423837|ref|XP_002280842.1|PREDICTED: phosphoenolpyruvate carboxylase 4-like [Vitis vinifera] XP_002280842 0.0 97 2105.87 1061 1032
VIT_201s0011g06590	grape_m9381	TTTCCCACAGACGGCG	16	VIT_201s0011g06590	2.5	1	16	727	742	protease inhibitor seed storage lipid transfer protein family protein 120 gi|225424522|ref|XP_002281828.1|PREDICTED: uncharacterized protein LOC100264479 [Vitis vinifera] >gi|297737556|emb|CBI26757.3| unnamed protein product
VIT_202s0025g02310	grape_m9381	TTTCCCACAGACGGCG	16	VIT_202s0025g02310	3	1	16	258	273	hlh dna-binding domain superfamily protein 893 gi|147820976|emb|CAN74602.1|hypothetical protein VITISV_028112 [Vitis vinifera] CAN74602 0.0 94 1707.96 893 840
VIT_202s0025g02805	grape_m9381	TTTCCCACAGACGGCG	16	VIT_202s0025g02805	3	1	16	482	497	protein 191 gi|359474167|ref|XP_003631409.1|PREDICTED: uncharacterized protein LOC100853997 [Vitis vinifera] XP_003631409 3.3517E-36 100 155.992 75 75
VIT_202s0025g03150	grape_m9381	TTTCCCACAGACGGCG	16	VIT_202s0025g03150	2	1	16	1031	1046	nucleoporin autopeptidase 1036 gi|225426485|ref|XP_002277144.1|PREDICTED: nuclear pore complex protein Nup98-Nup96-like isoform 1 [Vitis vinifera] XP_002277144 0.0 73 1301.96 934 690
VIT_202s0087g00630	grape_m9381	TTTCCCACAGACGGCG	16	VIT_202s0087g00630	3	1	16	1331	1346	long-chain-alcohol oxidase fao4a-like 674 gi|225427625|ref|XP_002269629.1|PREDICTED: long-chain-alcohol oxidase FAO4A-like [Vitis vinifera] XP_002269629 0.0 92 1294.26 674 626
VIT_202s0241g00110	grape_m9381	TTTCCCACAGACGGCG	16	VIT_202s0241g00110	2	1	16	1623	1638	protein 433 gi|296082848|emb|CBI22149.3|unnamed protein product [Vitis vinifera] CBI22149 0.0 93 748.043 396 370
VIT_203s0063g02620	grape_m9381	TTTCCCACAGACGGCG	16	VIT_203s0063g02620	3	1	16	428	443	dna binding 101 gi|359475334|ref|XP_003631660.1|PREDICTED: dnaJ homolog subfamily C member 2-like [Vitis vinifera] XP_003631660 1.60318E-45 88 186.422 101 89
VIT_203s0091g00970	grape_m9381	TTTCCCACAGACGGCG	16	VIT_203s0091g00970	2.5	1	16	351	366	adp-ribosylation factor-like protein 184 gi|225429011|ref|XP_002266421.1|PREDICTED: ADP-ribosylation factor-like protein 8A [Vitis vinifera] >gi|296083038|emb|CBI22442.3| unnamed protein product [Vitis vinifera] XP_002
VIT_204s0008g05530	grape_m9381	TTTCCCACAGACGGCG	16	VIT_204s0008g05530	2	1	16	323	337	core-2 i-branching beta- -n-acetylglucosaminyltransferase family protein 377 gi|296082044|emb|CBI21049.3|unnamed protein product [Vitis vinifera] CBI21049 0.0 88 673.7 377 333
VIT_204s0008g06070	grape_m9381	TTTCCCACAGACGGCG	16	VIT_204s0008g06070	1.5	1	16	2010	2025	aberrant root formation protein 4 609 gi|296082093|emb|CBI21098.3|unnamed protein product [Vitis vinifera] CBI21098 0.0 99 1230.7 609 606
VIT_204s0008g06530	grape_m9381	TTTCCCACAGACGGCG	16	VIT_204s0008g06530	2.5	1	16	3153	3168	formin-like protein 18 1472 gi|296082128|emb|CBI21133.3|unnamed protein product [Vitis vinifera] CBI21133 0.0 76 1458.74 1041 792
VIT_205s0020g01190	grape_m9381	TTTCCCACAGACGGCG	16	VIT_205s0020g01190	3	1	16	96	111	universal stress protein 158 gi|225432254|ref|XP_002271563.1|PREDICTED: universal stress protein MJ0531 [Vitis vinifera] >gi|297736846|emb|CBI26047.3| unnamed protein product [Vitis vinifera] XP_002271563 1.4971
VIT_205s0124g00250	grape_m9381	TTTCCCACAGACGGCG	16	VIT_205s0124g00250	3	1	16	720	735	histone-lysine n-methyltransferase atx2-like 1071 gi|225433774|ref|XP_002268621.1|PREDICTED: histone-lysine N-methyltransferase ATX2-like [Vitis vinifera] XP_002268621 0.0 90 1931.76 1041 942
VIT_206s0004g00400	grape_m9381	TTTCCCACAGACGGCG	16	VIT_206s0004g00400	2.5	1	16	1235	1250	lysyl-trna synthetase 592 gi|225435776|ref|XP_002285737.1|PREDICTED: lysyl-tRNA synthetase [Vitis vinifera] >gi|297746486|emb|CBI16542.3| unnamed protein product [Vitis vinifera] XP_002285737 0.0 92 1113.2
VIT_206s0009g01000	grape_m9381	TTTCCCACAGACGGCG	16	VIT_206s0009g01000	3	1	16	4978	4993	e3 ubiquitin-protein ligase rhf2a-like 393 gi|225436087|ref|XP_002277399.1|PREDICTED: E3 ubiquitin-protein ligase RHF2A [Vitis vinifera] >gi|296084011|emb|CBI24399.3| unnamed protein product [Vitis vinifera] XP_002277399
VIT_206s0009g01780	grape_m9381	TTTCCCACAGACGGCG	16	VIT_206s0009g01780	3	1	16	959	974	cytochrome p450 544 gi|225435991|ref|XP_002269843.1|PREDICTED: phenylalanine N-monooxygenase [Vitis vinifera] XP_002269843 0.0 95 1072.38 544 519
VIT_207s0005g02210	grape_m9381	TTTCCCACAGACGGCG	16	VIT_207s0005g02210	2.5	1	16	254	269	transducin wd40 domain-containing protein 1403 gi|359479974|ref|XP_002273071.2|PREDICTED: uncharacterized protein LOC100257191 [Vitis vinifera] XP_002273071 0.0 96 2791.91 1404 1357
VIT_207s0005g02500	grape_m9381	TTTCCCACAGACGGCG	16	VIT_207s0005g02500	2.5	1	16	1497	1512	snf7 family protein 352 gi|297744076|emb|CBI37046.3|unnamed protein product [Vitis vinifera] CBI37046 0.0 97 680.248 352 342
VIT_207s0005g03070	grape_m9381	TTTCCCACAGACGGCG	16	VIT_207s0005g03070	2.5	1	16	1148	1163	uncharacterized protein 750 gi|359480260|ref|XP_003632423.1|PREDICTED: uncharacterized basic helix-loop-helix protein At1g06150-like [Vitis vinifera] XP_003632423 0.0 95 1457.2 750 717
VIT_207s0005g03640	grape_m9381	TTTCCCACAGACGGCG	16	VIT_207s0005g03640	3	1	16	2204	2219	ribophorin ii family protein 690 gi|359480291|ref|XP_002272576.2|PREDICTED: dolichyl-diphosphooligosaccharide--protein glycosyltransferase subunit 2-like [Vitis vinifera] XP_002272576 0.0 94 1242.25 661
VIT_207s0005g04760	grape_m9381	TTTCCCACAGACGGCG	16	VIT_207s0005g04760	3	1	16	2056	2071	pfkb-like carbohydrate kinase family protein 367 gi|225437922|ref|XP_002268232.1|PREDICTED: ribokinase [Vitis vinifera] >gi|297744253|emb|CBI37223.3| unnamed protein product [Vitis vinifera] XP_002268232 0.0 91
VIT_207s0005g05070	grape_m9381	TTTCCCACAGACGGCG	16	VIT_207s0005g05070	3	1	16	222	237	unnamed protein product [Vitis vinifera] 79 gi|297744277|emb|CBI37247.3|unnamed protein product [Vitis vinifera] CBI37247 1.85364E-18 63 96.2857 79 50
VIT_207s0005g05090	grape_m9381	TTTCCCACAGACGGCG	16	VIT_207s0005g05090	3	1	16	216	231	unnamed protein product [Vitis vinifera] 77 gi|297744278|emb|CBI37248.3|unnamed protein product [Vitis vinifera] CBI37248 3.62644E-29 85 132.109 77 66
VIT_207s0031g01180	grape_m9381	TTTCCCACAGACGGCG	16	VIT_207s0031g01180	2	1	16	6527	6542	u-box domain-containing protein 2131 gi|359480838|ref|XP_002276798.2|PREDICTED: uncharacterized protein LOC100264630 [Vitis vinifera] XP_002276798 0.0 96 4083.87 2131 2046
VIT_207s0255g00020	grape_m9381	TTTCCCACAGACGGCG	16	VIT_207s0255g00020	3	1	16	476	491	dof zinc finger protein 220 gi|359480417|ref|XP_003632455.1|PREDICTED: dof zinc finger protein DOF3.4-like [Vitis vinifera] >gi|147810110|emb|CAN75830.1| hypothetical protein VITISV_039634 [Vitis vinifera] XP_003632455
VIT_208s0007g05360	grape_m9381	TTTCCCACAGACGGCG	16	VIT_208s0007g05360	2	1	16	1420	1435	adipocyte plasma membrane-associated protein 378 gi|225441248|ref|XP_002267323.1|PREDICTED: strictosidine synthase 1 isoform 1 [Vitis vinifera] XP_002267323 0.0 95 728.783 378 360
VIT_208s0058g01400	grape_m9381	TTTCCCACAGACGGCG	16	VIT_208s0058g01400	3	1	16	1618	1633	aminophospholipid atpase 1183 gi|359481230|ref|XP_002268006.2|PREDICTED: phospholipid-transporting ATPase 1-like [Vitis vinifera] XP_002268006 0.0 98 2426.36 1183 1167
VIT_209s0002g02390	grape_m9381	TTTCCCACAGACGGCG	16	VIT_209s0002g02390	2.5	1	16	1836	1851	phospholipase d epsilon 722 gi|297743101|emb|CBI35968.3|unnamed protein product [Vitis vinifera] CBI35968 0.0 100 1520.37 722 722
VIT_209s0002g06730	grape_m9381	TTTCCCACAGACGGCG	16	VIT_209s0002g06730	3	1	16	372	387	snare-like protein 147 gi|225442985|ref|XP_002268544.1|PREDICTED: uncharacterized protein LOC100245686 [Vitis vinifera] >gi|297743445|emb|CBI36312.3| unnamed protein product [Vitis vinifera] XP_002268544 4.78631E-79
VIT_210s0003g02980	grape_m9381	TTTCCCACAGACGGCG	16	VIT_210s0003g02980	2.5	1	16	678	693	probable beta-d-xylosidase 5-like 437 gi|297740661|emb|CBI30843.3|unnamed protein product [Vitis vinifera] CBI30843 0.0 91 806.979 437 401
VIT_210s0042g00290	grape_m9381	TTTCCCACAGACGGCG	16	VIT_210s0042g00290	3	1	16	351	366	protein 158 gi|296085280|emb|CBI29012.3|unnamed protein product [Vitis vinifera] CBI29012 2.363E-66 81 255.373 158 128
VIT_211s0016g00300	grape_m9381	TTTCCCACAGACGGCG	16	VIT_211s0016g00300	2.5	1	16	1130	1145	pectinesterase ppe8b 601 gi|359484243|ref|XP_002273499.2|PREDICTED: uncharacterized protein LOC100257766 [Vitis vinifera] XP_002273499 0.0 97 1086.25 539 525
VIT_211s0016g01100	grape_m9381	TTTCCCACAGACGGCG	16	VIT_211s0016g01100	2	1	15	390	405	beta- -glucanase 204 gi|147790920|emb|CAN74958.1|hypothetical protein VITISV_037770 [Vitis vinifera] CAN74958 4.42941E-91 87 338.576 198 173
VIT_211s0016g03340	grape_m9381	TTTCCCACAGACGGCG	16	VIT_211s0016g03340	2.5	1	16	1605	1620	pentatricopeptide repeat-containing protein at4g02750-like 695 gi|359484341|ref|XP_002280538.2|PREDICTED: pentatricopeptide repeat-containing protein At4g02750-like [Vitis vinifera] >gi|297738773|emb|CBI28018.3| unnamed p
VIT_212s0035g00800	grape_m9381	TTTCCCACAGACGGCG	16	VIT_212s0035g00800	2.5	1	16	1372	1387	helicase domain-containing protein 1063 gi|225448150|ref|XP_002263889.1|PREDICTED: ATP-dependent RNA helicase DHX29 [Vitis vinifera] >gi|297739540|emb|CBI29722.3| unnamed protein product [Vitis vinifera] XP_002263889
VIT_212s0035g01720	grape_m9381	TTTCCCACAGACGGCG	16	VIT_212s0035g01720	2.5	1	16	2253	2268	chloride channel 780 gi|225465251|ref|XP_002268066.1|PREDICTED: chloride channel protein CLC-c [Vitis vinifera] >gi|301318128|gb|ADK66979.1| chloride channel ClC1 [Vitis vinifera] XP_002268066 0.0 82 1226.0
VIT_212s0055g00470	grape_m9381	TTTCCCACAGACGGCG	16	VIT_212s0055g00470	2.5	1	16	1463	1478	uncharacterized protein loc100852629 488 gi|147791735|emb|CAN68353.1|hypothetical protein VITISV_022217 [Vitis vinifera] CAN68353 0.0 89 847.81 481 429
VIT_213s0019g02650	grape_m9381	TTTCCCACAGACGGCG	16	VIT_213s0019g02650	3	1	16	74	89	protein 128 gi|225449319|ref|XP_002281586.1|PREDICTED: NHP2-like protein 1-like [Vitis vinifera] XP_002281586 8.26684E-59 90 230.335 128 116
VIT_213s0064g00090	grape_m9381	TTTCCCACAGACGGCG	16	VIT_213s0064g00090	3	1	16	604	619	disease resistance protein at3g14460-like 229 gi|147795968|emb|CAN65171.1|hypothetical protein VITISV_020381 [Vitis vinifera] CAN65171 4.50803E-126 98 454.907 225 222
VIT_213s0067g00180	grape_m9381	TTTCCCACAGACGGCG	16	VIT_213s0067g00180	2.5	1	16	485	500	hydroxyacylglutathione hydrolase cytoplasmic 258 gi|225448353|ref|XP_002267471.1|PREDICTED: hydroxyacylglutathione hydrolase cytoplasmic [Vitis vinifera] >gi|297736644|emb|CBI25515.3| unnamed protein product [Vitis vinifera
VIT_213s0067g03560	grape_m9381	TTTCCCACAGACGGCG	16	VIT_213s0067g03560	3	1	16	202	217	macrophage erythroblast attacher 412 gi|225448765|ref|XP_002281688.1|PREDICTED: macrophage erythroblast attacher [Vitis vinifera] >gi|297736449|emb|CBI25320.3| unnamed protein product [Vitis vinifera] XP_002281688
VIT_213s0074g00580	grape_m9381	TTTCCCACAGACGGCG	16	VIT_213s0074g00580	2.5	1	16	275	290	protein 602 gi|225449704|ref|XP_002268365.1|PREDICTED: uncharacterized protein LOC100243738 [Vitis vinifera] XP_002268365 0.0 98 1219.91 602 590
VIT_213s0139g00030	grape_m9381	TTTCCCACAGACGGCG	16	VIT_213s0139g00030	3	1	16	1949	1964	disease resistance rpp13-like protein 1-like 1055 gi|359487225|ref|XP_002268551.2|PREDICTED: putative disease resistance RPP13-like protein 1-like [Vitis vinifera] XP_002268551 0.0 95 1937.92 1023 972
VIT_213s0147g00190	grape_m9381	TTTCCCACAGACGGCG	16	VIT_213s0147g00190	2.5	1	16	656	671	membrane-associated phospholipid phosphatase 260 gi|225450248|ref|XP_002268686.1|PREDICTED: uncharacterized protein ynbD [Vitis vinifera] >gi|296080990|emb|CBI18588.3| unnamed protein product [Vitis vinifera] XP_002268686
VIT_214s0030g01620	grape_m9381	TTTCCCACAGACGGCG	16	VIT_214s0030g01620	3	1	16	795	810	40s ribosomal protein 137 gi|225451247|ref|XP_002276521.1|PREDICTED: 40S ribosomal protein S24-2 isoform 1 [Vitis vinifera] >gi|359487826|ref|XP_003633657.1| PREDICTED: 40S ribosomal protein S24-2 isoform 2 [Vitis vinifera]
VIT_214s0060g00880	grape_m9381	TTTCCCACAGACGGCG	16	VIT_214s0060g00880	2	1	16	566	581	uncharacterized protein 808 gi|225450539|ref|XP_002277347.1|PREDICTED: pentatricopeptide repeat-containing protein At1g08070-like [Vitis vinifera] XP_002277347 0.0 100 1680.23 808 808
VIT_214s0066g00310	grape_m9381	TTTCCCACAGACGGCG	16	VIT_214s0066g00310	2	1	16	1278	1293	uncharacterized protein 402 gi|225452298|ref|XP_002272341.1|PREDICTED: uncharacterized protein LOC100264636 [Vitis vinifera] XP_002272341 0.0 96 806.209 402 388
VIT_214s0068g00950	grape_m9381	TTTCCCACAGACGGCG	16	VIT_214s0068g00950	3	1	16	359	374	hypothetical protein VITISV_020383 [Vitis vinifera] 229 gi|147862975|emb|CAN78936.1|hypothetical protein VITISV_020383 [Vitis vinifera] CAN78936 5.97228E-48 72 195.667 174 127
VIT_214s0081g00210	grape_m9381	TTTCCCACAGACGGCG	16	VIT_214s0081g00210	3	1	16	364	379	protein 100 gi|224123488|ref|XP_002319090.1|predicted protein [Populus trichocarpa] >gi|222857466|gb|EEE95013.1| predicted protein [Populus trichocarpa] XP_002319090 2.8404E-13 64 79.337 97 63
VIT_214s0081g00225	grape_m9381	TTTCCCACAGACGGCG	16	VIT_214s0081g00225	3	1	16	364	379	protein 105 gi|224123488|ref|XP_002319090.1|predicted protein [Populus trichocarpa] >gi|222857466|gb|EEE95013.1| predicted protein [Populus trichocarpa] XP_002319090 1.30783E-13 64 80.4925 97 63
VIT_214s0083g00460	grape_m9381	TTTCCCACAGACGGCG	16	VIT_214s0083g00460	3	1	16	627	642	tryptophan synthase beta chain 495 gi|298204401|emb|CBI16881.3|unnamed protein product [Vitis vinifera] CBI16881 0.0 97 953.355 476 462
VIT_214s0108g01570	grape_m9381	TTTCCCACAGACGGCG	16	VIT_214s0108g01570	3	1	16	802	817	uncharacterized protein loc100262792 207 gi|359489021|ref|XP_003633858.1|PREDICTED: uncharacterized protein LOC100262792 [Vitis vinifera] XP_003633858 2.17777E-118 100 429.098 207 207
VIT_215s0024g00710	grape_m9381	TTTCCCACAGACGGCG	16	VIT_215s0024g00710	2.5	1	16	483	498	uncharacterized protein partial 145 gi|147815071|emb|CAN74570.1|hypothetical protein VITISV_034081 [Vitis vinifera] CAN74570 5.21724E-76 98 287.73 144 142
VIT_215s0024g01380	grape_m9381	TTTCCCACAGACGGCG	16	VIT_215s0024g01380	2	1	16	437	452	uncharacterized protein loc100852629 218 gi|147865890|emb|CAN78842.1|hypothetical protein VITISV_015163 [Vitis vinifera] CAN78842 1.32834E-104 87 383.645 218 191
VIT_215s0048g00200	grape_m9381	TTTCCCACAGACGGCG	16	VIT_215s0048g00200	2	1	16	437	452	uncharacterized protein loc100853395 365 gi|147865890|emb|CAN78842.1|hypothetical protein VITISV_015163 [Vitis vinifera] CAN78842 0.0 91 662.529 365 333
VIT_216s0013g00970	grape_m9381	TTTCCCACAGACGGCG	16	VIT_216s0013g00970	2.5	1	16	478	493	ethylene-responsive transcription factor 5 316 gi|297745005|emb|CBI38597.3|unnamed protein product [Vitis vinifera] CBI38597 5.07207E-135 77 485.723 316 244
VIT_217s0000g00360	grape_m9381	TTTCCCACAGACGGCG	16	VIT_217s0000g00360	2	1	16	2595	2610	dual specificity protein phosphatase family protein 931 gi|225456469|ref|XP_002280806.1|PREDICTED: uncharacterized protein LOC100242176 [Vitis vinifera] XP_002280806 0.0 90 1721.44 931 847
VIT_217s0000g00890	grape_m9381	TTTCCCACAGACGGCG	16	VIT_217s0000g00890	3	1	16	137	152	membrane-anchored ubiquitin-fold protein 3 117 gi|225456406|ref|XP_002284208.1|PREDICTED: membrane-anchored ubiquitin-fold protein 3 [Vitis vinifera] >gi|297734462|emb|CBI15709.3| unnamed protein product [Vitis vinifera]
VIT_217s0000g06645	grape_m9381	TTTCCCACAGACGGCG	16	VIT_217s0000g06645	2	1	16	2528	2543	uncharacterized protein loc100852629 1171 gi|147768439|emb|CAN73637.1|hypothetical protein VITISV_020488 [Vitis vinifera] CAN73637 0.0 91 2104.72 1171 1066
VIT_218s0001g02740	grape_m9381	TTTCCCACAGACGGCG	16	VIT_218s0001g02740	2.5	1	16	978	993	photosystem ii 22 kda protein 270 gi|225459564|ref|XP_002285857.1|PREDICTED: photosystem II 22 kDa protein, chloroplastic [Vitis vinifera] >gi|302141814|emb|CBI19017.3| unnamed protein product [Vitis vinifera] XP_002285857
VIT_218s0001g04280	grape_m9381	TTTCCCACAGACGGCG	16	VIT_218s0001g04280	3	1	16	1302	1317	valencene synthase 555 gi|225460094|ref|XP_002275380.1|PREDICTED: valencene synthase [Vitis vinifera] >gi|313755410|gb|ADR74196.1| terpene synthase [Vitis vinifera] XP_002275380 0.0 98 1134.4 555 545
VIT_218s0041g00890	grape_m9381	TTTCCCACAGACGGCG	16	VIT_218s0041g00890	3	1	16	349	364	anthocyanidin -o-glucosyltransferase-like 95 gi|359493445|ref|XP_003634600.1|PREDICTED: LOW QUALITY PROTEIN: anthocyanidin 5,3-O-glucosyltransferase-like [Vitis vinifera] XP_003634600 2.98141E-52 100 208.76
VIT_218s0075g00185	grape_m9381	TTTCCCACAGACGGCG	16	VIT_218s0075g00185	2.5	1	16	650	665	probable atp-dependent rna helicase dhx36-like 610 gi|225470788|ref|XP_002269787.1|PREDICTED: probable ATP-dependent RNA helicase DHX36 [Vitis vinifera] XP_002269787 0.0 96 1161.75 589 567
VIT_218s0075g00240	grape_m9381	TTTCCCACAGACGGCG	16	VIT_218s0075g00240	2	1	16	437	452	uncharacterized protein partial 688 gi|147775045|emb|CAN59913.1|hypothetical protein VITISV_030726 [Vitis vinifera] CAN59913 0.0 88 1189.1 688 609
VIT_218s0076g00360	grape_m9381	TTTCCCACAGACGGCG	16	VIT_218s0076g00360	3	1	16	685	700	histidine decarboxylase 482 gi|225463912|ref|XP_002266398.1|PREDICTED: histidine decarboxylase-like [Vitis vinifera] XP_002266398 0.0 94 941.799 482 455
VIT_218s0086g00270	grape_m9381	TTTCCCACAGACGGCG	16	VIT_218s0086g00270	2	1	16	375	390	uncharacterized protein loc100853395 285 gi|147858290|emb|CAN83915.1|hypothetical protein VITISV_022301 [Vitis vinifera] CAN83915 4.27111E-133 86 479.174 282 244
VIT_218s0157g00030	grape_m9381	TTTCCCACAGACGGCG	16	VIT_218s0157g00030	2	1	16	437	452	uncharacterized protein loc100852681 397 gi|359482754|ref|XP_003632828.1|PREDICTED: uncharacterized protein LOC100852681 [Vitis vinifera] XP_003632828 0.0 90 692.189 390 354
VIT_219s0014g00750	grape_m9381	TTTCCCACAGACGGCG	16	VIT_219s0014g00750	3	1	16	220	235	probable lrr receptor-like serine threonine-protein kinase at1g53440-like 476 gi|302142852|emb|CBI20147.3|unnamed protein product [Vitis vinifera] CBI20147 0.0 89 850.507 476 428
VIT_200s0476g00020	grape_m9381	TTTCCCACAGACGGCGCCA	19	VIT_200s0476g00020	3	1	19	2525	2543	uncharacterized protein loc100852629 1104 gi|147776753|emb|CAN61427.1|hypothetical protein VITISV_031730 [Vitis vinifera] CAN61427 0.0 85 1832.77 1108 952
VIT_204s0008g05530	grape_m9381	TTTCCCACAGACGGCGCCA	19	VIT_204s0008g05530	3	1	19	320	337	core-2 i-branching beta- -n-acetylglucosaminyltransferase family protein 377 gi|296082044|emb|CBI21049.3|unnamed protein product [Vitis vinifera] CBI21049 0.0 88 673.7 377 333
VIT_207s0005g05070	grape_m9381	TTTCCCACAGACGGCGCCA	19	VIT_207s0005g05070	3	1	19	219	237	unnamed protein product [Vitis vinifera] 79 gi|297744277|emb|CBI37247.3|unnamed protein product [Vitis vinifera] CBI37247 1.85364E-18 63 96.2857 79 50
VIT_207s0005g05090	grape_m9381	TTTCCCACAGACGGCGCCA	19	VIT_207s0005g05090	3	1	19	213	231	unnamed protein product [Vitis vinifera] 77 gi|297744278|emb|CBI37248.3|unnamed protein product [Vitis vinifera] CBI37248 3.62644E-29 85 132.109 77 66
VIT_207s0031g01180	grape_m9381	TTTCCCACAGACGGCGCCA	19	VIT_207s0031g01180	3	1	19	6524	6542	u-box domain-containing protein 2131 gi|359480838|ref|XP_002276798.2|PREDICTED: uncharacterized protein LOC100264630 [Vitis vinifera] XP_002276798 0.0 96 4083.87 2131 2046
VIT_208s0056g00700	grape_m9381	TTTCCCACAGACGGCGCCA	19	VIT_208s0056g00700	3	1	19	1083	1101	la rna-binding protein 618 gi|225439123|ref|XP_002266709.1|PREDICTED: uncharacterized protein LOC100258658 [Vitis vinifera] XP_002266709 0.0 87 1088.17 618 541
VIT_209s0002g06520	grape_m9381	TTTCCCACAGACGGCGCCA	19	VIT_209s0002g06520	3	1	19	437	455	eg45-like domain containing protein 130 gi|225443011|ref|XP_002269641.1|PREDICTED: EG45-like domain containing protein [Vitis vinifera] >gi|297743430|emb|CBI36297.3| unnamed protein product [Vitis vinifera] XP_002269641
VIT_209s0002g06810	grape_m9381	TTTCCCACAGACGGCGCCA	19	VIT_209s0002g06810	3	1	19	826	844	tetratricopeptide repeat domain-containing protein 306 gi|225442971|ref|XP_002267739.1|PREDICTED: uncharacterized protein LOC100243938 [Vitis vinifera] XP_002267739 7.10535E-130 77 468.389 306 237
VIT_212s0055g00470	grape_m9381	TTTCCCACAGACGGCGCCA	19	VIT_212s0055g00470	2.5	1	19	1460	1478	uncharacterized protein loc100852629 488 gi|147791735|emb|CAN68353.1|hypothetical protein VITISV_022217 [Vitis vinifera] CAN68353 0.0 89 847.81 481 429
VIT_215s0024g00710	grape_m9381	TTTCCCACAGACGGCGCCA	19	VIT_215s0024g00710	2.5	1	19	480	498	uncharacterized protein partial 145 gi|147815071|emb|CAN74570.1|hypothetical protein VITISV_034081 [Vitis vinifera] CAN74570 5.21724E-76 98 287.73 144 142
VIT_215s0024g01380	grape_m9381	TTTCCCACAGACGGCGCCA	19	VIT_215s0024g01380	2	1	19	434	452	uncharacterized protein loc100852629 218 gi|147865890|emb|CAN78842.1|hypothetical protein VITISV_015163 [Vitis vinifera] CAN78842 1.32834E-104 87 383.645 218 191
VIT_215s0048g00200	grape_m9381	TTTCCCACAGACGGCGCCA	19	VIT_215s0048g00200	2	1	19	434	452	uncharacterized protein loc100853395 365 gi|147865890|emb|CAN78842.1|hypothetical protein VITISV_015163 [Vitis vinifera] CAN78842 0.0 91 662.529 365 333
VIT_217s0000g00360	grape_m9381	TTTCCCACAGACGGCGCCA	19	VIT_217s0000g00360	3	1	19	2592	2610	dual specificity protein phosphatase family protein 931 gi|225456469|ref|XP_002280806.1|PREDICTED: uncharacterized protein LOC100242176 [Vitis vinifera] XP_002280806 0.0 90 1721.44 931 847
VIT_217s0000g06645	grape_m9381	TTTCCCACAGACGGCGCCA	19	VIT_217s0000g06645	2	1	19	2525	2543	uncharacterized protein loc100852629 1171 gi|147768439|emb|CAN73637.1|hypothetical protein VITISV_020488 [Vitis vinifera] CAN73637 0.0 91 2104.72 1171 1066
VIT_217s0000g08050	grape_m9381	TTTCCCACAGACGGCGCCA	19	VIT_217s0000g08050	3	1	19	279	297	cyclic nucleotide-gated ion 180 gi|297733809|emb|CBI15056.3|unnamed protein product [Vitis vinifera] CBI15056 3.1913E-103 100 378.252 180 180
VIT_217s0000g08060	grape_m9381	TTTCCCACAGACGGCGCCA	19	VIT_217s0000g08060	3	1	19	1479	1497	cyclic nucleotide-gated ion 661 gi|147781443|emb|CAN67221.1|hypothetical protein VITISV_024547 [Vitis vinifera] CAN67221 0.0 92 1305.04 685 635
VIT_218s0075g00240	grape_m9381	TTTCCCACAGACGGCGCCA	19	VIT_218s0075g00240	2	1	19	434	452	uncharacterized protein partial 688 gi|147775045|emb|CAN59913.1|hypothetical protein VITISV_030726 [Vitis vinifera] CAN59913 0.0 88 1189.1 688 609
VIT_218s0086g00270	grape_m9381	TTTCCCACAGACGGCGCCA	19	VIT_218s0086g00270	2	1	19	372	390	uncharacterized protein loc100853395 285 gi|147858290|emb|CAN83915.1|hypothetical protein VITISV_022301 [Vitis vinifera] CAN83915 4.27111E-133 86 479.174 282 244
VIT_218s0157g00030	grape_m9381	TTTCCCACAGACGGCGCCA	19	VIT_218s0157g00030	2	1	19	434	452	uncharacterized protein loc100852681 397 gi|359482754|ref|XP_003632828.1|PREDICTED: uncharacterized protein LOC100852681 [Vitis vinifera] XP_003632828 0.0 90 692.189 390 354
VIT_200s0269g00170	grape_m1191	GCTGAACAAGAGAGAACCT	19	VIT_200s0269g00170	3	1	19	233	251	serine-threonine protein plant- 109 gi|297742894|emb|CBI35684.3|unnamed protein product [Vitis vinifera] CBI35684 4.12673E-56 100 221.476 109 109
VIT_200s0360g00050	grape_m1191	GCTGAACAAGAGAGAACCT	19	VIT_200s0360g00050	3	1	19	1072	1090	cyclin family protein 251 gi|359496560|ref|XP_003635266.1|PREDICTED: cyclin-C1-2-like isoform 2 [Vitis vinifera] >gi|359496562|ref|XP_002271774.2| PREDICTED: cyclin-C1-2-like isoform 1 [Vitis vinifera] >gi|296090637|emb|CBI4
VIT_202s0154g00520	grape_m1191	GCTGAACAAGAGAGAACCT	19	VIT_202s0154g00520	2	1	19	165	183	aspartic proteinase nepenthesin-2 514 gi|359474399|ref|XP_003631454.1|PREDICTED: aspartic proteinase nepenthesin-2-like [Vitis vinifera] XP_003631454 0.0 100 980.319 474 474
VIT_203s0038g04730	grape_m1191	GCTGAACAAGAGAGAACCT	19	VIT_203s0038g04730	2.5	1	19	80	98	polyphenol oxidase 587 gi|359475110|ref|XP_002280474.2|PREDICTED: polyphenol oxidase, chloroplastic-like [Vitis vinifera] XP_002280474 0.0 96 1170.99 587 564
VIT_205s0029g00750	grape_m1191	GCTGAACAAGAGAGAACCT	19	VIT_205s0029g00750	3	1	19	1279	1297	tmv resistance protein n-like 961 gi|298205188|emb|CBI17247.3|unnamed protein product [Vitis vinifera] CBI17247 0.0 81 1483.77 991 810
VIT_205s0029g00880	grape_m1191	GCTGAACAAGAGAGAACCT	19	VIT_205s0029g00880	3	1	19	1218	1236	tmv resistance protein n-like 915 gi|298205187|emb|CBI17246.3|unnamed protein product [Vitis vinifera] CBI17246 0.0 95 1296.18 660 631
VIT_205s0049g01750	grape_m1191	GCTGAACAAGAGAGAACCT	19	VIT_205s0049g01750	1.5	1	19	5498	5516	protein 274 gi|147802916|emb|CAN66173.1|hypothetical protein VITISV_000731 [Vitis vinifera] CAN66173 2.85073E-133 99 479.559 241 239
VIT_209s0002g04870	grape_m1191	GCTGAACAAGAGAGAACCT	19	VIT_209s0002g04870	2.5	1	19	253	271	casc3 barentsz eif4aiii binding protein 710 gi|297743305|emb|CBI36172.3|unnamed protein product [Vitis vinifera] CBI36172 0.0 79 885.174 581 461
VIT_212s0028g01160	grape_m1191	GCTGAACAAGAGAGAACCT	19	VIT_212s0028g01160	2.5	1	19	546	564	transparent testa 12 506 gi|225446757|ref|XP_002282907.1|PREDICTED: protein TRANSPARENT TESTA 12-like [Vitis vinifera] XP_002282907 0.0 85 819.691 506 435
VIT_212s0034g00910	grape_m1191	GCTGAACAAGAGAGAACCT	19	VIT_212s0034g00910	3	1	19	1237	1255	tmv resistance protein n-like 1266 gi|298204609|emb|CBI23884.3|unnamed protein product [Vitis vinifera] CBI23884 0.0 95 2224.13 1137 1088
VIT_212s0142g00590	grape_m1191	GCTGAACAAGAGAGAACCT	19	VIT_212s0142g00590	3	1	19	978	996	tmv resistance protein n-like 1408 gi|296086817|emb|CBI32966.3|unnamed protein product [Vitis vinifera] CBI32966 0.0 80 1850.48 1246 1008
VIT_214s0006g00910	grape_m1191	GCTGAACAAGAGAGAACCT	19	VIT_214s0006g00910	2.5	1	19	194	212	senescence-associated protein 340 gi|296087133|emb|CBI33507.3|unnamed protein product [Vitis vinifera] CBI33507 0.0 100 710.294 340 340
VIT_215s0046g00020	grape_m1191	GCTGAACAAGAGAGAACCT	19	VIT_215s0046g00020	3	1	19	479	497	u-box domain-containing protein 1006 gi|297745511|emb|CBI40591.3|unnamed protein product [Vitis vinifera] CBI40591 0.0 92 1865.12 1006 929
VIT_218s0001g06240	grape_m1191	GCTGAACAAGAGAGAACCT	19	VIT_218s0001g06240	3	1	19	1212	1230	tmv resistance protein n-like 868 gi|147853075|emb|CAN83385.1|hypothetical protein VITISV_004581 [Vitis vinifera] CAN83385 0.0 92 1358.58 740 681
VIT_218s0001g07940	grape_m1191	GCTGAACAAGAGAGAACCT	19	VIT_218s0001g07940	2.5	1	19	896	914	isp4-like protein 757 gi|225459018|ref|XP_002283680.1|PREDICTED: oligopeptide transporter 4 [Vitis vinifera] XP_002283680 0.0 96 1478.0 757 728
VIT_200s0471g00010	MIR156f_Vitis_vinifera	GACAGAAGATAGAGAGCAC	19	VIT_200s0471g00010	3	1	19	16	34	u-box domain-containing protein 447 gi|359496878|ref|XP_002267145.2|PREDICTED: U-box domain-containing protein 30 [Vitis vinifera] XP_002267145 0.0 93 833.943 447 416
VIT_201s0010g03710	MIR156f_Vitis_vinifera	GACAGAAGATAGAGAGCAC	19	VIT_201s0010g03710	1	1	19	1365	1383	squamosa promoter-binding-like protein 2 498 gi|225425402|ref|XP_002271312.1|PREDICTED: squamosa promoter-binding-like protein 12-like [Vitis vinifera] XP_002271312 0.0 92 906.36 477 442
VIT_201s0010g03910	MIR156f_Vitis_vinifera	GACAGAAGATAGAGAGCAC	19	VIT_201s0010g03910	1	1	19	1420	1438	squamosa promoter-binding-like protein 13-like 389 gi|225425368|ref|XP_002270226.1|PREDICTED: squamosa promoter-binding-like protein 16 [Vitis vinifera] >gi|147820985|emb|CAN63524.1| hypothetical protein VITISV_001644 [Vitis
VIT_201s0011g00130	MIR156f_Vitis_vinifera	GACAGAAGATAGAGAGCAC	19	VIT_201s0011g00130	1	1	19	2546	2564	squamosa promoter-binding-like protein 6-like 563 gi|359472829|ref|XP_002273534.2|PREDICTED: squamosa promoter-binding-like protein 6-like [Vitis vinifera] XP_002273534 0.0 94 1062.75 541 512
VIT_201s0026g01130	MIR156f_Vitis_vinifera	GACAGAAGATAGAGAGCAC	19	VIT_201s0026g01130	3	1	19	1318	1336	uncharacterized protein loc100243345 141 gi|225424833|ref|XP_002272743.1|PREDICTED: uncharacterized protein LOC100243345 [Vitis vinifera] XP_002272743 8.2769E-39 68 164.081 130 89
VIT_201s0026g02250	MIR156f_Vitis_vinifera	GACAGAAGATAGAGAGCAC	19	VIT_201s0026g02250	3	1	19	672	690	haloacid dehalogenase-like hydrolase domain-containing protein 258 gi|225425718|ref|XP_002274402.1|PREDICTED: haloacid dehalogenase-like hydrolase domain-containing protein 3 [Vitis vinifera] >gi|296086384|emb|CBI31973.3| unn
VIT_201s0150g00160	MIR156f_Vitis_vinifera	GACAGAAGATAGAGAGCAC	19	VIT_201s0150g00160	2.5	1	19	153	171	rieske iron-sulfur protein 272 gi|225425274|ref|XP_002271311.1|PREDICTED: cytochrome b-c1 complex subunit Rieske-2, mitochondrial [Vitis vinifera] >gi|296085532|emb|CBI29264.3| unnamed protein product [Vitis vinifera]
VIT_202s0025g01055	MIR156f_Vitis_vinifera	GACAGAAGATAGAGAGCAC	19	VIT_202s0025g01055	2	1	19	43	61	ap2 erf domain-containing transcription factor 327 gi|225426038|ref|XP_002271526.1|PREDICTED: ethylene-responsive transcription factor CRF2 [Vitis vinifera] XP_002271526 0.0 100 670.233 327 327
VIT_203s0038g02370	MIR156f_Vitis_vinifera	GACAGAAGATAGAGAGCAC	19	VIT_203s0038g02370	3	1	19	1595	1613	mcm10-like protein 399 gi|225428019|ref|XP_002277777.1|PREDICTED: uncharacterized protein LOC100250259 [Vitis vinifera] XP_002277777 0.0 95 784.252 403 384
VIT_203s0038g04330	MIR156f_Vitis_vinifera	GACAGAAGATAGAGAGCAC	19	VIT_203s0038g04330	3	1	19	7	25	uncharacterized protein loc100248701 91 gi|225428382|ref|XP_002283540.1|PREDICTED: uncharacterized protein LOC100248701 [Vitis vinifera] >gi|297744434|emb|CBI37696.3| unnamed protein product [Vitis vinifera] XP_002283540
VIT_204s0023g00600	MIR156f_Vitis_vinifera	GACAGAAGATAGAGAGCAC	19	VIT_204s0023g00600	3	1	19	1759	1777	isopentenyl diphosphate isomerase 304 gi|225430939|ref|XP_002277935.1|PREDICTED: isopentenyl-diphosphate Delta-isomerase I-like [Vitis vinifera] XP_002277935 1.1859E-162 95 577.4 293 280
VIT_205s0049g00050	MIR156f_Vitis_vinifera	GACAGAAGATAGAGAGCAC	19	VIT_205s0049g00050	3	1	19	546	564	cellulose synthase-like protein g2-like 602 gi|296083587|emb|CBI23576.3|unnamed protein product [Vitis vinifera] CBI23576 0.0 93 985.326 507 476
VIT_206s0004g03420	MIR156f_Vitis_vinifera	GACAGAAGATAGAGAGCAC	19	VIT_206s0004g03420	3	1	19	222	240	dof zinc finger protein 296 gi|359479036|ref|XP_002284859.2|PREDICTED: dof zinc finger protein DOF2.1-like [Vitis vinifera] XP_002284859 4.58398E-131 81 472.241 286 234
VIT_206s0004g03810	MIR156f_Vitis_vinifera	GACAGAAGATAGAGAGCAC	19	VIT_206s0004g03810	3	1	19	3430	3448	p-loop containing nucleoside triphosphate hydrolase-like protein 934 gi|359479018|ref|XP_002284615.2|PREDICTED: 125 kDa kinesin-related protein [Vitis vinifera] XP_002284615 0.0 94 1793.48 934 885
VIT_207s0205g00050	MIR156f_Vitis_vinifera	GACAGAAGATAGAGAGCAC	19	VIT_207s0205g00050	3	1	19	2002	2020	trna-dihydrouridine synthase 2 97 gi|297735864|emb|CBI18618.3|unnamed protein product [Vitis vinifera] CBI18618 3.89952E-51 100 204.912 97 97
VIT_208s0007g01480	MIR156f_Vitis_vinifera	GACAGAAGATAGAGAGCAC	19	VIT_208s0007g01480	3	1	19	2491	2509	tpr repeat-containing thioredoxin ttl1-like 635 gi|225440546|ref|XP_002273257.1|PREDICTED: TPR repeat-containing thioredoxin TTL1-like [Vitis vinifera] XP_002273257 0.0 90 1173.3 635 573
VIT_208s0007g06270	MIR156f_Vitis_vinifera	GACAGAAGATAGAGAGCAC	19	VIT_208s0007g06270	1	1	19	1169	1187	squamosa promoter-binding-like protein 9-like 379 gi|359482183|ref|XP_002278512.2|PREDICTED: promoter-binding protein SPL9 [Vitis vinifera] XP_002278512 4.41859E-174 81 615.92 379 309
VIT_209s0002g02520	MIR156f_Vitis_vinifera	GACAGAAGATAGAGAGCAC	19	VIT_209s0002g02520	3	1	19	557	575	40s ribosomal protein s15a-5 129 gi|225442345|ref|XP_002281092.1|PREDICTED: 40S ribosomal protein S15a-5 [Vitis vinifera] >gi|147768437|emb|CAN69268.1| hypothetical protein VITISV_043644 [Vitis vinifera] >gi|297743113|emb|C
VIT_209s0018g01950	MIR156f_Vitis_vinifera	GACAGAAGATAGAGAGCAC	19	VIT_209s0018g01950	3	1	19	1254	1272	probable xyloglucan glycosyltransferase 5-like 451 gi|225443288|ref|XP_002274399.1|PREDICTED: probable xyloglucan glycosyltransferase 5 [Vitis vinifera] XP_002274399 0.0 94 863.988 444 418
VIT_210s0003g00050	MIR156f_Vitis_vinifera	GACAGAAGATAGAGAGCAC	19	VIT_210s0003g00050	2.5	1	19	807	825	squamosa promoter binding-like protein 140 gi|225443638|ref|XP_002280052.1|PREDICTED: squamosa promoter-binding protein 1 [Vitis vinifera] >gi|297740409|emb|CBI30591.3| unnamed protein product [Vitis vinifera] XP_002280052
VIT_210s0116g01630	MIR156f_Vitis_vinifera	GACAGAAGATAGAGAGCAC	19	VIT_210s0116g01630	3	1	19	707	725	endonuclease exonuclease phosphatase family protein 447 gi|302144127|emb|CBI23232.3|unnamed protein product [Vitis vinifera] CBI23232 0.0 90 838.565 447 405
VIT_211s0065g00170	MIR156f_Vitis_vinifera	GACAGAAGATAGAGAGCAC	19	VIT_211s0065g00170	1	1	19	2522	2540	squamosa promoter-binding-like protein 12-like 471 gi|359484914|ref|XP_002267224.2|PREDICTED: LOW QUALITY PROTEIN: promoter-binding protein SPL10 [Vitis vinifera] XP_002267224 0.0 83 786.178 470 391
VIT_211s0065g00940	MIR156f_Vitis_vinifera	GACAGAAGATAGAGAGCAC	19	VIT_211s0065g00940	3	1	19	906	924	preprotein translocase subunit chloroplastic-like 546 gi|359484929|ref|XP_002262945.2|PREDICTED: preprotein translocase subunit secY, chloroplastic-like [Vitis vinifera] XP_002262945 0.0 85 912.138 546
VIT_211s0118g00770	MIR156f_Vitis_vinifera	GACAGAAGATAGAGAGCAC	19	VIT_211s0118g00770	3	1	19	1505	1523	uncharacterized protein loc100263642 554 gi|225463024|ref|XP_002265610.1|PREDICTED: uncharacterized protein LOC100263642 [Vitis vinifera] XP_002265610 0.0 94 1074.69 554 522
VIT_212s0028g03350	MIR156f_Vitis_vinifera	GACAGAAGATAGAGAGCAC	19	VIT_212s0028g03350	2	1	19	728	746	squamosa promoter binding 4 169 gi|225446416|ref|XP_002275728.1|PREDICTED: squamosa promoter-binding-like protein 4 [Vitis vinifera] >gi|302143318|emb|CBI21879.3| unnamed protein product [Vitis vinifera] XP_002275728
VIT_214s0068g01780	MIR156f_Vitis_vinifera	GACAGAAGATAGAGAGCAC	19	VIT_214s0068g01780	1.5	1	19	1076	1094	squamosa promoter-binding-like protein 16-like 378 gi|225451487|ref|XP_002274360.1|PREDICTED: squamosa promoter-binding-like protein 18 [Vitis vinifera] >gi|147822219|emb|CAN66012.1| hypothetical protein VITISV_024281 [Vitis
VIT_215s0021g02200	MIR156f_Vitis_vinifera	GACAGAAGATAGAGAGCAC	19	VIT_215s0021g02200	2.5	1	19	3991	4009	structural constituent of nuclear 808 gi|297734573|emb|CBI16624.3|unnamed protein product [Vitis vinifera] CBI16624 4.74492E-128 59 464.151 432 257
VIT_215s0021g02290	MIR156f_Vitis_vinifera	GACAGAAGATAGAGAGCAC	19	VIT_215s0021g02290	1	1	19	994	1012	squamosa promoter-binding-like protein 7-like 399 gi|359489267|ref|XP_002274502.2|PREDICTED: squamosa promoter-binding-like protein 7-like [Vitis vinifera] XP_002274502 1.94334E-152 77 543.888 351 273
VIT_215s0046g01230	MIR156f_Vitis_vinifera	GACAGAAGATAGAGAGCAC	19	VIT_215s0046g01230	3	1	19	334	352	protein 318 gi|297745405|emb|CBI40485.3|unnamed protein product [Vitis vinifera] CBI40485 4.25861E-173 92 612.068 318 293
VIT_216s0039g02000	MIR156f_Vitis_vinifera	GACAGAAGATAGAGAGCAC	19	VIT_216s0039g02000	3	1	19	143	161	peptidyl-trna hydrolase ii-like protein 181 gi|225454777|ref|XP_002277013.1|PREDICTED: peptidyl-tRNA hydrolase 2, mitochondrial isoform 1 [Vitis vinifera] >gi|297737314|emb|CBI26515.3| unnamed protein product [Vitis vinifera]
VIT_217s0000g01260	MIR156f_Vitis_vinifera	GACAGAAGATAGAGAGCAC	19	VIT_217s0000g01260	1	1	19	953	971	squamosa promoter-binding-like protein 13 401 gi|225456345|ref|XP_002280160.1|PREDICTED: squamosa promoter-binding-like protein 13 [Vitis vinifera] >gi|147837620|emb|CAN77059.1| hypothetical protein VITISV_022138 [Vitis
VIT_217s0000g05020	MIR156f_Vitis_vinifera	GACAGAAGATAGAGAGCAC	19	VIT_217s0000g05020	1	1	19	1803	1821	squamosa promoter-binding-like protein 6-like 557 gi|225456548|ref|XP_002265203.1|PREDICTED: squamosa promoter-binding-like protein 6-like [Vitis vinifera] XP_002265203 0.0 94 1086.63 557 527
VIT_219s0014g02350	MIR156f_Vitis_vinifera	GACAGAAGATAGAGAGCAC	19	VIT_219s0014g02350	3	1	19	733	751	squamosa promoter binding 4 204 gi|225461502|ref|XP_002282598.1|PREDICTED: squamosa promoter-binding-like protein 4 [Vitis vinifera] >gi|302142976|emb|CBI20271.3| unnamed protein product [Vitis vinifera] XP_002282598
VIT_219s0014g03370	MIR156f_Vitis_vinifera	GACAGAAGATAGAGAGCAC	19	VIT_219s0014g03370	3	1	19	1364	1382	methyltransferase type 11 291 gi|225461349|ref|XP_002284635.1|PREDICTED: uncharacterized protein LOC100264154 [Vitis vinifera] XP_002284635 1.17275E-144 88 517.309 291 257
VIT_200s0220g00160	MIR156g_Medicago_truncatula	TCTCTAGACTTCTGTCATC	19	VIT_200s0220g00160	2.5	1	19	2002	2020	type ii inositol 5- 831 gi|296083403|emb|CBI23358.3|unnamed protein product [Vitis vinifera] CBI23358 0.0 100 1716.82 831 831
VIT_201s0010g02960	MIR156g_Medicago_truncatula	TCTCTAGACTTCTGTCATC	19	VIT_201s0010g02960	3	1	19	299	316	probable calcium-binding protein cml31 72 gi|225425809|ref|XP_002264877.1|PREDICTED: probable calcium-binding protein CML31-like [Vitis vinifera] XP_002264877 1.69761E-11 92 73.1738 40 37
VIT_203s0038g02310	MIR156g_Medicago_truncatula	TCTCTAGACTTCTGTCATC	19	VIT_203s0038g02310	2.5	1	19	735	753	myb transcription factor 251 gi|225428007|ref|XP_002278222.1|PREDICTED: myb-related protein 308 [Vitis vinifera] >gi|119220854|gb|ABL61515.1| R2R3 Myb4a C2 repressor motif protein [Vitis vinifera] XP_002278222 2.3365
VIT_204s0023g03710	MIR156g_Medicago_truncatula	TCTCTAGACTTCTGTCATC	19	VIT_204s0023g03710	3	1	19	913	931	myb transcription factor 242 gi|225431086|ref|XP_002263863.1|PREDICTED: myb-related protein 308 [Vitis vinifera] >gi|297734985|emb|CBI17347.3| unnamed protein product [Vitis vinifera] XP_002263863 5.26177E-114
VIT_205s0020g00460	MIR156g_Medicago_truncatula	TCTCTAGACTTCTGTCATC	19	VIT_205s0020g00460	2.5	1	19	2042	2060	uncharacterized protein 714 gi|359477496|ref|XP_003631985.1|PREDICTED: uncharacterized protein LOC100854837 [Vitis vinifera] XP_003631985 0.0 96 1422.91 714 688
VIT_205s0049g02130	MIR156g_Medicago_truncatula	TCTCTAGACTTCTGTCATC	19	VIT_205s0049g02130	3	1	19	312	330	protein 90 gi|225433298|ref|XP_002282340.1|PREDICTED: glutamyl-tRNA(Gln) amidotransferase subunit B, chloroplastic/mitochondrial-like [Vitis vinifera] XP_002282340 1.09183E-28 100 130.183 65 65
VIT_205s0094g01330	MIR156g_Medicago_truncatula	TCTCTAGACTTCTGTCATC	19	VIT_205s0094g01330	3	1	19	2483	2501	inositol polyphosphate 5-phosphatase 715 gi|296084362|emb|CBI24750.3|unnamed protein product [Vitis vinifera] CBI24750 0.0 100 1483.0 714 714
VIT_206s0004g06440	MIR156g_Medicago_truncatula	TCTCTAGACTTCTGTCATC	19	VIT_206s0004g06440	2.5	1	19	866	884	rna-binding motif x-linked 2 429 gi|225434618|ref|XP_002279321.1|PREDICTED: uncharacterized protein LOC100246760 [Vitis vinifera] XP_002279321 0.0 89 757.288 429 383
VIT_208s0007g02790	MIR156g_Medicago_truncatula	TCTCTAGACTTCTGTCATC	19	VIT_208s0007g02790	3	1	19	1766	1784	uncharacterized protein at5g41620-like 483 gi|359482028|ref|XP_002275906.2|PREDICTED: uncharacterized protein At5g41620-like [Vitis vinifera] XP_002275906 0.0 93 888.641 474 445
VIT_213s0019g03070	MIR156g_Medicago_truncatula	TCTCTAGACTTCTGTCATC	19	VIT_213s0019g03070	3	1	19	441	459	unnamed protein product [Vitis vinifera] 110 gi|296086126|emb|CBI31567.3|unnamed protein product [Vitis vinifera] CBI31567 8.13369E-5 71 51.2174 42 30
VIT_216s0013g01976	MIR156g_Medicago_truncatula	TCTCTAGACTTCTGTCATC	19	VIT_216s0013g01976	3	1	19	41	59	c2h2-like zinc finger protein 235 gi|147815830|emb|CAN72592.1|hypothetical protein VITISV_003575 [Vitis vinifera] CAN72592 2.16208E-121 90 439.499 235 213
VIT_201s0010g03710	MIR157c_Arabidopsis_thaliana	GACAGAAGATAGAGAGCACT	20	VIT_201s0010g03710	2	1	20	1364	1383	squamosa promoter-binding-like protein 2 498 gi|225425402|ref|XP_002271312.1|PREDICTED: squamosa promoter-binding-like protein 12-like [Vitis vinifera] XP_002271312 0.0 92 906.36 477 442
VIT_201s0010g03910	MIR157c_Arabidopsis_thaliana	GACAGAAGATAGAGAGCACT	20	VIT_201s0010g03910	2	1	20	1419	1438	squamosa promoter-binding-like protein 13-like 389 gi|225425368|ref|XP_002270226.1|PREDICTED: squamosa promoter-binding-like protein 16 [Vitis vinifera] >gi|147820985|emb|CAN63524.1| hypothetical protein VITISV_001644 [Vitis
VIT_201s0011g00130	MIR157c_Arabidopsis_thaliana	GACAGAAGATAGAGAGCACT	20	VIT_201s0011g00130	2	1	20	2545	2564	squamosa promoter-binding-like protein 6-like 563 gi|359472829|ref|XP_002273534.2|PREDICTED: squamosa promoter-binding-like protein 6-like [Vitis vinifera] XP_002273534 0.0 94 1062.75 541 512
VIT_202s0025g01055	MIR157c_Arabidopsis_thaliana	GACAGAAGATAGAGAGCACT	20	VIT_202s0025g01055	3	1	20	42	61	ap2 erf domain-containing transcription factor 327 gi|225426038|ref|XP_002271526.1|PREDICTED: ethylene-responsive transcription factor CRF2 [Vitis vinifera] XP_002271526 0.0 100 670.233 327 327
VIT_203s0038g04330	MIR157c_Arabidopsis_thaliana	GACAGAAGATAGAGAGCACT	20	VIT_203s0038g04330	3	1	20	6	25	uncharacterized protein loc100248701 91 gi|225428382|ref|XP_002283540.1|PREDICTED: uncharacterized protein LOC100248701 [Vitis vinifera] >gi|297744434|emb|CBI37696.3| unnamed protein product [Vitis vinifera] XP_002283540
VIT_206s0004g03420	MIR157c_Arabidopsis_thaliana	GACAGAAGATAGAGAGCACT	20	VIT_206s0004g03420	3	1	20	221	240	dof zinc finger protein 296 gi|359479036|ref|XP_002284859.2|PREDICTED: dof zinc finger protein DOF2.1-like [Vitis vinifera] XP_002284859 4.58398E-131 81 472.241 286 234
VIT_208s0007g01480	MIR157c_Arabidopsis_thaliana	GACAGAAGATAGAGAGCACT	20	VIT_208s0007g01480	3	1	20	2490	2509	tpr repeat-containing thioredoxin ttl1-like 635 gi|225440546|ref|XP_002273257.1|PREDICTED: TPR repeat-containing thioredoxin TTL1-like [Vitis vinifera] XP_002273257 0.0 90 1173.3 635 573
VIT_208s0007g06270	MIR157c_Arabidopsis_thaliana	GACAGAAGATAGAGAGCACT	20	VIT_208s0007g06270	2	1	20	1168	1187	squamosa promoter-binding-like protein 9-like 379 gi|359482183|ref|XP_002278512.2|PREDICTED: promoter-binding protein SPL9 [Vitis vinifera] XP_002278512 4.41859E-174 81 615.92 379 309
VIT_209s0018g01950	MIR157c_Arabidopsis_thaliana	GACAGAAGATAGAGAGCACT	20	VIT_209s0018g01950	3	1	20	1253	1272	probable xyloglucan glycosyltransferase 5-like 451 gi|225443288|ref|XP_002274399.1|PREDICTED: probable xyloglucan glycosyltransferase 5 [Vitis vinifera] XP_002274399 0.0 94 863.988 444 418
VIT_211s0065g00170	MIR157c_Arabidopsis_thaliana	GACAGAAGATAGAGAGCACT	20	VIT_211s0065g00170	2	1	20	2521	2540	squamosa promoter-binding-like protein 12-like 471 gi|359484914|ref|XP_002267224.2|PREDICTED: LOW QUALITY PROTEIN: promoter-binding protein SPL10 [Vitis vinifera] XP_002267224 0.0 83 786.178 470 391
VIT_211s0065g00940	MIR157c_Arabidopsis_thaliana	GACAGAAGATAGAGAGCACT	20	VIT_211s0065g00940	3	1	20	905	924	preprotein translocase subunit chloroplastic-like 546 gi|359484929|ref|XP_002262945.2|PREDICTED: preprotein translocase subunit secY, chloroplastic-like [Vitis vinifera] XP_002262945 0.0 85 912.138 546
VIT_212s0028g03350	MIR157c_Arabidopsis_thaliana	GACAGAAGATAGAGAGCACT	20	VIT_212s0028g03350	3	1	20	727	746	squamosa promoter binding 4 169 gi|225446416|ref|XP_002275728.1|PREDICTED: squamosa promoter-binding-like protein 4 [Vitis vinifera] >gi|302143318|emb|CBI21879.3| unnamed protein product [Vitis vinifera] XP_002275728
VIT_214s0068g01780	MIR157c_Arabidopsis_thaliana	GACAGAAGATAGAGAGCACT	20	VIT_214s0068g01780	2.5	1	20	1075	1094	squamosa promoter-binding-like protein 16-like 378 gi|225451487|ref|XP_002274360.1|PREDICTED: squamosa promoter-binding-like protein 18 [Vitis vinifera] >gi|147822219|emb|CAN66012.1| hypothetical protein VITISV_024281 [Vitis
VIT_214s0108g00380	MIR157c_Arabidopsis_thaliana	GACAGAAGATAGAGAGCACT	20	VIT_214s0108g00380	3	1	20	37	56	probable receptor-like protein kinase at5g15080-like 475 gi|359488899|ref|XP_003633841.1|PREDICTED: probable receptor-like protein kinase At5g15080-like [Vitis vinifera] XP_003633841 0.0 90 888.256 475
VIT_215s0021g02290	MIR157c_Arabidopsis_thaliana	GACAGAAGATAGAGAGCACT	20	VIT_215s0021g02290	2	1	20	993	1012	squamosa promoter-binding-like protein 7-like 399 gi|359489267|ref|XP_002274502.2|PREDICTED: squamosa promoter-binding-like protein 7-like [Vitis vinifera] XP_002274502 1.94334E-152 77 543.888 351 273
VIT_217s0000g01260	MIR157c_Arabidopsis_thaliana	GACAGAAGATAGAGAGCACT	20	VIT_217s0000g01260	2	1	20	952	971	squamosa promoter-binding-like protein 13 401 gi|225456345|ref|XP_002280160.1|PREDICTED: squamosa promoter-binding-like protein 13 [Vitis vinifera] >gi|147837620|emb|CAN77059.1| hypothetical protein VITISV_022138 [Vitis
VIT_217s0000g05020	MIR157c_Arabidopsis_thaliana	GACAGAAGATAGAGAGCACT	20	VIT_217s0000g05020	2	1	20	1802	1821	squamosa promoter-binding-like protein 6-like 557 gi|225456548|ref|XP_002265203.1|PREDICTED: squamosa promoter-binding-like protein 6-like [Vitis vinifera] XP_002265203 0.0 94 1086.63 557 527
VIT_219s0014g03370	MIR157c_Arabidopsis_thaliana	GACAGAAGATAGAGAGCACT	20	VIT_219s0014g03370	3	1	20	1363	1382	methyltransferase type 11 291 gi|225461349|ref|XP_002284635.1|PREDICTED: uncharacterized protein LOC100264154 [Vitis vinifera] XP_002284635 1.17275E-144 88 517.309 291 257
VIT_200s0144g00040	MIR159_Amborella_trichopoda	TGGATTGAAGGGAGCTCTAT	20	VIT_200s0144g00040	3	1	20	376	395	disease resistance protein rga2 115 gi|147772384|emb|CAN65111.1|hypothetical protein VITISV_030255 [Vitis vinifera] CAN65111 4.66515E-48 95 194.897 104 99
VIT_200s0144g00120	MIR159_Amborella_trichopoda	TGGATTGAAGGGAGCTCTAT	20	VIT_200s0144g00120	3	1	20	419	438	disease resistance protein rga3-like 797 gi|296083453|emb|CBI23411.3|unnamed protein product [Vitis vinifera] CBI23411 0.0 98 1465.29 727 715
VIT_200s0144g00190	MIR159_Amborella_trichopoda	TGGATTGAAGGGAGCTCTAT	20	VIT_200s0144g00190	3	1	20	404	423	disease resistance protein rga3-like 762 gi|359495375|ref|XP_003634972.1|PREDICTED: putative disease resistance protein RGA3-like [Vitis vinifera] XP_003634972 0.0 92 1512.66 813 749
VIT_200s0144g00220	MIR159_Amborella_trichopoda	TGGATTGAAGGGAGCTCTAT	20	VIT_200s0144g00220	3	1	20	521	540	disease resistance protein rga3-like 500 gi|225470100|ref|XP_002271058.1|PREDICTED: disease resistance protein RGA2 [Vitis vinifera] XP_002271058 0.0 87 848.966 491 432
VIT_200s0144g00270	MIR159_Amborella_trichopoda	TGGATTGAAGGGAGCTCTAT	20	VIT_200s0144g00270	3	1	20	404	423	disease resistance protein rga3-like 815 gi|225470100|ref|XP_002271058.1|PREDICTED: disease resistance protein RGA2 [Vitis vinifera] XP_002271058 0.0 92 1531.92 815 754
VIT_200s0226g00040	MIR159_Amborella_trichopoda	TGGATTGAAGGGAGCTCTAT	20	VIT_200s0226g00040	3	1	20	178	197	uncharacterized protein 182 gi|225434010|ref|XP_002272798.1|PREDICTED: uncharacterized protein LOC100257710 [Vitis vinifera] XP_002272798 1.31748E-75 83 286.574 169 141
VIT_200s0583g00020	MIR159_Amborella_trichopoda	TGGATTGAAGGGAGCTCTAT	20	VIT_200s0583g00020	3	1	20	118	137	tetraspanin family protein 219 gi|359497089|ref|XP_003635421.1|PREDICTED: uncharacterized protein LOC100854362 [Vitis vinifera] XP_003635421 2.48371E-116 94 422.55 219 206
VIT_202s0025g00870	MIR159_Amborella_trichopoda	TGGATTGAAGGGAGCTCTAT	20	VIT_202s0025g00870	2.5	1	20	57	76	unnamed protein product [Vitis vinifera] 78 gi|297742281|emb|CBI34430.3|unnamed protein product [Vitis vinifera] CBI34430 1.80349E-38 100 162.925 78 78
VIT_203s0017g01375	MIR159_Amborella_trichopoda	TGGATTGAAGGGAGCTCTAT	20	VIT_203s0017g01375	2.5	1	20	426	445	protein 345 gi|147835942|emb|CAN68408.1|hypothetical protein VITISV_022912 [Vitis vinifera] CAN68408 0.0 99 651.744 311 310
VIT_204s0008g01410	MIR159_Amborella_trichopoda	TGGATTGAAGGGAGCTCTAT	20	VIT_204s0008g01410	2.5	1	20	919	938	protein 220 gi|225429578|ref|XP_002280173.1|PREDICTED: ran-binding protein 1 homolog c [Vitis vinifera] >gi|296081673|emb|CBI20678.3| unnamed protein product [Vitis vinifera] XP_002280173 1.45081E-84 73 317.00
VIT_204s0008g02960	MIR159_Amborella_trichopoda	TGGATTGAAGGGAGCTCTAT	20	VIT_204s0008g02960	3	1	20	358	377	cytochrome p450 482 gi|225429866|ref|XP_002280969.1|PREDICTED: cytochrome P450 716B2 [Vitis vinifera] XP_002280969 0.0 95 945.266 482 461
VIT_208s0040g00020	MIR159_Amborella_trichopoda	TGGATTGAAGGGAGCTCTAT	20	VIT_208s0040g00020	3	1	20	2072	2092	thioredoxin h 139 gi|297741757|emb|CBI32889.3|unnamed protein product [Vitis vinifera] CBI32889 1.92545E-65 88 252.292 139 123
VIT_209s0002g02770	MIR159_Amborella_trichopoda	TGGATTGAAGGGAGCTCTAT	20	VIT_209s0002g02770	3	1	20	620	639	leucine-rich repeat receptor-like protein kinase at2g19210-like 818 gi|225442385|ref|XP_002276819.1|PREDICTED: putative leucine-rich repeat receptor-like protein kinase At2g19210-like [Vitis vinifera] XP_002276819 0.0
VIT_211s0016g05010	MIR159_Amborella_trichopoda	TGGATTGAAGGGAGCTCTAT	20	VIT_211s0016g05010	3	1	20	2998	3017	metallothiol transferase fosb 195 gi|225445448|ref|XP_002285087.1|PREDICTED: metallothiol transferase fosB [Vitis vinifera] >gi|147821406|emb|CAN63501.1| hypothetical protein VITISV_011676 [Vitis vinifera] >gi|297738928|emb|
VIT_212s0028g03520	MIR159_Amborella_trichopoda	TGGATTGAAGGGAGCTCTAT	20	VIT_212s0028g03520	3	1	20	1184	1203	g-type lectin s-receptor-like serine threonine-protein kinase at2g19130-like 808 gi|359485385|ref|XP_002274435.2|PREDICTED: G-type lectin S-receptor-like serine/threonine-protein kinase At2g19130-like [Vitis vinifera]
VIT_212s0059g01070	MIR159_Amborella_trichopoda	TGGATTGAAGGGAGCTCTAT	20	VIT_212s0059g01070	3	1	20	1424	1443	condensin complex subunit 2-like 657 gi|225447089|ref|XP_002270622.1|PREDICTED: condensin complex subunit 2-like [Vitis vinifera] XP_002270622 0.0 92 1130.93 603 555
VIT_213s0067g01630	MIR159_Amborella_trichopoda	TGGATTGAAGGGAGCTCTAT	20	VIT_213s0067g01630	3	1	20	1369	1388	transcription factor gamyb-like 559 gi|225449813|ref|XP_002275846.1|PREDICTED: transcription factor GAMYB [Vitis vinifera] >gi|298205121|emb|CBI40642.3| unnamed protein product [Vitis vinifera] XP_002275846 0.0 97
VIT_216s0098g00810	MIR159_Amborella_trichopoda	TGGATTGAAGGGAGCTCTAT	20	VIT_216s0098g00810	3	1	20	238	257	protein 1168 gi|359490839|ref|XP_003634177.1|PREDICTED: uncharacterized protein LOC100853355 [Vitis vinifera] >gi|302143995|emb|CBI23100.3| unnamed protein product [Vitis vinifera] XP_003634177 0.0 97 2298.47 1145
VIT_219s0014g01700	MIR159_Amborella_trichopoda	TGGATTGAAGGGAGCTCTAT	20	VIT_219s0014g01700	2.5	1	20	802	821	uncharacterized protein loc100505457 487 gi|302142925|emb|CBI20220.3|unnamed protein product [Vitis vinifera] CBI20220 1.79139E-163 70 581.252 447 316
VIT_208s0007g02085	MIR159_Pinus_densata	TTTGGTTTGAAGGGAGCTCTA	21	VIT_208s0007g02085	3	1	20	64	83	protein 439 gi|224126987|ref|XP_002329355.1|predicted protein [Populus trichocarpa] >gi|222870405|gb|EEF07536.1| predicted protein [Populus trichocarpa] XP_002329355 1.09742E-64 53 252.677 440 235
VIT_210s0116g00460	MIR159_Pinus_densata	TTTGGTTTGAAGGGAGCTCTA	21	VIT_210s0116g00460	2.5	1	20	59	78	microtubule organization protein 687 gi|297736729|emb|CBI25829.3|unnamed protein product [Vitis vinifera] CBI25829 0.0 91 1107.43 603 553
VIT_211s0016g05010	MIR159_Pinus_densata	TTTGGTTTGAAGGGAGCTCTA	21	VIT_211s0016g05010	2.5	1	20	3000	3019	metallothiol transferase fosb 195 gi|225445448|ref|XP_002285087.1|PREDICTED: metallothiol transferase fosB [Vitis vinifera] >gi|147821406|emb|CAN63501.1| hypothetical protein VITISV_011676 [Vitis vinifera] >gi|297738928|emb|
VIT_216s0013g00900	MIR159_Pinus_densata	TTTGGTTTGAAGGGAGCTCTA	21	VIT_216s0013g00900	3	1	20	106	125	ethylene-responsive transcription factor 5 229 gi|297744997|emb|CBI38589.3|unnamed protein product [Vitis vinifera] CBI38589 4.06816E-106 84 388.652 229 194
VIT_218s0041g01370	MIR159_Pinus_densata	TTTGGTTTGAAGGGAGCTCTA	21	VIT_218s0041g01370	3	1	20	912	931	tmv resistance protein n-like 536 gi|296089464|emb|CBI39283.3|unnamed protein product [Vitis vinifera] CBI39283 0.0 97 1041.95 536 521
VIT_219s0014g01700	MIR159_Pinus_densata	TTTGGTTTGAAGGGAGCTCTA	21	VIT_219s0014g01700	1	1	21	803	823	uncharacterized protein loc100505457 487 gi|302142925|emb|CBI20220.3|unnamed protein product [Vitis vinifera] CBI20220 1.79139E-163 70 581.252 447 316
VIT_219s0090g00590	MIR159_Pinus_densata	TTTGGTTTGAAGGGAGCTCTA	21	VIT_219s0090g00590	1.5	1	20	1739	1758	r2r3-myb transcription 381 gi|225460941|ref|XP_002278003.1|PREDICTED: uncharacterized protein LOC100262343 [Vitis vinifera] XP_002278003 0.0 89 688.723 378 340
VIT_200s0179g00350	MIR159b_Arabidopsis_thaliana	TGGATTGAAGGGAGCTCTT	19	VIT_200s0179g00350	3	1	19	755	773	pyruvate kinase 492 gi|225437180|ref|XP_002280899.1|PREDICTED: pyruvate kinase isozyme A, chloroplastic [Vitis vinifera] >gi|296084503|emb|CBI25062.3| unnamed protein product [Vitis vinifera] XP_002280899 0.0 92
VIT_200s0226g00040	MIR159b_Arabidopsis_thaliana	TGGATTGAAGGGAGCTCTT	19	VIT_200s0226g00040	3	1	19	179	197	uncharacterized protein 182 gi|225434010|ref|XP_002272798.1|PREDICTED: uncharacterized protein LOC100257710 [Vitis vinifera] XP_002272798 1.31748E-75 83 286.574 169 141
VIT_200s0252g00040	MIR159b_Arabidopsis_thaliana	TGGATTGAAGGGAGCTCTT	19	VIT_200s0252g00040	3	1	19	1185	1203	cytokinin oxidase 550 gi|296087052|emb|CBI33379.3|unnamed protein product [Vitis vinifera] CBI33379 0.0 100 1138.64 550 550
VIT_200s0583g00020	MIR159b_Arabidopsis_thaliana	TGGATTGAAGGGAGCTCTT	19	VIT_200s0583g00020	2	1	19	119	137	tetraspanin family protein 219 gi|359497089|ref|XP_003635421.1|PREDICTED: uncharacterized protein LOC100854362 [Vitis vinifera] XP_003635421 2.48371E-116 94 422.55 219 206
VIT_200s1206g00015	MIR159b_Arabidopsis_thaliana	TGGATTGAAGGGAGCTCTT	19	VIT_200s1206g00015	3	1	19	1071	1089	f-box protein 390 gi|224124878|ref|XP_002329971.1|predicted protein [Populus trichocarpa] >gi|222871993|gb|EEF09124.1| predicted protein [Populus trichocarpa] XP_002329971 3.87848E-62 58 244.202 401 234
VIT_201s0010g02730	MIR159b_Arabidopsis_thaliana	TGGATTGAAGGGAGCTCTT	19	VIT_201s0010g02730	3	1	19	2302	2320	mitochondrial chaperone bcs1-like isoform 1 498 gi|147766990|emb|CAN69873.1|hypothetical protein VITISV_030608 [Vitis vinifera] CAN69873 0.0 97 987.638 492 479
VIT_201s0011g01130	MIR159b_Arabidopsis_thaliana	TGGATTGAAGGGAGCTCTT	19	VIT_201s0011g01130	3	1	19	216	234	pentatricopeptide repeat-containing protein 644 gi|225423589|ref|XP_002275605.1|PREDICTED: pentatricopeptide repeat-containing protein At4g20090-like [Vitis vinifera] XP_002275605 0.0 98 1309.28 644 633
VIT_201s0011g02760	MIR159b_Arabidopsis_thaliana	TGGATTGAAGGGAGCTCTT	19	VIT_201s0011g02760	3	1	19	1764	1782	proline-rich domain-containing protein 578 gi|359472713|ref|XP_002278440.2|PREDICTED: uncharacterized protein LOC100267904 [Vitis vinifera] XP_002278440 0.0 97 1164.44 578 566
VIT_202s0025g00870	MIR159b_Arabidopsis_thaliana	TGGATTGAAGGGAGCTCTT	19	VIT_202s0025g00870	2	1	19	58	76	unnamed protein product [Vitis vinifera] 78 gi|297742281|emb|CBI34430.3|unnamed protein product [Vitis vinifera] CBI34430 1.80349E-38 100 162.925 78 78
VIT_202s0025g01700	MIR159b_Arabidopsis_thaliana	TGGATTGAAGGGAGCTCTT	19	VIT_202s0025g01700	2.5	1	19	259	277	rna polymerase ii transcriptional coactivator kelp 187 gi|225426286|ref|XP_002266998.1|PREDICTED: RNA polymerase II transcriptional coactivator KELP-like [Vitis vinifera] XP_002266998 8.30501E-80 82 300.44
VIT_202s0087g00400	MIR159b_Arabidopsis_thaliana	TGGATTGAAGGGAGCTCTT	19	VIT_202s0087g00400	3	1	19	1637	1655	protein notum homolog 399 gi|296085487|emb|CBI29219.3|unnamed protein product [Vitis vinifera] CBI29219 0.0 100 835.869 399 399
VIT_202s0241g00050	MIR159b_Arabidopsis_thaliana	TGGATTGAAGGGAGCTCTT	19	VIT_202s0241g00050	3	1	19	1556	1574	uncharacterized protein 772 gi|225470299|ref|XP_002266405.1|PREDICTED: uncharacterized protein LOC100253287 [Vitis vinifera] XP_002266405 0.0 90 1409.43 762 689
VIT_203s0017g01375	MIR159b_Arabidopsis_thaliana	TGGATTGAAGGGAGCTCTT	19	VIT_203s0017g01375	2.5	1	19	427	445	protein 345 gi|147835942|emb|CAN68408.1|hypothetical protein VITISV_022912 [Vitis vinifera] CAN68408 0.0 99 651.744 311 310
VIT_203s0063g01380	MIR159b_Arabidopsis_thaliana	TGGATTGAAGGGAGCTCTT	19	VIT_203s0063g01380	2.5	1	19	258	276	maternal effect embryo arrest 14 protein 194 gi|225428657|ref|XP_002284884.1|PREDICTED: uncharacterized protein LOC100267586 [Vitis vinifera] >gi|297741365|emb|CBI32496.3| unnamed protein product [Vitis vinifera] XP_002
VIT_204s0008g00690	MIR159b_Arabidopsis_thaliana	TGGATTGAAGGGAGCTCTT	19	VIT_204s0008g00690	3	1	19	982	1000	core-2 i-branching beta- -n-acetylglucosaminyltransferase family protein 385 gi|147799468|emb|CAN70606.1|hypothetical protein VITISV_040196 [Vitis vinifera] CAN70606 0.0 100 803.897 385 385
VIT_204s0008g01410	MIR159b_Arabidopsis_thaliana	TGGATTGAAGGGAGCTCTT	19	VIT_204s0008g01410	2	1	19	920	938	protein 220 gi|225429578|ref|XP_002280173.1|PREDICTED: ran-binding protein 1 homolog c [Vitis vinifera] >gi|296081673|emb|CBI20678.3| unnamed protein product [Vitis vinifera] XP_002280173 1.45081E-84 73 317.00
VIT_204s0008g04870	MIR159b_Arabidopsis_thaliana	TGGATTGAAGGGAGCTCTT	19	VIT_204s0008g04870	3	1	19	228	246	flavine-containing monoxygenase 371 gi|296081979|emb|CBI20984.3|unnamed protein product [Vitis vinifera] CBI20984 0.0 100 774.237 371 371
VIT_204s0008g06530	MIR159b_Arabidopsis_thaliana	TGGATTGAAGGGAGCTCTT	19	VIT_204s0008g06530	3	1	19	159	177	formin-like protein 18 1472 gi|296082128|emb|CBI21133.3|unnamed protein product [Vitis vinifera] CBI21133 0.0 76 1458.74 1041 792
VIT_204s0008g06860	MIR159b_Arabidopsis_thaliana	TGGATTGAAGGGAGCTCTT	19	VIT_204s0008g06860	3	1	19	217	235	ubiquitin carboxyl-terminal hydrolase 22-like 553 gi|225430521|ref|XP_002283376.1|PREDICTED: ubiquitin carboxyl-terminal hydrolase 22-like [Vitis vinifera] XP_002283376 0.0 89 1022.31 553 495
VIT_204s0044g00970	MIR159b_Arabidopsis_thaliana	TGGATTGAAGGGAGCTCTT	19	VIT_204s0044g00970	3	1	19	689	707	protein 271 gi|225431529|ref|XP_002275260.1|PREDICTED: uncharacterized protein LOC100243761 [Vitis vinifera] >gi|296088574|emb|CBI37565.3| unnamed protein product [Vitis vinifera] XP_002275260 6.54205E-154 97 548.12
VIT_206s0061g00750	MIR159b_Arabidopsis_thaliana	TGGATTGAAGGGAGCTCTT	19	VIT_206s0061g00750	3	1	19	438	456	superoxide dismutase 221 gi|225436450|ref|XP_002274421.1|PREDICTED: superoxide dismutase [Cu-Zn], chloroplastic [Vitis vinifera] XP_002274421 4.47059E-100 85 368.622 221 189
VIT_207s0031g01170	MIR159b_Arabidopsis_thaliana	TGGATTGAAGGGAGCTCTT	19	VIT_207s0031g01170	2.5	1	19	1735	1753	aspartic proteinase-like protein 1-like 530 gi|296082464|emb|CBI21469.3|unnamed protein product [Vitis vinifera] CBI21469 0.0 97 1022.69 511 496
VIT_207s0104g01620	MIR159b_Arabidopsis_thaliana	TGGATTGAAGGGAGCTCTT	19	VIT_207s0104g01620	3	1	19	1059	1077	nucleic acid binding 480 gi|359479820|ref|XP_002269036.2|PREDICTED: zinc finger protein MAGPIE [Vitis vinifera] XP_002269036 0.0 85 833.943 480 410
VIT_208s0007g01280	MIR159b_Arabidopsis_thaliana	TGGATTGAAGGGAGCTCTT	19	VIT_208s0007g01280	3	1	19	741	759	protein 336 gi|225440510|ref|XP_002272651.1|PREDICTED: mitochondrial substrate carrier family protein B [Vitis vinifera] >gi|297740295|emb|CBI30477.3| unnamed protein product [Vitis vinifera] XP_002272651 0.0 100
VIT_208s0007g01940	MIR159b_Arabidopsis_thaliana	TGGATTGAAGGGAGCTCTT	19	VIT_208s0007g01940	3	1	19	244	262	gdp-mannose-dependent alpha-mannosyltransferase-like 525 gi|359481678|ref|XP_002278868.2|PREDICTED: GDP-mannose-dependent alpha-mannosyltransferase [Vitis vinifera] XP_002278868 0.0 95 931.784 483 461
VIT_208s0007g06140	MIR159b_Arabidopsis_thaliana	TGGATTGAAGGGAGCTCTT	19	VIT_208s0007g06140	3	1	19	753	771	multiple c2 and transmembrane domain-containing protein 2-like 794 gi|359481882|ref|XP_002277970.2|PREDICTED: multiple C2 and transmembrane domain-containing protein 2-like [Vitis vinifera] XP_002277970 0.0 96
VIT_208s0007g07520	MIR159b_Arabidopsis_thaliana	TGGATTGAAGGGAGCTCTT	19	VIT_208s0007g07520	3	1	19	566	584	short-chain type 279 gi|225441637|ref|XP_002282164.1|PREDICTED: short-chain type dehydrogenase/reductase-like [Vitis vinifera] XP_002282164 6.61836E-117 81 425.246 265 215
VIT_208s0007g08770	MIR159b_Arabidopsis_thaliana	TGGATTGAAGGGAGCTCTT	19	VIT_208s0007g08770	2.5	1	19	1334	1352	gtp binding 220 gi|225441868|ref|XP_002284232.1|PREDICTED: mitochondrial GTPase 1 isoform 2 [Vitis vinifera] XP_002284232 1.19462E-121 99 440.269 215 214
VIT_210s0003g00330	MIR159b_Arabidopsis_thaliana	TGGATTGAAGGGAGCTCTT	19	VIT_210s0003g00330	3	1	19	1460	1478	leucine-rich repeat receptor-like protein kinase 989 gi|225443594|ref|XP_002278698.1|PREDICTED: receptor-like protein kinase HSL1-like [Vitis vinifera] XP_002278698 0.0 98 1930.99 974 956
VIT_210s0071g00670	MIR159b_Arabidopsis_thaliana	TGGATTGAAGGGAGCTCTT	19	VIT_210s0071g00670	3	1	19	1330	1348	calcium-binding ef hand family protein 242 gi|225463758|ref|XP_002267285.1|PREDICTED: calumenin [Vitis vinifera] >gi|297742738|emb|CBI35372.3| unnamed protein product [Vitis vinifera] XP_002267285 2.03417E-140 100
VIT_211s0016g00110	MIR159b_Arabidopsis_thaliana	TGGATTGAAGGGAGCTCTT	19	VIT_211s0016g00110	2	1	19	912	930	btb poz domain with wd40 yvtn repeat-containing protein 441 gi|359494887|ref|XP_002265573.2|PREDICTED: BTB/POZ domain-containing protein At2g24240 [Vitis vinifera] XP_002265573 0.0 96 882.863 441 427
VIT_211s0016g05010	MIR159b_Arabidopsis_thaliana	TGGATTGAAGGGAGCTCTT	19	VIT_211s0016g05010	1	1	19	2999	3017	metallothiol transferase fosb 195 gi|225445448|ref|XP_002285087.1|PREDICTED: metallothiol transferase fosB [Vitis vinifera] >gi|147821406|emb|CAN63501.1| hypothetical protein VITISV_011676 [Vitis vinifera] >gi|297738928|emb|
VIT_212s0028g03520	MIR159b_Arabidopsis_thaliana	TGGATTGAAGGGAGCTCTT	19	VIT_212s0028g03520	2	1	19	1185	1203	g-type lectin s-receptor-like serine threonine-protein kinase at2g19130-like 808 gi|359485385|ref|XP_002274435.2|PREDICTED: G-type lectin S-receptor-like serine/threonine-protein kinase At2g19130-like [Vitis vinifera]
VIT_212s0034g00280	MIR159b_Arabidopsis_thaliana	TGGATTGAAGGGAGCTCTT	19	VIT_212s0034g00280	3	1	19	176	194	tmv resistance protein n-like 592 gi|359486120|ref|XP_003633392.1|PREDICTED: TMV resistance protein N-like [Vitis vinifera] XP_003633392 0.0 98 1100.12 562 555
VIT_213s0067g01630	MIR159b_Arabidopsis_thaliana	TGGATTGAAGGGAGCTCTT	19	VIT_213s0067g01630	3	1	19	1370	1388	transcription factor gamyb-like 559 gi|225449813|ref|XP_002275846.1|PREDICTED: transcription factor GAMYB [Vitis vinifera] >gi|298205121|emb|CBI40642.3| unnamed protein product [Vitis vinifera] XP_002275846 0.0 97
VIT_213s0158g00320	MIR159b_Arabidopsis_thaliana	TGGATTGAAGGGAGCTCTT	19	VIT_213s0158g00320	3	1	19	1999	2017	cytokinin oxidase 546 gi|296085116|emb|CBI28611.3|unnamed protein product [Vitis vinifera] CBI28611 0.0 99 1124.38 545 543
VIT_214s0068g01650	MIR159b_Arabidopsis_thaliana	TGGATTGAAGGGAGCTCTT	19	VIT_214s0068g01650	3	1	19	4621	4639	gyf domain-containing protein 1624 gi|296082317|emb|CBI21322.3|unnamed protein product [Vitis vinifera] CBI21322 0.0 89 2989.9 1665 1489
VIT_215s0046g00740	MIR159b_Arabidopsis_thaliana	TGGATTGAAGGGAGCTCTT	19	VIT_215s0046g00740	2.5	1	19	5158	5176	tetratricopeptide repeat-containing protein 1863 gi|359489732|ref|XP_002278370.2|PREDICTED: protein KIAA0664 homolog [Vitis vinifera] XP_002278370 0.0 91 3481.42 1863 1710
VIT_216s0050g00100	MIR159b_Arabidopsis_thaliana	TGGATTGAAGGGAGCTCTT	19	VIT_216s0050g00100	3	1	19	3732	3750	atp binding 1051 gi|225470173|ref|XP_002268024.1|PREDICTED: uncharacterized protein LOC100248827 [Vitis vinifera] XP_002268024 0.0 91 1902.49 1051 958
VIT_217s0000g07760	MIR159b_Arabidopsis_thaliana	TGGATTGAAGGGAGCTCTT	19	VIT_217s0000g07760	3	1	19	83	101	glycoside hydrolase family 47 protein 573 gi|225457134|ref|XP_002280345.1|PREDICTED: probable alpha-mannosidase I MNS5 [Vitis vinifera] >gi|297733837|emb|CBI15084.3| unnamed protein product [Vitis vinifera] XP_002280345
VIT_218s0001g05870	MIR159b_Arabidopsis_thaliana	TGGATTGAAGGGAGCTCTT	19	VIT_218s0001g05870	2.5	1	19	1218	1236	pentatricopeptide repeat-containing protein at2g13600-like 164 gi|302141970|emb|CBI19173.3|unnamed protein product [Vitis vinifera] CBI19173 4.99792E-84 93 314.309 164 153
VIT_218s0072g00820	MIR159b_Arabidopsis_thaliana	TGGATTGAAGGGAGCTCTT	19	VIT_218s0072g00820	3	1	19	1765	1784	f-box family protein 538 gi|147859480|emb|CAN81430.1|hypothetical protein VITISV_010695 [Vitis vinifera] CAN81430 0.0 92 831.247 457 421
VIT_219s0090g00590	MIR159b_Arabidopsis_thaliana	TGGATTGAAGGGAGCTCTT	19	VIT_219s0090g00590	2.5	1	19	1738	1756	r2r3-myb transcription 381 gi|225460941|ref|XP_002278003.1|PREDICTED: uncharacterized protein LOC100262343 [Vitis vinifera] XP_002278003 0.0 89 688.723 378 340
VIT_200s0194g00080	MIR159b_Hordeum_vulgare	TGGATTGAAGGGAGCTC	17	VIT_200s0194g00080	3	1	17	375	391	btb poz domain-containing protein at5g47800-like 483 gi|359495610|ref|XP_003635037.1|PREDICTED: BTB/POZ domain-containing protein At5g47800-like [Vitis vinifera] >gi|297736700|emb|CBI25736.3| unnamed protein product [Vi
VIT_200s0226g00040	MIR159b_Hordeum_vulgare	TGGATTGAAGGGAGCTC	17	VIT_200s0226g00040	2	1	17	181	197	uncharacterized protein 182 gi|225434010|ref|XP_002272798.1|PREDICTED: uncharacterized protein LOC100257710 [Vitis vinifera] XP_002272798 1.31748E-75 83 286.574 169 141
VIT_200s0252g00040	MIR159b_Hordeum_vulgare	TGGATTGAAGGGAGCTC	17	VIT_200s0252g00040	2.5	1	17	1187	1203	cytokinin oxidase 550 gi|296087052|emb|CBI33379.3|unnamed protein product [Vitis vinifera] CBI33379 0.0 100 1138.64 550 550
VIT_200s0515g00010	MIR159b_Hordeum_vulgare	TGGATTGAAGGGAGCTC	17	VIT_200s0515g00010	2.5	1	17	1178	1194	acyl-protein thioesterase 474 gi|296086977|emb|CBI33233.3|unnamed protein product [Vitis vinifera] CBI33233 0.0 95 943.34 486 465
VIT_200s0583g00020	MIR159b_Hordeum_vulgare	TGGATTGAAGGGAGCTC	17	VIT_200s0583g00020	2	1	17	121	137	tetraspanin family protein 219 gi|359497089|ref|XP_003635421.1|PREDICTED: uncharacterized protein LOC100854362 [Vitis vinifera] XP_003635421 2.48371E-116 94 422.55 219 206
VIT_200s0612g00010	MIR159b_Hordeum_vulgare	TGGATTGAAGGGAGCTC	17	VIT_200s0612g00010	3	1	17	395	411	acyl-protein thioesterase 173 gi|359497131|ref|XP_003635432.1|PREDICTED: acyl-protein thioesterase 1-like, partial [Vitis vinifera] XP_003635432 1.19191E-81 100 306.22 149 149
VIT_201s0010g01250	MIR159b_Hordeum_vulgare	TGGATTGAAGGGAGCTC	17	VIT_201s0010g01250	3	1	17	512	528	ribonuclease t2 133 gi|359473501|ref|XP_002271022.2|PREDICTED: extracellular ribonuclease LE-like [Vitis vinifera] XP_002271022 5.26745E-75 100 284.263 133 133
VIT_201s0010g02730	MIR159b_Hordeum_vulgare	TGGATTGAAGGGAGCTC	17	VIT_201s0010g02730	3	1	17	2304	2320	mitochondrial chaperone bcs1-like isoform 1 498 gi|147766990|emb|CAN69873.1|hypothetical protein VITISV_030608 [Vitis vinifera] CAN69873 0.0 97 987.638 492 479
VIT_201s0011g00620	MIR159b_Hordeum_vulgare	TGGATTGAAGGGAGCTC	17	VIT_201s0011g00620	2.5	1	17	697	713	14-3-3-like protein gf14 iota 235 gi|225423491|ref|XP_002269100.1|PREDICTED: 14-3-3-like protein GF14 iota-like [Vitis vinifera] XP_002269100 4.48604E-136 100 488.419 235 235
VIT_201s0011g01130	MIR159b_Hordeum_vulgare	TGGATTGAAGGGAGCTC	17	VIT_201s0011g01130	2.5	1	17	218	234	pentatricopeptide repeat-containing protein 644 gi|225423589|ref|XP_002275605.1|PREDICTED: pentatricopeptide repeat-containing protein At4g20090-like [Vitis vinifera] XP_002275605 0.0 98 1309.28 644 633
VIT_201s0011g02940	MIR159b_Hordeum_vulgare	TGGATTGAAGGGAGCTC	17	VIT_201s0011g02940	2.5	1	17	2317	2333	transcription factor bhlh30 349 gi|225423869|ref|XP_002278697.1|PREDICTED: transcription factor bHLH30 [Vitis vinifera] XP_002278697 5.03044E-153 80 545.814 349 281
VIT_201s0011g05650	MIR159b_Hordeum_vulgare	TGGATTGAAGGGAGCTC	17	VIT_201s0011g05650	3	1	17	1176	1192	desacetoxyvindoline 4- 393 gi|225424360|ref|XP_002284896.1|PREDICTED: 1-aminocyclopropane-1-carboxylate oxidase homolog 4-like [Vitis vinifera] XP_002284896 0.0 95 782.711 393 377
VIT_201s0011g06220	MIR159b_Hordeum_vulgare	TGGATTGAAGGGAGCTC	17	VIT_201s0011g06220	3	1	17	1110	1126	transmembrane ascorbate ferrireductase 1-like 215 gi|225424446|ref|XP_002281620.1|PREDICTED: transmembrane ascorbate ferrireductase 1-like [Vitis vinifera] XP_002281620 1.54779E-110 96 403.29 204 197
VIT_201s0146g00120	MIR159b_Hordeum_vulgare	TGGATTGAAGGGAGCTC	17	VIT_201s0146g00120	2.5	1	17	326	342	catalytic hydrolase 340 gi|359473791|ref|XP_002266409.2|PREDICTED: uncharacterized protein LOC100255676 [Vitis vinifera] XP_002266409 0.0 100 700.279 340 340
VIT_202s0012g02540	MIR159b_Hordeum_vulgare	TGGATTGAAGGGAGCTC	17	VIT_202s0012g02540	2.5	1	17	336	352	pentatricopeptide repeat-containing protein 605 gi|225427070|ref|XP_002275784.1|PREDICTED: pentatricopeptide repeat-containing protein At1g31920 [Vitis vinifera] >gi|297742017|emb|CBI33804.3| unnamed protein product [Vitis
VIT_202s0012g02760	MIR159b_Hordeum_vulgare	TGGATTGAAGGGAGCTC	17	VIT_202s0012g02760	2.5	1	17	211	227	methionyl-trna synthetase 157 gi|297742004|emb|CBI33791.3|unnamed protein product [Vitis vinifera] CBI33791 1.34849E-88 100 329.331 157 157
VIT_202s0025g00870	MIR159b_Hordeum_vulgare	TGGATTGAAGGGAGCTC	17	VIT_202s0025g00870	1.5	1	17	60	76	unnamed protein product [Vitis vinifera] 78 gi|297742281|emb|CBI34430.3|unnamed protein product [Vitis vinifera] CBI34430 1.80349E-38 100 162.925 78 78
VIT_202s0025g01700	MIR159b_Hordeum_vulgare	TGGATTGAAGGGAGCTC	17	VIT_202s0025g01700	2	1	17	261	277	rna polymerase ii transcriptional coactivator kelp 187 gi|225426286|ref|XP_002266998.1|PREDICTED: RNA polymerase II transcriptional coactivator KELP-like [Vitis vinifera] XP_002266998 8.30501E-80 82 300.44
VIT_203s0017g01000	MIR159b_Hordeum_vulgare	TGGATTGAAGGGAGCTC	17	VIT_203s0017g01000	3	1	17	2162	2178	lysine-specific histone demethylase 1 homolog 1-like 677 gi|225465741|ref|XP_002265069.1|PREDICTED: lysine-specific histone demethylase 1 homolog 1 [Vitis vinifera] XP_002265069 0.0 96 1343.56 677 656
VIT_203s0017g01375	MIR159b_Hordeum_vulgare	TGGATTGAAGGGAGCTC	17	VIT_203s0017g01375	1	1	17	429	445	protein 345 gi|147835942|emb|CAN68408.1|hypothetical protein VITISV_022912 [Vitis vinifera] CAN68408 0.0 99 651.744 311 310
VIT_203s0038g02660	MIR159b_Hordeum_vulgare	TGGATTGAAGGGAGCTC	17	VIT_203s0038g02660	2.5	1	17	470	486	uncharacterized protein loc100243514 651 gi|297744583|emb|CBI37845.3|unnamed protein product [Vitis vinifera] CBI37845 0.0 88 1172.15 651 577
VIT_203s0063g01380	MIR159b_Hordeum_vulgare	TGGATTGAAGGGAGCTC	17	VIT_203s0063g01380	2.5	1	17	260	276	maternal effect embryo arrest 14 protein 194 gi|225428657|ref|XP_002284884.1|PREDICTED: uncharacterized protein LOC100267586 [Vitis vinifera] >gi|297741365|emb|CBI32496.3| unnamed protein product [Vitis vinifera] XP_002
VIT_203s0063g02660	MIR159b_Hordeum_vulgare	TGGATTGAAGGGAGCTC	17	VIT_203s0063g02660	2.5	1	17	1219	1235	protein 356 gi|297741468|emb|CBI32599.3|unnamed protein product [Vitis vinifera] CBI32599 0.0 92 645.58 345 318
VIT_204s0008g01410	MIR159b_Hordeum_vulgare	TGGATTGAAGGGAGCTC	17	VIT_204s0008g01410	1.5	1	17	922	938	protein 220 gi|225429578|ref|XP_002280173.1|PREDICTED: ran-binding protein 1 homolog c [Vitis vinifera] >gi|296081673|emb|CBI20678.3| unnamed protein product [Vitis vinifera] XP_002280173 1.45081E-84 73 317.00
VIT_204s0008g02960	MIR159b_Hordeum_vulgare	TGGATTGAAGGGAGCTC	17	VIT_204s0008g02960	2.5	1	17	361	377	cytochrome p450 482 gi|225429866|ref|XP_002280969.1|PREDICTED: cytochrome P450 716B2 [Vitis vinifera] XP_002280969 0.0 95 945.266 482 461
VIT_204s0008g06860	MIR159b_Hordeum_vulgare	TGGATTGAAGGGAGCTC	17	VIT_204s0008g06860	2	1	17	219	235	ubiquitin carboxyl-terminal hydrolase 22-like 553 gi|225430521|ref|XP_002283376.1|PREDICTED: ubiquitin carboxyl-terminal hydrolase 22-like [Vitis vinifera] XP_002283376 0.0 89 1022.31 553 495
VIT_204s0044g01280	MIR159b_Hordeum_vulgare	TGGATTGAAGGGAGCTC	17	VIT_204s0044g01280	2	1	17	232	248	callose synthase 5-like 1009 gi|296088549|emb|CBI37540.3|unnamed protein product [Vitis vinifera] CBI37540 0.0 92 1917.51 1009 938
VIT_205s0020g04510	MIR159b_Hordeum_vulgare	TGGATTGAAGGGAGCTC	17	VIT_205s0020g04510	2.5	1	17	501	517	gdp-mannose 3 -epimerase 376 gi|225432858|ref|XP_002283898.1|PREDICTED: GDP-mannose 3,5-epimerase 1 isoform 1 [Vitis vinifera] >gi|359477586|ref|XP_003631999.1| PREDICTED: GDP-mannose 3,5-epimerase 1 isoform 2 [Vitis vi
VIT_205s0051g00440	MIR159b_Hordeum_vulgare	TGGATTGAAGGGAGCTC	17	VIT_205s0051g00440	3	1	17	1865	1881	uncharacterized protein 354 gi|225433391|ref|XP_002285620.1|PREDICTED: GDT1-like protein 2, chloroplastic [Vitis vinifera] >gi|297741903|emb|CBI33338.3| unnamed protein product [Vitis vinifera] XP_002285620 0.0 96
VIT_205s0077g00745	MIR159b_Hordeum_vulgare	TGGATTGAAGGGAGCTC	17	VIT_205s0077g00745	2.5	1	17	690	706	transcription factor transcription regulator 111 gi|359480177|ref|XP_003632412.1|PREDICTED: transcription factor UPBEAT1-like [Vitis vinifera] XP_003632412 8.40918E-21 64 103.99 121 78
VIT_205s0077g01000	MIR159b_Hordeum_vulgare	TGGATTGAAGGGAGCTC	17	VIT_205s0077g01000	2	1	17	3574	3590	protein 1300 gi|225431954|ref|XP_002272609.1|PREDICTED: uncharacterized protein LOC100258583 [Vitis vinifera] >gi|296083247|emb|CBI22883.3| unnamed protein product [Vitis vinifera] XP_002272609 0.0 96 2586.22 1300
VIT_206s0009g02480	MIR159b_Hordeum_vulgare	TGGATTGAAGGGAGCTC	17	VIT_206s0009g02480	3	1	17	839	855	transcription factor gamyb-like 460 gi|147790754|emb|CAN63791.1|hypothetical protein VITISV_037981 [Vitis vinifera] CAN63791 0.0 94 895.96 460 436
VIT_207s0005g01400	MIR159b_Hordeum_vulgare	TGGATTGAAGGGAGCTC	17	VIT_207s0005g01400	2.5	1	17	457	473	f-box protein 89 gi|225437551|ref|XP_002276108.1|PREDICTED: uncharacterized protein LOC100250421 [Vitis vinifera] XP_002276108 1.83483E-34 86 149.443 89 77
VIT_207s0005g02640	MIR159b_Hordeum_vulgare	TGGATTGAAGGGAGCTC	17	VIT_207s0005g02640	3	1	17	2113	2129	protein 451 gi|225437781|ref|XP_002281415.1|PREDICTED: isopenicillin N epimerase-like [Vitis vinifera] XP_002281415 0.0 100 935.25 451 451
VIT_207s0031g01170	MIR159b_Hordeum_vulgare	TGGATTGAAGGGAGCTC	17	VIT_207s0031g01170	2.5	1	17	1737	1753	aspartic proteinase-like protein 1-like 530 gi|296082464|emb|CBI21469.3|unnamed protein product [Vitis vinifera] CBI21469 0.0 97 1022.69 511 496
VIT_207s0031g02000	MIR159b_Hordeum_vulgare	TGGATTGAAGGGAGCTC	17	VIT_207s0031g02000	3	1	17	26	42	ribonucleotide reductase 82 gi|225438479|ref|XP_002278202.1|PREDICTED: ribonucleoside-diphosphate reductase large subunit [Vitis vinifera] >gi|296082544|emb|CBI21549.3| unnamed protein product [Vitis vinifera] XP_002
VIT_207s0104g00540	MIR159b_Hordeum_vulgare	TGGATTGAAGGGAGCTC	17	VIT_207s0104g00540	2	1	17	1637	1653	cyclin-dependent protein 217 gi|225436916|ref|XP_002274682.1|PREDICTED: cyclin-P3-1-like isoform 1 [Vitis vinifera] XP_002274682 7.10711E-119 96 431.024 217 209
VIT_207s0104g01590	MIR159b_Hordeum_vulgare	TGGATTGAAGGGAGCTC	17	VIT_207s0104g01590	3	1	17	3053	3069	cullin 1 741 gi|225436735|ref|XP_002266031.1|PREDICTED: cullin-1 [Vitis vinifera] >gi|296086608|emb|CBI32243.3| unnamed protein product [Vitis vinifera] XP_002266031 0.0 97 1496.87 741 725
VIT_207s0104g01620	MIR159b_Hordeum_vulgare	TGGATTGAAGGGAGCTC	17	VIT_207s0104g01620	2	1	17	1061	1077	nucleic acid binding 480 gi|359479820|ref|XP_002269036.2|PREDICTED: zinc finger protein MAGPIE [Vitis vinifera] XP_002269036 0.0 85 833.943 480 410
VIT_207s0129g00220	MIR159b_Hordeum_vulgare	TGGATTGAAGGGAGCTC	17	VIT_207s0129g00220	2.5	1	17	1744	1760	formin-like protein 6-like 886 gi|225438990|ref|XP_002279613.1|PREDICTED: formin-like protein 6-like [Vitis vinifera] XP_002279613 0.0 79 1310.43 857 680
VIT_208s0007g00810	MIR159b_Hordeum_vulgare	TGGATTGAAGGGAGCTC	17	VIT_208s0007g00810	3	1	17	1338	1354	concanavalin a-like lectin kinase-like protein 680 gi|359481749|ref|XP_003632669.1|PREDICTED: L-type lectin-domain containing receptor kinase IV.2-like [Vitis vinifera] XP_003632669 0.0 97 1306.97 650 635
VIT_208s0007g01840	MIR159b_Hordeum_vulgare	TGGATTGAAGGGAGCTC	17	VIT_208s0007g01840	2.5	1	17	97	113	mitogen-activated protein kinase-binding protein 1-like 338 gi|225440614|ref|XP_002273857.1|PREDICTED: mitogen-activated protein kinase-binding protein 1-like [Vitis vinifera] XP_002273857 0.0 96 675.241 338
VIT_208s0007g08770	MIR159b_Hordeum_vulgare	TGGATTGAAGGGAGCTC	17	VIT_208s0007g08770	2.5	1	17	1336	1352	gtp binding 220 gi|225441868|ref|XP_002284232.1|PREDICTED: mitochondrial GTPase 1 isoform 2 [Vitis vinifera] XP_002284232 1.19462E-121 99 440.269 215 214
VIT_208s0040g00730	MIR159b_Hordeum_vulgare	TGGATTGAAGGGAGCTC	17	VIT_208s0040g00730	2.5	1	17	1641	1657	protein 1000 gi|297741698|emb|CBI32830.3|unnamed protein product [Vitis vinifera] CBI32830 0.0 89 736.487 405 363
VIT_208s0056g01100	MIR159b_Hordeum_vulgare	TGGATTGAAGGGAGCTC	17	VIT_208s0056g01100	2.5	1	17	836	852	protein 295 gi|296085878|emb|CBI31202.3|unnamed protein product [Vitis vinifera] CBI31202 9.43461E-94 98 348.206 176 173
VIT_209s0002g01800	MIR159b_Hordeum_vulgare	TGGATTGAAGGGAGCTC	17	VIT_209s0002g01800	3	1	17	2032	2048	dihydrolipoyllysine-residue acetyltransferase component 2 of pyruvate dehydrogenase complex 555 gi|225442225|ref|XP_002277871.1|PREDICTED: dihydrolipoyllysine-residue acetyltransferase component 3 of pyruvate dehydrogenase
VIT_209s0002g02770	MIR159b_Hordeum_vulgare	TGGATTGAAGGGAGCTC	17	VIT_209s0002g02770	2	1	17	623	639	leucine-rich repeat receptor-like protein kinase at2g19210-like 818 gi|225442385|ref|XP_002276819.1|PREDICTED: putative leucine-rich repeat receptor-like protein kinase At2g19210-like [Vitis vinifera] XP_002276819 0.0
VIT_210s0003g00410	MIR159b_Hordeum_vulgare	TGGATTGAAGGGAGCTC	17	VIT_210s0003g00410	2.5	1	17	2376	2392	protein 510 gi|359483893|ref|XP_002273434.2|PREDICTED: MLO-like protein 6-like [Vitis vinifera] >gi|297740440|emb|CBI30622.3| unnamed protein product [Vitis vinifera] XP_002273434 0.0 87 899.812 510 447
VIT_211s0016g00110	MIR159b_Hordeum_vulgare	TGGATTGAAGGGAGCTC	17	VIT_211s0016g00110	2	1	17	914	930	btb poz domain with wd40 yvtn repeat-containing protein 441 gi|359494887|ref|XP_002265573.2|PREDICTED: BTB/POZ domain-containing protein At2g24240 [Vitis vinifera] XP_002265573 0.0 96 882.863 441 427
VIT_211s0016g04370	MIR159b_Hordeum_vulgare	TGGATTGAAGGGAGCTC	17	VIT_211s0016g04370	3	1	17	208	224	syntaxin 32 338 gi|225445330|ref|XP_002284775.1|PREDICTED: syntaxin-32 [Vitis vinifera] >gi|297738869|emb|CBI28114.3| unnamed protein product [Vitis vinifera] XP_002284775 1.05598E-145 82 521.161 321 264
VIT_211s0016g04940	MIR159b_Hordeum_vulgare	TGGATTGAAGGGAGCTC	17	VIT_211s0016g04940	2	1	17	1450	1466	zinc finger ccch domain-containing protein 266 gi|225445436|ref|XP_002281877.1|PREDICTED: zinc finger CCCH domain-containing protein 39-like [Vitis vinifera] XP_002281877 1.47743E-131 87 473.781 264 230
VIT_211s0016g05010	MIR159b_Hordeum_vulgare	TGGATTGAAGGGAGCTC	17	VIT_211s0016g05010	0.5	1	17	3001	3017	metallothiol transferase fosb 195 gi|225445448|ref|XP_002285087.1|PREDICTED: metallothiol transferase fosB [Vitis vinifera] >gi|147821406|emb|CAN63501.1| hypothetical protein VITISV_011676 [Vitis vinifera] >gi|297738928|emb|
VIT_211s0052g00230	MIR159b_Hordeum_vulgare	TGGATTGAAGGGAGCTC	17	VIT_211s0052g00230	3	1	17	500	516	glycolipid transfer protein domain-containing protein 1-like 208 gi|297735458|emb|CBI17898.3|unnamed protein product [Vitis vinifera] CBI17898 1.14207E-119 100 433.335 208 208
VIT_212s0028g01360	MIR159b_Hordeum_vulgare	TGGATTGAAGGGAGCTC	17	VIT_212s0028g01360	2.5	1	17	1102	1118	trichome birefringence-like 43 protein 361 gi|302143483|emb|CBI22044.3|unnamed protein product [Vitis vinifera] CBI22044 0.0 100 752.666 361 361
VIT_212s0028g02580	MIR159b_Hordeum_vulgare	TGGATTGAAGGGAGCTC	17	VIT_212s0028g02580	3	1	17	1818	1834	uncharacterized protein 823 gi|147846477|emb|CAN81663.1|hypothetical protein VITISV_041174 [Vitis vinifera] CAN81663 0.0 90 725.317 388 352
VIT_212s0028g03490	MIR159b_Hordeum_vulgare	TGGATTGAAGGGAGCTC	17	VIT_212s0028g03490	3	1	17	333	349	dihydroorotase 377 gi|359485440|ref|XP_002274917.2|PREDICTED: dihydroorotase, mitochondrial-like [Vitis vinifera] XP_002274917 0.0 100 782.326 377 377
VIT_212s0028g03520	MIR159b_Hordeum_vulgare	TGGATTGAAGGGAGCTC	17	VIT_212s0028g03520	1.5	1	17	1187	1203	g-type lectin s-receptor-like serine threonine-protein kinase at2g19130-like 808 gi|359485385|ref|XP_002274435.2|PREDICTED: G-type lectin S-receptor-like serine/threonine-protein kinase At2g19130-like [Vitis vinifera]
VIT_212s0121g00050	MIR159b_Hordeum_vulgare	TGGATTGAAGGGAGCTC	17	VIT_212s0121g00050	3	1	17	442	458	disease resistance rpp13-like protein 1-like 1308 gi|225448305|ref|XP_002265391.1|PREDICTED: putative disease resistance RPP13-like protein 1 [Vitis vinifera] XP_002265391 0.0 95 2554.24 1308 1252
VIT_213s0067g01630	MIR159b_Hordeum_vulgare	TGGATTGAAGGGAGCTC	17	VIT_213s0067g01630	1.5	1	17	1372	1388	transcription factor gamyb-like 559 gi|225449813|ref|XP_002275846.1|PREDICTED: transcription factor GAMYB [Vitis vinifera] >gi|298205121|emb|CBI40642.3| unnamed protein product [Vitis vinifera] XP_002275846 0.0 97
VIT_213s0139g00340	MIR159b_Hordeum_vulgare	TGGATTGAAGGGAGCTC	17	VIT_213s0139g00340	3	1	17	3342	3358	disease resistance protein at3g14460-like 1091 gi|359487194|ref|XP_002269779.2|PREDICTED: putative disease resistance protein RGA3-like [Vitis vinifera] XP_002269779 0.0 96 2089.31 1091 1051
VIT_214s0030g00210	MIR159b_Hordeum_vulgare	TGGATTGAAGGGAGCTC	17	VIT_214s0030g00210	2	1	17	44	60	sugar transporter erd6-like 5-like 488 gi|298205031|emb|CBI34338.3|unnamed protein product [Vitis vinifera] CBI34338 0.0 97 949.118 488 476
VIT_214s0030g02160	MIR159b_Hordeum_vulgare	TGGATTGAAGGGAGCTC	17	VIT_214s0030g02160	3	1	17	106	122	ammonium transporter 473 gi|225451334|ref|XP_002274524.1|PREDICTED: ammonium transporter 3 member 1 [Vitis vinifera] >gi|298204858|emb|CBI34165.3| unnamed protein product [Vitis vinifera] XP_002274524 0.0 94
VIT_214s0066g00980	MIR159b_Hordeum_vulgare	TGGATTGAAGGGAGCTC	17	VIT_214s0066g00980	3	1	17	289	305	protein 299 gi|225452406|ref|XP_002273842.1|PREDICTED: uncharacterized protein LOC100247330 [Vitis vinifera] >gi|296087638|emb|CBI34894.3| unnamed protein product [Vitis vinifera] XP_002273842 3.62721E-170 90 602.43
VIT_214s0108g00360	MIR159b_Hordeum_vulgare	TGGATTGAAGGGAGCTC	17	VIT_214s0108g00360	3	1	17	190	206	probable lrr receptor-like serine threonine-protein kinase at4g08850-like 306 gi|296082882|emb|CBI22183.3|unnamed protein product [Vitis vinifera] CBI22183 2.59438E-94 82 350.517 239 196
VIT_214s0171g00330	MIR159b_Hordeum_vulgare	TGGATTGAAGGGAGCTC	17	VIT_214s0171g00330	2.5	1	17	1132	1148	cytochrome c1- heme mitochondrial-like 310 gi|359488616|ref|XP_002264598.2|PREDICTED: cytochrome c1-1, heme protein, mitochondrial-like [Vitis vinifera] >gi|296090253|emb|CBI40072.3| unnamed protein product [Vitis vinifera]
VIT_215s0046g00740	MIR159b_Hordeum_vulgare	TGGATTGAAGGGAGCTC	17	VIT_215s0046g00740	2	1	17	5160	5176	tetratricopeptide repeat-containing protein 1863 gi|359489732|ref|XP_002278370.2|PREDICTED: protein KIAA0664 homolog [Vitis vinifera] XP_002278370 0.0 91 3481.42 1863 1710
VIT_216s0098g00810	MIR159b_Hordeum_vulgare	TGGATTGAAGGGAGCTC	17	VIT_216s0098g00810	2.5	1	17	241	257	protein 1168 gi|359490839|ref|XP_003634177.1|PREDICTED: uncharacterized protein LOC100853355 [Vitis vinifera] >gi|302143995|emb|CBI23100.3| unnamed protein product [Vitis vinifera] XP_003634177 0.0 97 2298.47 1145
VIT_217s0000g03630	MIR159b_Hordeum_vulgare	TGGATTGAAGGGAGCTC	17	VIT_217s0000g03630	2	1	17	964	980	hydroxyproline-rich glyco protein 118 gi|147778481|emb|CAN69432.1|hypothetical protein VITISV_024660 [Vitis vinifera] CAN69432 3.02124E-39 100 165.622 81 81
VIT_217s0000g03640	MIR159b_Hordeum_vulgare	TGGATTGAAGGGAGCTC	17	VIT_217s0000g03640	3	1	17	241	257	proline-rich protein 222 gi|359491446|ref|XP_002276344.2|PREDICTED: uncharacterized protein LOC100255879 [Vitis vinifera] XP_002276344 6.22099E-66 73 254.988 195 144
VIT_217s0000g06130	MIR159b_Hordeum_vulgare	TGGATTGAAGGGAGCTC	17	VIT_217s0000g06130	2.5	1	17	336	352	glutathione s-transferase tau 9 120 gi|359491327|ref|XP_003634266.1|PREDICTED: LOW QUALITY PROTEIN: glutathione S-transferase U9-like [Vitis vinifera] XP_003634266 6.41459E-63 100 244.202 120 120
VIT_217s0000g07760	MIR159b_Hordeum_vulgare	TGGATTGAAGGGAGCTC	17	VIT_217s0000g07760	2	1	17	85	101	glycoside hydrolase family 47 protein 573 gi|225457134|ref|XP_002280345.1|PREDICTED: probable alpha-mannosidase I MNS5 [Vitis vinifera] >gi|297733837|emb|CBI15084.3| unnamed protein product [Vitis vinifera] XP_002280345
VIT_217s0000g07850	MIR159b_Hordeum_vulgare	TGGATTGAAGGGAGCTC	17	VIT_217s0000g07850	2.5	1	17	2030	2046	nucleobase ascorbate transporter 531 gi|225457114|ref|XP_002283469.1|PREDICTED: nucleobase-ascorbate transporter 6 [Vitis vinifera] >gi|297733828|emb|CBI15075.3| unnamed protein product [Vitis vinifera] XP_002283469
VIT_218s0001g05310	MIR159b_Hordeum_vulgare	TGGATTGAAGGGAGCTC	17	VIT_218s0001g05310	3	1	17	336	352	f-box protein 300 gi|225459338|ref|XP_002284195.1|PREDICTED: F-box protein At1g78100-like [Vitis vinifera] XP_002284195 3.01298E-141 81 506.138 320 262
VIT_218s0001g05870	MIR159b_Hordeum_vulgare	TGGATTGAAGGGAGCTC	17	VIT_218s0001g05870	1.5	1	17	1220	1236	pentatricopeptide repeat-containing protein at2g13600-like 164 gi|302141970|emb|CBI19173.3|unnamed protein product [Vitis vinifera] CBI19173 4.99792E-84 93 314.309 164 153
VIT_218s0001g06790	MIR159b_Hordeum_vulgare	TGGATTGAAGGGAGCTC	17	VIT_218s0001g06790	2.5	1	17	450	466	multidrug resistance 490 gi|359492469|ref|XP_002285728.2|PREDICTED: protein TRANSPARENT TESTA 12-like [Vitis vinifera] XP_002285728 0.0 96 941.028 490 471
VIT_218s0001g08020	MIR159b_Hordeum_vulgare	TGGATTGAAGGGAGCTC	17	VIT_218s0001g08020	2	1	17	1450	1466	protein odr-4 homolog 367 gi|359492980|ref|XP_002285598.2|PREDICTED: protein odr-4 homolog [Vitis vinifera] XP_002285598 0.0 93 671.389 354 331
VIT_218s0001g09980	MIR159b_Hordeum_vulgare	TGGATTGAAGGGAGCTC	17	VIT_218s0001g09980	3	1	17	1051	1067	protein 439 gi|225458703|ref|XP_002282986.1|PREDICTED: uncharacterized protein LOC100267842 [Vitis vinifera] >gi|302142275|emb|CBI19478.3| unnamed protein product [Vitis vinifera] XP_002282986 0.0 93 716.842 380
VIT_218s0089g00930	MIR159b_Hordeum_vulgare	TGGATTGAAGGGAGCTC	17	VIT_218s0089g00930	3	1	17	119	135	cobalt ion binding protein 188 gi|225459957|ref|XP_002266658.1|PREDICTED: uncharacterized protein LOC100261996 [Vitis vinifera] >gi|297734753|emb|CBI16987.3| unnamed protein product [Vitis vinifera] XP_002266658 4.3369
VIT_218s0122g00430	MIR159b_Hordeum_vulgare	TGGATTGAAGGGAGCTC	17	VIT_218s0122g00430	3	1	17	637	653	chlorophyll a b-binding protein 166 gi|225457685|ref|XP_002276647.1|PREDICTED: chlorophyll a-b binding protein of LHCII type I, chloroplastic [Vitis vinifera] >gi|297745621|emb|CBI40786.3| unnamed protein product [Vitis vinife
VIT_219s0014g01700	MIR159b_Hordeum_vulgare	TGGATTGAAGGGAGCTC	17	VIT_219s0014g01700	2.5	1	17	805	821	uncharacterized protein loc100505457 487 gi|302142925|emb|CBI20220.3|unnamed protein product [Vitis vinifera] CBI20220 1.79139E-163 70 581.252 447 316
VIT_219s0014g01860	MIR159b_Hordeum_vulgare	TGGATTGAAGGGAGCTC	17	VIT_219s0014g01860	2.5	1	17	997	1013	rna exonuclease 4-like 247 gi|302142939|emb|CBI20234.3|unnamed protein product [Vitis vinifera] CBI20234 1.33615E-140 100 503.442 240 240
VIT_219s0085g00510	MIR159b_Hordeum_vulgare	TGGATTGAAGGGAGCTC	17	VIT_219s0085g00510	2.5	1	17	154	170	dead-box atp-dependent rna helicase 36-like 427 gi|359494643|ref|XP_002263207.2|PREDICTED: DEAD-box ATP-dependent RNA helicase 36-like [Vitis vinifera] >gi|297736137|emb|CBI24175.3| unnamed protein product [Vitis vinifera]
VIT_219s0090g00590	MIR159b_Hordeum_vulgare	TGGATTGAAGGGAGCTC	17	VIT_219s0090g00590	1.5	1	17	1740	1756	r2r3-myb transcription 381 gi|225460941|ref|XP_002278003.1|PREDICTED: uncharacterized protein LOC100262343 [Vitis vinifera] XP_002278003 0.0 89 688.723 378 340
VIT_200s0226g00040	MIR159b_Hordeum_vulgare	TGGATTGAAGGGAGCTCT	18	VIT_200s0226g00040	2	1	18	180	197	uncharacterized protein 182 gi|225434010|ref|XP_002272798.1|PREDICTED: uncharacterized protein LOC100257710 [Vitis vinifera] XP_002272798 1.31748E-75 83 286.574 169 141
VIT_200s0226g00070	MIR159b_Hordeum_vulgare	TGGATTGAAGGGAGCTCT	18	VIT_200s0226g00070	3	1	18	7	24	gras family transcription factor 436 gi|225434016|ref|XP_002272196.1|PREDICTED: protein SHORT-ROOT [Vitis vinifera] >gi|296081342|emb|CBI17688.3| unnamed protein product [Vitis vinifera] XP_002272196 0.0 94
VIT_200s0252g00040	MIR159b_Hordeum_vulgare	TGGATTGAAGGGAGCTCT	18	VIT_200s0252g00040	2.5	1	18	1186	1203	cytokinin oxidase 550 gi|296087052|emb|CBI33379.3|unnamed protein product [Vitis vinifera] CBI33379 0.0 100 1138.64 550 550
VIT_200s0583g00020	MIR159b_Hordeum_vulgare	TGGATTGAAGGGAGCTCT	18	VIT_200s0583g00020	2	1	18	120	137	tetraspanin family protein 219 gi|359497089|ref|XP_003635421.1|PREDICTED: uncharacterized protein LOC100854362 [Vitis vinifera] XP_003635421 2.48371E-116 94 422.55 219 206
VIT_200s0691g00010	MIR159b_Hordeum_vulgare	TGGATTGAAGGGAGCTCT	18	VIT_200s0691g00010	3	1	18	373	390	calcium-transporting atpase plasma membrane-type-like 875 gi|359497232|ref|XP_003635458.1|PREDICTED: calcium-transporting ATPase 12, plasma membrane-type-like [Vitis vinifera] XP_003635458 0.0 95 1647.48 849
VIT_201s0010g02730	MIR159b_Hordeum_vulgare	TGGATTGAAGGGAGCTCT	18	VIT_201s0010g02730	3	1	18	2303	2320	mitochondrial chaperone bcs1-like isoform 1 498 gi|147766990|emb|CAN69873.1|hypothetical protein VITISV_030608 [Vitis vinifera] CAN69873 0.0 97 987.638 492 479
VIT_201s0127g00690	MIR159b_Hordeum_vulgare	TGGATTGAAGGGAGCTCT	18	VIT_201s0127g00690	3	1	18	102	119	protein kinase 306 gi|297739038|emb|CBI28527.3|unnamed protein product [Vitis vinifera] CBI28527 0.0 100 641.728 305 305
VIT_202s0025g00870	MIR159b_Hordeum_vulgare	TGGATTGAAGGGAGCTCT	18	VIT_202s0025g00870	1.5	1	18	59	76	unnamed protein product [Vitis vinifera] 78 gi|297742281|emb|CBI34430.3|unnamed protein product [Vitis vinifera] CBI34430 1.80349E-38 100 162.925 78 78
VIT_202s0025g01700	MIR159b_Hordeum_vulgare	TGGATTGAAGGGAGCTCT	18	VIT_202s0025g01700	2	1	18	260	277	rna polymerase ii transcriptional coactivator kelp 187 gi|225426286|ref|XP_002266998.1|PREDICTED: RNA polymerase II transcriptional coactivator KELP-like [Vitis vinifera] XP_002266998 8.30501E-80 82 300.44
VIT_202s0241g00050	MIR159b_Hordeum_vulgare	TGGATTGAAGGGAGCTCT	18	VIT_202s0241g00050	3	1	18	1557	1574	uncharacterized protein 772 gi|225470299|ref|XP_002266405.1|PREDICTED: uncharacterized protein LOC100253287 [Vitis vinifera] XP_002266405 0.0 90 1409.43 762 689
VIT_203s0017g01375	MIR159b_Hordeum_vulgare	TGGATTGAAGGGAGCTCT	18	VIT_203s0017g01375	1.5	1	18	428	445	protein 345 gi|147835942|emb|CAN68408.1|hypothetical protein VITISV_022912 [Vitis vinifera] CAN68408 0.0 99 651.744 311 310
VIT_203s0063g01380	MIR159b_Hordeum_vulgare	TGGATTGAAGGGAGCTCT	18	VIT_203s0063g01380	2.5	1	18	259	276	maternal effect embryo arrest 14 protein 194 gi|225428657|ref|XP_002284884.1|PREDICTED: uncharacterized protein LOC100267586 [Vitis vinifera] >gi|297741365|emb|CBI32496.3| unnamed protein product [Vitis vinifera] XP_002
VIT_204s0008g00690	MIR159b_Hordeum_vulgare	TGGATTGAAGGGAGCTCT	18	VIT_204s0008g00690	3	1	18	983	1000	core-2 i-branching beta- -n-acetylglucosaminyltransferase family protein 385 gi|147799468|emb|CAN70606.1|hypothetical protein VITISV_040196 [Vitis vinifera] CAN70606 0.0 100 803.897 385 385
VIT_204s0008g01410	MIR159b_Hordeum_vulgare	TGGATTGAAGGGAGCTCT	18	VIT_204s0008g01410	1.5	1	18	921	938	protein 220 gi|225429578|ref|XP_002280173.1|PREDICTED: ran-binding protein 1 homolog c [Vitis vinifera] >gi|296081673|emb|CBI20678.3| unnamed protein product [Vitis vinifera] XP_002280173 1.45081E-84 73 317.00
VIT_204s0008g02960	MIR159b_Hordeum_vulgare	TGGATTGAAGGGAGCTCT	18	VIT_204s0008g02960	3	1	18	360	377	cytochrome p450 482 gi|225429866|ref|XP_002280969.1|PREDICTED: cytochrome P450 716B2 [Vitis vinifera] XP_002280969 0.0 95 945.266 482 461
VIT_204s0008g04870	MIR159b_Hordeum_vulgare	TGGATTGAAGGGAGCTCT	18	VIT_204s0008g04870	3	1	18	229	246	flavine-containing monoxygenase 371 gi|296081979|emb|CBI20984.3|unnamed protein product [Vitis vinifera] CBI20984 0.0 100 774.237 371 371
VIT_204s0008g06530	MIR159b_Hordeum_vulgare	TGGATTGAAGGGAGCTCT	18	VIT_204s0008g06530	3	1	18	160	177	formin-like protein 18 1472 gi|296082128|emb|CBI21133.3|unnamed protein product [Vitis vinifera] CBI21133 0.0 76 1458.74 1041 792
VIT_204s0008g06860	MIR159b_Hordeum_vulgare	TGGATTGAAGGGAGCTCT	18	VIT_204s0008g06860	2	1	18	218	235	ubiquitin carboxyl-terminal hydrolase 22-like 553 gi|225430521|ref|XP_002283376.1|PREDICTED: ubiquitin carboxyl-terminal hydrolase 22-like [Vitis vinifera] XP_002283376 0.0 89 1022.31 553 495
VIT_204s0044g01280	MIR159b_Hordeum_vulgare	TGGATTGAAGGGAGCTCT	18	VIT_204s0044g01280	3	1	18	231	248	callose synthase 5-like 1009 gi|296088549|emb|CBI37540.3|unnamed protein product [Vitis vinifera] CBI37540 0.0 92 1917.51 1009 938
VIT_205s0077g01000	MIR159b_Hordeum_vulgare	TGGATTGAAGGGAGCTCT	18	VIT_205s0077g01000	3	1	18	3573	3590	protein 1300 gi|225431954|ref|XP_002272609.1|PREDICTED: uncharacterized protein LOC100258583 [Vitis vinifera] >gi|296083247|emb|CBI22883.3| unnamed protein product [Vitis vinifera] XP_002272609 0.0 96 2586.22 1300
VIT_207s0031g01170	MIR159b_Hordeum_vulgare	TGGATTGAAGGGAGCTCT	18	VIT_207s0031g01170	2.5	1	18	1736	1753	aspartic proteinase-like protein 1-like 530 gi|296082464|emb|CBI21469.3|unnamed protein product [Vitis vinifera] CBI21469 0.0 97 1022.69 511 496
VIT_207s0104g00540	MIR159b_Hordeum_vulgare	TGGATTGAAGGGAGCTCT	18	VIT_207s0104g00540	3	1	18	1636	1653	cyclin-dependent protein 217 gi|225436916|ref|XP_002274682.1|PREDICTED: cyclin-P3-1-like isoform 1 [Vitis vinifera] XP_002274682 7.10711E-119 96 431.024 217 209
VIT_207s0104g01620	MIR159b_Hordeum_vulgare	TGGATTGAAGGGAGCTCT	18	VIT_207s0104g01620	2	1	18	1060	1077	nucleic acid binding 480 gi|359479820|ref|XP_002269036.2|PREDICTED: zinc finger protein MAGPIE [Vitis vinifera] XP_002269036 0.0 85 833.943 480 410
VIT_207s0129g00930	MIR159b_Hordeum_vulgare	TGGATTGAAGGGAGCTCT	18	VIT_207s0129g00930	3	1	18	221	238	protein maternal effect embryo arrest 59 173 gi|225438857|ref|XP_002283362.1|PREDICTED: uncharacterized protein LOC100264533 isoform 1 [Vitis vinifera] >gi|296087385|emb|CBI33759.3| unnamed protein product [Vitis vinife
VIT_208s0007g01280	MIR159b_Hordeum_vulgare	TGGATTGAAGGGAGCTCT	18	VIT_208s0007g01280	3	1	18	742	759	protein 336 gi|225440510|ref|XP_002272651.1|PREDICTED: mitochondrial substrate carrier family protein B [Vitis vinifera] >gi|297740295|emb|CBI30477.3| unnamed protein product [Vitis vinifera] XP_002272651 0.0 100
VIT_208s0007g01840	MIR159b_Hordeum_vulgare	TGGATTGAAGGGAGCTCT	18	VIT_208s0007g01840	3	1	18	96	113	mitogen-activated protein kinase-binding protein 1-like 338 gi|225440614|ref|XP_002273857.1|PREDICTED: mitogen-activated protein kinase-binding protein 1-like [Vitis vinifera] XP_002273857 0.0 96 675.241 338
VIT_208s0007g06140	MIR159b_Hordeum_vulgare	TGGATTGAAGGGAGCTCT	18	VIT_208s0007g06140	3	1	18	754	771	multiple c2 and transmembrane domain-containing protein 2-like 794 gi|359481882|ref|XP_002277970.2|PREDICTED: multiple C2 and transmembrane domain-containing protein 2-like [Vitis vinifera] XP_002277970 0.0 96
VIT_208s0007g08770	MIR159b_Hordeum_vulgare	TGGATTGAAGGGAGCTCT	18	VIT_208s0007g08770	2.5	1	18	1335	1352	gtp binding 220 gi|225441868|ref|XP_002284232.1|PREDICTED: mitochondrial GTPase 1 isoform 2 [Vitis vinifera] XP_002284232 1.19462E-121 99 440.269 215 214
VIT_208s0056g01100	MIR159b_Hordeum_vulgare	TGGATTGAAGGGAGCTCT	18	VIT_208s0056g01100	3	1	18	835	852	protein 295 gi|296085878|emb|CBI31202.3|unnamed protein product [Vitis vinifera] CBI31202 9.43461E-94 98 348.206 176 173
VIT_209s0002g02770	MIR159b_Hordeum_vulgare	TGGATTGAAGGGAGCTCT	18	VIT_209s0002g02770	3	1	18	622	639	leucine-rich repeat receptor-like protein kinase at2g19210-like 818 gi|225442385|ref|XP_002276819.1|PREDICTED: putative leucine-rich repeat receptor-like protein kinase At2g19210-like [Vitis vinifera] XP_002276819 0.0
VIT_210s0071g00670	MIR159b_Hordeum_vulgare	TGGATTGAAGGGAGCTCT	18	VIT_210s0071g00670	3	1	18	1331	1348	calcium-binding ef hand family protein 242 gi|225463758|ref|XP_002267285.1|PREDICTED: calumenin [Vitis vinifera] >gi|297742738|emb|CBI35372.3| unnamed protein product [Vitis vinifera] XP_002267285 2.03417E-140 100
VIT_211s0016g00110	MIR159b_Hordeum_vulgare	TGGATTGAAGGGAGCTCT	18	VIT_211s0016g00110	2	1	18	913	930	btb poz domain with wd40 yvtn repeat-containing protein 441 gi|359494887|ref|XP_002265573.2|PREDICTED: BTB/POZ domain-containing protein At2g24240 [Vitis vinifera] XP_002265573 0.0 96 882.863 441 427
VIT_211s0016g03380	MIR159b_Hordeum_vulgare	TGGATTGAAGGGAGCTCT	18	VIT_211s0016g03380	2.5	1	18	1532	1549	probable glycosyltransferase at5g03795-like 665 gi|359484345|ref|XP_002280595.2|PREDICTED: probable glycosyltransferase At5g03795-like [Vitis vinifera] >gi|297738776|emb|CBI28021.3| unnamed protein product [Vitis vinifera]
VIT_211s0016g04940	MIR159b_Hordeum_vulgare	TGGATTGAAGGGAGCTCT	18	VIT_211s0016g04940	2.5	1	18	1449	1466	zinc finger ccch domain-containing protein 266 gi|225445436|ref|XP_002281877.1|PREDICTED: zinc finger CCCH domain-containing protein 39-like [Vitis vinifera] XP_002281877 1.47743E-131 87 473.781 264 230
VIT_211s0016g05010	MIR159b_Hordeum_vulgare	TGGATTGAAGGGAGCTCT	18	VIT_211s0016g05010	1	1	18	3000	3017	metallothiol transferase fosb 195 gi|225445448|ref|XP_002285087.1|PREDICTED: metallothiol transferase fosB [Vitis vinifera] >gi|147821406|emb|CAN63501.1| hypothetical protein VITISV_011676 [Vitis vinifera] >gi|297738928|emb|
VIT_212s0028g03520	MIR159b_Hordeum_vulgare	TGGATTGAAGGGAGCTCT	18	VIT_212s0028g03520	2	1	18	1186	1203	g-type lectin s-receptor-like serine threonine-protein kinase at2g19130-like 808 gi|359485385|ref|XP_002274435.2|PREDICTED: G-type lectin S-receptor-like serine/threonine-protein kinase At2g19130-like [Vitis vinifera]
VIT_212s0059g01070	MIR159b_Hordeum_vulgare	TGGATTGAAGGGAGCTCT	18	VIT_212s0059g01070	3	1	18	1426	1443	condensin complex subunit 2-like 657 gi|225447089|ref|XP_002270622.1|PREDICTED: condensin complex subunit 2-like [Vitis vinifera] XP_002270622 0.0 92 1130.93 603 555
VIT_213s0067g01630	MIR159b_Hordeum_vulgare	TGGATTGAAGGGAGCTCT	18	VIT_213s0067g01630	2	1	18	1371	1388	transcription factor gamyb-like 559 gi|225449813|ref|XP_002275846.1|PREDICTED: transcription factor GAMYB [Vitis vinifera] >gi|298205121|emb|CBI40642.3| unnamed protein product [Vitis vinifera] XP_002275846 0.0 97
VIT_214s0030g00210	MIR159b_Hordeum_vulgare	TGGATTGAAGGGAGCTCT	18	VIT_214s0030g00210	3	1	18	43	60	sugar transporter erd6-like 5-like 488 gi|298205031|emb|CBI34338.3|unnamed protein product [Vitis vinifera] CBI34338 0.0 97 949.118 488 476
VIT_214s0030g01060	MIR159b_Hordeum_vulgare	TGGATTGAAGGGAGCTCT	18	VIT_214s0030g01060	3	1	18	1067	1084	uncharacterized protein loc100852915 260 gi|147827116|emb|CAN68751.1|hypothetical protein VITISV_037777 [Vitis vinifera] CAN68751 2.19855E-32 98 144.05 68 67
VIT_214s0068g01650	MIR159b_Hordeum_vulgare	TGGATTGAAGGGAGCTCT	18	VIT_214s0068g01650	3	1	18	4622	4639	gyf domain-containing protein 1624 gi|296082317|emb|CBI21322.3|unnamed protein product [Vitis vinifera] CBI21322 0.0 89 2989.9 1665 1489
VIT_215s0046g00740	MIR159b_Hordeum_vulgare	TGGATTGAAGGGAGCTCT	18	VIT_215s0046g00740	3	1	18	5159	5176	tetratricopeptide repeat-containing protein 1863 gi|359489732|ref|XP_002278370.2|PREDICTED: protein KIAA0664 homolog [Vitis vinifera] XP_002278370 0.0 91 3481.42 1863 1710
VIT_216s0050g00100	MIR159b_Hordeum_vulgare	TGGATTGAAGGGAGCTCT	18	VIT_216s0050g00100	3	1	18	3733	3750	atp binding 1051 gi|225470173|ref|XP_002268024.1|PREDICTED: uncharacterized protein LOC100248827 [Vitis vinifera] XP_002268024 0.0 91 1902.49 1051 958
VIT_217s0000g03630	MIR159b_Hordeum_vulgare	TGGATTGAAGGGAGCTCT	18	VIT_217s0000g03630	3	1	18	963	980	hydroxyproline-rich glyco protein 118 gi|147778481|emb|CAN69432.1|hypothetical protein VITISV_024660 [Vitis vinifera] CAN69432 3.02124E-39 100 165.622 81 81
VIT_217s0000g06130	MIR159b_Hordeum_vulgare	TGGATTGAAGGGAGCTCT	18	VIT_217s0000g06130	2.5	1	18	335	352	glutathione s-transferase tau 9 120 gi|359491327|ref|XP_003634266.1|PREDICTED: LOW QUALITY PROTEIN: glutathione S-transferase U9-like [Vitis vinifera] XP_003634266 6.41459E-63 100 244.202 120 120
VIT_217s0000g07760	MIR159b_Hordeum_vulgare	TGGATTGAAGGGAGCTCT	18	VIT_217s0000g07760	2	1	18	84	101	glycoside hydrolase family 47 protein 573 gi|225457134|ref|XP_002280345.1|PREDICTED: probable alpha-mannosidase I MNS5 [Vitis vinifera] >gi|297733837|emb|CBI15084.3| unnamed protein product [Vitis vinifera] XP_002280345
VIT_217s0000g08560	MIR159b_Hordeum_vulgare	TGGATTGAAGGGAGCTCT	18	VIT_217s0000g08560	3	1	18	784	801	phosphate phosphoenolpyruvate translocator precursor 410 gi|225457009|ref|XP_002282424.1|PREDICTED: phosphoenolpyruvate/phosphate translocator 2, chloroplastic [Vitis vinifera] >gi|297733768|emb|CBI15015.3| unnamed protein
VIT_218s0001g05870	MIR159b_Hordeum_vulgare	TGGATTGAAGGGAGCTCT	18	VIT_218s0001g05870	1.5	1	18	1219	1236	pentatricopeptide repeat-containing protein at2g13600-like 164 gi|302141970|emb|CBI19173.3|unnamed protein product [Vitis vinifera] CBI19173 4.99792E-84 93 314.309 164 153
VIT_218s0001g06790	MIR159b_Hordeum_vulgare	TGGATTGAAGGGAGCTCT	18	VIT_218s0001g06790	3	1	18	449	466	multidrug resistance 490 gi|359492469|ref|XP_002285728.2|PREDICTED: protein TRANSPARENT TESTA 12-like [Vitis vinifera] XP_002285728 0.0 96 941.028 490 471
VIT_218s0001g08020	MIR159b_Hordeum_vulgare	TGGATTGAAGGGAGCTCT	18	VIT_218s0001g08020	3	1	18	1449	1466	protein odr-4 homolog 367 gi|359492980|ref|XP_002285598.2|PREDICTED: protein odr-4 homolog [Vitis vinifera] XP_002285598 0.0 93 671.389 354 331
VIT_218s0001g09980	MIR159b_Hordeum_vulgare	TGGATTGAAGGGAGCTCT	18	VIT_218s0001g09980	3	1	18	1050	1067	protein 439 gi|225458703|ref|XP_002282986.1|PREDICTED: uncharacterized protein LOC100267842 [Vitis vinifera] >gi|302142275|emb|CBI19478.3| unnamed protein product [Vitis vinifera] XP_002282986 0.0 93 716.842 380
VIT_219s0014g01700	MIR159b_Hordeum_vulgare	TGGATTGAAGGGAGCTCT	18	VIT_219s0014g01700	2.5	1	18	804	821	uncharacterized protein loc100505457 487 gi|302142925|emb|CBI20220.3|unnamed protein product [Vitis vinifera] CBI20220 1.79139E-163 70 581.252 447 316
VIT_219s0090g00590	MIR159b_Hordeum_vulgare	TGGATTGAAGGGAGCTCT	18	VIT_219s0090g00590	1.5	1	18	1739	1756	r2r3-myb transcription 381 gi|225460941|ref|XP_002278003.1|PREDICTED: uncharacterized protein LOC100262343 [Vitis vinifera] XP_002278003 0.0 89 688.723 378 340
VIT_200s0226g00070	MIR159b_Hordeum_vulgare	TTTGGATTGAAGGGAG	16	VIT_200s0226g00070	2	1	16	11	26	gras family transcription factor 436 gi|225434016|ref|XP_002272196.1|PREDICTED: protein SHORT-ROOT [Vitis vinifera] >gi|296081342|emb|CBI17688.3| unnamed protein product [Vitis vinifera] XP_002272196 0.0 94
VIT_200s0332g00080	MIR159b_Hordeum_vulgare	TTTGGATTGAAGGGAG	16	VIT_200s0332g00080	1.5	1	16	1260	1275	orf105c gene product 60 gi|296087065|emb|CBI33439.3|unnamed protein product [Vitis vinifera] CBI33439 5.47952E-26 100 121.324 60 60
VIT_200s0357g00020	MIR159b_Hordeum_vulgare	TTTGGATTGAAGGGAG	16	VIT_200s0357g00020	2	1	16	321	336	hydroxyacyl-acp dehydrase 215 gi|225469443|ref|XP_002268556.1|PREDICTED: (3R)-hydroxymyristoyl-[acyl-carrier-protein] dehydratase [Vitis vinifera] >gi|296086865|emb|CBI33032.3| unnamed protein product [Vitis vinifera]
VIT_200s0357g00070	MIR159b_Hordeum_vulgare	TTTGGATTGAAGGGAG	16	VIT_200s0357g00070	2	1	16	108	123	hydroxyacyl-acp dehydrase 161 gi|296086867|emb|CBI33034.3|unnamed protein product [Vitis vinifera] CBI33034 4.42323E-73 86 277.715 161 140
VIT_200s0757g00030	MIR159b_Hordeum_vulgare	TTTGGATTGAAGGGAG	16	VIT_200s0757g00030	1.5	1	16	31	46	histidine triad family protein 87 gi|359497272|ref|XP_003635468.1|PREDICTED: uncharacterized protein LOC100852448, partial [Vitis vinifera] >gi|296090671|emb|CBI41071.3| unnamed protein product [Vitis vinifera] XP_003
VIT_200s0759g00010	MIR159b_Hordeum_vulgare	TTTGGATTGAAGGGAG	16	VIT_200s0759g00010	2	1	16	99	114	hydroxymethylbilane synthase 234 gi|296080867|emb|CBI18797.3|unnamed protein product [Vitis vinifera] CBI18797 1.00265E-88 100 330.872 164 164
VIT_201s0011g01130	MIR159b_Hordeum_vulgare	TTTGGATTGAAGGGAG	16	VIT_201s0011g01130	1.5	1	16	221	236	pentatricopeptide repeat-containing protein 644 gi|225423589|ref|XP_002275605.1|PREDICTED: pentatricopeptide repeat-containing protein At4g20090-like [Vitis vinifera] XP_002275605 0.0 98 1309.28 644 633
VIT_201s0011g04090	MIR159b_Hordeum_vulgare	TTTGGATTGAAGGGAG	16	VIT_201s0011g04090	2	1	16	3233	3248	and hydrolase domain-containing protein 494 gi|359472659|ref|XP_002279891.2|PREDICTED: uncharacterized protein LOC100247521 [Vitis vinifera] XP_002279891 0.0 80 781.556 502 403
VIT_201s0011g05490	MIR159b_Hordeum_vulgare	TTTGGATTGAAGGGAG	16	VIT_201s0011g05490	1.5	1	16	60	75	f-box protein skip28 338 gi|225424337|ref|XP_002284829.1|PREDICTED: F-box protein SKIP28-like [Vitis vinifera] XP_002284829 0.0 95 667.537 338 324
VIT_201s0026g00700	MIR159b_Hordeum_vulgare	TTTGGATTGAAGGGAG	16	VIT_201s0026g00700	3	1	16	558	573	rna recognition motif -containing protein 615 gi|359473410|ref|XP_002266640.2|PREDICTED: uncharacterized protein LOC100250082 [Vitis vinifera] XP_002266640 0.0 96 848.581 439 422
VIT_202s0033g01270	MIR159b_Hordeum_vulgare	TTTGGATTGAAGGGAG	16	VIT_202s0033g01270	2	1	16	73	88	pentatricopeptide repeat-containing protein 709 gi|225427504|ref|XP_002263624.1|PREDICTED: pentatricopeptide repeat-containing protein At1g73400, mitochondrial-like [Vitis vinifera] XP_002263624 0.0 89 1279.2
VIT_203s0017g01375	MIR159b_Hordeum_vulgare	TTTGGATTGAAGGGAG	16	VIT_203s0017g01375	3	1	16	432	447	protein 345 gi|147835942|emb|CAN68408.1|hypothetical protein VITISV_022912 [Vitis vinifera] CAN68408 0.0 99 651.744 311 310
VIT_203s0017g01800	MIR159b_Hordeum_vulgare	TTTGGATTGAAGGGAG	16	VIT_203s0017g01800	2	1	16	253	268	pentatricopeptide repeat-containing protein 881 gi|225464799|ref|XP_002269136.1|PREDICTED: pentatricopeptide repeat-containing protein At1g71210-like [Vitis vinifera] XP_002269136 0.0 91 1645.17 881 809
VIT_203s0038g00370	MIR159b_Hordeum_vulgare	TTTGGATTGAAGGGAG	16	VIT_203s0038g00370	2	1	16	330	345	fructose-bisphosphatase-like protein 362 gi|296088777|emb|CBI38227.3|unnamed protein product [Vitis vinifera] CBI38227 0.0 97 667.922 335 325
VIT_203s0063g00890	MIR159b_Hordeum_vulgare	TTTGGATTGAAGGGAG	16	VIT_203s0063g00890	1.5	1	16	347	362	nucleic acid binding protein 257 gi|225428731|ref|XP_002285013.1|PREDICTED: uncharacterized protein LOC100246948 isoform 1 [Vitis vinifera] >gi|359475212|ref|XP_003631615.1| PREDICTED: uncharacterized protein LOC100246948 i
VIT_203s0063g02660	MIR159b_Hordeum_vulgare	TTTGGATTGAAGGGAG	16	VIT_203s0063g02660	1.5	1	16	1222	1237	protein 356 gi|297741468|emb|CBI32599.3|unnamed protein product [Vitis vinifera] CBI32599 0.0 92 645.58 345 318
VIT_204s0008g00300	MIR159b_Hordeum_vulgare	TTTGGATTGAAGGGAG	16	VIT_204s0008g00300	2	1	16	3005	3020	receptor-like protein kinase hsl1-like 1054 gi|359475921|ref|XP_003631769.1|PREDICTED: receptor-like protein kinase HSL1-like [Vitis vinifera] XP_003631769 0.0 97 1971.82 999 970
VIT_204s0008g00310	MIR159b_Hordeum_vulgare	TTTGGATTGAAGGGAG	16	VIT_204s0008g00310	2	1	16	2894	2909	receptor-like protein kinase hsl1-like 1026 gi|359475923|ref|XP_003631770.1|PREDICTED: receptor-like protein kinase HSL1-like [Vitis vinifera] XP_003631770 0.0 96 1968.74 998 965
VIT_204s0008g06700	MIR159b_Hordeum_vulgare	TTTGGATTGAAGGGAG	16	VIT_204s0008g06700	2	1	16	642	657	uncharacterized protein 178 gi|225430500|ref|XP_002285546.1|PREDICTED: uncharacterized protein LOC100266275 [Vitis vinifera] >gi|296082143|emb|CBI21148.3| unnamed protein product [Vitis vinifera] XP_002285546 8.77554E-96
VIT_204s0023g00620	MIR159b_Hordeum_vulgare	TTTGGATTGAAGGGAG	16	VIT_204s0023g00620	2	1	16	337	352	protein 70 gi|359476761|ref|XP_003631883.1|PREDICTED: uncharacterized protein LOC100854667 [Vitis vinifera] >gi|297735259|emb|CBI17621.3| unnamed protein product [Vitis vinifera] XP_003631883 3.20335E-31 100 138.65
VIT_204s0023g00920	MIR159b_Hordeum_vulgare	TTTGGATTGAAGGGAG	16	VIT_204s0023g00920	2	1	16	204	219	protein dicer-like 2 873 gi|359476600|ref|XP_002269915.2|PREDICTED: endoribonuclease Dicer homolog 2-like [Vitis vinifera] XP_002269915 0.0 97 1772.67 873 853
VIT_204s0023g02440	MIR159b_Hordeum_vulgare	TTTGGATTGAAGGGAG	16	VIT_204s0023g02440	1.5	1	16	2086	2101	protein 469 gi|225431291|ref|XP_002268828.1|PREDICTED: uncharacterized protein LOC100260906 [Vitis vinifera] XP_002268828 0.0 99 967.992 473 469
VIT_204s0023g02650	MIR159b_Hordeum_vulgare	TTTGGATTGAAGGGAG	16	VIT_204s0023g02650	3	1	16	140	155	cytochrome p450 486 gi|225431255|ref|XP_002267958.1|PREDICTED: 3-epi-6-deoxocathasterone 23-monooxygenase [Vitis vinifera] >gi|297735073|emb|CBI17435.3| unnamed protein product [Vitis vinifera] XP_002267958 0.0 97
VIT_204s0069g00560	MIR159b_Hordeum_vulgare	TTTGGATTGAAGGGAG	16	VIT_204s0069g00560	2	1	16	334	349	glutamate receptor -like 896 gi|359476442|ref|XP_002271013.2|PREDICTED: glutamate receptor 2.7-like [Vitis vinifera] XP_002271013 0.0 98 1816.97 896 879
VIT_205s0020g01630	MIR159b_Hordeum_vulgare	TTTGGATTGAAGGGAG	16	VIT_205s0020g01630	2.5	1	16	526	541	uncharacterized protein loc100257952 796 gi|225432336|ref|XP_002274817.1|PREDICTED: uncharacterized protein LOC100257952 [Vitis vinifera] XP_002274817 0.0 96 747.273 382 367
VIT_205s0020g01643	MIR159b_Hordeum_vulgare	TTTGGATTGAAGGGAG	16	VIT_205s0020g01643	2	1	16	675	690	uncharacterized protein loc100245862 403 gi|225432340|ref|XP_002276370.1|PREDICTED: uncharacterized protein LOC100245862 [Vitis vinifera] XP_002276370 0.0 94 770.77 403 381
VIT_205s0020g03000	MIR159b_Hordeum_vulgare	TTTGGATTGAAGGGAG	16	VIT_205s0020g03000	2.5	1	16	370	385	2-hydroxyisoflavanone dehydratase 322 gi|225432588|ref|XP_002277866.1|PREDICTED: probable carboxylesterase 2-like [Vitis vinifera] XP_002277866 2.04248E-166 90 590.112 322 290
VIT_205s0029g00130	MIR159b_Hordeum_vulgare	TTTGGATTGAAGGGAG	16	VIT_205s0029g00130	2	1	16	2236	2251	high mobility group b protein 15-like 483 gi|147855747|emb|CAN83439.1|hypothetical protein VITISV_021289 [Vitis vinifera] CAN83439 0.0 87 811.216 461 404
VIT_205s0051g00230	MIR159b_Hordeum_vulgare	TTTGGATTGAAGGGAG	16	VIT_205s0051g00230	2	1	16	2445	2460	tmv resistance protein n-like 1186 gi|297741888|emb|CBI33323.3|unnamed protein product [Vitis vinifera] CBI33323 0.0 95 2303.09 1186 1128
VIT_205s0051g00440	MIR159b_Hordeum_vulgare	TTTGGATTGAAGGGAG	16	VIT_205s0051g00440	2	1	16	1868	1883	uncharacterized protein 354 gi|225433391|ref|XP_002285620.1|PREDICTED: GDT1-like protein 2, chloroplastic [Vitis vinifera] >gi|297741903|emb|CBI33338.3| unnamed protein product [Vitis vinifera] XP_002285620 0.0 96
VIT_205s0077g01770	MIR159b_Hordeum_vulgare	TTTGGATTGAAGGGAG	16	VIT_205s0077g01770	2.5	1	16	263	278	protein 662 gi|296083316|emb|CBI22952.3|unnamed protein product [Vitis vinifera] CBI22952 0.0 95 1285.01 662 634
VIT_205s0102g00240	MIR159b_Hordeum_vulgare	TTTGGATTGAAGGGAG	16	VIT_205s0102g00240	2	1	16	122	137	endonuclease iii 376 gi|297743769|emb|CBI36652.3|unnamed protein product [Vitis vinifera] CBI36652 0.0 92 704.131 379 350
VIT_206s0061g01360	MIR159b_Hordeum_vulgare	TTTGGATTGAAGGGAG	16	VIT_206s0061g01360	1.5	1	16	198	213	uncharacterized protein 299 gi|225436331|ref|XP_002268230.1|PREDICTED: uncharacterized protein LOC100255180 [Vitis vinifera] XP_002268230 1.31484E-159 93 567.0 299 279
VIT_207s0005g01400	MIR159b_Hordeum_vulgare	TTTGGATTGAAGGGAG	16	VIT_207s0005g01400	1.5	1	16	460	475	f-box protein 89 gi|225437551|ref|XP_002276108.1|PREDICTED: uncharacterized protein LOC100250421 [Vitis vinifera] XP_002276108 1.83483E-34 86 149.443 89 77
VIT_207s0005g01680	MIR159b_Hordeum_vulgare	TTTGGATTGAAGGGAG	16	VIT_207s0005g01680	2	1	16	1930	1945	stachyose synthase 865 gi|225437604|ref|XP_002271259.1|PREDICTED: stachyose synthase [Vitis vinifera] XP_002271259 0.0 93 1669.06 865 813
VIT_207s0130g00230	MIR159b_Hordeum_vulgare	TTTGGATTGAAGGGAG	16	VIT_207s0130g00230	2.5	1	16	419	434	vesicle transport protein sft2b 172 gi|225463197|ref|XP_002270756.1|PREDICTED: vesicle transport protein SFT2B [Vitis vinifera] >gi|296084822|emb|CBI27704.3| unnamed protein product [Vitis vinifera] XP_002270756 2.5033
VIT_208s0007g02380	MIR159b_Hordeum_vulgare	TTTGGATTGAAGGGAG	16	VIT_208s0007g02380	2	1	16	363	378	heat shock protein 852 gi|225440714|ref|XP_002275038.1|PREDICTED: chaperone protein ClpB1-like [Vitis vinifera] XP_002275038 0.0 91 1594.71 852 779
VIT_208s0007g03140	MIR159b_Hordeum_vulgare	TTTGGATTGAAGGGAG	16	VIT_208s0007g03140	2.5	1	16	211	226	gtpase activating 533 gi|225440851|ref|XP_002282200.1|PREDICTED: uncharacterized protein LOC100258031 [Vitis vinifera] XP_002282200 0.0 81 862.833 533 435
VIT_208s0007g03840	MIR159b_Hordeum_vulgare	TTTGGATTGAAGGGAG	16	VIT_208s0007g03840	1	1	16	355	370	uncharacterized protein loc100240905 238 gi|147786900|emb|CAN62312.1|hypothetical protein VITISV_018204 [Vitis vinifera] CAN62312 1.49077E-127 94 459.914 238 225
VIT_208s0007g05668	MIR159b_Hordeum_vulgare	TTTGGATTGAAGGGAG	16	VIT_208s0007g05668	1.5	1	16	1458	1473	upf0481 protein at3g47200-like 492 gi|147786886|emb|CAN77808.1|hypothetical protein VITISV_017600 [Vitis vinifera] CAN77808 4.1087E-84 55 317.39 495 275
VIT_208s0007g06380	MIR159b_Hordeum_vulgare	TTTGGATTGAAGGGAG	16	VIT_208s0007g06380	1.5	1	16	1611	1626	component of smc5 6 dna repair complex 380 gi|225441421|ref|XP_002279026.1|PREDICTED: non-structural maintenance of chromosome element 4 [Vitis vinifera] XP_002279026 0.0 97 760.755 380 371
VIT_208s0007g06630	MIR159b_Hordeum_vulgare	TTTGGATTGAAGGGAG	16	VIT_208s0007g06630	2.5	1	16	152	167	cysteine histidine-rich c1 domain-containing protein 274 gi|225450311|ref|XP_002268131.1|PREDICTED: uncharacterized protein LOC100261320 [Vitis vinifera] XP_002268131 2.54134E-40 46 170.629 275 128
VIT_208s0007g07580	MIR159b_Hordeum_vulgare	TTTGGATTGAAGGGAG	16	VIT_208s0007g07580	2.5	1	16	2075	2090	myb family transcription factor 418 gi|225441650|ref|XP_002282324.1|PREDICTED: uncharacterized protein LOC100248614 isoform 1 [Vitis vinifera] XP_002282324 0.0 97 851.662 418 409
VIT_208s0032g01180	MIR159b_Hordeum_vulgare	TTTGGATTGAAGGGAG	16	VIT_208s0032g01180	1.5	1	16	2015	2030	33 kda chloroplastic-like 353 gi|225463276|ref|XP_002264127.1|PREDICTED: 33 kDa ribonucleoprotein, chloroplastic-like [Vitis vinifera] XP_002264127 3.81966E-133 87 479.559 288 252
VIT_208s0040g00020	MIR159b_Hordeum_vulgare	TTTGGATTGAAGGGAG	16	VIT_208s0040g00020	3	1	16	2079	2094	thioredoxin h 139 gi|297741757|emb|CBI32889.3|unnamed protein product [Vitis vinifera] CBI32889 1.92545E-65 88 252.292 139 123
VIT_208s0040g00720	MIR159b_Hordeum_vulgare	TTTGGATTGAAGGGAG	16	VIT_208s0040g00720	2	1	16	932	947	snf1-related protein kinase catalytic subunit alpha kin10 566 gi|297741700|emb|CBI32832.3|unnamed protein product [Vitis vinifera] CBI32832 0.0 98 1058.13 515 508
VIT_208s0058g00460	MIR159b_Hordeum_vulgare	TTTGGATTGAAGGGAG	16	VIT_208s0058g00460	3	1	16	674	689	uncharacterized protein 170 gi|225439528|ref|XP_002263502.1|PREDICTED: uncharacterized protein At5g01610 [Vitis vinifera] >gi|147841925|emb|CAN63135.1| hypothetical protein VITISV_043144 [Vitis vinifera] >gi|297735619|emb|CBI1
VIT_208s0058g00500	MIR159b_Hordeum_vulgare	TTTGGATTGAAGGGAG	16	VIT_208s0058g00500	2	1	16	3589	3604	breast cancer protein 2 like 2a 645 gi|297735615|emb|CBI18109.3|unnamed protein product [Vitis vinifera] CBI18109 0.0 100 1349.73 645 645
VIT_208s0058g00890	MIR159b_Hordeum_vulgare	TTTGGATTGAAGGGAG	16	VIT_208s0058g00890	1.5	1	16	2713	2728	regulatory-associated protein of tor 1-like 1064 gi|359481183|ref|XP_003632587.1|PREDICTED: regulatory-associated protein of TOR 1-like isoform 1 [Vitis vinifera] >gi|297735579|emb|CBI18073.3| unnamed protein product [Vitis
VIT_208s0058g00910	MIR159b_Hordeum_vulgare	TTTGGATTGAAGGGAG	16	VIT_208s0058g00910	1.5	1	16	319	334	regulatory-associated protein of tor 1-like 76 gi|297735577|emb|CBI18071.3|unnamed protein product [Vitis vinifera] CBI18071 1.86283E-36 100 156.377 76 76
VIT_209s0002g04780	MIR159b_Hordeum_vulgare	TTTGGATTGAAGGGAG	16	VIT_209s0002g04780	2	1	16	2411	2426	sulfate bicarbonate oxalate exchanger and transporter sat-1 399 gi|359482948|ref|XP_003632863.1|PREDICTED: probable sulfate transporter 3.4-like isoform 2 [Vitis vinifera] XP_003632863 0.0 100 780.4 380
VIT_209s0002g06980	MIR159b_Hordeum_vulgare	TTTGGATTGAAGGGAG	16	VIT_209s0002g06980	2	1	16	754	769	post-illumination chlorophyll fluorescence increase protein 282 gi|225442943|ref|XP_002266165.1|PREDICTED: uncharacterized protein LOC100264489 isoform 1 [Vitis vinifera] >gi|225442945|ref|XP_002266207.1| PREDICTED: unchar
VIT_209s0070g00310	MIR159b_Hordeum_vulgare	TTTGGATTGAAGGGAG	16	VIT_209s0070g00310	2.5	1	16	353	368	glucan endo- -beta-glucosidase 483 gi|359483084|ref|XP_002273826.2|PREDICTED: glucan endo-1,3-beta-glucosidase 6-like [Vitis vinifera] XP_002273826 0.0 97 947.192 468 455
VIT_210s0003g01110	MIR159b_Hordeum_vulgare	TTTGGATTGAAGGGAG	16	VIT_210s0003g01110	2	1	16	1830	1845	maternal effect embryo arrest 18 protein 462 gi|225443825|ref|XP_002274261.1|PREDICTED: uncharacterized protein YNL011C [Vitis vinifera] >gi|297740490|emb|CBI30672.3| unnamed protein product [Vitis vinifera] XP_002
VIT_210s0003g01640	MIR159b_Hordeum_vulgare	TTTGGATTGAAGGGAG	16	VIT_210s0003g01640	1.5	1	16	1393	1408	rossmann-fold nad -binding domain-containing protein 605 gi|225443738|ref|XP_002265546.1|PREDICTED: uncharacterized protein LOC100241189 [Vitis vinifera] >gi|297740537|emb|CBI30719.3| unnamed protein product [Vitis vinifera
VIT_210s0003g05130	MIR159b_Hordeum_vulgare	TTTGGATTGAAGGGAG	16	VIT_210s0003g05130	2	1	16	92	107	wall-associated receptor kinase 5-like 747 gi|225444087|ref|XP_002265153.1|PREDICTED: wall-associated receptor kinase 5-like [Vitis vinifera] XP_002265153 0.0 94 1451.03 747 705
VIT_210s0092g00300	MIR159b_Hordeum_vulgare	TTTGGATTGAAGGGAG	16	VIT_210s0092g00300	2.5	1	16	899	914	protein prune homolog 350 gi|255572069|ref|XP_002526975.1|conserved hypothetical protein [Ricinus communis] >gi|223533666|gb|EEF35402.1| conserved hypothetical protein [Ricinus communis] XP_002526975 2.20475E-137
VIT_210s0092g00470	MIR159b_Hordeum_vulgare	TTTGGATTGAAGGGAG	16	VIT_210s0092g00470	2.5	1	16	1533	1548	probable lrr receptor-like serine threonine-protein kinase at1g56130-like 992 gi|296089254|emb|CBI39026.3|unnamed protein product [Vitis vinifera] CBI39026 0.0 97 1982.99 990 967
VIT_211s0016g02210	MIR159b_Hordeum_vulgare	TTTGGATTGAAGGGAG	16	VIT_211s0016g02210	1.5	1	16	342	357	gata transcription factor 22-like 309 gi|225444922|ref|XP_002282173.1|PREDICTED: uncharacterized protein LOC100261004 [Vitis vinifera] >gi|297738668|emb|CBI27913.3| unnamed protein product [Vitis vinifera] XP_002282173
VIT_211s0016g05010	MIR159b_Hordeum_vulgare	TTTGGATTGAAGGGAG	16	VIT_211s0016g05010	0.5	1	16	3004	3019	metallothiol transferase fosb 195 gi|225445448|ref|XP_002285087.1|PREDICTED: metallothiol transferase fosB [Vitis vinifera] >gi|147821406|emb|CAN63501.1| hypothetical protein VITISV_011676 [Vitis vinifera] >gi|297738928|emb|
VIT_211s0052g00800	MIR159b_Hordeum_vulgare	TTTGGATTGAAGGGAG	16	VIT_211s0052g00800	2.5	1	16	1146	1161	probable receptor-like serine threonine-protein kinase at5g57670-like 386 gi|225446028|ref|XP_002269944.1|PREDICTED: probable receptor-like serine/threonine-protein kinase At5g57670 [Vitis vinifera] >gi|297735406|emb|CBI1784
VIT_211s0065g00615	MIR159b_Hordeum_vulgare	TTTGGATTGAAGGGAG	16	VIT_211s0065g00615	1.5	1	16	246	261	atp-dependent protease la domain-containing protein 95 gi|359493332|ref|XP_002264725.2|PREDICTED: uncharacterized protein LOC100244294 [Vitis vinifera] XP_002264725 1.3315E-12 75 77.0258 49 37
VIT_212s0028g02420	MIR159b_Hordeum_vulgare	TTTGGATTGAAGGGAG	16	VIT_212s0028g02420	1	1	16	62	77	1-aminocyclopropane-1-carboxylate oxidase homolog 1 355 gi|225446565|ref|XP_002276339.1|PREDICTED: 1-aminocyclopropane-1-carboxylate oxidase homolog 1 [Vitis vinifera] XP_002276339 0.0 95 705.671 355 340
VIT_212s0055g00690	MIR159b_Hordeum_vulgare	TTTGGATTGAAGGGAG	16	VIT_212s0055g00690	1.5	1	16	170	185	pentatricopeptide repeat-containing protein mitochondrial-like 475 gi|225462213|ref|XP_002269315.1|PREDICTED: pentatricopeptide repeat-containing protein At2g32230, mitochondrial-like [Vitis vinifera] XP_002269315 0.0
VIT_212s0057g01005	MIR159b_Hordeum_vulgare	TTTGGATTGAAGGGAG	16	VIT_212s0057g01005	2.5	1	16	1562	1577	uncharacterized protein loc100251126 262 gi|359485767|ref|XP_003633332.1|PREDICTED: uncharacterized protein LOC100251126 [Vitis vinifera] XP_003633332 1.11346E-104 75 384.415 262 197
VIT_212s0059g00770	MIR159b_Hordeum_vulgare	TTTGGATTGAAGGGAG	16	VIT_212s0059g00770	2	1	16	302	317	l-ascorbate oxidase homolog 445 gi|225447041|ref|XP_002269614.1|PREDICTED: L-ascorbate oxidase homolog [Vitis vinifera] >gi|297739160|emb|CBI28811.3| unnamed protein product [Vitis vinifera] XP_002269614 0.0 100
VIT_212s0134g00243	MIR159b_Hordeum_vulgare	TTTGGATTGAAGGGAG	16	VIT_212s0134g00243	2	1	16	891	906	g-type lectin s-receptor-like serine threonine-protein kinase at4g03230-like 404 gi|296081240|emb|CBI17984.3|unnamed protein product [Vitis vinifera] CBI17984 1.40001E-55 86 222.246 130 112
VIT_213s0019g00380	MIR159b_Hordeum_vulgare	TTTGGATTGAAGGGAG	16	VIT_213s0019g00380	1.5	1	16	347	362	disease resistance rpp13-like protein 1-like 2298 gi|359487182|ref|XP_003633528.1|PREDICTED: putative disease resistance protein At3g14460-like [Vitis vinifera] XP_003633528 0.0 71 2533.06 2252 1604
VIT_213s0019g00730	MIR159b_Hordeum_vulgare	TTTGGATTGAAGGGAG	16	VIT_213s0019g00730	2	1	16	962	977	annexin d3 297 gi|296081278|emb|CBI17722.3|unnamed protein product [Vitis vinifera] CBI17722 4.23659E-166 95 588.571 297 284
VIT_213s0019g04390	MIR159b_Hordeum_vulgare	TTTGGATTGAAGGGAG	16	VIT_213s0019g04390	2	1	16	2005	2020	gata transcription factor 340 gi|225449036|ref|XP_002273502.1|PREDICTED: GATA transcription factor 9-like [Vitis vinifera] XP_002273502 2.36081E-162 85 576.63 340 289
VIT_213s0047g01110	MIR159b_Hordeum_vulgare	TTTGGATTGAAGGGAG	16	VIT_213s0047g01110	3	1	16	132	147	uncharacterized protein 599 gi|147775405|emb|CAN73830.1|hypothetical protein VITISV_043067 [Vitis vinifera] CAN73830 0.0 91 1065.83 579 531
VIT_213s0064g00790	MIR159b_Hordeum_vulgare	TTTGGATTGAAGGGAG	16	VIT_213s0064g00790	2	1	16	298	313	unnamed protein product [Vitis vinifera] 64 gi|297736261|emb|CBI24899.3|unnamed protein product [Vitis vinifera] CBI24899 3.29634E-29 100 132.109 64 64
VIT_213s0074g00660	MIR159b_Hordeum_vulgare	TTTGGATTGAAGGGAG	16	VIT_213s0074g00660	2	1	16	3367	3382	atp-binding cassette 1479 gi|359486907|ref|XP_002267345.2|PREDICTED: pleiotropic drug resistance protein 2-like isoform 1 [Vitis vinifera] XP_002267345 0.0 93 2791.91 1468 1366
VIT_213s0139g00070	MIR159b_Hordeum_vulgare	TTTGGATTGAAGGGAG	16	VIT_213s0139g00070	1.5	1	16	347	362	disease resistance rpp13-like protein 1-like 874 gi|359487176|ref|XP_003633526.1|PREDICTED: putative disease resistance RPP13-like protein 1-like [Vitis vinifera] XP_003633526 0.0 93 1695.25 892 835
VIT_213s0320g00020	MIR159b_Hordeum_vulgare	TTTGGATTGAAGGGAG	16	VIT_213s0320g00020	1.5	1	16	2451	2466	uncharacterized protein 348 gi|359487489|ref|XP_002266941.2|PREDICTED: uncharacterized protein LOC100263103 [Vitis vinifera] XP_002266941 5.51308E-108 68 395.971 296 202
VIT_214s0030g00030	MIR159b_Hordeum_vulgare	TTTGGATTGAAGGGAG	16	VIT_214s0030g00030	2	1	16	194	209	glutathione synthetase 554 gi|225451050|ref|XP_002284951.1|PREDICTED: glutathione synthetase, chloroplastic-like [Vitis vinifera] XP_002284951 0.0 98 1034.25 507 498
VIT_214s0030g00210	MIR159b_Hordeum_vulgare	TTTGGATTGAAGGGAG	16	VIT_214s0030g00210	3	1	16	47	62	sugar transporter erd6-like 5-like 488 gi|298205031|emb|CBI34338.3|unnamed protein product [Vitis vinifera] CBI34338 0.0 97 949.118 488 476
VIT_214s0030g00650	MIR159b_Hordeum_vulgare	TTTGGATTGAAGGGAG	16	VIT_214s0030g00650	2	1	16	2068	2083	bifunctional 3-dehydroquinate dehydratase shikimate chloroplastic-like 531 gi|225451148|ref|XP_002270232.1|PREDICTED: bifunctional 3-dehydroquinate dehydratase/shikimate dehydrogenase, chloroplastic-like [Vitis vinifera]
VIT_214s0030g02230	MIR159b_Hordeum_vulgare	TTTGGATTGAAGGGAG	16	VIT_214s0030g02230	2.5	1	16	1140	1155	transcription factor une12 427 gi|359487888|ref|XP_002274833.2|PREDICTED: transcription factor UNE12-like [Vitis vinifera] XP_002274833 6.25821E-103 63 379.793 321 205
VIT_214s0060g00240	MIR159b_Hordeum_vulgare	TTTGGATTGAAGGGAG	16	VIT_214s0060g00240	2.5	1	16	1110	1125	protein 439 gi|225450423|ref|XP_002276091.1|PREDICTED: uncharacterized protein LOC100240910 [Vitis vinifera] XP_002276091 0.0 85 758.059 439 375
VIT_214s0060g02140	MIR159b_Hordeum_vulgare	TTTGGATTGAAGGGAG	16	VIT_214s0060g02140	2.5	1	16	2044	2059	rubber elongation factor 238 gi|225450770|ref|XP_002283697.1|PREDICTED: stress-related protein-like [Vitis vinifera] XP_002283697 1.36675E-110 84 403.675 238 201
VIT_214s0068g00680	MIR159b_Hordeum_vulgare	TTTGGATTGAAGGGAG	16	VIT_214s0068g00680	2.5	1	16	1909	1924	glyceraldehyde-3-phosphate dehydrogenase a 404 gi|225451685|ref|XP_002278352.1|PREDICTED: glyceraldehyde-3-phosphate dehydrogenase A, chloroplastic-like [Vitis vinifera] XP_002278352 0.0 89 720.309 404
VIT_214s0108g01350	MIR159b_Hordeum_vulgare	TTTGGATTGAAGGGAG	16	VIT_214s0108g01350	2	1	16	492	507	uncharacterized protein 301 gi|225452924|ref|XP_002284130.1|PREDICTED: UPF0301 protein Cpha266_0885-like isoform 1 [Vitis vinifera] XP_002284130 3.79558E-172 98 608.986 301 296
VIT_214s0108g01390	MIR159b_Hordeum_vulgare	TTTGGATTGAAGGGAG	16	VIT_214s0108g01390	2	1	16	3873	3888	probable ubiquitin conjugation factor e4-like 1037 gi|359488959|ref|XP_003633847.1|PREDICTED: probable ubiquitin conjugation factor E4-like [Vitis vinifera] >gi|296082973|emb|CBI22274.3| unnamed protein product [Vitis vinifer
VIT_215s0046g02030	MIR159b_Hordeum_vulgare	TTTGGATTGAAGGGAG	16	VIT_215s0046g02030	1.5	1	16	1755	1770	protein kinase family protein 492 gi|359489654|ref|XP_003633957.1|PREDICTED: probable serine/threonine-protein kinase At1g01540-like [Vitis vinifera] >gi|297745343|emb|CBI40423.3| unnamed protein product [Vitis vinifera]
VIT_215s0048g01730	MIR159b_Hordeum_vulgare	TTTGGATTGAAGGGAG	16	VIT_215s0048g01730	2	1	16	1408	1423	serine threonine protein kinase aurora-3 224 gi|225453778|ref|XP_002270462.1|PREDICTED: serine/threonine-protein kinase Aurora-3 [Vitis vinifera] >gi|296089088|emb|CBI38791.3| unnamed protein product [Vitis vinifera]
VIT_216s0098g00810	MIR159b_Hordeum_vulgare	TTTGGATTGAAGGGAG	16	VIT_216s0098g00810	3	1	16	244	259	protein 1168 gi|359490839|ref|XP_003634177.1|PREDICTED: uncharacterized protein LOC100853355 [Vitis vinifera] >gi|302143995|emb|CBI23100.3| unnamed protein product [Vitis vinifera] XP_003634177 0.0 97 2298.47 1145
VIT_216s0098g01340	MIR159b_Hordeum_vulgare	TTTGGATTGAAGGGAG	16	VIT_216s0098g01340	3	1	16	21	36	gag-pol polyprotein 72 gi|147798004|emb|CAN69462.1|hypothetical protein VITISV_002919 [Vitis vinifera] CAN69462 1.39267E-32 93 143.28 72 67
VIT_216s0100g01300	MIR159b_Hordeum_vulgare	TTTGGATTGAAGGGAG	16	VIT_216s0100g01300	2	1	16	477	492	flap endonuclease gen-like 2 313 gi|359490377|ref|XP_002263340.2|PREDICTED: flap endonuclease GEN-like 2-like [Vitis vinifera] >gi|297741051|emb|CBI31782.3| unnamed protein product [Vitis vinifera] XP_002263340 0.0
VIT_217s0000g06400	MIR159b_Hordeum_vulgare	TTTGGATTGAAGGGAG	16	VIT_217s0000g06400	2	1	16	169	184	nac domain ipr003441 360 gi|225457373|ref|XP_002284825.1|PREDICTED: NAC domain-containing protein 100 isoform 1 [Vitis vinifera] >gi|147810455|emb|CAN69806.1| hypothetical protein VITISV_019654 [Vitis vinifera] XP_002
VIT_217s0000g07760	MIR159b_Hordeum_vulgare	TTTGGATTGAAGGGAG	16	VIT_217s0000g07760	2	1	16	88	103	glycoside hydrolase family 47 protein 573 gi|225457134|ref|XP_002280345.1|PREDICTED: probable alpha-mannosidase I MNS5 [Vitis vinifera] >gi|297733837|emb|CBI15084.3| unnamed protein product [Vitis vinifera] XP_002280345
VIT_217s0000g09495	MIR159b_Hordeum_vulgare	TTTGGATTGAAGGGAG	16	VIT_217s0000g09495	2	1	16	227	242	serine-threonine protein plant- 619 gi|359491196|ref|XP_002276830.2|PREDICTED: probable LRR receptor-like serine/threonine-protein kinase At1g53420-like [Vitis vinifera] XP_002276830 0.0 96 1204.12 604 582
VIT_218s0001g00840	MIR159b_Hordeum_vulgare	TTTGGATTGAAGGGAG	16	VIT_218s0001g00840	2	1	16	83	98	syringolide-induced protein 14-1-1 245 gi|147855295|emb|CAN83887.1|hypothetical protein VITISV_001638 [Vitis vinifera] CAN83887 1.13594E-118 88 430.639 245 218
VIT_218s0001g05870	MIR159b_Hordeum_vulgare	TTTGGATTGAAGGGAG	16	VIT_218s0001g05870	2	1	16	1223	1238	pentatricopeptide repeat-containing protein at2g13600-like 164 gi|302141970|emb|CBI19173.3|unnamed protein product [Vitis vinifera] CBI19173 4.99792E-84 93 314.309 164 153
VIT_218s0001g05950	MIR159b_Hordeum_vulgare	TTTGGATTGAAGGGAG	16	VIT_218s0001g05950	2	1	16	284	299	udp-glycosyltransferase 85a1 474 gi|225459268|ref|XP_002285779.1|PREDICTED: UDP-glycosyltransferase 85A1 [Vitis vinifera] XP_002285779 0.0 95 938.332 474 454
VIT_218s0001g06610	MIR159b_Hordeum_vulgare	TTTGGATTGAAGGGAG	16	VIT_218s0001g06610	2.5	1	16	1428	1443	uncharacterized protein loc100254028 188 gi|302142006|emb|CBI19209.3|unnamed protein product [Vitis vinifera] CBI19209 9.1263E-107 100 390.193 186 186
VIT_218s0001g07510	MIR159b_Hordeum_vulgare	TTTGGATTGAAGGGAG	16	VIT_218s0001g07510	2	1	16	548	563	uncharacterized protein loc100259028 71 gi|147863132|emb|CAN78780.1|hypothetical protein VITISV_029754 [Vitis vinifera] CAN78780 6.92679E-36 100 154.451 71 71
VIT_218s0001g08020	MIR159b_Hordeum_vulgare	TTTGGATTGAAGGGAG	16	VIT_218s0001g08020	2.5	1	16	1453	1468	protein odr-4 homolog 367 gi|359492980|ref|XP_002285598.2|PREDICTED: protein odr-4 homolog [Vitis vinifera] XP_002285598 0.0 93 671.389 354 331
VIT_218s0001g14390	MIR159b_Hordeum_vulgare	TTTGGATTGAAGGGAG	16	VIT_218s0001g14390	2.5	1	16	89	104	u-box domain-containing protein 1142 gi|302142671|emb|CBI19874.3|unnamed protein product [Vitis vinifera] CBI19874 0.0 92 2139.0 1142 1055
VIT_218s0001g15000	MIR159b_Hordeum_vulgare	TTTGGATTGAAGGGAG	16	VIT_218s0001g15000	1.5	1	16	353	368	act domain-containing protein 3 447 gi|359492290|ref|XP_003634395.1|PREDICTED: uncharacterized protein LOC100250578 isoform 2 [Vitis vinifera] XP_003634395 0.0 100 927.932 447 447
VIT_218s0041g00580	MIR159b_Hordeum_vulgare	TTTGGATTGAAGGGAG	16	VIT_218s0041g00580	3	1	16	2262	2277	probable peptide nitrate transporter at1g22540 572 gi|359493318|ref|XP_003634568.1|PREDICTED: probable peptide/nitrate transporter At1g22540-like isoform 1 [Vitis vinifera] >gi|296089511|emb|CBI39330.3| unnamed protein produc
VIT_218s0075g00360	MIR159b_Hordeum_vulgare	TTTGGATTGAAGGGAG	16	VIT_218s0075g00360	2	1	16	245	260	unnamed protein product [Vitis vinifera] 89 gi|296081083|emb|CBI18277.3|unnamed protein product [Vitis vinifera] CBI18277 2.59885E-42 100 175.637 89 89
VIT_218s0166g00240	MIR159b_Hordeum_vulgare	TTTGGATTGAAGGGAG	16	VIT_218s0166g00240	2.5	1	16	640	655	rna-binding protein with multiple splicing 217 gi|296088114|emb|CBI35503.3|unnamed protein product [Vitis vinifera] CBI35503 1.3504E-120 100 436.802 213 213
VIT_219s0014g00230	MIR159b_Hordeum_vulgare	TTTGGATTGAAGGGAG	16	VIT_219s0014g00230	0.5	1	16	16	31	protein 348 gi|225461818|ref|XP_002283700.1|PREDICTED: peregrin [Vitis vinifera] XP_002283700 7.27236E-160 82 568.54 347 286
VIT_219s0015g00850	MIR159b_Hordeum_vulgare	TTTGGATTGAAGGGAG	16	VIT_219s0015g00850	2.5	1	16	2007	2022	oligopeptide transporter opt family 709 gi|296089950|emb|CBI39769.3|unnamed protein product [Vitis vinifera] CBI39769 0.0 96 1386.7 709 681
VIT_219s0015g00860	MIR159b_Hordeum_vulgare	TTTGGATTGAAGGGAG	16	VIT_219s0015g00860	2.5	1	16	2159	2174	oligopeptide transporter opt family 745 gi|296089951|emb|CBI39770.3|unnamed protein product [Vitis vinifera] CBI39770 0.0 96 1459.89 749 721
VIT_219s0015g00870	MIR159b_Hordeum_vulgare	TTTGGATTGAAGGGAG	16	VIT_219s0015g00870	2.5	1	16	2074	2089	oligopeptide transporter opt family 624 gi|296089953|emb|CBI39772.3|unnamed protein product [Vitis vinifera] CBI39772 0.0 96 1217.6 624 602
VIT_219s0015g00880	MIR159b_Hordeum_vulgare	TTTGGATTGAAGGGAG	16	VIT_219s0015g00880	2.5	1	16	504	519	oligopeptide transporter opt family 210 gi|225461977|ref|XP_002267237.1|PREDICTED: oligopeptide transporter 1-like [Vitis vinifera] XP_002267237 3.2224E-118 99 428.713 210 209
VIT_219s0085g00510	MIR159b_Hordeum_vulgare	TTTGGATTGAAGGGAG	16	VIT_219s0085g00510	1.5	1	16	157	172	dead-box atp-dependent rna helicase 36-like 427 gi|359494643|ref|XP_002263207.2|PREDICTED: DEAD-box ATP-dependent RNA helicase 36-like [Vitis vinifera] >gi|297736137|emb|CBI24175.3| unnamed protein product [Vitis vinifera]
VIT_200s0125g00180	MIR159b_Hordeum_vulgare	TTTGGATTGAAGGGAGCT	18	VIT_200s0125g00180	3	1	18	1261	1278	protein 722 gi|359495321|ref|XP_002271188.2|PREDICTED: uncharacterized protein LOC100266793 [Vitis vinifera] XP_002271188 0.0 92 1358.58 722 670
VIT_200s0226g00070	MIR159b_Hordeum_vulgare	TTTGGATTGAAGGGAGCT	18	VIT_200s0226g00070	3	1	18	9	26	gras family transcription factor 436 gi|225434016|ref|XP_002272196.1|PREDICTED: protein SHORT-ROOT [Vitis vinifera] >gi|296081342|emb|CBI17688.3| unnamed protein product [Vitis vinifera] XP_002272196 0.0 94
VIT_200s0757g00030	MIR159b_Hordeum_vulgare	TTTGGATTGAAGGGAGCT	18	VIT_200s0757g00030	2.5	1	18	29	46	histidine triad family protein 87 gi|359497272|ref|XP_003635468.1|PREDICTED: uncharacterized protein LOC100852448, partial [Vitis vinifera] >gi|296090671|emb|CBI41071.3| unnamed protein product [Vitis vinifera] XP_003
VIT_200s1739g00010	MIR159b_Hordeum_vulgare	TTTGGATTGAAGGGAGCT	18	VIT_200s1739g00010	3	1	18	24	41	orf101b 144 gi|224365683|ref|YP_002608410.1|orf145 [Vitis vinifera] >gi|209954207|emb|CAQ77680.1| orf145 [Vitis vinifera] >gi|239764742|gb|ACS15213.1| ORF145 [Vitis vinifera] YP_002608410 5.69209E-78 100 293.89
VIT_201s0011g01130	MIR159b_Hordeum_vulgare	TTTGGATTGAAGGGAGCT	18	VIT_201s0011g01130	1.5	1	18	219	236	pentatricopeptide repeat-containing protein 644 gi|225423589|ref|XP_002275605.1|PREDICTED: pentatricopeptide repeat-containing protein At4g20090-like [Vitis vinifera] XP_002275605 0.0 98 1309.28 644 633
VIT_201s0011g05650	MIR159b_Hordeum_vulgare	TTTGGATTGAAGGGAGCT	18	VIT_201s0011g05650	3	1	18	1177	1194	desacetoxyvindoline 4- 393 gi|225424360|ref|XP_002284896.1|PREDICTED: 1-aminocyclopropane-1-carboxylate oxidase homolog 4-like [Vitis vinifera] XP_002284896 0.0 95 782.711 393 377
VIT_201s0011g05690	MIR159b_Hordeum_vulgare	TTTGGATTGAAGGGAGCT	18	VIT_201s0011g05690	2.5	1	18	365	382	set domain-containing protein 319 gi|225424368|ref|XP_002281246.1|PREDICTED: histone-lysine N-methyltransferase setd3 [Vitis vinifera] >gi|297737636|emb|CBI26837.3| unnamed protein product [Vitis vinifera] XP_002281246
VIT_201s0146g00120	MIR159b_Hordeum_vulgare	TTTGGATTGAAGGGAGCT	18	VIT_201s0146g00120	3	1	18	327	344	catalytic hydrolase 340 gi|359473791|ref|XP_002266409.2|PREDICTED: uncharacterized protein LOC100255676 [Vitis vinifera] XP_002266409 0.0 100 700.279 340 340
VIT_202s0025g02250	MIR159b_Hordeum_vulgare	TTTGGATTGAAGGGAGCT	18	VIT_202s0025g02250	3	1	18	1668	1685	f-box family protein 288 gi|225426210|ref|XP_002262703.1|PREDICTED: dof zinc finger protein DOF4.6-like [Vitis vinifera] XP_002262703 8.49184E-124 77 447.973 288 224
VIT_202s0033g01270	MIR159b_Hordeum_vulgare	TTTGGATTGAAGGGAGCT	18	VIT_202s0033g01270	2.5	1	18	71	88	pentatricopeptide repeat-containing protein 709 gi|225427504|ref|XP_002263624.1|PREDICTED: pentatricopeptide repeat-containing protein At1g73400, mitochondrial-like [Vitis vinifera] XP_002263624 0.0 89 1279.2
VIT_203s0017g01800	MIR159b_Hordeum_vulgare	TTTGGATTGAAGGGAGCT	18	VIT_203s0017g01800	2.5	1	18	251	268	pentatricopeptide repeat-containing protein 881 gi|225464799|ref|XP_002269136.1|PREDICTED: pentatricopeptide repeat-containing protein At1g71210-like [Vitis vinifera] XP_002269136 0.0 91 1645.17 881 809
VIT_203s0038g01150	MIR159b_Hordeum_vulgare	TTTGGATTGAAGGGAGCT	18	VIT_203s0038g01150	2.5	1	18	233	250	auxin-induced protein 10a5 95 gi|225427846|ref|XP_002271793.1|PREDICTED: auxin-induced protein 10A5 [Vitis vinifera] >gi|147776034|emb|CAN65265.1| hypothetical protein VITISV_040132 [Vitis vinifera] XP_002271793
VIT_203s0038g01170	MIR159b_Hordeum_vulgare	TTTGGATTGAAGGGAGCT	18	VIT_203s0038g01170	3	1	18	155	172	auxin-induced protein 10a5 95 gi|297744696|emb|CBI37958.3|unnamed protein product [Vitis vinifera] CBI37958 1.153E-48 100 196.823 95 95
VIT_203s0038g01190	MIR159b_Hordeum_vulgare	TTTGGATTGAAGGGAGCT	18	VIT_203s0038g01190	3	1	18	173	190	auxin-induced protein 10a5 95 gi|225427852|ref|XP_002276227.1|PREDICTED: auxin-induced protein 10A5 [Vitis vinifera] XP_002276227 8.90219E-49 100 197.208 95 95
VIT_203s0038g01210	MIR159b_Hordeum_vulgare	TTTGGATTGAAGGGAGCT	18	VIT_203s0038g01210	3	1	18	230	247	auxin-induced protein 10a5 95 gi|225427854|ref|XP_002276250.1|PREDICTED: auxin-induced protein 10A5 [Vitis vinifera] >gi|147804682|emb|CAN62610.1| hypothetical protein VITISV_016871 [Vitis vinifera] XP_002276250
VIT_203s0038g01230	MIR159b_Hordeum_vulgare	TTTGGATTGAAGGGAGCT	18	VIT_203s0038g01230	3	1	18	219	236	auxin-induced protein 10a5 95 gi|359474898|ref|XP_003631553.1|PREDICTED: auxin-induced protein X15-like [Vitis vinifera] XP_003631553 1.11515E-48 100 196.823 95 95
VIT_203s0038g01270	MIR159b_Hordeum_vulgare	TTTGGATTGAAGGGAGCT	18	VIT_203s0038g01270	3	1	18	213	230	auxin-induced protein 10a5 95 gi|225427862|ref|XP_002272231.1|PREDICTED: auxin-induced protein X15-like [Vitis vinifera] >gi|359474896|ref|XP_003631552.1| PREDICTED: auxin-induced protein X15-like [Vitis vinifera] >gi|14
VIT_203s0038g01285	MIR159b_Hordeum_vulgare	TTTGGATTGAAGGGAGCT	18	VIT_203s0038g01285	3	1	18	229	246	auxin-induced protein 10a5 95 gi|225427862|ref|XP_002272231.1|PREDICTED: auxin-induced protein X15-like [Vitis vinifera] >gi|359474896|ref|XP_003631552.1| PREDICTED: auxin-induced protein X15-like [Vitis vinifera] >gi|14
VIT_203s0063g01380	MIR159b_Hordeum_vulgare	TTTGGATTGAAGGGAGCT	18	VIT_203s0063g01380	2.5	1	18	261	278	maternal effect embryo arrest 14 protein 194 gi|225428657|ref|XP_002284884.1|PREDICTED: uncharacterized protein LOC100267586 [Vitis vinifera] >gi|297741365|emb|CBI32496.3| unnamed protein product [Vitis vinifera] XP_002
VIT_203s0063g02660	MIR159b_Hordeum_vulgare	TTTGGATTGAAGGGAGCT	18	VIT_203s0063g02660	1.5	1	18	1220	1237	protein 356 gi|297741468|emb|CBI32599.3|unnamed protein product [Vitis vinifera] CBI32599 0.0 92 645.58 345 318
VIT_204s0023g02440	MIR159b_Hordeum_vulgare	TTTGGATTGAAGGGAGCT	18	VIT_204s0023g02440	2.5	1	18	2084	2101	protein 469 gi|225431291|ref|XP_002268828.1|PREDICTED: uncharacterized protein LOC100260906 [Vitis vinifera] XP_002268828 0.0 99 967.992 473 469
VIT_204s0210g00040	MIR159b_Hordeum_vulgare	TTTGGATTGAAGGGAGCT	18	VIT_204s0210g00040	3	1	18	1045	1062	adipocyte plasma membrane-associated 375 gi|297744901|emb|CBI38398.3|unnamed protein product [Vitis vinifera] CBI38398 0.0 96 663.3 338 325
VIT_205s0051g00440	MIR159b_Hordeum_vulgare	TTTGGATTGAAGGGAGCT	18	VIT_205s0051g00440	2.5	1	18	1866	1883	uncharacterized protein 354 gi|225433391|ref|XP_002285620.1|PREDICTED: GDT1-like protein 2, chloroplastic [Vitis vinifera] >gi|297741903|emb|CBI33338.3| unnamed protein product [Vitis vinifera] XP_002285620 0.0 96
VIT_206s0004g07700	MIR159b_Hordeum_vulgare	TTTGGATTGAAGGGAGCT	18	VIT_206s0004g07700	2.5	1	18	557	574	transcription factor bhlh93 159 gi|359478389|ref|XP_002270440.2|PREDICTED: transcription factor bHLH93 [Vitis vinifera] XP_002270440 5.71124E-86 100 320.472 159 159
VIT_206s0061g01360	MIR159b_Hordeum_vulgare	TTTGGATTGAAGGGAGCT	18	VIT_206s0061g01360	2.5	1	18	196	213	uncharacterized protein 299 gi|225436331|ref|XP_002268230.1|PREDICTED: uncharacterized protein LOC100255180 [Vitis vinifera] XP_002268230 1.31484E-159 93 567.0 299 279
VIT_207s0005g01400	MIR159b_Hordeum_vulgare	TTTGGATTGAAGGGAGCT	18	VIT_207s0005g01400	1.5	1	18	458	475	f-box protein 89 gi|225437551|ref|XP_002276108.1|PREDICTED: uncharacterized protein LOC100250421 [Vitis vinifera] XP_002276108 1.83483E-34 86 149.443 89 77
VIT_207s0104g01620	MIR159b_Hordeum_vulgare	TTTGGATTGAAGGGAGCT	18	VIT_207s0104g01620	3	1	18	1062	1079	nucleic acid binding 480 gi|359479820|ref|XP_002269036.2|PREDICTED: zinc finger protein MAGPIE [Vitis vinifera] XP_002269036 0.0 85 833.943 480 410
VIT_207s0129g00930	MIR159b_Hordeum_vulgare	TTTGGATTGAAGGGAGCT	18	VIT_207s0129g00930	3	1	18	882	899	protein maternal effect embryo arrest 59 173 gi|225438857|ref|XP_002283362.1|PREDICTED: uncharacterized protein LOC100264533 isoform 1 [Vitis vinifera] >gi|296087385|emb|CBI33759.3| unnamed protein product [Vitis vinife
VIT_208s0007g03840	MIR159b_Hordeum_vulgare	TTTGGATTGAAGGGAGCT	18	VIT_208s0007g03840	3	1	18	353	370	uncharacterized protein loc100240905 238 gi|147786900|emb|CAN62312.1|hypothetical protein VITISV_018204 [Vitis vinifera] CAN62312 1.49077E-127 94 459.914 238 225
VIT_208s0007g05690	MIR159b_Hordeum_vulgare	TTTGGATTGAAGGGAGCT	18	VIT_208s0007g05690	3	1	18	3174	3191	lycopene beta-cyclase 504 gi|225441311|ref|XP_002275769.1|PREDICTED: lycopene beta cyclase, chloroplastic [Vitis vinifera] XP_002275769 0.0 96 1001.89 504 485
VIT_208s0040g00730	MIR159b_Hordeum_vulgare	TTTGGATTGAAGGGAGCT	18	VIT_208s0040g00730	3	1	18	1642	1659	protein 1000 gi|297741698|emb|CBI32830.3|unnamed protein product [Vitis vinifera] CBI32830 0.0 89 736.487 405 363
VIT_209s0002g01800	MIR159b_Hordeum_vulgare	TTTGGATTGAAGGGAGCT	18	VIT_209s0002g01800	2	1	18	2033	2050	dihydrolipoyllysine-residue acetyltransferase component 2 of pyruvate dehydrogenase complex 555 gi|225442225|ref|XP_002277871.1|PREDICTED: dihydrolipoyllysine-residue acetyltransferase component 3 of pyruvate dehydrogenase
VIT_209s0002g02770	MIR159b_Hordeum_vulgare	TTTGGATTGAAGGGAGCT	18	VIT_209s0002g02770	2.5	1	18	624	641	leucine-rich repeat receptor-like protein kinase at2g19210-like 818 gi|225442385|ref|XP_002276819.1|PREDICTED: putative leucine-rich repeat receptor-like protein kinase At2g19210-like [Vitis vinifera] XP_002276819 0.0
VIT_211s0016g03380	MIR159b_Hordeum_vulgare	TTTGGATTGAAGGGAGCT	18	VIT_211s0016g03380	2.5	1	18	1534	1551	probable glycosyltransferase at5g03795-like 665 gi|359484345|ref|XP_002280595.2|PREDICTED: probable glycosyltransferase At5g03795-like [Vitis vinifera] >gi|297738776|emb|CBI28021.3| unnamed protein product [Vitis vinifera]
VIT_211s0016g04940	MIR159b_Hordeum_vulgare	TTTGGATTGAAGGGAGCT	18	VIT_211s0016g04940	2.5	1	18	1451	1468	zinc finger ccch domain-containing protein 266 gi|225445436|ref|XP_002281877.1|PREDICTED: zinc finger CCCH domain-containing protein 39-like [Vitis vinifera] XP_002281877 1.47743E-131 87 473.781 264 230
VIT_211s0016g05010	MIR159b_Hordeum_vulgare	TTTGGATTGAAGGGAGCT	18	VIT_211s0016g05010	0.5	1	18	3002	3019	metallothiol transferase fosb 195 gi|225445448|ref|XP_002285087.1|PREDICTED: metallothiol transferase fosB [Vitis vinifera] >gi|147821406|emb|CAN63501.1| hypothetical protein VITISV_011676 [Vitis vinifera] >gi|297738928|emb|
VIT_211s0103g00300	MIR159b_Hordeum_vulgare	TTTGGATTGAAGGGAGCT	18	VIT_211s0103g00300	3	1	18	240	257	metaxin-related protein 270 gi|225446277|ref|XP_002266817.1|PREDICTED: metaxin-2-like [Vitis vinifera] XP_002266817 4.8708E-109 80 399.053 247 200
VIT_212s0028g02420	MIR159b_Hordeum_vulgare	TTTGGATTGAAGGGAGCT	18	VIT_212s0028g02420	3	1	18	60	77	1-aminocyclopropane-1-carboxylate oxidase homolog 1 355 gi|225446565|ref|XP_002276339.1|PREDICTED: 1-aminocyclopropane-1-carboxylate oxidase homolog 1 [Vitis vinifera] XP_002276339 0.0 95 705.671 355 340
VIT_212s0028g03520	MIR159b_Hordeum_vulgare	TTTGGATTGAAGGGAGCT	18	VIT_212s0028g03520	3	1	18	1188	1205	g-type lectin s-receptor-like serine threonine-protein kinase at2g19130-like 808 gi|359485385|ref|XP_002274435.2|PREDICTED: G-type lectin S-receptor-like serine/threonine-protein kinase At2g19130-like [Vitis vinifera]
VIT_213s0019g00720	MIR159b_Hordeum_vulgare	TTTGGATTGAAGGGAGCT	18	VIT_213s0019g00720	3	1	18	854	871	cellular nucleic acid-binding protein 299 gi|225449579|ref|XP_002283925.1|PREDICTED: cellular nucleic acid-binding protein [Vitis vinifera] >gi|296086261|emb|CBI31702.3| unnamed protein product [Vitis vinifera] XP_002
VIT_213s0047g00810	MIR159b_Hordeum_vulgare	TTTGGATTGAAGGGAGCT	18	VIT_213s0047g00810	3	1	18	249	266	unnamed protein product [Vitis vinifera] 48 gi|296085379|emb|CBI29111.3|unnamed protein product [Vitis vinifera] CBI29111 7.57111E-20 100 100.908 48 48
VIT_213s0064g00460	MIR159b_Hordeum_vulgare	TTTGGATTGAAGGGAGCT	18	VIT_213s0064g00460	3	1	18	960	978	uncharacterized protein 293 gi|225450055|ref|XP_002276894.1|PREDICTED: uncharacterized protein LOC100258445 [Vitis vinifera] XP_002276894 1.27145E-170 100 603.594 293 293
VIT_213s0067g01630	MIR159b_Hordeum_vulgare	TTTGGATTGAAGGGAGCT	18	VIT_213s0067g01630	2.5	1	18	1373	1390	transcription factor gamyb-like 559 gi|225449813|ref|XP_002275846.1|PREDICTED: transcription factor GAMYB [Vitis vinifera] >gi|298205121|emb|CBI40642.3| unnamed protein product [Vitis vinifera] XP_002275846 0.0 97
VIT_213s0067g01900	MIR159b_Hordeum_vulgare	TTTGGATTGAAGGGAGCT	18	VIT_213s0067g01900	3	1	18	1667	1685	dead-box atp-dependent rna helicase 18-like 524 gi|225448554|ref|XP_002273715.1|PREDICTED: DEAD-box ATP-dependent RNA helicase 18-like [Vitis vinifera] XP_002273715 0.0 98 1009.59 503 493
VIT_213s0101g00310	MIR159b_Hordeum_vulgare	TTTGGATTGAAGGGAGCT	18	VIT_213s0101g00310	3	1	18	66	83	#N/A
VIT_214s0006g01900	MIR159b_Hordeum_vulgare	TTTGGATTGAAGGGAGCT	18	VIT_214s0006g01900	3	1	18	178	195	uncharacterized protein 125 gi|225453094|ref|XP_002271418.1|PREDICTED: uncharacterized protein LOC100248486 [Vitis vinifera] >gi|296087195|emb|CBI33569.3| unnamed protein product [Vitis vinifera] XP_002271418 5.40552E-69
VIT_215s0021g02040	MIR159b_Hordeum_vulgare	TTTGGATTGAAGGGAGCT	18	VIT_215s0021g02040	3	1	18	100	117	r2r3-myb transcription 309 gi|225453442|ref|XP_002273472.1|PREDICTED: transcription factor MYB48 [Vitis vinifera] >gi|297734583|emb|CBI16634.3| unnamed protein product [Vitis vinifera] XP_002273472 1.25799E-149 86
VIT_215s0048g00800	MIR159b_Hordeum_vulgare	TTTGGATTGAAGGGAGCT	18	VIT_215s0048g00800	3	1	18	2225	2242	brefeldin a-inhibited guanine nucleotide-exchange protein 1-like 1779 gi|225453927|ref|XP_002279696.1|PREDICTED: brefeldin A-inhibited guanine nucleotide-exchange protein 1-like [Vitis vinifera] XP_002279696 0.0
VIT_216s0050g00110	MIR159b_Hordeum_vulgare	TTTGGATTGAAGGGAGCT	18	VIT_216s0050g00110	2.5	1	18	5315	5332	shortage in chiasmata 1 1656 gi|302143889|emb|CBI22750.3|unnamed protein product [Vitis vinifera] CBI22750 0.0 99 1549.26 752 751
VIT_216s0148g00250	MIR159b_Hordeum_vulgare	TTTGGATTGAAGGGAGCT	18	VIT_216s0148g00250	3	1	18	351	368	probable receptor-like protein kinase at1g67000-like 147 gi|359495098|ref|XP_003634911.1|PREDICTED: probable receptor-like protein kinase At5g39030-like [Vitis vinifera] XP_003634911 2.32544E-65 98 252.29
VIT_217s0000g07760	MIR159b_Hordeum_vulgare	TTTGGATTGAAGGGAGCT	18	VIT_217s0000g07760	3	1	18	86	103	glycoside hydrolase family 47 protein 573 gi|225457134|ref|XP_002280345.1|PREDICTED: probable alpha-mannosidase I MNS5 [Vitis vinifera] >gi|297733837|emb|CBI15084.3| unnamed protein product [Vitis vinifera] XP_002280345
VIT_218s0001g05870	MIR159b_Hordeum_vulgare	TTTGGATTGAAGGGAGCT	18	VIT_218s0001g05870	2	1	18	1221	1238	pentatricopeptide repeat-containing protein at2g13600-like 164 gi|302141970|emb|CBI19173.3|unnamed protein product [Vitis vinifera] CBI19173 4.99792E-84 93 314.309 164 153
VIT_218s0001g07510	MIR159b_Hordeum_vulgare	TTTGGATTGAAGGGAGCT	18	VIT_218s0001g07510	3	1	18	546	563	uncharacterized protein loc100259028 71 gi|147863132|emb|CAN78780.1|hypothetical protein VITISV_029754 [Vitis vinifera] CAN78780 6.92679E-36 100 154.451 71 71
VIT_218s0001g08020	MIR159b_Hordeum_vulgare	TTTGGATTGAAGGGAGCT	18	VIT_218s0001g08020	2.5	1	18	1451	1468	protein odr-4 homolog 367 gi|359492980|ref|XP_002285598.2|PREDICTED: protein odr-4 homolog [Vitis vinifera] XP_002285598 0.0 93 671.389 354 331
VIT_218s0075g00360	MIR159b_Hordeum_vulgare	TTTGGATTGAAGGGAGCT	18	VIT_218s0075g00360	3	1	18	243	260	unnamed protein product [Vitis vinifera] 89 gi|296081083|emb|CBI18277.3|unnamed protein product [Vitis vinifera] CBI18277 2.59885E-42 100 175.637 89 89
VIT_219s0014g00230	MIR159b_Hordeum_vulgare	TTTGGATTGAAGGGAGCT	18	VIT_219s0014g00230	2.5	1	18	14	31	protein 348 gi|225461818|ref|XP_002283700.1|PREDICTED: peregrin [Vitis vinifera] XP_002283700 7.27236E-160 82 568.54 347 286
VIT_219s0014g01700	MIR159b_Hordeum_vulgare	TTTGGATTGAAGGGAGCT	18	VIT_219s0014g01700	2.5	1	18	806	823	uncharacterized protein loc100505457 487 gi|302142925|emb|CBI20220.3|unnamed protein product [Vitis vinifera] CBI20220 1.79139E-163 70 581.252 447 316
VIT_219s0014g01860	MIR159b_Hordeum_vulgare	TTTGGATTGAAGGGAGCT	18	VIT_219s0014g01860	2.5	1	18	998	1015	rna exonuclease 4-like 247 gi|302142939|emb|CBI20234.3|unnamed protein product [Vitis vinifera] CBI20234 1.33615E-140 100 503.442 240 240
VIT_219s0014g03940	MIR159b_Hordeum_vulgare	TTTGGATTGAAGGGAGCT	18	VIT_219s0014g03940	3	1	18	538	556	nozzle sporocyteless 316 gi|225461277|ref|XP_002281410.1|PREDICTED: uncharacterized protein LOC100262412 [Vitis vinifera] XP_002281410 3.41182E-150 82 536.184 316 262
VIT_219s0027g01790	MIR159b_Hordeum_vulgare	TTTGGATTGAAGGGAGCT	18	VIT_219s0027g01790	3	1	18	1680	1697	acetylornithine aminotransferase 467 gi|225465060|ref|XP_002268013.1|PREDICTED: acetylornithine aminotransferase, mitochondrial [Vitis vinifera] >gi|296082676|emb|CBI21681.3| unnamed protein product [Vitis vinifera]
VIT_219s0085g00510	MIR159b_Hordeum_vulgare	TTTGGATTGAAGGGAGCT	18	VIT_219s0085g00510	1.5	1	18	155	172	dead-box atp-dependent rna helicase 36-like 427 gi|359494643|ref|XP_002263207.2|PREDICTED: DEAD-box ATP-dependent RNA helicase 36-like [Vitis vinifera] >gi|297736137|emb|CBI24175.3| unnamed protein product [Vitis vinifera]
VIT_219s0090g00590	MIR159b_Hordeum_vulgare	TTTGGATTGAAGGGAGCT	18	VIT_219s0090g00590	2.5	1	18	1741	1758	r2r3-myb transcription 381 gi|225460941|ref|XP_002278003.1|PREDICTED: uncharacterized protein LOC100262343 [Vitis vinifera] XP_002278003 0.0 89 688.723 378 340
VIT_219s0090g00960	MIR159b_Hordeum_vulgare	TTTGGATTGAAGGGAGCT	18	VIT_219s0090g00960	3	1	18	294	311	uncharacterized protein loc100305806 203 gi|297737476|emb|CBI26677.3|unnamed protein product [Vitis vinifera] CBI26677 3.65536E-70 69 268.855 203 141
VIT_200s0226g00040	MIR159c_Vitis_vinifera	GGATTGAAGGGAGCTCTA	18	VIT_200s0226g00040	2	1	18	179	196	uncharacterized protein 182 gi|225434010|ref|XP_002272798.1|PREDICTED: uncharacterized protein LOC100257710 [Vitis vinifera] XP_002272798 1.31748E-75 83 286.574 169 141
VIT_200s0252g00040	MIR159c_Vitis_vinifera	GGATTGAAGGGAGCTCTA	18	VIT_200s0252g00040	2.5	1	18	1185	1202	cytokinin oxidase 550 gi|296087052|emb|CBI33379.3|unnamed protein product [Vitis vinifera] CBI33379 0.0 100 1138.64 550 550
VIT_200s2769g00010	MIR159c_Vitis_vinifera	GGATTGAAGGGAGCTCTA	18	VIT_200s2769g00010	2.5	1	18	557	574	protein mitochondrial-like 57 gi|296088253|emb|CBI35762.3|unnamed protein product [Vitis vinifera] CBI35762 1.36308E-23 100 113.62 57 57
VIT_201s0010g02730	MIR159c_Vitis_vinifera	GGATTGAAGGGAGCTCTA	18	VIT_201s0010g02730	3	1	18	2302	2319	mitochondrial chaperone bcs1-like isoform 1 498 gi|147766990|emb|CAN69873.1|hypothetical protein VITISV_030608 [Vitis vinifera] CAN69873 0.0 97 987.638 492 479
VIT_201s0011g05650	MIR159c_Vitis_vinifera	GGATTGAAGGGAGCTCTA	18	VIT_201s0011g05650	3	1	18	1174	1191	desacetoxyvindoline 4- 393 gi|225424360|ref|XP_002284896.1|PREDICTED: 1-aminocyclopropane-1-carboxylate oxidase homolog 4-like [Vitis vinifera] XP_002284896 0.0 95 782.711 393 377
VIT_201s0011g06220	MIR159c_Vitis_vinifera	GGATTGAAGGGAGCTCTA	18	VIT_201s0011g06220	2.5	1	18	1108	1125	transmembrane ascorbate ferrireductase 1-like 215 gi|225424446|ref|XP_002281620.1|PREDICTED: transmembrane ascorbate ferrireductase 1-like [Vitis vinifera] XP_002281620 1.54779E-110 96 403.29 204 197
VIT_201s0026g02170	MIR159c_Vitis_vinifera	GGATTGAAGGGAGCTCTA	18	VIT_201s0026g02170	2.5	1	18	386	403	ran gtpase binding 872 gi|359473366|ref|XP_002273996.2|PREDICTED: uncharacterized protein LOC100250008 [Vitis vinifera] XP_002273996 0.0 92 1650.95 871 802
VIT_201s0244g00060	MIR159c_Vitis_vinifera	GGATTGAAGGGAGCTCTA	18	VIT_201s0244g00060	3	1	18	194	211	rna polymerase ii c-terminal domain phosphatase-like 3-like 1276 gi|359473774|ref|XP_002266931.2|PREDICTED: RNA polymerase II C-terminal domain phosphatase-like 3-like [Vitis vinifera] XP_002266931 0.0 90 2283.4
VIT_202s0012g02760	MIR159c_Vitis_vinifera	GGATTGAAGGGAGCTCTA	18	VIT_202s0012g02760	2.5	1	18	209	226	methionyl-trna synthetase 157 gi|297742004|emb|CBI33791.3|unnamed protein product [Vitis vinifera] CBI33791 1.34849E-88 100 329.331 157 157
VIT_202s0025g01700	MIR159c_Vitis_vinifera	GGATTGAAGGGAGCTCTA	18	VIT_202s0025g01700	3	1	18	259	276	rna polymerase ii transcriptional coactivator kelp 187 gi|225426286|ref|XP_002266998.1|PREDICTED: RNA polymerase II transcriptional coactivator KELP-like [Vitis vinifera] XP_002266998 8.30501E-80 82 300.44
VIT_203s0017g01375	MIR159c_Vitis_vinifera	GGATTGAAGGGAGCTCTA	18	VIT_203s0017g01375	1.5	1	18	427	444	protein 345 gi|147835942|emb|CAN68408.1|hypothetical protein VITISV_022912 [Vitis vinifera] CAN68408 0.0 99 651.744 311 310
VIT_204s0008g01410	MIR159c_Vitis_vinifera	GGATTGAAGGGAGCTCTA	18	VIT_204s0008g01410	2.5	1	18	920	937	protein 220 gi|225429578|ref|XP_002280173.1|PREDICTED: ran-binding protein 1 homolog c [Vitis vinifera] >gi|296081673|emb|CBI20678.3| unnamed protein product [Vitis vinifera] XP_002280173 1.45081E-84 73 317.00
VIT_204s0008g02960	MIR159c_Vitis_vinifera	GGATTGAAGGGAGCTCTA	18	VIT_204s0008g02960	3	1	18	359	376	cytochrome p450 482 gi|225429866|ref|XP_002280969.1|PREDICTED: cytochrome P450 716B2 [Vitis vinifera] XP_002280969 0.0 95 945.266 482 461
VIT_204s0008g06860	MIR159c_Vitis_vinifera	GGATTGAAGGGAGCTCTA	18	VIT_204s0008g06860	2	1	18	217	234	ubiquitin carboxyl-terminal hydrolase 22-like 553 gi|225430521|ref|XP_002283376.1|PREDICTED: ubiquitin carboxyl-terminal hydrolase 22-like [Vitis vinifera] XP_002283376 0.0 89 1022.31 553 495
VIT_204s0069g00800	MIR159c_Vitis_vinifera	GGATTGAAGGGAGCTCTA	18	VIT_204s0069g00800	3	1	18	266	283	serine arginine-rich splicing factor 7-like 181 gi|359476412|ref|XP_002272657.2|PREDICTED: serine/arginine-rich splicing factor 7-like isoform 1 [Vitis vinifera] >gi|296083786|emb|CBI24003.3| unnamed protein product [Vitis
VIT_206s0004g00840	MIR159c_Vitis_vinifera	GGATTGAAGGGAGCTCTA	18	VIT_206s0004g00840	3	1	18	2661	2678	dead-box atp-dependent rna helicase 37-like 612 gi|225435708|ref|XP_002283489.1|PREDICTED: DEAD-box ATP-dependent RNA helicase 37 [Vitis vinifera] >gi|147854540|emb|CAN78578.1| hypothetical protein VITISV_013679 [Vitis vin
VIT_207s0031g01170	MIR159c_Vitis_vinifera	GGATTGAAGGGAGCTCTA	18	VIT_207s0031g01170	3	1	18	1735	1752	aspartic proteinase-like protein 1-like 530 gi|296082464|emb|CBI21469.3|unnamed protein product [Vitis vinifera] CBI21469 0.0 97 1022.69 511 496
VIT_207s0104g01620	MIR159c_Vitis_vinifera	GGATTGAAGGGAGCTCTA	18	VIT_207s0104g01620	2.5	1	18	1059	1076	nucleic acid binding 480 gi|359479820|ref|XP_002269036.2|PREDICTED: zinc finger protein MAGPIE [Vitis vinifera] XP_002269036 0.0 85 833.943 480 410
VIT_207s0129g00220	MIR159c_Vitis_vinifera	GGATTGAAGGGAGCTCTA	18	VIT_207s0129g00220	3	1	18	1742	1759	formin-like protein 6-like 886 gi|225438990|ref|XP_002279613.1|PREDICTED: formin-like protein 6-like [Vitis vinifera] XP_002279613 0.0 79 1310.43 857 680
VIT_207s0129g00930	MIR159c_Vitis_vinifera	GGATTGAAGGGAGCTCTA	18	VIT_207s0129g00930	3	1	18	220	237	protein maternal effect embryo arrest 59 173 gi|225438857|ref|XP_002283362.1|PREDICTED: uncharacterized protein LOC100264533 isoform 1 [Vitis vinifera] >gi|296087385|emb|CBI33759.3| unnamed protein product [Vitis vinife
VIT_208s0007g01840	MIR159c_Vitis_vinifera	GGATTGAAGGGAGCTCTA	18	VIT_208s0007g01840	3	1	18	95	112	mitogen-activated protein kinase-binding protein 1-like 338 gi|225440614|ref|XP_002273857.1|PREDICTED: mitogen-activated protein kinase-binding protein 1-like [Vitis vinifera] XP_002273857 0.0 96 675.241 338
VIT_208s0007g06140	MIR159c_Vitis_vinifera	GGATTGAAGGGAGCTCTA	18	VIT_208s0007g06140	3	1	18	753	770	multiple c2 and transmembrane domain-containing protein 2-like 794 gi|359481882|ref|XP_002277970.2|PREDICTED: multiple C2 and transmembrane domain-containing protein 2-like [Vitis vinifera] XP_002277970 0.0 96
VIT_208s0007g06340	MIR159c_Vitis_vinifera	GGATTGAAGGGAGCTCTA	18	VIT_208s0007g06340	3	1	18	1082	1099	uncharacterized protein 189 gi|147864063|emb|CAN83225.1|hypothetical protein VITISV_031369 [Vitis vinifera] CAN83225 5.45417E-104 96 380.948 189 182
VIT_208s0056g01100	MIR159c_Vitis_vinifera	GGATTGAAGGGAGCTCTA	18	VIT_208s0056g01100	3	1	18	834	851	protein 295 gi|296085878|emb|CBI31202.3|unnamed protein product [Vitis vinifera] CBI31202 9.43461E-94 98 348.206 176 173
VIT_209s0002g01800	MIR159c_Vitis_vinifera	GGATTGAAGGGAGCTCTA	18	VIT_209s0002g01800	3	1	18	2030	2047	dihydrolipoyllysine-residue acetyltransferase component 2 of pyruvate dehydrogenase complex 555 gi|225442225|ref|XP_002277871.1|PREDICTED: dihydrolipoyllysine-residue acetyltransferase component 3 of pyruvate dehydrogenase
VIT_211s0016g04940	MIR159c_Vitis_vinifera	GGATTGAAGGGAGCTCTA	18	VIT_211s0016g04940	2.5	1	18	1448	1465	zinc finger ccch domain-containing protein 266 gi|225445436|ref|XP_002281877.1|PREDICTED: zinc finger CCCH domain-containing protein 39-like [Vitis vinifera] XP_002281877 1.47743E-131 87 473.781 264 230
VIT_211s0016g05010	MIR159c_Vitis_vinifera	GGATTGAAGGGAGCTCTA	18	VIT_211s0016g05010	2	1	18	2999	3016	metallothiol transferase fosb 195 gi|225445448|ref|XP_002285087.1|PREDICTED: metallothiol transferase fosB [Vitis vinifera] >gi|147821406|emb|CAN63501.1| hypothetical protein VITISV_011676 [Vitis vinifera] >gi|297738928|emb|
VIT_211s0052g00030	MIR159c_Vitis_vinifera	GGATTGAAGGGAGCTCTA	18	VIT_211s0052g00030	3	1	18	1787	1804	nucleic acid binding protein 466 gi|225445949|ref|XP_002264417.1|PREDICTED: KH domain-containing protein At4g18375 isoform 1 [Vitis vinifera] XP_002264417 0.0 90 779.245 428 389
VIT_211s0149g00270	MIR159c_Vitis_vinifera	GGATTGAAGGGAGCTCTA	18	VIT_211s0149g00270	2.5	1	18	454	471	protein 692 gi|296084601|emb|CBI25622.3|unnamed protein product [Vitis vinifera] CBI25622 0.0 100 718.768 349 349
VIT_212s0028g03520	MIR159c_Vitis_vinifera	GGATTGAAGGGAGCTCTA	18	VIT_212s0028g03520	3	1	18	1185	1202	g-type lectin s-receptor-like serine threonine-protein kinase at2g19130-like 808 gi|359485385|ref|XP_002274435.2|PREDICTED: G-type lectin S-receptor-like serine/threonine-protein kinase At2g19130-like [Vitis vinifera]
VIT_212s0121g00050	MIR159c_Vitis_vinifera	GGATTGAAGGGAGCTCTA	18	VIT_212s0121g00050	2.5	1	18	3361	3378	disease resistance rpp13-like protein 1-like 1308 gi|225448305|ref|XP_002265391.1|PREDICTED: putative disease resistance RPP13-like protein 1 [Vitis vinifera] XP_002265391 0.0 95 2554.24 1308 1252
VIT_212s0142g00590	MIR159c_Vitis_vinifera	GGATTGAAGGGAGCTCTA	18	VIT_212s0142g00590	3	1	18	3410	3427	tmv resistance protein n-like 1408 gi|296086817|emb|CBI32966.3|unnamed protein product [Vitis vinifera] CBI32966 0.0 80 1850.48 1246 1008
VIT_213s0067g01630	MIR159c_Vitis_vinifera	GGATTGAAGGGAGCTCTA	18	VIT_213s0067g01630	2	1	18	1370	1387	transcription factor gamyb-like 559 gi|225449813|ref|XP_002275846.1|PREDICTED: transcription factor GAMYB [Vitis vinifera] >gi|298205121|emb|CBI40642.3| unnamed protein product [Vitis vinifera] XP_002275846 0.0 97
VIT_213s0067g01900	MIR159c_Vitis_vinifera	GGATTGAAGGGAGCTCTA	18	VIT_213s0067g01900	2.5	1	18	1664	1681	dead-box atp-dependent rna helicase 18-like 524 gi|225448554|ref|XP_002273715.1|PREDICTED: DEAD-box ATP-dependent RNA helicase 18-like [Vitis vinifera] XP_002273715 0.0 98 1009.59 503 493
VIT_214s0006g01900	MIR159c_Vitis_vinifera	GGATTGAAGGGAGCTCTA	18	VIT_214s0006g01900	3	1	18	175	192	uncharacterized protein 125 gi|225453094|ref|XP_002271418.1|PREDICTED: uncharacterized protein LOC100248486 [Vitis vinifera] >gi|296087195|emb|CBI33569.3| unnamed protein product [Vitis vinifera] XP_002271418 5.40552E-69
VIT_214s0030g01060	MIR159c_Vitis_vinifera	GGATTGAAGGGAGCTCTA	18	VIT_214s0030g01060	3	1	18	1066	1083	uncharacterized protein loc100852915 260 gi|147827116|emb|CAN68751.1|hypothetical protein VITISV_037777 [Vitis vinifera] CAN68751 2.19855E-32 98 144.05 68 67
VIT_214s0030g02160	MIR159c_Vitis_vinifera	GGATTGAAGGGAGCTCTA	18	VIT_214s0030g02160	2.5	1	18	104	121	ammonium transporter 473 gi|225451334|ref|XP_002274524.1|PREDICTED: ammonium transporter 3 member 1 [Vitis vinifera] >gi|298204858|emb|CBI34165.3| unnamed protein product [Vitis vinifera] XP_002274524 0.0 94
VIT_215s0048g00800	MIR159c_Vitis_vinifera	GGATTGAAGGGAGCTCTA	18	VIT_215s0048g00800	3	1	18	2222	2239	brefeldin a-inhibited guanine nucleotide-exchange protein 1-like 1779 gi|225453927|ref|XP_002279696.1|PREDICTED: brefeldin A-inhibited guanine nucleotide-exchange protein 1-like [Vitis vinifera] XP_002279696 0.0
VIT_216s0050g00100	MIR159c_Vitis_vinifera	GGATTGAAGGGAGCTCTA	18	VIT_216s0050g00100	3	1	18	3732	3749	atp binding 1051 gi|225470173|ref|XP_002268024.1|PREDICTED: uncharacterized protein LOC100248827 [Vitis vinifera] XP_002268024 0.0 91 1902.49 1051 958
VIT_217s0000g06130	MIR159c_Vitis_vinifera	GGATTGAAGGGAGCTCTA	18	VIT_217s0000g06130	2.5	1	18	334	351	glutathione s-transferase tau 9 120 gi|359491327|ref|XP_003634266.1|PREDICTED: LOW QUALITY PROTEIN: glutathione S-transferase U9-like [Vitis vinifera] XP_003634266 6.41459E-63 100 244.202 120 120
VIT_217s0000g07760	MIR159c_Vitis_vinifera	GGATTGAAGGGAGCTCTA	18	VIT_217s0000g07760	2.5	1	18	83	100	glycoside hydrolase family 47 protein 573 gi|225457134|ref|XP_002280345.1|PREDICTED: probable alpha-mannosidase I MNS5 [Vitis vinifera] >gi|297733837|emb|CBI15084.3| unnamed protein product [Vitis vinifera] XP_002280345
VIT_218s0001g05870	MIR159c_Vitis_vinifera	GGATTGAAGGGAGCTCTA	18	VIT_218s0001g05870	2.5	1	18	1218	1235	pentatricopeptide repeat-containing protein at2g13600-like 164 gi|302141970|emb|CBI19173.3|unnamed protein product [Vitis vinifera] CBI19173 4.99792E-84 93 314.309 164 153
VIT_218s0001g06790	MIR159c_Vitis_vinifera	GGATTGAAGGGAGCTCTA	18	VIT_218s0001g06790	2	1	18	448	465	multidrug resistance 490 gi|359492469|ref|XP_002285728.2|PREDICTED: protein TRANSPARENT TESTA 12-like [Vitis vinifera] XP_002285728 0.0 96 941.028 490 471
VIT_218s0001g09980	MIR159c_Vitis_vinifera	GGATTGAAGGGAGCTCTA	18	VIT_218s0001g09980	3	1	18	1049	1066	protein 439 gi|225458703|ref|XP_002282986.1|PREDICTED: uncharacterized protein LOC100267842 [Vitis vinifera] >gi|302142275|emb|CBI19478.3| unnamed protein product [Vitis vinifera] XP_002282986 0.0 93 716.842 380
VIT_218s0122g00380	MIR159c_Vitis_vinifera	GGATTGAAGGGAGCTCTA	18	VIT_218s0122g00380	3	1	18	1722	1739	squamosa promoter-binding-like protein 14-like 1070 gi|225457689|ref|XP_002273784.1|PREDICTED: squamosa promoter-binding-like protein 14-like [Vitis vinifera] XP_002273784 0.0 92 2001.87 1070 987
VIT_219s0014g01700	MIR159c_Vitis_vinifera	GGATTGAAGGGAGCTCTA	18	VIT_219s0014g01700	2.5	1	18	803	820	uncharacterized protein loc100505457 487 gi|302142925|emb|CBI20220.3|unnamed protein product [Vitis vinifera] CBI20220 1.79139E-163 70 581.252 447 316
VIT_219s0085g00510	MIR159c_Vitis_vinifera	GGATTGAAGGGAGCTCTA	18	VIT_219s0085g00510	3	1	18	152	169	dead-box atp-dependent rna helicase 36-like 427 gi|359494643|ref|XP_002263207.2|PREDICTED: DEAD-box ATP-dependent RNA helicase 36-like [Vitis vinifera] >gi|297736137|emb|CBI24175.3| unnamed protein product [Vitis vinifera]
VIT_219s0090g00590	MIR159c_Vitis_vinifera	GGATTGAAGGGAGCTCTA	18	VIT_219s0090g00590	2.5	1	18	1738	1755	r2r3-myb transcription 381 gi|225460941|ref|XP_002278003.1|PREDICTED: uncharacterized protein LOC100262343 [Vitis vinifera] XP_002278003 0.0 89 688.723 378 340
VIT_200s0144g00040	MIR159c_Vitis_vinifera	TGGATTGAAGGGAGCTCTA	19	VIT_200s0144g00040	3	1	19	377	395	disease resistance protein rga2 115 gi|147772384|emb|CAN65111.1|hypothetical protein VITISV_030255 [Vitis vinifera] CAN65111 4.66515E-48 95 194.897 104 99
VIT_200s0144g00120	MIR159c_Vitis_vinifera	TGGATTGAAGGGAGCTCTA	19	VIT_200s0144g00120	3	1	19	420	438	disease resistance protein rga3-like 797 gi|296083453|emb|CBI23411.3|unnamed protein product [Vitis vinifera] CBI23411 0.0 98 1465.29 727 715
VIT_200s0144g00190	MIR159c_Vitis_vinifera	TGGATTGAAGGGAGCTCTA	19	VIT_200s0144g00190	3	1	19	405	423	disease resistance protein rga3-like 762 gi|359495375|ref|XP_003634972.1|PREDICTED: putative disease resistance protein RGA3-like [Vitis vinifera] XP_003634972 0.0 92 1512.66 813 749
VIT_200s0144g00220	MIR159c_Vitis_vinifera	TGGATTGAAGGGAGCTCTA	19	VIT_200s0144g00220	3	1	19	522	540	disease resistance protein rga3-like 500 gi|225470100|ref|XP_002271058.1|PREDICTED: disease resistance protein RGA2 [Vitis vinifera] XP_002271058 0.0 87 848.966 491 432
VIT_200s0144g00270	MIR159c_Vitis_vinifera	TGGATTGAAGGGAGCTCTA	19	VIT_200s0144g00270	3	1	19	405	423	disease resistance protein rga3-like 815 gi|225470100|ref|XP_002271058.1|PREDICTED: disease resistance protein RGA2 [Vitis vinifera] XP_002271058 0.0 92 1531.92 815 754
VIT_200s0226g00040	MIR159c_Vitis_vinifera	TGGATTGAAGGGAGCTCTA	19	VIT_200s0226g00040	3	1	19	179	197	uncharacterized protein 182 gi|225434010|ref|XP_002272798.1|PREDICTED: uncharacterized protein LOC100257710 [Vitis vinifera] XP_002272798 1.31748E-75 83 286.574 169 141
VIT_200s0340g00070	MIR159c_Vitis_vinifera	TGGATTGAAGGGAGCTCTA	19	VIT_200s0340g00070	3	1	19	290	308	udp-n-acetylglucosamine transferase subunit alg13 178 gi|359496479|ref|XP_002265906.2|PREDICTED: UDP-N-acetylglucosamine transferase subunit ALG13 homolog [Vitis vinifera] >gi|296080958|emb|CBI18624.3| unnamed protein pr
VIT_200s0583g00020	MIR159c_Vitis_vinifera	TGGATTGAAGGGAGCTCTA	19	VIT_200s0583g00020	3	1	19	119	137	tetraspanin family protein 219 gi|359497089|ref|XP_003635421.1|PREDICTED: uncharacterized protein LOC100854362 [Vitis vinifera] XP_003635421 2.48371E-116 94 422.55 219 206
VIT_201s0146g00120	MIR159c_Vitis_vinifera	TGGATTGAAGGGAGCTCTA	19	VIT_201s0146g00120	3	1	19	324	342	catalytic hydrolase 340 gi|359473791|ref|XP_002266409.2|PREDICTED: uncharacterized protein LOC100255676 [Vitis vinifera] XP_002266409 0.0 100 700.279 340 340
VIT_202s0025g00870	MIR159c_Vitis_vinifera	TGGATTGAAGGGAGCTCTA	19	VIT_202s0025g00870	2.5	1	19	58	76	unnamed protein product [Vitis vinifera] 78 gi|297742281|emb|CBI34430.3|unnamed protein product [Vitis vinifera] CBI34430 1.80349E-38 100 162.925 78 78
VIT_202s0025g01700	MIR159c_Vitis_vinifera	TGGATTGAAGGGAGCTCTA	19	VIT_202s0025g01700	3	1	19	259	277	rna polymerase ii transcriptional coactivator kelp 187 gi|225426286|ref|XP_002266998.1|PREDICTED: RNA polymerase II transcriptional coactivator KELP-like [Vitis vinifera] XP_002266998 8.30501E-80 82 300.44
VIT_203s0017g01375	MIR159c_Vitis_vinifera	TGGATTGAAGGGAGCTCTA	19	VIT_203s0017g01375	1.5	1	19	427	445	protein 345 gi|147835942|emb|CAN68408.1|hypothetical protein VITISV_022912 [Vitis vinifera] CAN68408 0.0 99 651.744 311 310
VIT_204s0008g01410	MIR159c_Vitis_vinifera	TGGATTGAAGGGAGCTCTA	19	VIT_204s0008g01410	2.5	1	19	920	938	protein 220 gi|225429578|ref|XP_002280173.1|PREDICTED: ran-binding protein 1 homolog c [Vitis vinifera] >gi|296081673|emb|CBI20678.3| unnamed protein product [Vitis vinifera] XP_002280173 1.45081E-84 73 317.00
VIT_204s0008g02960	MIR159c_Vitis_vinifera	TGGATTGAAGGGAGCTCTA	19	VIT_204s0008g02960	3	1	19	359	377	cytochrome p450 482 gi|225429866|ref|XP_002280969.1|PREDICTED: cytochrome P450 716B2 [Vitis vinifera] XP_002280969 0.0 95 945.266 482 461
VIT_204s0008g06860	MIR159c_Vitis_vinifera	TGGATTGAAGGGAGCTCTA	19	VIT_204s0008g06860	3	1	19	217	235	ubiquitin carboxyl-terminal hydrolase 22-like 553 gi|225430521|ref|XP_002283376.1|PREDICTED: ubiquitin carboxyl-terminal hydrolase 22-like [Vitis vinifera] XP_002283376 0.0 89 1022.31 553 495
VIT_207s0005g00160	MIR159c_Vitis_vinifera	TGGATTGAAGGGAGCTCTA	19	VIT_207s0005g00160	3	1	19	250	268	2og-fe oxygenase family pro 260 gi|225437314|ref|XP_002263866.1|PREDICTED: alkylated DNA repair protein alkB homolog 8 [Vitis vinifera] >gi|297743861|emb|CBI36831.3| unnamed protein product [Vitis vinifera] XP_002263866
VIT_207s0104g00540	MIR159c_Vitis_vinifera	TGGATTGAAGGGAGCTCTA	19	VIT_207s0104g00540	3	1	19	1635	1653	cyclin-dependent protein 217 gi|225436916|ref|XP_002274682.1|PREDICTED: cyclin-P3-1-like isoform 1 [Vitis vinifera] XP_002274682 7.10711E-119 96 431.024 217 209
VIT_207s0104g01620	MIR159c_Vitis_vinifera	TGGATTGAAGGGAGCTCTA	19	VIT_207s0104g01620	3	1	19	1059	1077	nucleic acid binding 480 gi|359479820|ref|XP_002269036.2|PREDICTED: zinc finger protein MAGPIE [Vitis vinifera] XP_002269036 0.0 85 833.943 480 410
VIT_208s0007g01840	MIR159c_Vitis_vinifera	TGGATTGAAGGGAGCTCTA	19	VIT_208s0007g01840	3	1	19	95	113	mitogen-activated protein kinase-binding protein 1-like 338 gi|225440614|ref|XP_002273857.1|PREDICTED: mitogen-activated protein kinase-binding protein 1-like [Vitis vinifera] XP_002273857 0.0 96 675.241 338
VIT_208s0040g00020	MIR159c_Vitis_vinifera	TGGATTGAAGGGAGCTCTA	19	VIT_208s0040g00020	3	1	19	2073	2092	thioredoxin h 139 gi|297741757|emb|CBI32889.3|unnamed protein product [Vitis vinifera] CBI32889 1.92545E-65 88 252.292 139 123
VIT_209s0002g01800	MIR159c_Vitis_vinifera	TGGATTGAAGGGAGCTCTA	19	VIT_209s0002g01800	3	1	19	2030	2048	dihydrolipoyllysine-residue acetyltransferase component 2 of pyruvate dehydrogenase complex 555 gi|225442225|ref|XP_002277871.1|PREDICTED: dihydrolipoyllysine-residue acetyltransferase component 3 of pyruvate dehydrogenase
VIT_209s0002g02770	MIR159c_Vitis_vinifera	TGGATTGAAGGGAGCTCTA	19	VIT_209s0002g02770	3	1	19	621	639	leucine-rich repeat receptor-like protein kinase at2g19210-like 818 gi|225442385|ref|XP_002276819.1|PREDICTED: putative leucine-rich repeat receptor-like protein kinase At2g19210-like [Vitis vinifera] XP_002276819 0.0
VIT_211s0016g00110	MIR159c_Vitis_vinifera	TGGATTGAAGGGAGCTCTA	19	VIT_211s0016g00110	3	1	19	912	930	btb poz domain with wd40 yvtn repeat-containing protein 441 gi|359494887|ref|XP_002265573.2|PREDICTED: BTB/POZ domain-containing protein At2g24240 [Vitis vinifera] XP_002265573 0.0 96 882.863 441 427
VIT_211s0016g04940	MIR159c_Vitis_vinifera	TGGATTGAAGGGAGCTCTA	19	VIT_211s0016g04940	2.5	1	19	1448	1466	zinc finger ccch domain-containing protein 266 gi|225445436|ref|XP_002281877.1|PREDICTED: zinc finger CCCH domain-containing protein 39-like [Vitis vinifera] XP_002281877 1.47743E-131 87 473.781 264 230
VIT_211s0016g05010	MIR159c_Vitis_vinifera	TGGATTGAAGGGAGCTCTA	19	VIT_211s0016g05010	2	1	19	2999	3017	metallothiol transferase fosb 195 gi|225445448|ref|XP_002285087.1|PREDICTED: metallothiol transferase fosB [Vitis vinifera] >gi|147821406|emb|CAN63501.1| hypothetical protein VITISV_011676 [Vitis vinifera] >gi|297738928|emb|
VIT_212s0028g03520	MIR159c_Vitis_vinifera	TGGATTGAAGGGAGCTCTA	19	VIT_212s0028g03520	3	1	19	1185	1203	g-type lectin s-receptor-like serine threonine-protein kinase at2g19130-like 808 gi|359485385|ref|XP_002274435.2|PREDICTED: G-type lectin S-receptor-like serine/threonine-protein kinase At2g19130-like [Vitis vinifera]
VIT_212s0059g01070	MIR159c_Vitis_vinifera	TGGATTGAAGGGAGCTCTA	19	VIT_212s0059g01070	3	1	19	1425	1443	condensin complex subunit 2-like 657 gi|225447089|ref|XP_002270622.1|PREDICTED: condensin complex subunit 2-like [Vitis vinifera] XP_002270622 0.0 92 1130.93 603 555
VIT_213s0067g01630	MIR159c_Vitis_vinifera	TGGATTGAAGGGAGCTCTA	19	VIT_213s0067g01630	2	1	19	1370	1388	transcription factor gamyb-like 559 gi|225449813|ref|XP_002275846.1|PREDICTED: transcription factor GAMYB [Vitis vinifera] >gi|298205121|emb|CBI40642.3| unnamed protein product [Vitis vinifera] XP_002275846 0.0 97
VIT_214s0006g01900	MIR159c_Vitis_vinifera	TGGATTGAAGGGAGCTCTA	19	VIT_214s0006g01900	3	1	19	175	193	uncharacterized protein 125 gi|225453094|ref|XP_002271418.1|PREDICTED: uncharacterized protein LOC100248486 [Vitis vinifera] >gi|296087195|emb|CBI33569.3| unnamed protein product [Vitis vinifera] XP_002271418 5.40552E-69
VIT_214s0030g01060	MIR159c_Vitis_vinifera	TGGATTGAAGGGAGCTCTA	19	VIT_214s0030g01060	3	1	19	1066	1084	uncharacterized protein loc100852915 260 gi|147827116|emb|CAN68751.1|hypothetical protein VITISV_037777 [Vitis vinifera] CAN68751 2.19855E-32 98 144.05 68 67
VIT_214s0068g00340	MIR159c_Vitis_vinifera	TGGATTGAAGGGAGCTCTA	19	VIT_214s0068g00340	3	1	19	3022	3040	protein 377 gi|225451729|ref|XP_002277032.1|PREDICTED: uncharacterized protein LOC100246447 [Vitis vinifera] XP_002277032 0.0 100 751.895 363 363
VIT_217s0000g03630	MIR159c_Vitis_vinifera	TGGATTGAAGGGAGCTCTA	19	VIT_217s0000g03630	3	1	19	962	980	hydroxyproline-rich glyco protein 118 gi|147778481|emb|CAN69432.1|hypothetical protein VITISV_024660 [Vitis vinifera] CAN69432 3.02124E-39 100 165.622 81 81
VIT_217s0000g07760	MIR159c_Vitis_vinifera	TGGATTGAAGGGAGCTCTA	19	VIT_217s0000g07760	3	1	19	83	101	glycoside hydrolase family 47 protein 573 gi|225457134|ref|XP_002280345.1|PREDICTED: probable alpha-mannosidase I MNS5 [Vitis vinifera] >gi|297733837|emb|CBI15084.3| unnamed protein product [Vitis vinifera] XP_002280345
VIT_218s0001g05870	MIR159c_Vitis_vinifera	TGGATTGAAGGGAGCTCTA	19	VIT_218s0001g05870	2.5	1	19	1218	1236	pentatricopeptide repeat-containing protein at2g13600-like 164 gi|302141970|emb|CBI19173.3|unnamed protein product [Vitis vinifera] CBI19173 4.99792E-84 93 314.309 164 153
VIT_218s0001g06790	MIR159c_Vitis_vinifera	TGGATTGAAGGGAGCTCTA	19	VIT_218s0001g06790	3	1	19	448	466	multidrug resistance 490 gi|359492469|ref|XP_002285728.2|PREDICTED: protein TRANSPARENT TESTA 12-like [Vitis vinifera] XP_002285728 0.0 96 941.028 490 471
VIT_219s0014g01700	MIR159c_Vitis_vinifera	TGGATTGAAGGGAGCTCTA	19	VIT_219s0014g01700	2.5	1	19	803	821	uncharacterized protein loc100505457 487 gi|302142925|emb|CBI20220.3|unnamed protein product [Vitis vinifera] CBI20220 1.79139E-163 70 581.252 447 316
VIT_219s0085g00510	MIR159c_Vitis_vinifera	TGGATTGAAGGGAGCTCTA	19	VIT_219s0085g00510	3	1	19	152	170	dead-box atp-dependent rna helicase 36-like 427 gi|359494643|ref|XP_002263207.2|PREDICTED: DEAD-box ATP-dependent RNA helicase 36-like [Vitis vinifera] >gi|297736137|emb|CBI24175.3| unnamed protein product [Vitis vinifera]
VIT_219s0090g00590	MIR159c_Vitis_vinifera	TGGATTGAAGGGAGCTCTA	19	VIT_219s0090g00590	2.5	1	19	1738	1756	r2r3-myb transcription 381 gi|225460941|ref|XP_002278003.1|PREDICTED: uncharacterized protein LOC100262343 [Vitis vinifera] XP_002278003 0.0 89 688.723 378 340
VIT_204s0008g01180	MIR162_Vitis_vinifera	GATAAACCTCTGCATCCAG	19	VIT_204s0008g01180	3	1	19	931	949	esterase-like protein 241 gi|296081650|emb|CBI20655.3|unnamed protein product [Vitis vinifera] CBI20655 2.94795E-122 100 442.58 212 212
VIT_207s0005g05620	MIR162_Vitis_vinifera	GATAAACCTCTGCATCCAG	19	VIT_207s0005g05620	2.5	1	19	104	122	thioredoxin-like protein 4b 151 gi|225464217|ref|XP_002265712.1|PREDICTED: thioredoxin-like protein 4B isoform 1 [Vitis vinifera] >gi|359480353|ref|XP_003632435.1| PREDICTED: thioredoxin-like protein 4B isoform 2 [Vitis vi
VIT_210s0092g00760	MIR162_Vitis_vinifera	GATAAACCTCTGCATCCAG	19	VIT_210s0092g00760	3	1	19	52	70	unnamed protein product [Vitis vinifera] 90 gi|296089267|emb|CBI39039.3|unnamed protein product [Vitis vinifera] CBI39039 6.43255E-12 92 74.7146 38 35
VIT_211s0052g01390	MIR162_Vitis_vinifera	GATAAACCTCTGCATCCAG	19	VIT_211s0052g01390	3	1	19	2110	2128	protein 809 gi|225446128|ref|XP_002270551.1|PREDICTED: uncharacterized protein LOC100259784 [Vitis vinifera] >gi|297735352|emb|CBI17792.3| unnamed protein product [Vitis vinifera] XP_002270551 0.0 96 1417.14 715
VIT_204s0008g03250	MIR165a_Arabidopsis_thaliana	GGACCAGGCTTCATCCCCC	19	VIT_204s0008g03250	2	1	19	1203	1221	protein 840 gi|359476025|ref|XP_002283717.2|PREDICTED: homeobox-leucine zipper protein ATHB-15-like [Vitis vinifera] >gi|296081833|emb|CBI20838.3| unnamed protein product [Vitis vinifera] XP_002283717 0.0 98 1719.9
VIT_206s0004g02800	MIR165a_Arabidopsis_thaliana	GGACCAGGCTTCATCCCCC	19	VIT_206s0004g02800	2	1	19	1320	1338	homeobox leucine-zipper protein 844 gi|297746262|emb|CBI16318.3|unnamed protein product [Vitis vinifera] CBI16318 0.0 100 1750.33 844 844
VIT_210s0003g04670	MIR165a_Arabidopsis_thaliana	GGACCAGGCTTCATCCCCC	19	VIT_210s0003g04670	2	1	19	429	447	homeobox-leucine zipper protein hox32-like 845 gi|359483940|ref|XP_002281868.2|PREDICTED: homeobox-leucine zipper protein HOX32-like isoform 1 [Vitis vinifera] >gi|147820218|emb|CAN73584.1| hypothetical protein VITISV_033
VIT_213s0019g04320	MIR165a_Arabidopsis_thaliana	GGACCAGGCTTCATCCCCC	19	VIT_213s0019g04320	2	1	19	1112	1130	homeobox-leucine zipper protein revoluta 520 gi|296086017|emb|CBI31458.3|unnamed protein product [Vitis vinifera] CBI31458 0.0 99 1030.78 500 499
VIT_217s0000g05390	MIR166a_Citrus_sinensis	GGACCAGGCTTCATTCCCCC	20	VIT_217s0000g05390	3	1	20	1838	1857	uncharacterized protein 361 gi|225456610|ref|XP_002266231.1|PREDICTED: uncharacterized protein LOC100258784 [Vitis vinifera] XP_002266231 2.27357E-152 77 543.502 361 278
VIT_212s0028g00640	MIR166b_Vitis_vinifera	TGTCGGACCAGGCTTCATTC	20	VIT_212s0028g00640	3	1	20	1761	1781	methyltransferase nsun6-like 358 gi|359485187|ref|XP_002279096.2|PREDICTED: putative methyltransferase NSUN6-like [Vitis vinifera] XP_002279096 5.19905E-158 85 562.377 327 280
VIT_218s0075g00480	MIR166b_Vitis_vinifera	TGTCGGACCAGGCTTCATTC	20	VIT_218s0075g00480	3	1	20	2068	2087	tmv resistance protein n-like 1519 gi|147821054|emb|CAN77694.1|hypothetical protein VITISV_029044 [Vitis vinifera] CAN77694 0.0 92 2837.75 1511 1393
VIT_219s0014g01210	MIR166b_Vitis_vinifera	TGTCGGACCAGGCTTCATTC	20	VIT_219s0014g01210	3	1	20	33	52	uncharacterized protein 231 gi|359493772|ref|XP_003634664.1|PREDICTED: uncharacterized protein LOC100854900 [Vitis vinifera] XP_003634664 1.47366E-114 88 416.772 231 205
VIT_209s0002g08510	MIR166b_Vitis_vinifera	TGTCGGACCAGGCTTCATTCC	21	VIT_209s0002g08510	3	1	21	1128	1148	beta expansin precursor 279 gi|225443047|ref|XP_002269190.1|PREDICTED: putative expansin-B2 [Vitis vinifera] >gi|297743578|emb|CBI36445.3| unnamed protein product [Vitis vinifera] XP_002269190 9.81272E-140 88 501.13
VIT_212s0028g00640	MIR166b_Vitis_vinifera	TGTCGGACCAGGCTTCATTCC	21	VIT_212s0028g00640	3	1	20	1761	1781	methyltransferase nsun6-like 358 gi|359485187|ref|XP_002279096.2|PREDICTED: putative methyltransferase NSUN6-like [Vitis vinifera] XP_002279096 5.19905E-158 85 562.377 327 280
VIT_218s0075g00480	MIR166b_Vitis_vinifera	TGTCGGACCAGGCTTCATTCC	21	VIT_218s0075g00480	3	1	21	2067	2087	tmv resistance protein n-like 1519 gi|147821054|emb|CAN77694.1|hypothetical protein VITISV_029044 [Vitis vinifera] CAN77694 0.0 92 2837.75 1511 1393
VIT_219s0014g01210	MIR166b_Vitis_vinifera	TGTCGGACCAGGCTTCATTCC	21	VIT_219s0014g01210	3	1	20	33	52	uncharacterized protein 231 gi|359493772|ref|XP_003634664.1|PREDICTED: uncharacterized protein LOC100854900 [Vitis vinifera] XP_003634664 1.47366E-114 88 416.772 231 205
VIT_204s0008g03250	MIR166c_Solanum_lycopersicum	GGACCAGGCTTCATTCCTC	19	VIT_204s0008g03250	2.5	1	19	1203	1221	protein 840 gi|359476025|ref|XP_002283717.2|PREDICTED: homeobox-leucine zipper protein ATHB-15-like [Vitis vinifera] >gi|296081833|emb|CBI20838.3| unnamed protein product [Vitis vinifera] XP_002283717 0.0 98 1719.9
VIT_204s0044g01240	MIR166c_Solanum_lycopersicum	GGACCAGGCTTCATTCCTC	19	VIT_204s0044g01240	3	1	19	2313	2331	btb poz domain-containing protein at2g13690-like 551 gi|359476931|ref|XP_002274417.2|PREDICTED: BTB/POZ domain-containing protein At2g13690-like [Vitis vinifera] XP_002274417 0.0 95 1069.69 551 524
VIT_206s0004g02800	MIR166c_Solanum_lycopersicum	GGACCAGGCTTCATTCCTC	19	VIT_206s0004g02800	2.5	1	19	1320	1338	homeobox leucine-zipper protein 844 gi|297746262|emb|CBI16318.3|unnamed protein product [Vitis vinifera] CBI16318 0.0 100 1750.33 844 844
VIT_208s0007g07790	MIR166c_Solanum_lycopersicum	GGACCAGGCTTCATTCCTC	19	VIT_208s0007g07790	3	1	19	605	623	uv-b-insensitive 4 266 gi|225441692|ref|XP_002277253.1|PREDICTED: uncharacterized protein LOC100245175 [Vitis vinifera] XP_002277253 1.4951E-90 69 337.421 266 186
VIT_208s0056g00830	MIR166c_Solanum_lycopersicum	GGACCAGGCTTCATTCCTC	19	VIT_208s0056g00830	3	1	19	1084	1102	presenilin 448 gi|225439149|ref|XP_002267364.1|PREDICTED: presenilin-like protein At1g08700-like [Vitis vinifera] XP_002267364 0.0 80 686.411 448 359
VIT_210s0003g04670	MIR166c_Solanum_lycopersicum	GGACCAGGCTTCATTCCTC	19	VIT_210s0003g04670	2.5	1	19	429	447	homeobox-leucine zipper protein hox32-like 845 gi|359483940|ref|XP_002281868.2|PREDICTED: homeobox-leucine zipper protein HOX32-like isoform 1 [Vitis vinifera] >gi|147820218|emb|CAN73584.1| hypothetical protein VITISV_033
VIT_213s0019g04320	MIR166c_Solanum_lycopersicum	GGACCAGGCTTCATTCCTC	19	VIT_213s0019g04320	2.5	1	19	1112	1130	homeobox-leucine zipper protein revoluta 520 gi|296086017|emb|CBI31458.3|unnamed protein product [Vitis vinifera] CBI31458 0.0 99 1030.78 500 499
VIT_214s0066g00790	MIR166c_Solanum_lycopersicum	GGACCAGGCTTCATTCCTC	19	VIT_214s0066g00790	3	1	19	993	1011	protein 948 gi|359488670|ref|XP_002273438.2|PREDICTED: zinc finger CCCH domain-containing protein 41-like [Vitis vinifera] XP_002273438 0.0 91 1751.87 948 867
VIT_215s0046g01370	MIR166c_Solanum_lycopersicum	GGACCAGGCTTCATTCCTC	19	VIT_215s0046g01370	3	1	19	1595	1613	solute carrier family 25 member 39-like 335 gi|297745394|emb|CBI40474.3|unnamed protein product [Vitis vinifera] CBI40474 0.0 94 642.114 328 311
VIT_216s0098g00800	MIR166c_Solanum_lycopersicum	GGACCAGGCTTCATTCCTC	19	VIT_216s0098g00800	3	1	19	948	966	heavy metal associated domain-containing protein 160 gi|302143996|emb|CBI23101.3|unnamed protein product [Vitis vinifera] CBI23101 8.6345E-55 99 217.238 104 103
VIT_203s0091g00450	MIR166d_Citrus_sinensis	GGACCAGGCTTCATTCCCT	19	VIT_203s0091g00450	3	1	19	1007	1025	progesterone 5-beta-reductase 389 gi|225429341|ref|XP_002272271.1|PREDICTED: uncharacterized protein C757.02c-like isoform 1 [Vitis vinifera] XP_002272271 0.0 96 781.171 389 376
VIT_204s0008g03250	MIR166d_Citrus_sinensis	GGACCAGGCTTCATTCCCT	19	VIT_204s0008g03250	2.5	1	19	1203	1221	protein 840 gi|359476025|ref|XP_002283717.2|PREDICTED: homeobox-leucine zipper protein ATHB-15-like [Vitis vinifera] >gi|296081833|emb|CBI20838.3| unnamed protein product [Vitis vinifera] XP_002283717 0.0 98 1719.9
VIT_206s0004g02800	MIR166d_Citrus_sinensis	GGACCAGGCTTCATTCCCT	19	VIT_206s0004g02800	2.5	1	19	1320	1338	homeobox leucine-zipper protein 844 gi|297746262|emb|CBI16318.3|unnamed protein product [Vitis vinifera] CBI16318 0.0 100 1750.33 844 844
VIT_208s0007g03150	MIR166d_Citrus_sinensis	GGACCAGGCTTCATTCCCT	19	VIT_208s0007g03150	3	1	19	1172	1190	pentatricopeptide repeat-containing protein 629 gi|359482011|ref|XP_002276416.2|PREDICTED: putative pentatricopeptide repeat-containing protein At3g11460-like [Vitis vinifera] XP_002276416 0.0 100 1308.51 629
VIT_208s0056g01280	MIR166d_Citrus_sinensis	GGACCAGGCTTCATTCCCT	19	VIT_208s0056g01280	3	1	19	2740	2758	nucleolar mif4g domain-containing protein 1-like 709 gi|225439193|ref|XP_002269480.1|PREDICTED: nucleolar MIF4G domain-containing protein 1 [Vitis vinifera] XP_002269480 0.0 85 1192.56 700 595
VIT_210s0003g00310	MIR166d_Citrus_sinensis	GGACCAGGCTTCATTCCCT	19	VIT_210s0003g00310	3	1	19	353	371	unnamed protein product [Vitis vinifera] 73 gi|297740431|emb|CBI30613.3|unnamed protein product [Vitis vinifera] CBI30613 9.08987E-14 60 80.8777 73 44
VIT_210s0003g04560	MIR166d_Citrus_sinensis	GGACCAGGCTTCATTCCCT	19	VIT_210s0003g04560	3	1	19	3257	3275	air9 protein 978 gi|359483669|ref|XP_002274947.2|PREDICTED: uncharacterized protein LOC100253161 [Vitis vinifera] >gi|297740810|emb|CBI30992.3| unnamed protein product [Vitis vinifera] XP_002274947 0.0 97 1865.8
VIT_210s0003g04670	MIR166d_Citrus_sinensis	GGACCAGGCTTCATTCCCT	19	VIT_210s0003g04670	2.5	1	19	429	447	homeobox-leucine zipper protein hox32-like 845 gi|359483940|ref|XP_002281868.2|PREDICTED: homeobox-leucine zipper protein HOX32-like isoform 1 [Vitis vinifera] >gi|147820218|emb|CAN73584.1| hypothetical protein VITISV_033
VIT_213s0019g04320	MIR166d_Citrus_sinensis	GGACCAGGCTTCATTCCCT	19	VIT_213s0019g04320	2.5	1	19	1112	1130	homeobox-leucine zipper protein revoluta 520 gi|296086017|emb|CBI31458.3|unnamed protein product [Vitis vinifera] CBI31458 0.0 99 1030.78 500 499
VIT_215s0046g01370	MIR166d_Citrus_sinensis	GGACCAGGCTTCATTCCCT	19	VIT_215s0046g01370	3	1	19	1595	1613	solute carrier family 25 member 39-like 335 gi|297745394|emb|CBI40474.3|unnamed protein product [Vitis vinifera] CBI40474 0.0 94 642.114 328 311
VIT_216s0050g01140	MIR166d_Citrus_sinensis	GGACCAGGCTTCATTCCCT	19	VIT_216s0050g01140	3	1	19	356	374	glutaminyl-peptide cyclotransferase-like 315 gi|302143792|emb|CBI22653.3|unnamed protein product [Vitis vinifera] CBI22653 1.21028E-165 90 587.415 315 285
VIT_219s0090g01300	MIR166d_Citrus_sinensis	GGACCAGGCTTCATTCCCT	19	VIT_219s0090g01300	3	1	19	126	144	at1g16240 f3o9_4 232 gi|225460841|ref|XP_002277100.1|PREDICTED: syntaxin-51 [Vitis vinifera] >gi|297737506|emb|CBI26707.3| unnamed protein product [Vitis vinifera] XP_002277100 6.04314E-118 100 427.943 208
VIT_201s0011g05210	MIR166d_Citrus_sinensis	TATCGGACCAGGCTTCATTC	20	VIT_201s0011g05210	3	1	20	2207	2226	phosphoglucomutase phosphomannomutase alpha beta alpha domain i 515 gi|225424281|ref|XP_002280911.1|PREDICTED: phosphomannomutase/phosphoglucomutase [Vitis vinifera] >gi|297737677|emb|CBI26878.3| unnamed protein product [Vitis
VIT_212s0028g00640	MIR166d_Citrus_sinensis	TATCGGACCAGGCTTCATTC	20	VIT_212s0028g00640	2.5	1	20	1761	1781	methyltransferase nsun6-like 358 gi|359485187|ref|XP_002279096.2|PREDICTED: putative methyltransferase NSUN6-like [Vitis vinifera] XP_002279096 5.19905E-158 85 562.377 327 280
VIT_218s0075g00480	MIR166d_Citrus_sinensis	TATCGGACCAGGCTTCATTC	20	VIT_218s0075g00480	3	1	20	2068	2087	tmv resistance protein n-like 1519 gi|147821054|emb|CAN77694.1|hypothetical protein VITISV_029044 [Vitis vinifera] CAN77694 0.0 92 2837.75 1511 1393
VIT_201s0011g05210	MIR166d_Citrus_sinensis	TATCGGACCAGGCTTCATTCC	21	VIT_201s0011g05210	3	1	20	2207	2226	phosphoglucomutase phosphomannomutase alpha beta alpha domain i 515 gi|225424281|ref|XP_002280911.1|PREDICTED: phosphomannomutase/phosphoglucomutase [Vitis vinifera] >gi|297737677|emb|CBI26878.3| unnamed protein product [Vitis
VIT_212s0028g00640	MIR166d_Citrus_sinensis	TATCGGACCAGGCTTCATTCC	21	VIT_212s0028g00640	2.5	1	20	1761	1781	methyltransferase nsun6-like 358 gi|359485187|ref|XP_002279096.2|PREDICTED: putative methyltransferase NSUN6-like [Vitis vinifera] XP_002279096 5.19905E-158 85 562.377 327 280
VIT_218s0075g00480	MIR166d_Citrus_sinensis	TATCGGACCAGGCTTCATTCC	21	VIT_218s0075g00480	3	1	21	2067	2087	tmv resistance protein n-like 1519 gi|147821054|emb|CAN77694.1|hypothetical protein VITISV_029044 [Vitis vinifera] CAN77694 0.0 92 2837.75 1511 1393
VIT_203s0063g02060	MIR166d_Gossypium_raimondii	GGACCAGGCTTCATTCCCA	19	VIT_203s0063g02060	3	1	19	2343	2361	phospholipase a-2-activating protein 759 gi|225428560|ref|XP_002284653.1|PREDICTED: phospholipase A-2-activating protein [Vitis vinifera] >gi|297741417|emb|CBI32548.3| unnamed protein product [Vitis vinifera] XP_002284653
VIT_204s0008g01060	MIR166d_Gossypium_raimondii	GGACCAGGCTTCATTCCCA	19	VIT_204s0008g01060	3	1	19	2085	2103	mitochondrial substrate carrier family protein 344 gi|225429498|ref|XP_002278410.1|PREDICTED: graves disease carrier protein isoform 1 [Vitis vinifera] >gi|296081639|emb|CBI20644.3| unnamed protein product [Vitis vinifera]
VIT_204s0008g03250	MIR166d_Gossypium_raimondii	GGACCAGGCTTCATTCCCA	19	VIT_204s0008g03250	2.5	1	19	1203	1221	protein 840 gi|359476025|ref|XP_002283717.2|PREDICTED: homeobox-leucine zipper protein ATHB-15-like [Vitis vinifera] >gi|296081833|emb|CBI20838.3| unnamed protein product [Vitis vinifera] XP_002283717 0.0 98 1719.9
VIT_205s0094g01510	MIR166d_Gossypium_raimondii	GGACCAGGCTTCATTCCCA	19	VIT_205s0094g01510	3	1	19	1691	1709	at2g31890-like partial 648 gi|225434251|ref|XP_002276208.1|PREDICTED: uncharacterized protein LOC100257808 [Vitis vinifera] XP_002276208 0.0 91 1168.68 623 571
VIT_206s0004g02800	MIR166d_Gossypium_raimondii	GGACCAGGCTTCATTCCCA	19	VIT_206s0004g02800	2.5	1	19	1320	1338	homeobox leucine-zipper protein 844 gi|297746262|emb|CBI16318.3|unnamed protein product [Vitis vinifera] CBI16318 0.0 100 1750.33 844 844
VIT_206s0004g02920	MIR166d_Gossypium_raimondii	GGACCAGGCTTCATTCCCA	19	VIT_206s0004g02920	3	1	19	701	719	dhbp synthase -like alpha beta domain-containing protein 272 gi|225435305|ref|XP_002285123.1|PREDICTED: yrdC domain-containing protein, mitochondrial [Vitis vinifera] >gi|297746251|emb|CBI16307.3| unnamed protein produc
VIT_208s0007g03420	MIR166d_Gossypium_raimondii	GGACCAGGCTTCATTCCCA	19	VIT_208s0007g03420	3	1	19	363	381	abscisic acid insensitive 400 gi|359482002|ref|XP_002276783.2|PREDICTED: protein ABSCISIC ACID-INSENSITIVE 5-like [Vitis vinifera] XP_002276783 0.0 81 645.195 400 327
VIT_208s0032g01110	MIR166d_Gossypium_raimondii	GGACCAGGCTTCATTCCCA	19	VIT_208s0032g01110	3	1	19	815	833	transcription factor 182 gi|359481063|ref|XP_002263154.2|PREDICTED: putative axial regulator YABBY 2-like [Vitis vinifera] >gi|296089363|emb|CBI39135.3| unnamed protein product [Vitis vinifera] XP_002263154 5.0918
VIT_210s0003g04670	MIR166d_Gossypium_raimondii	GGACCAGGCTTCATTCCCA	19	VIT_210s0003g04670	1.5	1	19	429	447	homeobox-leucine zipper protein hox32-like 845 gi|359483940|ref|XP_002281868.2|PREDICTED: homeobox-leucine zipper protein HOX32-like isoform 1 [Vitis vinifera] >gi|147820218|emb|CAN73584.1| hypothetical protein VITISV_033
VIT_213s0019g04320	MIR166d_Gossypium_raimondii	GGACCAGGCTTCATTCCCA	19	VIT_213s0019g04320	2.5	1	19	1112	1130	homeobox-leucine zipper protein revoluta 520 gi|296086017|emb|CBI31458.3|unnamed protein product [Vitis vinifera] CBI31458 0.0 99 1030.78 500 499
VIT_214s0060g00350	MIR166d_Gossypium_raimondii	GGACCAGGCTTCATTCCCA	19	VIT_214s0060g00350	2.5	1	19	1234	1252	aspartic proteinase-like 421 gi|359487589|ref|XP_003633616.1|PREDICTED: aspartic proteinase-like [Vitis vinifera] XP_003633616 0.0 96 675.241 339 328
VIT_215s0046g01030	MIR166d_Gossypium_raimondii	GGACCAGGCTTCATTCCCA	19	VIT_215s0046g01030	3	1	19	1401	1419	zinc finger ccch domain-containing protein 51 331 gi|359489721|ref|XP_002277034.2|PREDICTED: zinc finger CCCH domain-containing protein 1-like [Vitis vinifera] >gi|297745423|emb|CBI40503.3| unnamed protein product [Vitis vin
VIT_218s0075g00480	MIR166d_Gossypium_raimondii	GGACCAGGCTTCATTCCCA	19	VIT_218s0075g00480	3	1	19	2065	2083	tmv resistance protein n-like 1519 gi|147821054|emb|CAN77694.1|hypothetical protein VITISV_029044 [Vitis vinifera] CAN77694 0.0 92 2837.75 1511 1393
VIT_219s0015g01420	MIR166d_Gossypium_raimondii	GGACCAGGCTTCATTCCCA	19	VIT_219s0015g01420	2.5	1	19	1694	1712	subtilisin-like protease 696 gi|225462068|ref|XP_002269877.1|PREDICTED: subtilisin-like protease-like [Vitis vinifera] XP_002269877 0.0 94 1343.56 696 657
VIT_204s0008g03250	MIR166d_Gossypium_raimondii	TCGGACCAGGCTTCATTCCCA	21	VIT_204s0008g03250	2	1	20	1204	1223	protein 840 gi|359476025|ref|XP_002283717.2|PREDICTED: homeobox-leucine zipper protein ATHB-15-like [Vitis vinifera] >gi|296081833|emb|CBI20838.3| unnamed protein product [Vitis vinifera] XP_002283717 0.0 98 1719.9
VIT_206s0004g02800	MIR166d_Gossypium_raimondii	TCGGACCAGGCTTCATTCCCA	21	VIT_206s0004g02800	2	1	20	1321	1340	homeobox leucine-zipper protein 844 gi|297746262|emb|CBI16318.3|unnamed protein product [Vitis vinifera] CBI16318 0.0 100 1750.33 844 844
VIT_208s0007g03420	MIR166d_Gossypium_raimondii	TCGGACCAGGCTTCATTCCCA	21	VIT_208s0007g03420	3	1	21	363	383	abscisic acid insensitive 400 gi|359482002|ref|XP_002276783.2|PREDICTED: protein ABSCISIC ACID-INSENSITIVE 5-like [Vitis vinifera] XP_002276783 0.0 81 645.195 400 327
VIT_210s0003g04670	MIR166d_Gossypium_raimondii	TCGGACCAGGCTTCATTCCCA	21	VIT_210s0003g04670	2	1	21	429	449	homeobox-leucine zipper protein hox32-like 845 gi|359483940|ref|XP_002281868.2|PREDICTED: homeobox-leucine zipper protein HOX32-like isoform 1 [Vitis vinifera] >gi|147820218|emb|CAN73584.1| hypothetical protein VITISV_033
VIT_213s0019g04320	MIR166d_Gossypium_raimondii	TCGGACCAGGCTTCATTCCCA	21	VIT_213s0019g04320	2	1	20	1113	1132	homeobox-leucine zipper protein revoluta 520 gi|296086017|emb|CBI31458.3|unnamed protein product [Vitis vinifera] CBI31458 0.0 99 1030.78 500 499
VIT_216s0050g01140	MIR166d_Gossypium_raimondii	TCGGACCAGGCTTCATTCCCA	21	VIT_216s0050g01140	3	1	20	357	376	glutaminyl-peptide cyclotransferase-like 315 gi|302143792|emb|CBI22653.3|unnamed protein product [Vitis vinifera] CBI22653 1.21028E-165 90 587.415 315 285
VIT_218s0075g00480	MIR166d_Gossypium_raimondii	TCGGACCAGGCTTCATTCCCA	21	VIT_218s0075g00480	2.5	1	21	2065	2085	tmv resistance protein n-like 1519 gi|147821054|emb|CAN77694.1|hypothetical protein VITISV_029044 [Vitis vinifera] CAN77694 0.0 92 2837.75 1511 1393
VIT_201s0011g00230	MIR166d_Vitis_vinifera	CTCGGACCAGGCTTCATTCCCC	22	VIT_201s0011g00230	3	1	20	608	627	dihydropterin pyrophosphokinase dihydropteroate synthase 511 gi|225423430|ref|XP_002273643.1|PREDICTED: folic acid synthesis protein fol1-like [Vitis vinifera] XP_002273643 0.0 100 1006.51 489 489
VIT_204s0008g03250	MIR166d_Vitis_vinifera	CTCGGACCAGGCTTCATTCCCC	22	VIT_204s0008g03250	2	1	20	1205	1224	protein 840 gi|359476025|ref|XP_002283717.2|PREDICTED: homeobox-leucine zipper protein ATHB-15-like [Vitis vinifera] >gi|296081833|emb|CBI20838.3| unnamed protein product [Vitis vinifera] XP_002283717 0.0 98 1719.9
VIT_204s0008g04960	MIR166d_Vitis_vinifera	CTCGGACCAGGCTTCATTCCCC	22	VIT_204s0008g04960	3	1	20	571	590	pentatricopeptide repeat-containing protein 597 gi|225430190|ref|XP_002282419.1|PREDICTED: pentatricopeptide repeat-containing protein At5g11310, mitochondrial [Vitis vinifera] >gi|296081989|emb|CBI20994.3| unnamed protein
VIT_206s0004g02800	MIR166d_Vitis_vinifera	CTCGGACCAGGCTTCATTCCCC	22	VIT_206s0004g02800	2	1	20	1322	1341	homeobox leucine-zipper protein 844 gi|297746262|emb|CBI16318.3|unnamed protein product [Vitis vinifera] CBI16318 0.0 100 1750.33 844 844
VIT_210s0003g04670	MIR166d_Vitis_vinifera	CTCGGACCAGGCTTCATTCCCC	22	VIT_210s0003g04670	2	1	20	431	450	homeobox-leucine zipper protein hox32-like 845 gi|359483940|ref|XP_002281868.2|PREDICTED: homeobox-leucine zipper protein HOX32-like isoform 1 [Vitis vinifera] >gi|147820218|emb|CAN73584.1| hypothetical protein VITISV_033
VIT_212s0028g00090	MIR166d_Vitis_vinifera	CTCGGACCAGGCTTCATTCCCC	22	VIT_212s0028g00090	3	1	20	1479	1498	pentatricopeptide repeat-containing protein mitochondrial-like 802 gi|225446845|ref|XP_002279656.1|PREDICTED: pentatricopeptide repeat-containing protein At1g79490, mitochondrial-like [Vitis vinifera] XP_002279656 0.0
VIT_213s0019g04320	MIR166d_Vitis_vinifera	CTCGGACCAGGCTTCATTCCCC	22	VIT_213s0019g04320	2	1	20	1114	1133	homeobox-leucine zipper protein revoluta 520 gi|296086017|emb|CBI31458.3|unnamed protein product [Vitis vinifera] CBI31458 0.0 99 1030.78 500 499
VIT_218s0075g00480	MIR166d_Vitis_vinifera	CTCGGACCAGGCTTCATTCCCC	22	VIT_218s0075g00480	1.5	1	20	2067	2086	tmv resistance protein n-like 1519 gi|147821054|emb|CAN77694.1|hypothetical protein VITISV_029044 [Vitis vinifera] CAN77694 0.0 92 2837.75 1511 1393
VIT_207s0104g01570	MIR166d_Vitis_vinifera	GGACCAGGCTTCATTCCCCT	20	VIT_207s0104g01570	3	1	20	1126	1145	metal tolerance protein c1 558 gi|359479745|ref|XP_002269478.2|PREDICTED: metal tolerance protein C1 [Vitis vinifera] >gi|296086610|emb|CBI32245.3| unnamed protein product [Vitis vinifera] XP_002269478 0.0 90
VIT_208s0007g07790	MIR166d_Vitis_vinifera	GGACCAGGCTTCATTCCCCT	20	VIT_208s0007g07790	3	1	20	604	623	uv-b-insensitive 4 266 gi|225441692|ref|XP_002277253.1|PREDICTED: uncharacterized protein LOC100245175 [Vitis vinifera] XP_002277253 1.4951E-90 69 337.421 266 186
VIT_206s0009g01930	MIR166e_Oryza_sativa	GAACCAGGCTTCATTCCCC	19	VIT_206s0009g01930	3	1	19	443	461	snf1-related protein kinase regulatory subunit beta-1 286 gi|225435969|ref|XP_002270683.1|PREDICTED: SNF1-related protein kinase regulatory subunit beta-1 [Vitis vinifera] >gi|296083943|emb|CBI24331.3| unnamed protein produc
VIT_207s0104g01570	MIR166e_Oryza_sativa	GAACCAGGCTTCATTCCCC	19	VIT_207s0104g01570	2.5	1	19	1127	1145	metal tolerance protein c1 558 gi|359479745|ref|XP_002269478.2|PREDICTED: metal tolerance protein C1 [Vitis vinifera] >gi|296086610|emb|CBI32245.3| unnamed protein product [Vitis vinifera] XP_002269478 0.0 90
VIT_213s0019g01670	MIR166e_Oryza_sativa	GAACCAGGCTTCATTCCCC	19	VIT_213s0019g01670	3	1	19	1193	1211	telomere repeat-binding protein 5-like 704 gi|359486624|ref|XP_002278443.2|PREDICTED: telomere repeat-binding protein 4-like [Vitis vinifera] XP_002278443 0.0 93 1349.73 704 659
VIT_214s0030g02200	MIR166e_Oryza_sativa	GAACCAGGCTTCATTCCCC	19	VIT_214s0030g02200	3	1	19	2989	3007	light-inducible protein cprf2-like 423 gi|225451342|ref|XP_002279520.1|PREDICTED: light-inducible protein CPRF2-like [Vitis vinifera] XP_002279520 0.0 84 665.226 423 356
VIT_214s0128g00880	MIR166e_Oryza_sativa	GAACCAGGCTTCATTCCCC	19	VIT_214s0128g00880	3	1	19	1194	1212	protein always early 2-like 643 gi|359487806|ref|XP_003633652.1|PREDICTED: protein ALWAYS EARLY 2-like [Vitis vinifera] XP_003633652 0.0 95 1267.68 643 612
VIT_217s0000g05390	MIR166e_Oryza_sativa	GAACCAGGCTTCATTCCCC	19	VIT_217s0000g05390	2.5	1	19	1839	1857	uncharacterized protein 361 gi|225456610|ref|XP_002266231.1|PREDICTED: uncharacterized protein LOC100258784 [Vitis vinifera] XP_002266231 2.27357E-152 77 543.502 361 278
VIT_218s0075g00480	MIR166e_Oryza_sativa	TCTCGAACCAGGCTTCATTCC	21	VIT_218s0075g00480	3	1	21	2067	2087	tmv resistance protein n-like 1519 gi|147821054|emb|CAN77694.1|hypothetical protein VITISV_029044 [Vitis vinifera] CAN77694 0.0 92 2837.75 1511 1393
VIT_200s1467g00010	MIR166g_Medicago_truncatula	AATGTTGTCTGGCTCGAGG	19	VIT_200s1467g00010	3	1	19	571	589	probable receptor-like protein kinase at5g39020-like 364 gi|359497604|ref|XP_003635579.1|PREDICTED: probable receptor-like protein kinase At5g39020-like [Vitis vinifera] XP_003635579 0.0 100 759.599 364
VIT_201s0010g02430	MIR166g_Medicago_truncatula	AATGTTGTCTGGCTCGAGG	19	VIT_201s0010g02430	3	1	19	1323	1341	mitotic spindle checkpoint protein mad2 207 gi|225425890|ref|XP_002270903.1|PREDICTED: mitotic spindle checkpoint protein MAD2 isoform 1 [Vitis vinifera] >gi|297738345|emb|CBI27546.3| unnamed protein product [Vitis vinifera]
VIT_201s0011g01420	MIR166g_Medicago_truncatula	AATGTTGTCTGGCTCGAGG	19	VIT_201s0011g01420	3	1	19	1115	1133	udp-n-acetylglucosamine pyrophosphorylase 485 gi|225423637|ref|XP_002276048.1|PREDICTED: probable UDP-N-acetylglucosamine pyrophosphorylase [Vitis vinifera] >gi|297738002|emb|CBI27203.3| unnamed protein product [Vitis vi
VIT_202s0012g02540	MIR166g_Medicago_truncatula	AATGTTGTCTGGCTCGAGG	19	VIT_202s0012g02540	2	1	19	1041	1059	pentatricopeptide repeat-containing protein 605 gi|225427070|ref|XP_002275784.1|PREDICTED: pentatricopeptide repeat-containing protein At1g31920 [Vitis vinifera] >gi|297742017|emb|CBI33804.3| unnamed protein product [Vitis
VIT_208s0007g06350	MIR166g_Medicago_truncatula	AATGTTGTCTGGCTCGAGG	19	VIT_208s0007g06350	3	1	19	4290	4308	uncharacterized protein loc100253804 483 gi|297739849|emb|CBI30031.3|unnamed protein product [Vitis vinifera] CBI30031 0.0 91 863.218 472 430
VIT_209s0054g01060	MIR166g_Medicago_truncatula	AATGTTGTCTGGCTCGAGG	19	VIT_209s0054g01060	2.5	1	19	1722	1740	u-box domain-containing protein 35-like 779 gi|297735738|emb|CBI18425.3|unnamed protein product [Vitis vinifera] CBI18425 0.0 86 1339.71 779 670
VIT_213s0067g01920	MIR166g_Medicago_truncatula	AATGTTGTCTGGCTCGAGG	19	VIT_213s0067g01920	3	1	19	712	730	armadillo beta-catenin-like repeat-containing protein 1052 gi|359494939|ref|XP_003634876.1|PREDICTED: exportin-7-like [Vitis vinifera] >gi|298205126|emb|CBI40647.3| unnamed protein product [Vitis vinifera] XP_003634876
VIT_214s0108g00480	MIR166g_Medicago_truncatula	AATGTTGTCTGGCTCGAGG	19	VIT_214s0108g00480	2	1	19	548	566	transcription factor bhlh47 244 gi|225452777|ref|XP_002283284.1|PREDICTED: transcription factor bHLH47-like isoform 1 [Vitis vinifera] >gi|225452779|ref|XP_002283289.1| PREDICTED: transcription factor bHLH47-like isoform 2
VIT_204s0008g03250	MIR166g_Vitis_vinifera	TTTCGGACCAGGCTTCATTC	20	VIT_204s0008g03250	2	1	20	1206	1225	protein 840 gi|359476025|ref|XP_002283717.2|PREDICTED: homeobox-leucine zipper protein ATHB-15-like [Vitis vinifera] >gi|296081833|emb|CBI20838.3| unnamed protein product [Vitis vinifera] XP_002283717 0.0 98 1719.9
VIT_206s0004g02800	MIR166g_Vitis_vinifera	TTTCGGACCAGGCTTCATTC	20	VIT_206s0004g02800	2	1	20	1323	1342	homeobox leucine-zipper protein 844 gi|297746262|emb|CBI16318.3|unnamed protein product [Vitis vinifera] CBI16318 0.0 100 1750.33 844 844
VIT_208s0007g03420	MIR166g_Vitis_vinifera	TTTCGGACCAGGCTTCATTC	20	VIT_208s0007g03420	2	1	20	366	385	abscisic acid insensitive 400 gi|359482002|ref|XP_002276783.2|PREDICTED: protein ABSCISIC ACID-INSENSITIVE 5-like [Vitis vinifera] XP_002276783 0.0 81 645.195 400 327
VIT_210s0003g04670	MIR166g_Vitis_vinifera	TTTCGGACCAGGCTTCATTC	20	VIT_210s0003g04670	2	1	20	432	451	homeobox-leucine zipper protein hox32-like 845 gi|359483940|ref|XP_002281868.2|PREDICTED: homeobox-leucine zipper protein HOX32-like isoform 1 [Vitis vinifera] >gi|147820218|emb|CAN73584.1| hypothetical protein VITISV_033
VIT_214s0030g02200	MIR166g_Vitis_vinifera	TTTCGGACCAGGCTTCATTC	20	VIT_214s0030g02200	3	1	20	2992	3011	light-inducible protein cprf2-like 423 gi|225451342|ref|XP_002279520.1|PREDICTED: light-inducible protein CPRF2-like [Vitis vinifera] XP_002279520 0.0 84 665.226 423 356
VIT_218s0075g00480	MIR166g_Vitis_vinifera	TTTCGGACCAGGCTTCATTC	20	VIT_218s0075g00480	2	1	20	2068	2087	tmv resistance protein n-like 1519 gi|147821054|emb|CAN77694.1|hypothetical protein VITISV_029044 [Vitis vinifera] CAN77694 0.0 92 2837.75 1511 1393
VIT_200s0160g00240	MIR166i_Cucumis_melo	GGACCAGGCTTCATTCT	17	VIT_200s0160g00240	2.5	1	17	212	228	uncharacterized protein loc100261933 248 gi|359495386|ref|XP_003634975.1|PREDICTED: uncharacterized protein LOC100261933 [Vitis vinifera] XP_003634975 5.93991E-62 77 242.276 172 133
VIT_200s0619g00010	MIR166i_Cucumis_melo	GGACCAGGCTTCATTCT	17	VIT_200s0619g00010	2.5	1	17	26	42	cullin-1-like isoform 1 180 gi|147838520|emb|CAN69856.1|hypothetical protein VITISV_041231 [Vitis vinifera] CAN69856 4.28878E-62 86 241.506 143 123
VIT_202s0012g00570	MIR166i_Cucumis_melo	GGACCAGGCTTCATTCT	17	VIT_202s0012g00570	3	1	17	212	228	two-component response regulator-like aprr2 558 gi|225427316|ref|XP_002279150.1|PREDICTED: two-component response regulator-like APRR2 [Vitis vinifera] >gi|297742160|emb|CBI33947.3| unnamed protein product [Vitis vinifera]
VIT_202s0025g04130	MIR166i_Cucumis_melo	GGACCAGGCTTCATTCT	17	VIT_202s0025g04130	3	1	17	644	660	protein 328 gi|225426828|ref|XP_002283259.1|PREDICTED: inactive rhomboid protein 1 isoform 1 [Vitis vinifera] >gi|297742575|emb|CBI34724.3| unnamed protein product [Vitis vinifera] XP_002283259 2.97681E-131 73
VIT_203s0038g02280	MIR166i_Cucumis_melo	GGACCAGGCTTCATTCT	17	VIT_203s0038g02280	3	1	17	1176	1192	erd7 protein 367 gi|225427999|ref|XP_002278045.1|PREDICTED: uncharacterized protein LOC100267615 isoform 1 [Vitis vinifera] XP_002278045 0.0 90 645.58 360 325
VIT_203s0038g04150	MIR166i_Cucumis_melo	GGACCAGGCTTCATTCT	17	VIT_203s0038g04150	2.5	1	17	219	235	protein far1-related sequence 5-like 549 gi|297744451|emb|CBI37713.3|unnamed protein product [Vitis vinifera] CBI37713 0.0 100 1157.51 549 549
VIT_204s0008g01060	MIR166i_Cucumis_melo	GGACCAGGCTTCATTCT	17	VIT_204s0008g01060	3	1	17	2087	2103	mitochondrial substrate carrier family protein 344 gi|225429498|ref|XP_002278410.1|PREDICTED: graves disease carrier protein isoform 1 [Vitis vinifera] >gi|296081639|emb|CBI20644.3| unnamed protein product [Vitis vinifera]
VIT_204s0008g03250	MIR166i_Cucumis_melo	GGACCAGGCTTCATTCT	17	VIT_204s0008g03250	1	1	17	1205	1221	protein 840 gi|359476025|ref|XP_002283717.2|PREDICTED: homeobox-leucine zipper protein ATHB-15-like [Vitis vinifera] >gi|296081833|emb|CBI20838.3| unnamed protein product [Vitis vinifera] XP_002283717 0.0 98 1719.9
VIT_204s0008g03850	MIR166i_Cucumis_melo	GGACCAGGCTTCATTCT	17	VIT_204s0008g03850	3	1	17	700	716	pentatricopeptide repeat-containing protein 635 gi|225430029|ref|XP_002281569.1|PREDICTED: pentatricopeptide repeat-containing protein At5g25630-like [Vitis vinifera] XP_002281569 0.0 98 1304.27 635 623
VIT_204s0044g00550	MIR166i_Cucumis_melo	GGACCAGGCTTCATTCT	17	VIT_204s0044g00550	3	1	17	1175	1191	carbamoyl-phosphate synthase small chain 426 gi|359476949|ref|XP_002282659.2|PREDICTED: carbamoyl-phosphate synthase small chain [Vitis vinifera] >gi|296088611|emb|CBI37602.3| unnamed protein product [Vitis vinifera]
VIT_204s0079g00480	MIR166i_Cucumis_melo	GGACCAGGCTTCATTCT	17	VIT_204s0079g00480	2.5	1	17	1429	1445	homeobox-leucine zipper protein hdg11-like 714 gi|225466249|ref|XP_002268272.1|PREDICTED: homeobox-leucine zipper protein ROC8 [Vitis vinifera] >gi|297738149|emb|CBI27350.3| unnamed protein product [Vitis vinifera] XP_002
VIT_205s0020g00410	MIR166i_Cucumis_melo	GGACCAGGCTTCATTCT	17	VIT_205s0020g00410	2	1	17	8521	8537	vacuolar protein sorting-associated 4262 gi|297736774|emb|CBI25975.3|unnamed protein product [Vitis vinifera] CBI25975 0.0 96 8529.07 4328 4158
VIT_205s0020g04700	MIR166i_Cucumis_melo	GGACCAGGCTTCATTCT	17	VIT_205s0020g04700	3	1	17	502	518	sec-independent protein translocase protein tatb-like protein 237 gi|225432898|ref|XP_002280151.1|PREDICTED: uncharacterized protein LOC100261325 [Vitis vinifera] >gi|297737157|emb|CBI26358.3| unnamed protein product [Vitis
VIT_205s0062g00980	MIR166i_Cucumis_melo	GGACCAGGCTTCATTCT	17	VIT_205s0062g00980	3	1	17	355	371	auxin-induced protein pcnt115 isoform 1 341 gi|225433670|ref|XP_002265927.1|PREDICTED: auxin-induced protein PCNT115 isoform 1 [Vitis vinifera] XP_002265927 0.0 100 708.753 341 341
VIT_205s0094g00060	MIR166i_Cucumis_melo	GGACCAGGCTTCATTCT	17	VIT_205s0094g00060	2	1	17	1705	1721	uncharacterized protein 370 gi|225434030|ref|XP_002273888.1|PREDICTED: uncharacterized protein LOC100247465 [Vitis vinifera] >gi|296084247|emb|CBI24635.3| unnamed protein product [Vitis vinifera] XP_002273888 0.0 94
VIT_206s0004g02800	MIR166i_Cucumis_melo	GGACCAGGCTTCATTCT	17	VIT_206s0004g02800	1	1	17	1322	1338	homeobox leucine-zipper protein 844 gi|297746262|emb|CBI16318.3|unnamed protein product [Vitis vinifera] CBI16318 0.0 100 1750.33 844 844
VIT_206s0004g04620	MIR166i_Cucumis_melo	GGACCAGGCTTCATTCT	17	VIT_206s0004g04620	2	1	17	1096	1112	protein 911 gi|297746086|emb|CBI16142.3|unnamed protein product [Vitis vinifera] CBI16142 0.0 100 1898.63 911 911
VIT_206s0061g00280	MIR166i_Cucumis_melo	GGACCAGGCTTCATTCT	17	VIT_206s0061g00280	3	1	17	1390	1406	uncharacterized protein ddb_g0273453 ddb_g0273565-like 723 gi|225436536|ref|XP_002277270.1|PREDICTED: uncharacterized protein DDB_G0273453/DDB_G0273565-like [Vitis vinifera] XP_002277270 0.0 92 1366.29 723
VIT_207s0005g01440	MIR166i_Cucumis_melo	GGACCAGGCTTCATTCT	17	VIT_207s0005g01440	3	1	17	2684	2700	vps51 vps67 family (components of vesicular transport) protein 782 gi|359480159|ref|XP_002276396.2|PREDICTED: protein fat-free homolog [Vitis vinifera] >gi|297743978|emb|CBI36948.3| unnamed protein product [Vitis vinifera]
VIT_207s0005g02210	MIR166i_Cucumis_melo	GGACCAGGCTTCATTCT	17	VIT_207s0005g02210	2.5	1	17	809	825	transducin wd40 domain-containing protein 1403 gi|359479974|ref|XP_002273071.2|PREDICTED: uncharacterized protein LOC100257191 [Vitis vinifera] XP_002273071 0.0 96 2791.91 1404 1357
VIT_207s0151g00770	MIR166i_Cucumis_melo	GGACCAGGCTTCATTCT	17	VIT_207s0151g00770	3	1	17	788	804	f-box family protein 345 gi|359479633|ref|XP_003632309.1|PREDICTED: F-box/kelch-repeat protein SKIP30-like isoform 1 [Vitis vinifera] >gi|359479635|ref|XP_003632310.1| PREDICTED: F-box/kelch-repeat protein SKIP30-like isofo
VIT_208s0007g03420	MIR166i_Cucumis_melo	GGACCAGGCTTCATTCT	17	VIT_208s0007g03420	3	1	17	365	381	abscisic acid insensitive 400 gi|359482002|ref|XP_002276783.2|PREDICTED: protein ABSCISIC ACID-INSENSITIVE 5-like [Vitis vinifera] XP_002276783 0.0 81 645.195 400 327
VIT_208s0007g07600	MIR166i_Cucumis_melo	GGACCAGGCTTCATTCT	17	VIT_208s0007g07600	2.5	1	17	735	751	pyruvate kinase 500 gi|359481838|ref|XP_002282379.2|PREDICTED: pyruvate kinase, cytosolic isozyme-like [Vitis vinifera] XP_002282379 0.0 100 1030.39 500 500
VIT_208s0007g07790	MIR166i_Cucumis_melo	GGACCAGGCTTCATTCT	17	VIT_208s0007g07790	2.5	1	17	607	623	uv-b-insensitive 4 266 gi|225441692|ref|XP_002277253.1|PREDICTED: uncharacterized protein LOC100245175 [Vitis vinifera] XP_002277253 1.4951E-90 69 337.421 266 186
VIT_208s0032g01110	MIR166i_Cucumis_melo	GGACCAGGCTTCATTCT	17	VIT_208s0032g01110	2	1	17	817	833	transcription factor 182 gi|359481063|ref|XP_002263154.2|PREDICTED: putative axial regulator YABBY 2-like [Vitis vinifera] >gi|296089363|emb|CBI39135.3| unnamed protein product [Vitis vinifera] XP_002263154 5.0918
VIT_208s0040g00480	MIR166i_Cucumis_melo	GGACCAGGCTTCATTCT	17	VIT_208s0040g00480	2	1	17	350	366	uncharacterized protein 355 gi|225440226|ref|XP_002278583.1|PREDICTED: uncharacterized protein LOC100249911 [Vitis vinifera] >gi|297741721|emb|CBI32853.3| unnamed protein product [Vitis vinifera] XP_002278583 7.07757E-168
VIT_208s0040g01770	MIR166i_Cucumis_melo	GGACCAGGCTTCATTCT	17	VIT_208s0040g01770	1.5	1	17	1759	1775	cyclic nucleotide-gated ion channel 15-like 748 gi|225440001|ref|XP_002276332.1|PREDICTED: putative cyclic nucleotide-gated ion channel 15-like [Vitis vinifera] XP_002276332 0.0 97 1410.59 696 682
VIT_209s0002g02510	MIR166i_Cucumis_melo	GGACCAGGCTTCATTCT	17	VIT_209s0002g02510	3	1	17	1125	1141	dentin sialophospho protein 1253 gi|225442343|ref|XP_002276282.1|PREDICTED: uncharacterized protein LOC100258409 [Vitis vinifera] XP_002276282 0.0 98 1406.35 694 683
VIT_209s0002g08110	MIR166i_Cucumis_melo	GGACCAGGCTTCATTCT	17	VIT_209s0002g08110	2.5	1	17	1337	1353	uncharacterized protein loc100853579 227 gi|297743543|emb|CBI36410.3|unnamed protein product [Vitis vinifera] CBI36410 7.83601E-129 100 464.151 224 224
VIT_209s0002g08840	MIR166i_Cucumis_melo	GGACCAGGCTTCATTCT	17	VIT_209s0002g08840	2.5	1	17	618	634	uncharacterized protein 249 gi|225443079|ref|XP_002271366.1|PREDICTED: uncharacterized protein LOC100268101 [Vitis vinifera] >gi|297743601|emb|CBI36468.3| unnamed protein product [Vitis vinifera] XP_002271366 4.43243E-134
VIT_210s0003g00310	MIR166i_Cucumis_melo	GGACCAGGCTTCATTCT	17	VIT_210s0003g00310	3	1	17	355	371	unnamed protein product [Vitis vinifera] 73 gi|297740431|emb|CBI30613.3|unnamed protein product [Vitis vinifera] CBI30613 9.08987E-14 60 80.8777 73 44
VIT_210s0003g04670	MIR166i_Cucumis_melo	GGACCAGGCTTCATTCT	17	VIT_210s0003g04670	1	1	17	431	447	homeobox-leucine zipper protein hox32-like 845 gi|359483940|ref|XP_002281868.2|PREDICTED: homeobox-leucine zipper protein HOX32-like isoform 1 [Vitis vinifera] >gi|147820218|emb|CAN73584.1| hypothetical protein VITISV_033
VIT_210s0597g00010	MIR166i_Cucumis_melo	GGACCAGGCTTCATTCT	17	VIT_210s0597g00010	2.5	1	17	662	678	tsjt1-like protein 151 gi|359483468|ref|XP_003632964.1|PREDICTED: uncharacterized protein LOC100252186, partial [Vitis vinifera] XP_003632964 1.57508E-83 100 312.383 151 151
VIT_211s0052g01700	MIR166i_Cucumis_melo	GGACCAGGCTTCATTCT	17	VIT_211s0052g01700	2.5	1	17	2345	2361	cbl-interacting protein kinase 472 gi|359485045|ref|XP_002277405.2|PREDICTED: CBL-interacting serine/threonine-protein kinase 21 [Vitis vinifera] >gi|229609829|gb|ACQ83530.1| CBL-interacting protein kinase 14 [Vitis vinifera]
VIT_212s0028g00640	MIR166i_Cucumis_melo	GGACCAGGCTTCATTCT	17	VIT_212s0028g00640	2.5	1	17	1760	1777	methyltransferase nsun6-like 358 gi|359485187|ref|XP_002279096.2|PREDICTED: putative methyltransferase NSUN6-like [Vitis vinifera] XP_002279096 5.19905E-158 85 562.377 327 280
VIT_212s0059g01740	MIR166i_Cucumis_melo	GGACCAGGCTTCATTCT	17	VIT_212s0059g01740	3	1	17	1267	1283	elmo domain-containing protein a-like 210 gi|356515196|ref|XP_003526287.1|PREDICTED: ELMO domain-containing protein A-like [Glycine max] XP_003526287 4.04508E-82 80 308.531 209 169
VIT_213s0019g04320	MIR166i_Cucumis_melo	GGACCAGGCTTCATTCT	17	VIT_213s0019g04320	1	1	17	1114	1130	homeobox-leucine zipper protein revoluta 520 gi|296086017|emb|CBI31458.3|unnamed protein product [Vitis vinifera] CBI31458 0.0 99 1030.78 500 499
VIT_213s0064g01020	MIR166i_Cucumis_melo	GGACCAGGCTTCATTCT	17	VIT_213s0064g01020	2.5	1	17	226	242	uncharacterized protein 290 gi|225450145|ref|XP_002279621.1|PREDICTED: uncharacterized protein LOC100258531 [Vitis vinifera] >gi|297736240|emb|CBI24878.3| unnamed protein product [Vitis vinifera] XP_002279621 1.89773E-130
VIT_213s0067g02390	MIR166i_Cucumis_melo	GGACCAGGCTTCATTCT	17	VIT_213s0067g02390	2.5	1	17	41	57	uncharacterized protein loc100245000 206 gi|225448623|ref|XP_002274295.1|PREDICTED: uncharacterized protein LOC100245000 [Vitis vinifera] XP_002274295 3.99978E-81 76 305.449 206 157
VIT_213s0139g00462	MIR166i_Cucumis_melo	GGACCAGGCTTCATTCT	17	VIT_213s0139g00462	3	1	17	53	69	blue copper protein 130 gi|359487208|ref|XP_003633534.1|PREDICTED: uncharacterized protein LOC100853455 [Vitis vinifera] XP_003633534 1.61292E-56 100 222.631 103 103
VIT_213s0139g00473	MIR166i_Cucumis_melo	GGACCAGGCTTCATTCT	17	VIT_213s0139g00473	3	1	17	116	132	blue copper protein 146 gi|359487208|ref|XP_003633534.1|PREDICTED: uncharacterized protein LOC100853455 [Vitis vinifera] XP_003633534 3.93346E-57 79 224.942 151 120
VIT_214s0060g00350	MIR166i_Cucumis_melo	GGACCAGGCTTCATTCT	17	VIT_214s0060g00350	3	1	17	1236	1252	aspartic proteinase-like 421 gi|359487589|ref|XP_003633616.1|PREDICTED: aspartic proteinase-like [Vitis vinifera] XP_003633616 0.0 96 675.241 339 328
VIT_214s0060g01570	MIR166i_Cucumis_melo	GGACCAGGCTTCATTCT	17	VIT_214s0060g01570	3	1	17	3261	3277	kinesin heavy 786 gi|296089742|emb|CBI39561.3|unnamed protein product [Vitis vinifera] CBI39561 0.0 95 1581.62 813 773
VIT_214s0068g00420	MIR166i_Cucumis_melo	GGACCAGGCTTCATTCT	17	VIT_214s0068g00420	3	1	17	1592	1608	alpha-amylase isozyme 3d 975 gi|359488531|ref|XP_002276872.2|PREDICTED: uncharacterized protein LOC100254959 [Vitis vinifera] >gi|296082216|emb|CBI21221.3| unnamed protein product [Vitis vinifera] XP_002276872 0.0
VIT_214s0083g00630	MIR166i_Cucumis_melo	GGACCAGGCTTCATTCT	17	VIT_214s0083g00630	2.5	1	17	599	615	f-box fbd lrr-repeat protein 291 gi|225451883|ref|XP_002278942.1|PREDICTED: F-box/FBD/LRR-repeat protein At1g13570-like [Vitis vinifera] XP_002278942 1.52281E-164 99 583.563 283 281
VIT_214s0108g00710	MIR166i_Cucumis_melo	GGACCAGGCTTCATTCT	17	VIT_214s0108g00710	3	1	17	2098	2114	structural maintenance of chromosomes protein 4 1247 gi|296082911|emb|CBI22212.3|unnamed protein product [Vitis vinifera] CBI22212 0.0 92 2345.85 1253 1163
VIT_215s0024g00350	MIR166i_Cucumis_melo	GGACCAGGCTTCATTCT	17	VIT_215s0024g00350	3	1	17	5162	5178	tata box binding protein associated factor-like protein 1962 gi|225436245|ref|XP_002275285.1|PREDICTED: TATA-binding protein-associated factor 172 isoform 1 [Vitis vinifera] XP_002275285 0.0 95 3864.31 1962
VIT_215s0046g01370	MIR166i_Cucumis_melo	GGACCAGGCTTCATTCT	17	VIT_215s0046g01370	2.5	1	17	1597	1613	solute carrier family 25 member 39-like 335 gi|297745394|emb|CBI40474.3|unnamed protein product [Vitis vinifera] CBI40474 0.0 94 642.114 328 311
VIT_216s0013g00750	MIR166i_Cucumis_melo	GGACCAGGCTTCATTCT	17	VIT_216s0013g00750	2.5	1	17	26	42	f-box family protein 212 gi|147815097|emb|CAN67934.1|hypothetical protein VITISV_006533 [Vitis vinifera] CAN67934 2.34401E-99 95 365.925 186 177
VIT_216s0050g02000	MIR166i_Cucumis_melo	GGACCAGGCTTCATTCT	17	VIT_216s0050g02000	3	1	17	2121	2137	wd repeat-containing protein 435 gi|302143730|emb|CBI22591.3|unnamed protein product [Vitis vinifera] CBI22591 0.0 96 871.307 435 421
VIT_216s0098g01830	MIR166i_Cucumis_melo	GGACCAGGCTTCATTCT	17	VIT_216s0098g01830	2.5	1	17	6677	6693	transcription factor jumonji domain-containing protein 2290 gi|147791353|emb|CAN75139.1|hypothetical protein VITISV_040756 [Vitis vinifera] CAN75139 0.0 85 3620.09 2132 1824
VIT_217s0000g00250	MIR166i_Cucumis_melo	GGACCAGGCTTCATTCT	17	VIT_217s0000g00250	2	1	17	1362	1378	centromere protein s 135 gi|225456487|ref|XP_002284609.1|PREDICTED: centromere protein S [Vitis vinifera] >gi|147791927|emb|CAN67893.1| hypothetical protein VITISV_040390 [Vitis vinifera] XP_002284609 9.20947E-48
VIT_217s0000g04360	MIR166i_Cucumis_melo	GGACCAGGCTTCATTCT	17	VIT_217s0000g04360	3	1	17	1869	1885	protein 706 gi|359491414|ref|XP_003634276.1|PREDICTED: wall-associated receptor kinase-like 8-like [Vitis vinifera] XP_003634276 0.0 93 1364.75 706 662
VIT_217s0000g04530	MIR166i_Cucumis_melo	GGACCAGGCTTCATTCT	17	VIT_217s0000g04530	3	1	17	878	894	senescence-associated protein 148 gi|297734137|emb|CBI15384.3|unnamed protein product [Vitis vinifera] CBI15384 5.05393E-78 100 294.278 148 148
VIT_218s0001g11420	MIR166i_Cucumis_melo	GGACCAGGCTTCATTCT	17	VIT_218s0001g11420	2.5	1	17	971	987	unnamed protein product [Vitis vinifera] 135 gi|302142394|emb|CBI19597.3|unnamed protein product [Vitis vinifera] CBI19597 1.06246E-72 100 276.559 135 135
VIT_218s0001g13610	MIR166i_Cucumis_melo	GGACCAGGCTTCATTCT	17	VIT_218s0001g13610	2.5	1	17	531	547	abhydrolase domain-containing protein 4-like 389 gi|225458085|ref|XP_002280655.1|PREDICTED: abhydrolase domain-containing protein 4-like [Vitis vinifera] XP_002280655 0.0 97 783.867 389 379
VIT_218s0075g00480	MIR166i_Cucumis_melo	GGACCAGGCTTCATTCT	17	VIT_218s0075g00480	2.5	1	17	2067	2083	tmv resistance protein n-like 1519 gi|147821054|emb|CAN77694.1|hypothetical protein VITISV_029044 [Vitis vinifera] CAN77694 0.0 92 2837.75 1511 1393
VIT_218s0117g00620	MIR166i_Cucumis_melo	GGACCAGGCTTCATTCT	17	VIT_218s0117g00620	2.5	1	17	26	42	cullin-1-like isoform 2 185 gi|147838520|emb|CAN69856.1|hypothetical protein VITISV_041231 [Vitis vinifera] CAN69856 1.35696E-63 88 246.514 144 127
VIT_219s0014g01210	MIR166i_Cucumis_melo	GGACCAGGCTTCATTCT	17	VIT_219s0014g01210	3	1	17	32	48	uncharacterized protein 231 gi|359493772|ref|XP_003634664.1|PREDICTED: uncharacterized protein LOC100854900 [Vitis vinifera] XP_003634664 1.47366E-114 88 416.772 231 205
VIT_219s0135g00220	MIR166i_Cucumis_melo	GGACCAGGCTTCATTCT	17	VIT_219s0135g00220	2.5	1	17	26	42	cullin-1-like isoform 2 184 gi|147838520|emb|CAN69856.1|hypothetical protein VITISV_041231 [Vitis vinifera] CAN69856 1.62829E-58 82 229.95 144 119
VIT_204s0008g01060	MIR166i_Manihot_esculenta	TTGGACCAGGCTTCATTCCC	20	VIT_204s0008g01060	3	1	20	2086	2105	mitochondrial substrate carrier family protein 344 gi|225429498|ref|XP_002278410.1|PREDICTED: graves disease carrier protein isoform 1 [Vitis vinifera] >gi|296081639|emb|CBI20644.3| unnamed protein product [Vitis vinifera]
VIT_204s0008g03250	MIR166i_Manihot_esculenta	TTGGACCAGGCTTCATTCCC	20	VIT_204s0008g03250	2.5	1	20	1204	1223	protein 840 gi|359476025|ref|XP_002283717.2|PREDICTED: homeobox-leucine zipper protein ATHB-15-like [Vitis vinifera] >gi|296081833|emb|CBI20838.3| unnamed protein product [Vitis vinifera] XP_002283717 0.0 98 1719.9
VIT_206s0004g02800	MIR166i_Manihot_esculenta	TTGGACCAGGCTTCATTCCC	20	VIT_206s0004g02800	2.5	1	20	1321	1340	homeobox leucine-zipper protein 844 gi|297746262|emb|CBI16318.3|unnamed protein product [Vitis vinifera] CBI16318 0.0 100 1750.33 844 844
VIT_208s0007g07790	MIR166i_Manihot_esculenta	TTGGACCAGGCTTCATTCCC	20	VIT_208s0007g07790	3	1	20	606	625	uv-b-insensitive 4 266 gi|225441692|ref|XP_002277253.1|PREDICTED: uncharacterized protein LOC100245175 [Vitis vinifera] XP_002277253 1.4951E-90 69 337.421 266 186
VIT_210s0003g04670	MIR166i_Manihot_esculenta	TTGGACCAGGCTTCATTCCC	20	VIT_210s0003g04670	2.5	1	20	430	449	homeobox-leucine zipper protein hox32-like 845 gi|359483940|ref|XP_002281868.2|PREDICTED: homeobox-leucine zipper protein HOX32-like isoform 1 [Vitis vinifera] >gi|147820218|emb|CAN73584.1| hypothetical protein VITISV_033
VIT_213s0019g04320	MIR166i_Manihot_esculenta	TTGGACCAGGCTTCATTCCC	20	VIT_213s0019g04320	2.5	1	20	1113	1132	homeobox-leucine zipper protein revoluta 520 gi|296086017|emb|CBI31458.3|unnamed protein product [Vitis vinifera] CBI31458 0.0 99 1030.78 500 499
VIT_218s0075g00480	MIR166i_Manihot_esculenta	TTGGACCAGGCTTCATTCCC	20	VIT_218s0075g00480	3	1	20	2066	2085	tmv resistance protein n-like 1519 gi|147821054|emb|CAN77694.1|hypothetical protein VITISV_029044 [Vitis vinifera] CAN77694 0.0 92 2837.75 1511 1393
VIT_204s0008g01060	MIR166i_Manihot_esculenta	TTGGACCAGGCTTCATTCCCC	21	VIT_204s0008g01060	3	1	20	2086	2105	mitochondrial substrate carrier family protein 344 gi|225429498|ref|XP_002278410.1|PREDICTED: graves disease carrier protein isoform 1 [Vitis vinifera] >gi|296081639|emb|CBI20644.3| unnamed protein product [Vitis vinifera]
VIT_204s0008g03250	MIR166i_Manihot_esculenta	TTGGACCAGGCTTCATTCCCC	21	VIT_204s0008g03250	2.5	1	20	1204	1223	protein 840 gi|359476025|ref|XP_002283717.2|PREDICTED: homeobox-leucine zipper protein ATHB-15-like [Vitis vinifera] >gi|296081833|emb|CBI20838.3| unnamed protein product [Vitis vinifera] XP_002283717 0.0 98 1719.9
VIT_206s0004g02800	MIR166i_Manihot_esculenta	TTGGACCAGGCTTCATTCCCC	21	VIT_206s0004g02800	2.5	1	20	1321	1340	homeobox leucine-zipper protein 844 gi|297746262|emb|CBI16318.3|unnamed protein product [Vitis vinifera] CBI16318 0.0 100 1750.33 844 844
VIT_208s0007g07790	MIR166i_Manihot_esculenta	TTGGACCAGGCTTCATTCCCC	21	VIT_208s0007g07790	3	1	21	605	625	uv-b-insensitive 4 266 gi|225441692|ref|XP_002277253.1|PREDICTED: uncharacterized protein LOC100245175 [Vitis vinifera] XP_002277253 1.4951E-90 69 337.421 266 186
VIT_210s0003g04670	MIR166i_Manihot_esculenta	TTGGACCAGGCTTCATTCCCC	21	VIT_210s0003g04670	2.5	1	20	430	449	homeobox-leucine zipper protein hox32-like 845 gi|359483940|ref|XP_002281868.2|PREDICTED: homeobox-leucine zipper protein HOX32-like isoform 1 [Vitis vinifera] >gi|147820218|emb|CAN73584.1| hypothetical protein VITISV_033
VIT_213s0019g04320	MIR166i_Manihot_esculenta	TTGGACCAGGCTTCATTCCCC	21	VIT_213s0019g04320	2.5	1	20	1113	1132	homeobox-leucine zipper protein revoluta 520 gi|296086017|emb|CBI31458.3|unnamed protein product [Vitis vinifera] CBI31458 0.0 99 1030.78 500 499
VIT_218s0075g00480	MIR166i_Manihot_esculenta	TTGGACCAGGCTTCATTCCCC	21	VIT_218s0075g00480	3	1	20	2066	2085	tmv resistance protein n-like 1519 gi|147821054|emb|CAN77694.1|hypothetical protein VITISV_029044 [Vitis vinifera] CAN77694 0.0 92 2837.75 1511 1393
VIT_204s0008g03250	MIR166j_Glycine_max	TCGGACCAGGCTTCATTCCCG	21	VIT_204s0008g03250	2	1	21	1203	1223	protein 840 gi|359476025|ref|XP_002283717.2|PREDICTED: homeobox-leucine zipper protein ATHB-15-like [Vitis vinifera] >gi|296081833|emb|CBI20838.3| unnamed protein product [Vitis vinifera] XP_002283717 0.0 98 1719.9
VIT_206s0004g02800	MIR166j_Glycine_max	TCGGACCAGGCTTCATTCCCG	21	VIT_206s0004g02800	2	1	21	1320	1340	homeobox leucine-zipper protein 844 gi|297746262|emb|CBI16318.3|unnamed protein product [Vitis vinifera] CBI16318 0.0 100 1750.33 844 844
VIT_208s0007g03420	MIR166j_Glycine_max	TCGGACCAGGCTTCATTCCCG	21	VIT_208s0007g03420	3	1	21	363	383	abscisic acid insensitive 400 gi|359482002|ref|XP_002276783.2|PREDICTED: protein ABSCISIC ACID-INSENSITIVE 5-like [Vitis vinifera] XP_002276783 0.0 81 645.195 400 327
VIT_210s0003g04670	MIR166j_Glycine_max	TCGGACCAGGCTTCATTCCCG	21	VIT_210s0003g04670	2	1	20	430	449	homeobox-leucine zipper protein hox32-like 845 gi|359483940|ref|XP_002281868.2|PREDICTED: homeobox-leucine zipper protein HOX32-like isoform 1 [Vitis vinifera] >gi|147820218|emb|CAN73584.1| hypothetical protein VITISV_033
VIT_213s0019g04320	MIR166j_Glycine_max	TCGGACCAGGCTTCATTCCCG	21	VIT_213s0019g04320	2	1	21	1112	1132	homeobox-leucine zipper protein revoluta 520 gi|296086017|emb|CBI31458.3|unnamed protein product [Vitis vinifera] CBI31458 0.0 99 1030.78 500 499
VIT_216s0050g01140	MIR166j_Glycine_max	TCGGACCAGGCTTCATTCCCG	21	VIT_216s0050g01140	3	1	20	357	376	glutaminyl-peptide cyclotransferase-like 315 gi|302143792|emb|CBI22653.3|unnamed protein product [Vitis vinifera] CBI22653 1.21028E-165 90 587.415 315 285
VIT_218s0075g00480	MIR166j_Glycine_max	TCGGACCAGGCTTCATTCCCG	21	VIT_218s0075g00480	2.5	1	20	2066	2085	tmv resistance protein n-like 1519 gi|147821054|emb|CAN77694.1|hypothetical protein VITISV_029044 [Vitis vinifera] CAN77694 0.0 92 2837.75 1511 1393
VIT_204s0008g03250	MIR166j_Physcomitrella_patens	CCGGACCAGGCTTCATTCCCC	21	VIT_204s0008g03250	1.5	1	20	1204	1223	protein 840 gi|359476025|ref|XP_002283717.2|PREDICTED: homeobox-leucine zipper protein ATHB-15-like [Vitis vinifera] >gi|296081833|emb|CBI20838.3| unnamed protein product [Vitis vinifera] XP_002283717 0.0 98 1719.9
VIT_206s0004g02800	MIR166j_Physcomitrella_patens	CCGGACCAGGCTTCATTCCCC	21	VIT_206s0004g02800	1.5	1	20	1321	1340	homeobox leucine-zipper protein 844 gi|297746262|emb|CBI16318.3|unnamed protein product [Vitis vinifera] CBI16318 0.0 100 1750.33 844 844
VIT_210s0003g04670	MIR166j_Physcomitrella_patens	CCGGACCAGGCTTCATTCCCC	21	VIT_210s0003g04670	1.5	1	20	430	449	homeobox-leucine zipper protein hox32-like 845 gi|359483940|ref|XP_002281868.2|PREDICTED: homeobox-leucine zipper protein HOX32-like isoform 1 [Vitis vinifera] >gi|147820218|emb|CAN73584.1| hypothetical protein VITISV_033
VIT_213s0019g04320	MIR166j_Physcomitrella_patens	CCGGACCAGGCTTCATTCCCC	21	VIT_213s0019g04320	1.5	1	20	1113	1132	homeobox-leucine zipper protein revoluta 520 gi|296086017|emb|CBI31458.3|unnamed protein product [Vitis vinifera] CBI31458 0.0 99 1030.78 500 499
VIT_201s0011g04990	MIR166l_Glycine_max	GGACCAGGCTTCATTTCCC	19	VIT_201s0011g04990	3	1	19	1091	1109	10 kda chaperonin 97 gi|225424242|ref|XP_002284449.1|PREDICTED: 10 kDa chaperonin [Vitis vinifera] >gi|147801554|emb|CAN77010.1| hypothetical protein VITISV_036880 [Vitis vinifera] >gi|297737695|emb|CBI26896.3| unnamed
VIT_204s0008g03250	MIR166l_Glycine_max	GGACCAGGCTTCATTTCCC	19	VIT_204s0008g03250	3	1	19	1203	1221	protein 840 gi|359476025|ref|XP_002283717.2|PREDICTED: homeobox-leucine zipper protein ATHB-15-like [Vitis vinifera] >gi|296081833|emb|CBI20838.3| unnamed protein product [Vitis vinifera] XP_002283717 0.0 98 1719.9
VIT_204s0023g01550	MIR166l_Glycine_max	GGACCAGGCTTCATTTCCC	19	VIT_204s0023g01550	3	1	19	342	360	uncharacterized protein 128 gi|225430792|ref|XP_002270634.1|PREDICTED: uncharacterized protein LOC100261644 [Vitis vinifera] XP_002270634 1.41297E-51 84 206.453 128 108
VIT_204s0023g01870	MIR166l_Glycine_max	GGACCAGGCTTCATTTCCC	19	VIT_204s0023g01870	3	1	19	874	892	dna glycosylase domain-containing protein 384 gi|147792215|emb|CAN72984.1|hypothetical protein VITISV_009035 [Vitis vinifera] CAN72984 2.68928E-175 87 619.772 353 309
VIT_206s0004g02800	MIR166l_Glycine_max	GGACCAGGCTTCATTTCCC	19	VIT_206s0004g02800	3	1	19	1320	1338	homeobox leucine-zipper protein 844 gi|297746262|emb|CBI16318.3|unnamed protein product [Vitis vinifera] CBI16318 0.0 100 1750.33 844 844
VIT_207s0031g02520	MIR166l_Glycine_max	GGACCAGGCTTCATTTCCC	19	VIT_207s0031g02520	3	1	19	1951	1969	uncharacterized protein 237 gi|296082599|emb|CBI21604.3|unnamed protein product [Vitis vinifera] CBI21604 1.8725E-83 100 313.538 151 151
VIT_210s0003g04670	MIR166l_Glycine_max	GGACCAGGCTTCATTTCCC	19	VIT_210s0003g04670	3	1	19	429	447	homeobox-leucine zipper protein hox32-like 845 gi|359483940|ref|XP_002281868.2|PREDICTED: homeobox-leucine zipper protein HOX32-like isoform 1 [Vitis vinifera] >gi|147820218|emb|CAN73584.1| hypothetical protein VITISV_033
VIT_213s0019g04320	MIR166l_Glycine_max	GGACCAGGCTTCATTTCCC	19	VIT_213s0019g04320	3	1	19	1112	1130	homeobox-leucine zipper protein revoluta 520 gi|296086017|emb|CBI31458.3|unnamed protein product [Vitis vinifera] CBI31458 0.0 99 1030.78 500 499
VIT_215s0021g01946	MIR166l_Glycine_max	GGACCAGGCTTCATTTCCC	19	VIT_215s0021g01946	3	1	19	107	125	uncharacterized protein 233 gi|147798401|emb|CAN63455.1|hypothetical protein VITISV_030127 [Vitis vinifera] CAN63455 5.22197E-87 92 325.479 175 161
VIT_218s0089g01060	MIR166l_Glycine_max	GGACCAGGCTTCATTTCCC	19	VIT_218s0089g01060	3	1	19	1003	1021	vacuolar protein sorting-associated protein 9a-like 382 gi|225459931|ref|XP_002265083.1|PREDICTED: vacuolar protein sorting-associated protein 9A-like [Vitis vinifera] XP_002265083 0.0 100 790.801 382 382
VIT_205s0020g02000	MIR166l_Oryza_sativa	TCTCGGACCAGGCTTCAATCC	21	VIT_205s0020g02000	2.5	1	20	8496	8515	atpase splayed 3727 gi|297736923|emb|CBI26124.3|unnamed protein product [Vitis vinifera] CBI26124 0.0 88 3982.95 2230 1965
VIT_212s0028g00090	MIR166l_Oryza_sativa	TCTCGGACCAGGCTTCAATCC	21	VIT_212s0028g00090	3	1	21	1479	1499	pentatricopeptide repeat-containing protein mitochondrial-like 802 gi|225446845|ref|XP_002279656.1|PREDICTED: pentatricopeptide repeat-containing protein At1g79490, mitochondrial-like [Vitis vinifera] XP_002279656 0.0
VIT_218s0075g00480	MIR166l_Oryza_sativa	TCTCGGACCAGGCTTCAATCC	21	VIT_218s0075g00480	2.5	1	21	2067	2087	tmv resistance protein n-like 1519 gi|147821054|emb|CAN77694.1|hypothetical protein VITISV_029044 [Vitis vinifera] CAN77694 0.0 92 2837.75 1511 1393
VIT_204s0008g03250	MIR166m_Glycine_max	GCGGACCAGGCTTCATTCCCC	21	VIT_204s0008g03250	2.5	1	20	1204	1223	protein 840 gi|359476025|ref|XP_002283717.2|PREDICTED: homeobox-leucine zipper protein ATHB-15-like [Vitis vinifera] >gi|296081833|emb|CBI20838.3| unnamed protein product [Vitis vinifera] XP_002283717 0.0 98 1719.9
VIT_206s0004g02800	MIR166m_Glycine_max	GCGGACCAGGCTTCATTCCCC	21	VIT_206s0004g02800	2.5	1	20	1321	1340	homeobox leucine-zipper protein 844 gi|297746262|emb|CBI16318.3|unnamed protein product [Vitis vinifera] CBI16318 0.0 100 1750.33 844 844
VIT_210s0003g04670	MIR166m_Glycine_max	GCGGACCAGGCTTCATTCCCC	21	VIT_210s0003g04670	2.5	1	20	430	449	homeobox-leucine zipper protein hox32-like 845 gi|359483940|ref|XP_002281868.2|PREDICTED: homeobox-leucine zipper protein HOX32-like isoform 1 [Vitis vinifera] >gi|147820218|emb|CAN73584.1| hypothetical protein VITISV_033
VIT_213s0019g04320	MIR166m_Glycine_max	GCGGACCAGGCTTCATTCCCC	21	VIT_213s0019g04320	2.5	1	20	1113	1132	homeobox-leucine zipper protein revoluta 520 gi|296086017|emb|CBI31458.3|unnamed protein product [Vitis vinifera] CBI31458 0.0 99 1030.78 500 499
VIT_201s0011g00230	MIR166u_Glycine_max	TCTCGGACCAGGCTTCATTC	20	VIT_201s0011g00230	3	1	20	609	628	dihydropterin pyrophosphokinase dihydropteroate synthase 511 gi|225423430|ref|XP_002273643.1|PREDICTED: folic acid synthesis protein fol1-like [Vitis vinifera] XP_002273643 0.0 100 1006.51 489 489
VIT_212s0035g00655	MIR166u_Glycine_max	TCTCGGACCAGGCTTCATTC	20	VIT_212s0035g00655	3	1	20	385	404	zf-hd homeobox protein at4g24660-like 243 gi|225448168|ref|XP_002264250.1|PREDICTED: ZF-HD homeobox protein At4g24660-like [Vitis vinifera] XP_002264250 4.92805E-114 94 415.231 210 198
VIT_213s0019g01070	MIR166u_Glycine_max	TCTCGGACCAGGCTTCATTC	20	VIT_213s0019g01070	3	1	20	1285	1304	radical sam domain-containing protein 407 gi|225449545|ref|XP_002283725.1|PREDICTED: ribosomal RNA large subunit methyltransferase N [Vitis vinifera] >gi|296086245|emb|CBI31686.3| unnamed protein product [Vitis vinifera]
VIT_218s0075g00480	MIR166u_Glycine_max	TCTCGGACCAGGCTTCATTC	20	VIT_218s0075g00480	1.5	1	20	2068	2087	tmv resistance protein n-like 1519 gi|147821054|emb|CAN77694.1|hypothetical protein VITISV_029044 [Vitis vinifera] CAN77694 0.0 92 2837.75 1511 1393
VIT_204s0079g00200	MIR167d_Arabidopsis_thaliana	AAGCTGCCAGCATGATCTGG	20	VIT_204s0079g00200	3	1	20	1380	1399	auxin response factor 8 669 gi|359476473|ref|XP_002266678.2|PREDICTED: auxin response factor 8-like [Vitis vinifera] XP_002266678 0.0 90 1169.84 661 595
VIT_210s0003g04100	MIR167d_Arabidopsis_thaliana	AAGCTGCCAGCATGATCTGG	20	VIT_210s0003g04100	3	1	20	2619	2638	auxin response factor 6-like 825 gi|225443952|ref|XP_002279808.1|PREDICTED: auxin response factor 6-like [Vitis vinifera] XP_002279808 0.0 88 1463.74 825 730
VIT_212s0028g01170	MIR167d_Arabidopsis_thaliana	AAGCTGCCAGCATGATCTGG	20	VIT_212s0028g01170	3	1	20	3955	3974	auxin response factor 6-like 965 gi|359485334|ref|XP_002282830.2|PREDICTED: auxin response factor 6-like [Vitis vinifera] XP_002282830 0.0 98 1001.89 490 482
VIT_214s0060g01210	MIR167d_Arabidopsis_thaliana	AAGCTGCCAGCATGATCTGG	20	VIT_214s0060g01210	3	1	20	1172	1191	bzip transcription factor 145 gi|225450595|ref|XP_002282195.1|PREDICTED: ocs element-binding factor 1 [Vitis vinifera] >gi|296089774|emb|CBI39593.3| unnamed protein product [Vitis vinifera] XP_002282195 3.53294E-68
VIT_200s0203g00110	MIR167f_Populus_trichocarpa	ATCATGTGGCAGTTTCACC	19	VIT_200s0203g00110	3	1	19	590	608	lysine-specific demethylase 3b 522 gi|359495723|ref|XP_002262710.2|PREDICTED: uncharacterized protein LOC100266659 [Vitis vinifera] XP_002262710 0.0 100 1091.26 522 522
VIT_200s0283g00070	MIR167f_Populus_trichocarpa	ATCATGTGGCAGTTTCACC	19	VIT_200s0283g00070	2	1	19	1498	1516	short-chain dehydrogenase reductase family protein 313 gi|225447731|ref|XP_002277858.1|PREDICTED: (+)-neomenthol dehydrogenase [Vitis vinifera] >gi|147853829|emb|CAN79560.1| hypothetical protein VITISV_036558 [Vitis vinif
VIT_201s0150g00350	MIR167f_Populus_trichocarpa	ATCATGTGGCAGTTTCACC	19	VIT_201s0150g00350	3	1	19	2630	2648	probable s-acyltransferase at3g26935-like 426 gi|225425312|ref|XP_002268432.1|PREDICTED: probable S-acyltransferase At3g26935-like [Vitis vinifera] XP_002268432 0.0 100 893.649 426 426
VIT_205s0049g01590	MIR167f_Populus_trichocarpa	ATCATGTGGCAGTTTCACC	19	VIT_205s0049g01590	3	1	19	51	69	small nuclear ribonucleoprotein sm d3 118 gi|296083703|emb|CBI23692.3|unnamed protein product [Vitis vinifera] CBI23692 3.15341E-64 100 248.44 118 118
VIT_205s0051g00340	MIR167f_Populus_trichocarpa	ATCATGTGGCAGTTTCACC	19	VIT_205s0051g00340	3	1	19	2157	2174	chaperonin cpn60- mitochondrial-like isoform 1 575 gi|225433375|ref|XP_002285608.1|PREDICTED: chaperonin CPN60-2, mitochondrial isoform 1 [Vitis vinifera] >gi|297741894|emb|CBI33329.3| unnamed protein product [Vitis vinifera]
VIT_206s0004g02030	MIR167f_Populus_trichocarpa	ATCATGTGGCAGTTTCACC	19	VIT_206s0004g02030	3	1	19	1043	1061	xanthine dehydrogenase 1369 gi|225435470|ref|XP_002285473.1|PREDICTED: xanthine dehydrogenase/oxidase-like isoform 1 [Vitis vinifera] XP_002285473 0.0 96 2686.37 1350 1298
VIT_206s0004g02342	MIR167f_Populus_trichocarpa	ATCATGTGGCAGTTTCACC	19	VIT_206s0004g02342	3	1	19	319	337	nac domain ipr003441 371 gi|147789355|emb|CAN73321.1|hypothetical protein VITISV_034301 [Vitis vinifera] CAN73321 3.43303E-148 75 529.635 404 304
VIT_206s0061g01480	MIR167f_Populus_trichocarpa	ATCATGTGGCAGTTTCACC	19	VIT_206s0061g01480	3	1	19	2649	2667	atp-binding cassette 1460 gi|297734833|emb|CBI17067.3|unnamed protein product [Vitis vinifera] CBI17067 0.0 95 2810.4 1426 1368
VIT_206s0080g00040	MIR167f_Populus_trichocarpa	ATCATGTGGCAGTTTCACC	19	VIT_206s0080g00040	3	1	19	3155	3173	atp-binding cassette 1473 gi|296084952|emb|CBI28361.3|unnamed protein product [Vitis vinifera] CBI28361 0.0 94 2816.18 1453 1374
VIT_207s0005g00320	MIR167f_Populus_trichocarpa	ATCATGTGGCAGTTTCACC	19	VIT_207s0005g00320	2	1	19	266	284	pre-mrna-splicing factor sf2 308 gi|225437350|ref|XP_002265998.1|PREDICTED: pre-mRNA-splicing factor SF2-like isoform 1 [Vitis vinifera] >gi|359480272|ref|XP_003632425.1| PREDICTED: pre-mRNA-splicing factor SF2-like isoform
VIT_210s0003g03500	MIR167f_Populus_trichocarpa	ATCATGTGGCAGTTTCACC	19	VIT_210s0003g03500	3	1	19	996	1014	katanin p60 atpase-containing subunit a-like 2-like 406 gi|359483871|ref|XP_002276286.2|PREDICTED: katanin p60 ATPase-containing subunit A-like 2 [Vitis vinifera] XP_002276286 0.0 96 801.586 406 392
VIT_211s0016g04065	MIR167f_Populus_trichocarpa	ATCATGTGGCAGTTTCACC	19	VIT_211s0016g04065	3	1	19	54	72	protein 119 gi|356513133|ref|XP_003525268.1|PREDICTED: uncharacterized protein LOC100818788 [Glycine max] XP_003525268 1.7921E-14 67 83.1889 103 70
VIT_212s0055g00830	MIR167f_Populus_trichocarpa	ATCATGTGGCAGTTTCACC	19	VIT_212s0055g00830	3	1	19	996	1014	trna guanosine-2 -o-methyltransferase trm11 homolog 477 gi|225447846|ref|XP_002271199.1|PREDICTED: tRNA guanosine-2'-O-methyltransferase TRM11 homolog [Vitis vinifera] XP_002271199 0.0 93 922.924 477 448
VIT_213s0067g02530	MIR167f_Populus_trichocarpa	ATCATGTGGCAGTTTCACC	19	VIT_213s0067g02530	3	1	19	123	141	e2f target protein 1 596 gi|225448645|ref|XP_002274437.1|PREDICTED: mini-chromosome maintenance complex-binding protein [Vitis vinifera] XP_002274437 0.0 100 1207.2 585 585
VIT_216s0100g00010	MIR167f_Populus_trichocarpa	ATCATGTGGCAGTTTCACC	19	VIT_216s0100g00010	3	1	19	947	965	gibberellin receptor 326 gi|225468141|ref|XP_002267455.1|PREDICTED: probable carboxylesterase 120 [Vitis vinifera] >gi|297741146|emb|CBI31877.3| unnamed protein product [Vitis vinifera] XP_002267455 0.0 100
VIT_217s0000g09990	MIR167f_Populus_trichocarpa	ATCATGTGGCAGTTTCACC	19	VIT_217s0000g09990	3	1	19	1664	1682	zinc finger ccch domain-containing protein 484 gi|225456787|ref|XP_002277300.1|PREDICTED: zinc finger CCCH domain-containing protein 43 isoform 1 [Vitis vinifera] >gi|297733636|emb|CBI14883.3| unnamed protein product [Vit
VIT_219s0015g02500	MIR167f_Populus_trichocarpa	ATCATGTGGCAGTTTCACC	19	VIT_219s0015g02500	3	1	19	664	681	secologanin synthase 431 gi|225464373|ref|XP_002265455.1|PREDICTED: secologanin synthase isoform 1 [Vitis vinifera] XP_002265455 0.0 99 890.567 430 428
VIT_219s0135g00190	MIR167f_Populus_trichocarpa	ATCATGTGGCAGTTTCACC	19	VIT_219s0135g00190	3	1	19	567	584	secologanin synthase-like 283 gi|359494395|ref|XP_003634770.1|PREDICTED: secologanin synthase-like isoform 2 [Vitis vinifera] XP_003634770 1.00426E-157 99 560.836 272 271
VIT_219s0135g00230	MIR167f_Populus_trichocarpa	ATCATGTGGCAGTTTCACC	19	VIT_219s0135g00230	3	1	19	752	769	secologanin synthase-like 432 gi|296082833|emb|CBI22134.3|unnamed protein product [Vitis vinifera] CBI22134 0.0 99 893.264 431 429
VIT_205s0094g00080	MIR168_Vitis_vinifera	GCTTGGTGCAGGTCGGGAA	19	VIT_205s0094g00080	3	1	19	1677	1695	pentatricopeptide repeat-containing protein at3g46870-like 242 gi|296084249|emb|CBI24637.3|unnamed protein product [Vitis vinifera] CBI24637 2.73433E-127 94 459.144 242 229
VIT_212s0059g01790	MIR168_Vitis_vinifera	GCTTGGTGCAGGTCGGGAA	19	VIT_212s0059g01790	3	1	19	414	432	alkaloid o-methyltransferase related 375 gi|225447213|ref|XP_002277602.1|PREDICTED: (RS)-norcoclaurine 6-O-methyltransferase [Vitis vinifera] XP_002277602 0.0 95 738.413 375 358
VIT_217s0053g00680	MIR168_Vitis_vinifera	GCTTGGTGCAGGTCGGGAA	19	VIT_217s0053g00680	2	1	19	664	682	protein argonaute 1085 gi|225464279|ref|XP_002271225.1|PREDICTED: protein argonaute 1-like [Vitis vinifera] XP_002271225 0.0 85 1893.63 1085 929
VIT_219s0014g03640	MIR168_Vitis_vinifera	GCTTGGTGCAGGTCGGGAA	19	VIT_219s0014g03640	2.5	1	19	2486	2504	myosin-j heavy chain-like 1197 gi|302143081|emb|CBI20376.3|unnamed protein product [Vitis vinifera] CBI20376 0.0 97 2413.26 1197 1164
VIT_217s0053g00680	MIR168_Vitis_vinifera	GCTTGGTGCAGGTCGGGAAC	20	VIT_217s0053g00680	3	1	20	663	682	protein argonaute 1085 gi|225464279|ref|XP_002271225.1|PREDICTED: protein argonaute 1-like [Vitis vinifera] XP_002271225 0.0 85 1893.63 1085 929
VIT_202s0025g04560	MIR171i_Malus_domestica	AGCCGAACCAATATCACTC	19	VIT_202s0025g04560	3	1	19	2852	2870	at4g12290 t4c9_130 727 gi|225426753|ref|XP_002275872.1|PREDICTED: primary amine oxidase [Vitis vinifera] XP_002275872 0.0 95 1439.86 727 697
VIT_204s0023g01030	MIR171i_Malus_domestica	AGCCGAACCAATATCACTC	19	VIT_204s0023g01030	2.5	1	19	711	729	protein da1-related 1-like 488 gi|359476591|ref|XP_002275259.2|PREDICTED: protein DA1-related 1-like [Vitis vinifera] XP_002275259 0.0 94 956.051 488 461
VIT_204s0023g01570	MIR171i_Malus_domestica	AGCCGAACCAATATCACTC	19	VIT_204s0023g01570	3	1	19	732	750	somatic embryogenesis receptor 452 gi|359476577|ref|XP_002267433.2|PREDICTED: proline-rich receptor-like protein kinase PERK4-like [Vitis vinifera] XP_002267433 0.0 94 838.565 428 405
VIT_214s0066g00860	MIR171i_Malus_domestica	AGCCGAACCAATATCACTC	19	VIT_214s0066g00860	3	1	19	696	714	pentatricopeptide repeat-containing protein 728 gi|359488823|ref|XP_002273685.2|PREDICTED: uncharacterized protein LOC100245824 [Vitis vinifera] XP_002273685 0.0 96 1452.57 725 700
VIT_214s0068g01340	MIR171i_Malus_domestica	AGCCGAACCAATATCACTC	19	VIT_214s0068g01340	2.5	1	19	639	657	#N/A
VIT_202s0025g00840	MIR2111_Vitis_vinifera	ATCTGCATCCTGAGGTCTA	19	VIT_202s0025g00840	3	1	19	1630	1648	uncharacterized protein at5g41620-like 681 gi|359473993|ref|XP_002276152.2|PREDICTED: uncharacterized protein At5g41620-like [Vitis vinifera] XP_002276152 0.0 91 1105.89 602 549
VIT_203s0097g00550	MIR2111_Vitis_vinifera	ATCTGCATCCTGAGGTCTA	19	VIT_203s0097g00550	2	1	19	2628	2646	dna polymerase v 1280 gi|225429230|ref|XP_002263595.1|PREDICTED: DNA polymerase V-like [Vitis vinifera] XP_002263595 0.0 87 2225.28 1280 1117
VIT_205s0102g00270	MIR2111_Vitis_vinifera	ATCTGCATCCTGAGGTCTA	19	VIT_205s0102g00270	2.5	1	19	260	278	arm repeat superfamily protein 1000 gi|225433864|ref|XP_002264735.1|PREDICTED: uncharacterized protein LOC100264644 [Vitis vinifera] >gi|297743772|emb|CBI36655.3| unnamed protein product [Vitis vinifera] XP_002264735 0.0
VIT_208s0007g04290	MIR2111_Vitis_vinifera	ATCTGCATCCTGAGGTCTA	19	VIT_208s0007g04290	3	1	19	882	900	e3 ubiquitin-protein ligase upl7 961 gi|225441066|ref|XP_002284049.1|PREDICTED: E3 ubiquitin-protein ligase UPL7 [Vitis vinifera] >gi|297740027|emb|CBI30209.3| unnamed protein product [Vitis vinifera] XP_002284049
VIT_208s0007g05890	MIR2111_Vitis_vinifera	ATCTGCATCCTGAGGTCTA	19	VIT_208s0007g05890	3	1	19	1339	1357	uncharacterized protein yqeh-like 620 gi|359481892|ref|XP_002274571.2|PREDICTED: uncharacterized protein yqeH-like [Vitis vinifera] XP_002274571 0.0 85 1034.63 608 522
[truncated: 1,516 more rows]
