# Supplementary material for: Transcriptomic and biochemical investigations support the role of rootstock-scion interaction in grapevine berry quality
Source: BMC Genomics. 2020 Jul 8;21:468. doi: 10.1186/s12864-020-06795-5 (PMC7341580; doi:10.1186/s12864-020-06795-5)
Supplement: Supplementary file 10 — Additional file 10. List of differentially expressed miRNAs (as calculated by small RNAseq analysis) and their relative differentially expressed targets (as calculated by RNAseq data analysis). For each miRNA/target pair is reported the comparison considered, target id putative function and GO terms, miRNA name and sequence, and log2 fold change of the target and the miRNA. Only statistically significant DEG and DE miRNAs are reported. [file 12864_2020_6795_MOESM10_ESM.xlsx]

## Sheet: Sheet1
Comparison	miRNA	miRNA sequence	miRNA log2 Fold Change	DE Target	Target log2FoldChange	Target function	miRNA / Target	B2GO_GO_info	ENSEMBL_GO_info
M-T1 vs NGC - T1	Grape_m-9163	AGATTGAAGACTTTGATGT	56.0932	VIT_201s0146g00070	1.0946	11-beta-hydroxysteroid dehydrogenase-like	same profile	GO:0055114 oxidation-reduction process GO:0016491 oxidoreductase activity GO:0000166 nucleotide binding GO:0009507 chloroplast GO:0005576 extracellular region	GO:0055114 oxidation-reduction process GO:0016491 oxidoreductase activity GO:0008152 metabolic process
M-T1 vs NGC - T1	Grape_m-1191	GCTGAACAAGAGAGAACCT	41.5492	VIT_212s0034g00910	-0.9842	TMV resistance protein n-like	opposite profile	GO:0005524 ATP binding GO:0007165 signal transduction GO:0006952 defense response GO:0043531 ADP binding GO:0017111 nucleoside-triphosphatase activity	GO:0007165 signal transduction GO:0043531 ADP binding GO:0006952 defense response GO:0005515 protein binding
M-T1 vs NGC - T1	MIR3623_Vitis_vinifera	AAGTTCATCCAAGCACCATC	67.7211	VIT_212s0034g00910	-0.9842	TMV resistance protein n-like	opposite profile	GO:0005524 ATP binding GO:0007165 signal transduction GO:0006952 defense response GO:0043531 ADP binding GO:0017111 nucleoside-triphosphatase activity	GO:0007165 signal transduction GO:0043531 ADP binding GO:0006952 defense response GO:0005515 protein binding
M-T1 vs NGC - T1	MIR3623_Vitis_vinifera	ACAAGTTCATCCAAGCACC	69.0586	VIT_212s0034g00910	-0.9842	TMV resistance protein n-like	opposite profile	GO:0005524 ATP binding GO:0007165 signal transduction GO:0006952 defense response GO:0043531 ADP binding GO:0017111 nucleoside-triphosphatase activity	GO:0007165 signal transduction GO:0043531 ADP binding GO:0006952 defense response GO:0005515 protein binding
M-T1 vs NGC - T1	MIR3623_Vitis_vinifera	ACAAGTTCATCCAAGCACCA	20.3847	VIT_212s0034g00910	-0.9842	TMV resistance protein n-like	opposite profile	GO:0005524 ATP binding GO:0007165 signal transduction GO:0006952 defense response GO:0043531 ADP binding GO:0017111 nucleoside-triphosphatase activity	GO:0007165 signal transduction GO:0043531 ADP binding GO:0006952 defense response GO:0005515 protein binding
M-T1 vs NGC - T1	MIR3623_Vitis_vinifera	CAAGTTCATCCAAGCACCA	2.34604	VIT_212s0034g00910	-0.9842	TMV resistance protein n-like	opposite profile	GO:0005524 ATP binding GO:0007165 signal transduction GO:0006952 defense response GO:0043531 ADP binding GO:0017111 nucleoside-triphosphatase activity	GO:0007165 signal transduction GO:0043531 ADP binding GO:0006952 defense response GO:0005515 protein binding
M-T1 vs NGC - T1	MIR156f_Vitis_vinifera	GACAGAAGATAGAGAGCAC	19.3745	VIT_211s0118g00770	1.4298	uncharacterized protein	same profile	GO:0016021 integral component of membrane GO:0009536 plastid GO:0055085 transmembrane transport GO:0006817 phosphate ion transport GO:0015706 nitrate transport GO:0005315 inorganic phosphate transmembrane transporter activity
M-T1 vs NGC - T1	MIR319e_Vitis_vinifera	TGGACTGAAGGGAGCTCCT	124.197	VIT_205s0020g04510	0.6251	GDP-mannose 3 -epimerase	same profile	GO:0005829 cytosol GO:0051287 NAD binding GO:0019853 L-ascorbic acid biosynthetic process GO:0009225 nucleotide-sugar metabolic process GO:0047918 GDP-mannose 3,5-epimerase activity	GO:0050662 coenzyme binding GO:0044237 cellular metabolic process GO:0003824 catalytic activity
M-T1 vs NGC - T1	MIR166d_Gossypium_raimondii	GGACCAGGCTTCATTCCCA	102.468	VIT_214s0060g00350	-1.6805	aspartic proteinase-like	opposite profile	GO:0005829 cytosol GO:0046686 response to cadmium ion GO:0016023 cytoplasmic membrane-bounded vesicle GO:0006508 proteolysis GO:0005783 endoplasmic reticulum GO:0006096 glycolytic process GO:0009506 plasmodesma GO:0009651 response to salt stress GO:0006833 water transport GO:0006972 hyperosmotic response GO:0007030 Golgi organization GO:0009266 response to temperature stimulus GO:0005773 vacuole …	GO:0008233 peptidase activity GO:0006508 proteolysis GO:0004190 aspartic-type endopeptidase activity GO:0006629 lipid metabolic process GO:0016787 hydrolase activity
M-T1 vs NGC - T1	MIR166i_Cucumis_melo	GGACCAGGCTTCATTCT	38.6765	VIT_214s0060g00350	-1.6805	aspartic proteinase-like	opposite profile	GO:0005829 cytosol GO:0046686 response to cadmium ion GO:0016023 cytoplasmic membrane-bounded vesicle GO:0006508 proteolysis GO:0005783 endoplasmic reticulum GO:0006096 glycolytic process GO:0009506 plasmodesma GO:0009651 response to salt stress GO:0006833 water transport GO:0006972 hyperosmotic response GO:0007030 Golgi organization GO:0009266 response to temperature stimulus GO:0005773 vacuole …	GO:0008233 peptidase activity GO:0006508 proteolysis GO:0004190 aspartic-type endopeptidase activity GO:0006629 lipid metabolic process GO:0016787 hydrolase activity
M-T1 vs NGC - T1	MIR167f_Populus_trichocarpa	ATCATGTGGCAGTTTCACC	20.3921	VIT_206s0004g02030	-0.8197	xanthine dehydrogenase	opposite profile	GO:0055114 oxidation-reduction process GO:0005829 cytosol GO:0009414 response to water deprivation GO:0009055 electron carrier activity GO:0005506 iron ion binding GO:0050660 flavin adenine dinucleotide binding GO:0008762 UDP-N-acetylmuramate dehydrogenase activity GO:0006040 amino sugar metabolic process GO:0000302 response to reactive oxygen species GO:0051537 2 iron, 2 sulfur cluster binding G…	GO:0051537 2 iron, 2 sulfur cluster binding GO:0051536 iron-sulfur cluster binding GO:0009055 electron carrier activity GO:0046872 metal ion binding GO:0005506 iron ion binding GO:0050660 flavin adenine dinucleotide binding GO:0016614 oxidoreductase activity, acting on CH-OH group of donors GO:0008762 UDP-N-acetylmuramate dehydrogenase activity GO:0055114 oxidation-reduction process GO:0016491 ox…
M-T1 vs NGC - T1	MIR167f_Populus_trichocarpa	ATCATGTGGCAGTTTCACC	20.3921	VIT_219s0135g00230	0.8564	secologanin synthase-like	same profile	GO:0055114 oxidation-reduction process GO:0009055 electron carrier activity GO:0004497 monooxygenase activity GO:0005506 iron ion binding GO:0020037 heme binding GO:0016705 oxidoreductase activity, acting on paired donors, with incorporation or reduction of molecular oxygen	GO:0004497 monooxygenase activity GO:0016705 oxidoreductase activity, acting on paired donors, with incorporation or reduction of molecular oxygen GO:0009055 electron carrier activity GO:0046872 metal ion binding GO:0020037 heme binding GO:0005506 iron ion binding GO:0055114 oxidation-reduction process GO:0016491 oxidoreductase activity
M-T1 vs NGC - T1	MIR3623_Vitis_vinifera	GCTTGGACGAATTTGCT	7.37526	VIT_210s0003g01690	1.1082	uncharacterized protein	same profile	GO:0009567 double fertilization forming a zygote and endosperm	GO:0009567 double fertilization forming a zygote and endosperm
M-T1 vs NGC - T1	MIR3624_Vitis_vinifera	AGGGCAGCAGCATACTACT	325.678	VIT_218s0001g02770	-0.5873	uncharacterized protein	opposite profile	GO:0009505 plant-type cell wall GO:0004091 NOT_FOUND GO:0005975 carbohydrate metabolic process GO:0006629 lipid metabolic process GO:0004560 alpha-L-fucosidase activity	GO:0016788 hydrolase activity, acting on ester bonds GO:0006629 lipid metabolic process GO:0016787 hydrolase activity
M-T1 vs NGC - T1	MIR396d_Vitis_vinifera	CCACAGCTTTCTTGAACTG	47.331	VIT_204s0008g03760	0.7553	tetraspanin family protein	same profile	GO:0016021 integral component of membrane GO:0003677 DNA binding GO:0006144 purine nucleobase metabolic process GO:0046983 protein dimerization activity GO:0005730 nucleolus GO:0003899 DNA-directed RNA polymerase activity GO:0006351 transcription, DNA-templated GO:0006206 pyrimidine nucleobase metabolic process
M-T1 vs NGC - T1	MIR403a_Vitis_vinifera	AGATTCACGCACAAACTCG	60.7856	VIT_219s0014g03660	2.2953	light-harvesting complex ii protein LHCB3	same profile	GO:0046872 metal ion binding GO:0009535 chloroplast thylakoid membrane GO:0005198 structural molecule activity GO:0009765 photosynthesis, light harvesting GO:0030076 light-harvesting complex	GO:0009765 photosynthesis, light harvesting GO:0015979 photosynthesis GO:0046872 metal ion binding GO:0009507 chloroplast GO:0016020 membrane GO:0005198 structural molecule activity GO:0009579 thylakoid GO:0009535 chloroplast thylakoid membrane GO:0009534 chloroplast thylakoid
M-T1 vs NGC - T1	MIR477a_Vitis_vinifera	CCTCAAAGGCTTCCAATTT	99.705	VIT_208s0007g00920	1.5118	tropinone reductase homolog at1g07440	same profile	GO:0055114 oxidation-reduction process GO:0046686 response to cadmium ion GO:0000166 nucleotide binding GO:0080167 response to karrikin GO:0009821 alkaloid biosynthetic process GO:0050356 tropine dehydrogenase activity	GO:0055114 oxidation-reduction process GO:0016491 oxidoreductase activity GO:0008152 metabolic process
M-T1 vs NGC - T1	MIR482_Vitis_vinifera	TCTTTCCTACTCCTCCCATT	10.3879	VIT_204s0023g00410	1.546	photosystem i reaction center subunit xi	same profile	GO:0016021 integral component of membrane GO:0009941 chloroplast envelope GO:0006364 rRNA processing GO:0010287 plastoglobule GO:0010207 photosystem II assembly GO:0030003 cellular cation homeostasis GO:0009535 chloroplast thylakoid membrane GO:0070838 divalent metal ion transport GO:0009657 plastid organization GO:0009538 photosystem I reaction center	GO:0070838 divalent metal ion transport GO:0030003 cellular cation homeostasis GO:0009538 photosystem I reaction center GO:0009522 photosystem I GO:0010287 plastoglobule GO:0019684 photosynthesis, light reaction GO:0010207 photosystem II assembly GO:0009657 plastid organization GO:0009579 thylakoid GO:0009535 chloroplast thylakoid membrane GO:0009534 chloroplast thylakoid GO:0006364 rRNA processi…
M-T1 vs NGC - T1	MIR858a_Arabidopsis_thaliana	CGTTGTCTGTTCGACCT	99.5155	VIT_215s0046g01650	0.7546	unnamed protein product	same profile	NA
P -T1 vs NGC - T1	MIR396a_Vitis_vinifera	CCACAGCTTTCTTGAACT	18.3523	VIT_216s0098g00290	-0.5045	glutamate synthase 1	opposite profile	GO:0046686 response to cadmium ion GO:0009570 chloroplast stroma GO:0006094 gluconeogenesis GO:0006096 glycolytic process GO:0005506 iron ion binding GO:0009651 response to salt stress GO:0050660 flavin adenine dinucleotide binding GO:0009501 amyloplast GO:0022900 electron transport chain GO:0010181 FMN binding GO:0048589 developmental growth GO:0015036 disulfide oxidoreductase activity GO:001967…	GO:0045181 glutamate synthase activity, NAD(P)H as acceptor GO:0042128 nitrate assimilation GO:0019676 ammonia assimilation cycle GO:0016040 glutamate synthase (NADH) activity GO:0015930 glutamate synthase activity GO:0006537 glutamate biosynthetic process GO:0016639 oxidoreductase activity, acting on the CH-NH2 group of donors, NAD or NADP as acceptor GO:0016638 oxidoreductase activity, acting o…
P -T1 vs NGC - T1	MIR396d_Vitis_vinifera	CAGCTTTCTTGAACTG	-1.99036	VIT_216s0098g00290	-0.5045	glutamate synthase 1	same profile	GO:0046686 response to cadmium ion GO:0009570 chloroplast stroma GO:0006094 gluconeogenesis GO:0006096 glycolytic process GO:0005506 iron ion binding GO:0009651 response to salt stress GO:0050660 flavin adenine dinucleotide binding GO:0009501 amyloplast GO:0022900 electron transport chain GO:0010181 FMN binding GO:0048589 developmental growth GO:0015036 disulfide oxidoreductase activity GO:001967…	GO:0045181 glutamate synthase activity, NAD(P)H as acceptor GO:0042128 nitrate assimilation GO:0019676 ammonia assimilation cycle GO:0016040 glutamate synthase (NADH) activity GO:0015930 glutamate synthase activity GO:0006537 glutamate biosynthetic process GO:0016639 oxidoreductase activity, acting on the CH-NH2 group of donors, NAD or NADP as acceptor GO:0016638 oxidoreductase activity, acting o…
P -T1 vs NGC - T1	MIR396d_Vitis_vinifera	CCACAGCTTTCTTGAACTG	18.4909	VIT_216s0098g00290	-0.5045	glutamate synthase 1	opposite profile	GO:0046686 response to cadmium ion GO:0009570 chloroplast stroma GO:0006094 gluconeogenesis GO:0006096 glycolytic process GO:0005506 iron ion binding GO:0009651 response to salt stress GO:0050660 flavin adenine dinucleotide binding GO:0009501 amyloplast GO:0022900 electron transport chain GO:0010181 FMN binding GO:0048589 developmental growth GO:0015036 disulfide oxidoreductase activity GO:001967…	GO:0045181 glutamate synthase activity, NAD(P)H as acceptor GO:0042128 nitrate assimilation GO:0019676 ammonia assimilation cycle GO:0016040 glutamate synthase (NADH) activity GO:0015930 glutamate synthase activity GO:0006537 glutamate biosynthetic process GO:0016639 oxidoreductase activity, acting on the CH-NH2 group of donors, NAD or NADP as acceptor GO:0016638 oxidoreductase activity, acting o…
P -T1 vs NGC - T1	MIR396f_Populus_trichocarpa	CCACGGCTTTCTTGAACT	6.73601	VIT_216s0098g00290	-0.5045	glutamate synthase 1	opposite profile	GO:0046686 response to cadmium ion GO:0009570 chloroplast stroma GO:0006094 gluconeogenesis GO:0006096 glycolytic process GO:0005506 iron ion binding GO:0009651 response to salt stress GO:0050660 flavin adenine dinucleotide binding GO:0009501 amyloplast GO:0022900 electron transport chain GO:0010181 FMN binding GO:0048589 developmental growth GO:0015036 disulfide oxidoreductase activity GO:001967…	GO:0045181 glutamate synthase activity, NAD(P)H as acceptor GO:0042128 nitrate assimilation GO:0019676 ammonia assimilation cycle GO:0016040 glutamate synthase (NADH) activity GO:0015930 glutamate synthase activity GO:0006537 glutamate biosynthetic process GO:0016639 oxidoreductase activity, acting on the CH-NH2 group of donors, NAD or NADP as acceptor GO:0016638 oxidoreductase activity, acting o…
P -T1 vs NGC - T1	MIR396d_Vitis_vinifera	CAGCTTTCTTGAACTG	-1.99036	VIT_218s0122g01160	0.5848	12-oxophytodienoate reductase 2-like	opposite profile	GO:0055114 oxidation-reduction process GO:0046686 response to cadmium ion GO:0005739 mitochondrion GO:0009611 response to wounding GO:0009751 response to salicylic acid GO:0031408 oxylipin biosynthetic process GO:0010181 FMN binding GO:0016629 12-oxophytodienoate reductase activity	GO:0010181 FMN binding GO:0055114 oxidation-reduction process GO:0016491 oxidoreductase activity GO:0003824 catalytic activity
P -T1 vs NGC - T1	MIR403a_Vitis_vinifera	AGATTCACGCACAAACTC	14.289	VIT_219s0014g03660	2.3736	light-harvesting complex ii protein LHCB3	same profile	GO:0046872 metal ion binding GO:0009535 chloroplast thylakoid membrane GO:0005198 structural molecule activity GO:0009765 photosynthesis, light harvesting GO:0030076 light-harvesting complex	GO:0009765 photosynthesis, light harvesting GO:0015979 photosynthesis GO:0046872 metal ion binding GO:0009507 chloroplast GO:0016020 membrane GO:0005198 structural molecule activity GO:0009579 thylakoid GO:0009535 chloroplast thylakoid membrane GO:0009534 chloroplast thylakoid
P -T1 vs NGC - T1	MIR403a_Vitis_vinifera	AGATTCACGCACAAACTCG	195.788	VIT_219s0014g03660	2.3736	light-harvesting complex ii protein LHCB3	same profile	GO:0046872 metal ion binding GO:0009535 chloroplast thylakoid membrane GO:0005198 structural molecule activity GO:0009765 photosynthesis, light harvesting GO:0030076 light-harvesting complex	GO:0009765 photosynthesis, light harvesting GO:0015979 photosynthesis GO:0046872 metal ion binding GO:0009507 chloroplast GO:0016020 membrane GO:0005198 structural molecule activity GO:0009579 thylakoid GO:0009535 chloroplast thylakoid membrane GO:0009534 chloroplast thylakoid
P -T1 vs NGC - T1	MIR477a_Vitis_vinifera	CCTCAAAGGCTTCCAATTT	99.705	VIT_207s0005g04130	0.9557	HAD subfamily III B acid phosphatase	same profile	GO:0005774 vacuolar membrane GO:0019761 glucosinolate biosynthetic process GO:0009507 chloroplast GO:0005576 extracellular region GO:0009684 indoleacetic acid biosynthetic process GO:0009506 plasmodesma GO:0009505 plant-type cell wall GO:0009832 plant-type cell wall biogenesis GO:0019344 cysteine biosynthetic process GO:0003993 acid phosphatase activity GO:0006771 riboflavin metabolic process GO:…	GO:0003993 acid phosphatase activity
P -T1 vs NGC - T1	MIR477a_Vitis_vinifera	CCTCAAAGGCTTCCAATTT	99.705	VIT_208s0007g00920	1.4614	tropinone reductase homolog at1g07440	same profile	GO:0055114 oxidation-reduction process GO:0046686 response to cadmium ion GO:0000166 nucleotide binding GO:0080167 response to karrikin GO:0009821 alkaloid biosynthetic process GO:0050356 tropine dehydrogenase activity	GO:0055114 oxidation-reduction process GO:0016491 oxidoreductase activity GO:0008152 metabolic process
P -T1 vs NGC - T1	MIR482_Vitis_vinifera	TCTTTCCTACTCCTCCCATT	15.3512	VIT_204s0023g00410	1.42	photosystem i reaction center subunit xi	same profile	GO:0016021 integral component of membrane GO:0009941 chloroplast envelope GO:0006364 rRNA processing GO:0010287 plastoglobule GO:0010207 photosystem II assembly GO:0030003 cellular cation homeostasis GO:0009535 chloroplast thylakoid membrane GO:0070838 divalent metal ion transport GO:0009657 plastid organization GO:0009538 photosystem I reaction center	GO:0070838 divalent metal ion transport GO:0030003 cellular cation homeostasis GO:0009538 photosystem I reaction center GO:0009522 photosystem I GO:0010287 plastoglobule GO:0019684 photosynthesis, light reaction GO:0010207 photosystem II assembly GO:0009657 plastid organization GO:0009579 thylakoid GO:0009535 chloroplast thylakoid membrane GO:0009534 chloroplast thylakoid GO:0006364 rRNA processi…
P -T1 vs NGC - T1	MIR482_Vitis_vinifera	TTGGAGAGTAGGAAAGCT	12.3327	VIT_204s0008g00840	-0.5849	serine threonine protein phosphatase 2a 55 kda regulatory subunit b beta isoform-like	opposite profile	GO:0005829 cytosol GO:0007165 signal transduction GO:0000166 nucleotide binding GO:0007030 Golgi organization GO:0007033 vacuole organization GO:0000159 protein phosphatase type 2A complex GO:0008601 protein phosphatase type 2A regulator activity GO:0006470 protein dephosphorylation	GO:0008601 protein phosphatase type 2A regulator activity GO:0000159 protein phosphatase type 2A complex GO:0007165 signal transduction GO:0005515 protein binding
M - T2 vs NGC - T2	Grape_m-0423	GGGATGGGTCGACCGG	-2.46053	VIT_208s0007g08210	0.3967	zinc finger CCCH domain-containing protein 30-like	opposite profile	GO:0005737 cytoplasm GO:0008270 zinc ion binding GO:0003677 DNA binding GO:0003700 sequence-specific DNA binding transcription factor activity GO:0005634 nucleus GO:0005667 transcription factor complex GO:0045449 NOT_FOUND GO:0006486 protein glycosylation GO:0006355 regulation of transcription, DNA-templated	GO:0046872 metal ion binding GO:0005515 protein binding
M - T2 vs NGC - T2	Grape_m-0423	GGGATGGGTCGACCGG	-2.46053	VIT_213s0019g02110	-0.5304	unnamed protein product	same profile	GO:0005794 Golgi apparatus GO:0016757 transferase activity, transferring glycosyl groups	GO:0008150 biological_process GO:0016757 transferase activity, transferring glycosyl groups
M - T2 vs NGC - T2	Grape_m-0423	GGGATGGGTCGACCGG	-2.46053	VIT_215s0048g02780	-0.4489	uncharacterized protein	same profile	GO:0008610 lipid biosynthetic process GO:0032259 methylation GO:0008168 methyltransferase activity	GO:0008610 lipid biosynthetic process GO:0032259 methylation GO:0008168 methyltransferase activity
M - T2 vs NGC - T2	Grape_m-0423	GGGATGGGTCGACCGG	-2.46053	VIT_219s0014g00320	0.251	transposon protein	opposite profile	GO:0005524 ATP binding GO:0003677 DNA binding GO:0009536 plastid GO:0006200 NOT_FOUND GO:0046983 protein dimerization activity GO:0016887 ATPase activity	GO:0003676 nucleic acid binding GO:0046983 protein dimerization activity GO:0003677 DNA binding
M - T2 vs NGC - T2	Grape_m-0423	GGGATGGGTCGACCGGT	-2.37792	VIT_203s0180g00040	1.7614	D3-type cyclin	opposite profile	GO:0005634 nucleus GO:0006275 regulation of DNA replication GO:0010103 stomatal complex morphogenesis GO:0042127 regulation of cell proliferation GO:0000074 NOT_FOUND GO:0010583 response to cyclopentenone GO:0000911 cytokinesis by cell plate formation GO:0010389 regulation of G2/M transition of mitotic cell cycle GO:0051225 spindle assembly GO:0042023 DNA endoreduplication GO:0010075 regulation o…	GO:0005634 nucleus
M - T2 vs NGC - T2	Grape_m-0423	GGGATGGGTCGACCGGT	-2.37792	VIT_212s0035g01900	0.5978	pectinesterase	opposite profile	GO:0045330 aspartyl esterase activity GO:0030599 pectinesterase activity GO:0042545 cell wall modification GO:0005982 starch metabolic process GO:0005985 sucrose metabolic process GO:0043086 negative regulation of catalytic activity GO:0009505 plant-type cell wall GO:0015824 proline transport GO:0004857 enzyme inhibitor activity GO:0045490 pectin catabolic process	GO:0006865 amino acid transport GO:0045490 pectin catabolic process GO:0004857 enzyme inhibitor activity GO:0015824 proline transport GO:0009505 plant-type cell wall GO:0045330 aspartyl esterase activity GO:0042545 cell wall modification GO:0030599 pectinesterase activity GO:0005618 cell wall GO:0043086 negative regulation of catalytic activity GO:0016787 hydrolase activity
M - T2 vs NGC - T2	Grape_m-0423	GGGATGGGTCGACCGGT	-2.37792	VIT_215s0046g00040	0.979	calcium-transporting endoplasmic reticulum-type-like	opposite profile	GO:0016021 integral component of membrane GO:0005886 plasma membrane GO:0005524 ATP binding GO:0046686 response to cadmium ion GO:0016758 transferase activity, transferring hexosyl groups GO:0046872 metal ion binding GO:0005789 endoplasmic reticulum membrane GO:0006816 calcium ion transport GO:0005388 calcium-transporting ATPase activity GO:0016529 sarcoplasmic reticulum GO:0010042 response to ma…	GO:0006816 calcium ion transport GO:0005388 calcium-transporting ATPase activity GO:0015662 ATPase activity, coupled to transmembrane movement of ions, phosphorylative mechanism GO:0006754 ATP biosynthetic process GO:0016820 hydrolase activity, acting on acid anhydrides, catalyzing transmembrane movement of substances GO:0019829 cation-transporting ATPase activity GO:0006812 cation transport GO:0…
M - T2 vs NGC - T2	Grape_m-0423	GTCGACCGGTCCGCCTCG	-3.14092	VIT_218s0001g02300	-0.5363	NAC domain protein NAC2	same profile	GO:0009414 response to water deprivation GO:0009753 response to jasmonic acid GO:0042538 hyperosmotic salinity response GO:0003677 DNA binding GO:0003700 sequence-specific DNA binding transcription factor activity GO:0005634 nucleus GO:0005667 transcription factor complex GO:0045449 NOT_FOUND GO:0009611 response to wounding GO:0010200 response to chitin GO:0006355 regulation of transcription, DNA…	GO:0010583 response to cyclopentenone GO:0009407 toxin catabolic process GO:0007275 multicellular organismal development GO:0006355 regulation of transcription, DNA-templated GO:0003700 sequence-specific DNA binding transcription factor activity GO:0003677 DNA binding
M - T2 vs NGC - T2	Grape_m-0423	TTGGGATGGGTCGACCG	2.81318	VIT_200s0179g00210	0.2934	transport protein	same profile	GO:0055114 oxidation-reduction process GO:0007165 signal transduction GO:0008270 zinc ion binding GO:0005634 nucleus GO:0009507 chloroplast GO:0006355 regulation of transcription, DNA-templated GO:0009737 response to abscisic acid GO:0008284 positive regulation of cell proliferation GO:0007033 vacuole organization GO:0048573 photoperiodism, flowering GO:0009825 multidimensional cell growth GO:001…	GO:0005515 protein binding GO:0005488 binding
M - T2 vs NGC - T2	Grape_m-0423	TTGGGATGGGTCGACCG	2.81318	VIT_207s0005g00030	-0.5057	glutathione S-transferase	opposite profile	GO:0005618 cell wall GO:0009941 chloroplast envelope GO:0005507 copper ion binding GO:0048046 apoplast GO:0005886 plasma membrane GO:0046686 response to cadmium ion GO:0005774 vacuolar membrane GO:0009414 response to water deprivation GO:0005634 nucleus GO:0005739 mitochondrion GO:0009570 chloroplast stroma GO:0042742 defense response to bacterium GO:0009409 response to cold GO:0009651 response t…	GO:0016740 transferase activity GO:0005515 protein binding
M - T2 vs NGC - T2	Grape_m-0423	TTGGGATGGGTCGACCG	2.81318	VIT_213s0019g02430	0.6529	protein DA1-related 2-like	same profile	GO:0005886 plasma membrane GO:0008270 zinc ion binding GO:0048364 root development GO:0048482 ovule morphogenesis GO:0010088 phloem development GO:0043130 ubiquitin binding GO:0048317 seed morphogenesis GO:0046621 negative regulation of organ growth	GO:0010088 phloem development GO:0048364 root development GO:0046872 metal ion binding GO:0008270 zinc ion binding GO:0043130 ubiquitin binding
M - T2 vs NGC - T2	Grape_m-0657	TGGAAGCCGGTGGGGGACC	269.969	VIT_200s0250g00030	0.5203	UDP-glycosyltransferase family protein	same profile	GO:0005634 nucleus GO:0005802 trans-Golgi network GO:0005794 Golgi apparatus GO:0005768 endosome GO:0016757 transferase activity, transferring glycosyl groups GO:0019375 galactolipid biosynthetic process GO:0001666 response to hypoxia	GO:0005802 trans-Golgi network GO:0005768 endosome GO:0005794 Golgi apparatus GO:0009058 biosynthetic process
M - T2 vs NGC - T2	Grape_m-0721	TGGGCGGTTTGGTAAGAGG	19.2041	VIT_201s0146g00020	-0.3544	uncharacterized protein	opposite profile	GO:0009507 chloroplast
M - T2 vs NGC - T2	Grape_m-0721	TTACCAACACCTCCCATTCC	40.1803	VIT_209s0002g03980	0.8196	disease resistance protein RPS5-like	same profile	GO:0005524 ATP binding GO:0006952 defense response GO:0043531 ADP binding GO:0017111 nucleoside-triphosphatase activity GO:0004721 phosphoprotein phosphatase activity GO:0006470 protein dephosphorylation	GO:0043531 ADP binding GO:0017111 nucleoside-triphosphatase activity GO:0000166 nucleotide binding GO:0006952 defense response GO:0005524 ATP binding GO:0005515 protein binding
M - T2 vs NGC - T2	MIR482_Vitis_vinifera	TCTTTCCTACTCCTCCCATT	19.8202	VIT_209s0002g03980	0.8196	disease resistance protein RPS5-like	same profile	GO:0005524 ATP binding GO:0006952 defense response GO:0043531 ADP binding GO:0017111 nucleoside-triphosphatase activity GO:0004721 phosphoprotein phosphatase activity GO:0006470 protein dephosphorylation	GO:0043531 ADP binding GO:0017111 nucleoside-triphosphatase activity GO:0000166 nucleotide binding GO:0006952 defense response GO:0005524 ATP binding GO:0005515 protein binding
M - T2 vs NGC - T2	MIR6478_Populus_trichocarpa	GACCTTAGCTCAGTTGG	54.8413	VIT_200s0404g00040	-0.3837	probable ADP-ribosylation factor GTPase-activating protein AGD5-like	opposite profile	GO:0005829 cytosol GO:0008270 zinc ion binding GO:0003677 DNA binding GO:0005634 nucleus GO:0005802 trans-Golgi network GO:0005768 endosome GO:0006499 N-terminal protein myristoylation GO:0010227 floral organ abscission GO:0032857 NOT_FOUND GO:0008060 NOT_FOUND	GO:0032312 regulation of ARF GTPase activity GO:0008060 ARF GTPase activator activity GO:0046872 metal ion binding GO:0008270 zinc ion binding
M - T2 vs NGC - T2	MIR6478_Populus_trichocarpa	GACCTTAGCTCAGTTGGT	79.7042	VIT_200s0404g00040	-0.3837	probable ADP-ribosylation factor GTPase-activating protein AGD5-like	opposite profile	GO:0005829 cytosol GO:0008270 zinc ion binding GO:0003677 DNA binding GO:0005634 nucleus GO:0005802 trans-Golgi network GO:0005768 endosome GO:0006499 N-terminal protein myristoylation GO:0010227 floral organ abscission GO:0032857 NOT_FOUND GO:0008060 NOT_FOUND	GO:0032312 regulation of ARF GTPase activity GO:0008060 ARF GTPase activator activity GO:0046872 metal ion binding GO:0008270 zinc ion binding
M - T2 vs NGC - T2	MIR159b_Hordeum_vulgare	TTTGGATTGAAGGGAG	-2.43847	VIT_208s0058g00890	0.2903	regulatory-associated protein of TOR 1-like	opposite profile	GO:0000166 nucleotide binding GO:0005515 protein binding GO:0007062 sister chromatid cohesion GO:0010072 primary shoot apical meristem specification GO:0010228 vegetative to reproductive phase transition of meristem GO:0006487 protein N-linked glycosylation GO:0000911 cytokinesis by cell plate formation GO:0010431 seed maturation GO:0080008 Cul4-RING E3 ubiquitin ligase complex GO:0016049 cell gr…	GO:0031931 TORC1 complex GO:0031929 TOR signaling GO:0005515 protein binding GO:0005488 binding
M - T2 vs NGC - T2	MIR159b_Hordeum_vulgare	TGGATTGAAGGGAGCTCT	17.4168	VIT_204s0008g00690	-0.2538	core-2 i-branching beta- -n-acetylglucosaminyltransferase family protein	opposite profile	GO:0016020 membrane GO:0005739 mitochondrion GO:0005802 trans-Golgi network GO:0005794 Golgi apparatus GO:0005768 endosome GO:0008375 acetylglucosaminyltransferase activity	GO:0008375 acetylglucosaminyltransferase activity GO:0016020 membrane
M - T2 vs NGC - T2	MIR159b_Hordeum_vulgare	TGGATTGAAGGGAGCTCT	17.4168	VIT_207s0031g01170	0.4568	aspartic proteinase-like protein 1-like	same profile	GO:0016023 cytoplasmic membrane-bounded vesicle GO:0006508 proteolysis GO:0046658 anchored component of plasma membrane GO:0004190 aspartic-type endopeptidase activity	GO:0046658 anchored component of plasma membrane GO:0031225 anchored component of membrane GO:0008233 peptidase activity GO:0006508 proteolysis GO:0004190 aspartic-type endopeptidase activity GO:0016787 hydrolase activity
M - T2 vs NGC - T2	MIR159c_Vitis_vinifera	GGATTGAAGGGAGCTCTA	3.44072	VIT_207s0031g01170	0.4568	aspartic proteinase-like protein 1-like	same profile	GO:0016023 cytoplasmic membrane-bounded vesicle GO:0006508 proteolysis GO:0046658 anchored component of plasma membrane GO:0004190 aspartic-type endopeptidase activity	GO:0046658 anchored component of plasma membrane GO:0031225 anchored component of membrane GO:0008233 peptidase activity GO:0006508 proteolysis GO:0004190 aspartic-type endopeptidase activity GO:0016787 hydrolase activity
M - T2 vs NGC - T2	MIR159b_Hordeum_vulgare	TGGATTGAAGGGAGCTCT	17.4168	VIT_208s0007g06140	1.056	multiple C2 and transmembrane domain-containing protein 2-like	same profile	GO:0005618 cell wall GO:0005634 nucleus GO:0005783 endoplasmic reticulum GO:0005739 mitochondrion GO:0016757 transferase activity, transferring glycosyl groups GO:0009506 plasmodesma GO:0004601 peroxidase activity GO:0006979 response to oxidative stress GO:0034613 cellular protein localization GO:0048574 long-day photoperiodism, flowering	GO:0005515 protein binding
M - T2 vs NGC - T2	MIR159c_Vitis_vinifera	GGATTGAAGGGAGCTCTA	3.44072	VIT_208s0007g06140	1.056	multiple C2 and transmembrane domain-containing protein 2-like	same profile	GO:0005618 cell wall GO:0005634 nucleus GO:0005783 endoplasmic reticulum GO:0005739 mitochondrion GO:0016757 transferase activity, transferring glycosyl groups GO:0009506 plasmodesma GO:0004601 peroxidase activity GO:0006979 response to oxidative stress GO:0034613 cellular protein localization GO:0048574 long-day photoperiodism, flowering	GO:0005515 protein binding
M - T2 vs NGC - T2	MIR6478_Populus_trichocarpa	GACCTTAGCTCAGTTGG	54.8413	VIT_208s0007g07520	-0.8138	short-chain type dehydrogenase/reductase-like	opposite profile	GO:0055114 oxidation-reduction process GO:0000166 nucleotide binding GO:0009507 chloroplast GO:0005515 protein binding GO:0042967 acyl-carrier-protein biosynthetic process GO:0004316 3-oxoacyl-[acyl-carrier-protein] reductase (NADPH) activity GO:0005835 fatty acid synthase complex GO:0006633 fatty acid biosynthetic process GO:0046685 response to arsenic-containing substance	GO:0000166 nucleotide binding GO:0055114 oxidation-reduction process GO:0016491 oxidoreductase activity GO:0008152 metabolic process GO:0005515 protein binding
M - T2 vs NGC - T2	MIR159c_Vitis_vinifera	GGATTGAAGGGAGCTCTA	3.44072	VIT_201s0011g05650	-0.4912	1-aminocyclopropane-1-carboxylate oxidase homolog 4-like	opposite profile	GO:0055114 oxidation-reduction process GO:0005737 cytoplasm GO:0042432 indole biosynthetic process GO:0000041 transition metal ion transport GO:0009815 1-aminocyclopropane-1-carboxylate oxidase activity GO:0050590 desacetoxyvindoline 4-hydroxylase activity GO:0009691 cytokinin biosynthetic process	GO:0016706 oxidoreductase activity, acting on paired donors, with incorporation or reduction of molecular oxygen, 2-oxoglutarate as one donor, and incorporation of one atom each of oxygen into both donors GO:0055114 oxidation-reduction process GO:0016491 oxidoreductase activity
M - T2 vs NGC - T2	MIR319e_Vitis_vinifera	TGGACTGAAGGGAGCTCCT	37.6546	VIT_205s0020g04510	0.2627	GDP-mannose 3,5 -epimerase	same profile	GO:0005829 cytosol GO:0051287 NAD binding GO:0019853 L-ascorbic acid biosynthetic process GO:0009225 nucleotide-sugar metabolic process GO:0047918 GDP-mannose 3,5-epimerase activity	GO:0050662 coenzyme binding GO:0044237 cellular metabolic process GO:0003824 catalytic activity
M - T2 vs NGC - T2	MIR319b_Vitis_vinifera	GGACTGAAGGGAGCTCCC	74.9744	VIT_217s0000g07850	0.4895	nucleobase ascorbate transporter 6	same profile	GO:0005618 cell wall GO:0005886 plasma membrane GO:0005783 endoplasmic reticulum GO:0010014 meristem initiation GO:0009506 plasmodesma GO:0005773 vacuole GO:0055085 transmembrane transport GO:0009855 determination of bilateral symmetry GO:0009944 polarity specification of adaxial/abaxial axis GO:0010075 regulation of meristem growth GO:0022857 transmembrane transporter activity	GO:0006810 transport GO:0005215 transporter activity GO:0016020 membrane GO:0055085 transmembrane transport
M - T2 vs NGC - T2	MIR159b_Hordeum_vulgare	TGGATTGAAGGGAGCTCT	17.4168	VIT_218s0001g06790	-0.8212	TRANSPARENT TESTA 12-like	opposite profile	GO:0005886 plasma membrane GO:0006855 drug transmembrane transport GO:0015238 drug transmembrane transporter activity GO:0015297 antiporter activity GO:0009835 fruit ripening	GO:0015297 antiporter activity GO:0015238 drug transmembrane transporter activity GO:0006855 drug transmembrane transport GO:0016020 membrane GO:0055085 transmembrane transport
M - T2 vs NGC - T2	MIR159c_Vitis_vinifera	GGATTGAAGGGAGCTCTA	3.44072	VIT_218s0001g06790	-0.8212	TRANSPARENT TESTA 12-like	opposite profile	GO:0005886 plasma membrane GO:0006855 drug transmembrane transport GO:0015238 drug transmembrane transporter activity GO:0015297 antiporter activity GO:0009835 fruit ripening	GO:0015297 antiporter activity GO:0015238 drug transmembrane transporter activity GO:0006855 drug transmembrane transport GO:0016020 membrane GO:0055085 transmembrane transport
M - T2 vs NGC - T2	MIR159c_Vitis_vinifera	TGGATTGAAGGGAGCTCTA	107.555	VIT_218s0001g06790	-0.8212	TRANSPARENT TESTA 12-like	opposite profile	GO:0005886 plasma membrane GO:0006855 drug transmembrane transport GO:0015238 drug transmembrane transporter activity GO:0015297 antiporter activity GO:0009835 fruit ripening	GO:0015297 antiporter activity GO:0015238 drug transmembrane transporter activity GO:0006855 drug transmembrane transport GO:0016020 membrane GO:0055085 transmembrane transport
M - T2 vs NGC - T2	MIR159b_Hordeum_vulgare	TTTGGATTGAAGGGAG	-2.43847	VIT_204s0023g00920	0.9084	protein Dicer-like 2	opposite profile	GO:0005524 ATP binding GO:0003677 DNA binding GO:0045893 positive regulation of transcription, DNA-templated GO:0005634 nucleus GO:0005739 mitochondrion GO:0010014 meristem initiation GO:0008026 ATP-dependent helicase activity GO:0005515 protein binding GO:0046872 metal ion binding GO:0006342 chromatin silencing GO:0009616 virus induced gene silencing GO:0010050 vegetative phase change GO:0009855…	GO:0010216 maintenance of DNA methylation GO:0000398 mRNA splicing, via spliceosome GO:0051607 defense response to virus GO:0030422 production of siRNA involved in RNA interference GO:0016891 endoribonuclease activity, producing 5'-phosphomonoesters GO:0004525 ribonuclease III activity GO:0003725 double-stranded RNA binding GO:0043687 post-translational protein modification GO:0006396 RNA process…
M - T2 vs NGC - T2	MIR159b_Hordeum_vulgare	TTTGGATTGAAGGGAG	-2.43847	VIT_208s0007g02380	1.0428	heat shock protein	opposite profile	GO:0005739 mitochondrion GO:0019538 protein metabolic process	GO:0019538 protein metabolic process
M - T2 vs NGC - T2	MIR159b_Hordeum_vulgare	TTTGGATTGAAGGGAG	-2.43847	VIT_208s0058g00460	-0.2466	uncharacterized protein	same profile	NA
M - T2 vs NGC - T2	MIR159b_Hordeum_vulgare	TTTGGATTGAAGGGAG	-2.43847	VIT_209s0002g04780	0.7165	sulfate bicarbonate oxalate exchanger and transporter SAT-1	opposite profile	GO:0016021 integral component of membrane GO:0009506 plasmodesma GO:0055085 transmembrane transport GO:0008272 sulfate transport GO:0008271 secondary active sulfate transmembrane transporter activity	GO:0015116 sulfate transmembrane transporter activity GO:0008272 sulfate transport GO:0008271 secondary active sulfate transmembrane transporter activity GO:0016020 membrane GO:0055085 transmembrane transport GO:0016021 integral component of membrane
M - T2 vs NGC - T2	MIR159b_Hordeum_vulgare	TTTGGATTGAAGGGAG	-2.43847	VIT_209s0002g06980	-0.4764	post-illumination chlorophyll fluorescence increase protein	same profile	GO:0009570 chloroplast stroma GO:0009579 thylakoid GO:0010478 chlororespiration	GO:0010478 chlororespiration GO:0009570 chloroplast stroma GO:0009579 thylakoid GO:0003674 molecular_function GO:0009507 chloroplast
M - T2 vs NGC - T2	MIR159b_Hordeum_vulgare	TTTGGATTGAAGGGAG	-2.43847	VIT_209s0070g00310	0.4372	glucan endo- -beta-glucosidase	opposite profile	GO:0005982 starch metabolic process GO:0005985 sucrose metabolic process GO:0016023 cytoplasmic membrane-bounded vesicle GO:0046658 anchored component of plasma membrane GO:0009506 plasmodesma GO:0009505 plant-type cell wall GO:0005773 vacuole GO:0043169 cation binding GO:0042973 glucan endo-1,3-beta-D-glucosidase activity	GO:0046658 anchored component of plasma membrane GO:0031225 anchored component of membrane GO:0043169 cation binding GO:0016798 hydrolase activity, acting on glycosyl bonds GO:0016787 hydrolase activity GO:0004553 hydrolase activity, hydrolyzing O-glycosyl compounds GO:0005975 carbohydrate metabolic process GO:0009506 plasmodesma GO:0008152 metabolic process GO:0003824 catalytic activity
M - T2 vs NGC - T2	MIR159b_Hordeum_vulgare	TTTGGATTGAAGGGAG	-2.43847	VIT_212s0059g00770	1.848	L-ascorbate oxidase homolog	opposite profile	GO:0005507 copper ion binding GO:0055114 oxidation-reduction process GO:0016023 cytoplasmic membrane-bounded vesicle GO:0016020 membrane GO:0019852 L-ascorbic acid metabolic process GO:0009506 plasmodesma GO:0009505 plant-type cell wall GO:0016126 sterol biosynthetic process GO:0008447 L-ascorbate oxidase activity GO:0043481 anthocyanin accumulation in tissues in response to UV light GO:0010075 r…	GO:0005507 copper ion binding GO:0055114 oxidation-reduction process GO:0016491 oxidoreductase activity
M - T2 vs NGC - T2	MIR159b_Hordeum_vulgare	TTTGGATTGAAGGGAG	-2.43847	VIT_213s0019g04390	-0.5401	GATA transcription factor	same profile	GO:0008270 zinc ion binding GO:0003700 sequence-specific DNA binding transcription factor activity GO:0045893 positive regulation of transcription, DNA-templated GO:0005634 nucleus GO:0005667 transcription factor complex GO:0045449 NOT_FOUND GO:0043565 sequence-specific DNA binding GO:0009845 seed germination	GO:0009845 seed germination GO:0043565 sequence-specific DNA binding GO:0045893 positive regulation of transcription, DNA-templated GO:0008270 zinc ion binding GO:0006355 regulation of transcription, DNA-templated GO:0005634 nucleus GO:0003700 sequence-specific DNA binding transcription factor activity GO:0003677 DNA binding
M - T2 vs NGC - T2	MIR159b_Hordeum_vulgare	TTTGGATTGAAGGGAG	-2.43847	VIT_214s0060g02140	-0.5317	rubber elongation factor	same profile	GO:0006950 response to stress GO:0005840 ribosome GO:0010200 response to chitin GO:0003746 translation elongation factor activity GO:0006448 regulation of translational elongation GO:0006865 amino acid transport GO:0005773 vacuole GO:0009062 fatty acid catabolic process	GO:0006865 amino acid transport GO:0010200 response to chitin GO:0008150 biological_process GO:0005773 vacuole
M - T2 vs NGC - T2	MIR159b_Hordeum_vulgare	TTTGGATTGAAGGGAG	-2.43847	VIT_218s0001g00840	-0.996	syringolide-induced protein 14-1-1	same profile	GO:0005886 plasma membrane GO:0050832 defense response to fungus GO:0010200 response to chitin
M - T2 vs NGC - T2	MIR159b_Hordeum_vulgare	TTTGGATTGAAGGGAG	-2.43847	VIT_218s0001g06610	-0.412	uncharacterized protein	same profile	NA
M - T2 vs NGC - T2	MIR159b_Hordeum_vulgare	TTTGGATTGAAGGGAG	-2.43847	VIT_218s0041g00580	-0.8747	probable peptide nitrate transporter	same profile	GO:0016021 integral component of membrane GO:0005886 plasma membrane GO:0006857 oligopeptide transport GO:0009624 response to nematode GO:0005215 transporter activity	GO:0006857 oligopeptide transport GO:0006810 transport GO:0005215 transporter activity GO:0016020 membrane GO:0016021 integral component of membrane
M - T2 vs NGC - T2	MIR159c_Vitis_vinifera	GGATTGAAGGGAGCTCTA	3.44072	VIT_215s0048g00800	0.2629	brefeldin A-inhibited guanine nucleotide-exchange protein 1-like	same profile	GO:0005829 cytosol GO:0005634 nucleus GO:0009561 megagametogenesis GO:0005802 trans-Golgi network GO:0009507 chloroplast GO:0043087 regulation of GTPase activity GO:0000041 transition metal ion transport GO:0016192 vesicle-mediated transport GO:0005086 ARF guanyl-nucleotide exchange factor activity GO:0032012 regulation of ARF protein signal transduction	GO:0005086 ARF guanyl-nucleotide exchange factor activity GO:0032012 regulation of ARF protein signal transduction GO:0005488 binding
M - T2 vs NGC - T2	MIR159c_Vitis_vinifera	TGGATTGAAGGGAGCTCTA	107.555	VIT_207s0005g00160	-0.443	2og-fe oxygenase family protein	opposite profile	GO:0055114 oxidation-reduction process GO:0000166 nucleotide binding GO:0003676 nucleic acid binding GO:0016706 oxidoreductase activity, acting on paired donors, with incorporation or reduction of molecular oxygen, 2-oxoglutarate as one donor, and incorporation of one atom each of oxygen into both donors	GO:0016706 oxidoreductase activity, acting on paired donors, with incorporation or reduction of molecular oxygen, 2-oxoglutarate as one donor, and incorporation of one atom each of oxygen into both donors GO:0055114 oxidation-reduction process GO:0016491 oxidoreductase activity
M - T2 vs NGC - T2	MIR165a_Arabidopsis_thaliana	GGACCAGGCTTCATCCCCC	54.8247	VIT_206s0004g02800	0.7161	homeobox leucine-zipper protein	same profile	GO:0003700 sequence-specific DNA binding transcription factor activity GO:0005634 nucleus GO:0005667 transcription factor complex GO:0045449 NOT_FOUND GO:0006355 regulation of transcription, DNA-templated GO:0043565 sequence-specific DNA binding GO:0009965 leaf morphogenesis GO:0010072 primary shoot apical meristem specification GO:0010051 xylem and phloem pattern formation GO:0045010 actin nucle…	GO:0071555 cell wall organization GO:0016049 cell growth GO:0007155 cell adhesion GO:0045595 regulation of cell differentiation GO:0045010 actin nucleation GO:0010072 primary shoot apical meristem specification GO:0009956 radial pattern formation GO:0009944 polarity specification of adaxial/abaxial axis GO:0048765 root hair cell differentiation GO:0048589 developmental growth GO:0030154 cell diff…
M - T2 vs NGC - T2	MIR166c_Solanum_lycopersicum	GGACCAGGCTTCATTCCTC	593.115	VIT_206s0004g02800	0.7161	homeobox leucine-zipper protein	same profile	GO:0003700 sequence-specific DNA binding transcription factor activity GO:0005634 nucleus GO:0005667 transcription factor complex GO:0045449 NOT_FOUND GO:0006355 regulation of transcription, DNA-templated GO:0043565 sequence-specific DNA binding GO:0009965 leaf morphogenesis GO:0010072 primary shoot apical meristem specification GO:0010051 xylem and phloem pattern formation GO:0045010 actin nucle…	GO:0071555 cell wall organization GO:0016049 cell growth GO:0007155 cell adhesion GO:0045595 regulation of cell differentiation GO:0045010 actin nucleation GO:0010072 primary shoot apical meristem specification GO:0009956 radial pattern formation GO:0009944 polarity specification of adaxial/abaxial axis GO:0048765 root hair cell differentiation GO:0048589 developmental growth GO:0030154 cell diff…
M - T2 vs NGC - T2	MIR166d_Citrus_sinensis	GGACCAGGCTTCATTCCCT	45.4691	VIT_206s0004g02800	0.7161	homeobox leucine-zipper protein	same profile	GO:0003700 sequence-specific DNA binding transcription factor activity GO:0005634 nucleus GO:0005667 transcription factor complex GO:0045449 NOT_FOUND GO:0006355 regulation of transcription, DNA-templated GO:0043565 sequence-specific DNA binding GO:0009965 leaf morphogenesis GO:0010072 primary shoot apical meristem specification GO:0010051 xylem and phloem pattern formation GO:0045010 actin nucle…	GO:0071555 cell wall organization GO:0016049 cell growth GO:0007155 cell adhesion GO:0045595 regulation of cell differentiation GO:0045010 actin nucleation GO:0010072 primary shoot apical meristem specification GO:0009956 radial pattern formation GO:0009944 polarity specification of adaxial/abaxial axis GO:0048765 root hair cell differentiation GO:0048589 developmental growth GO:0030154 cell diff…
M - T2 vs NGC - T2	MIR166d_Gossypium_raimondii	TCGGACCAGGCTTCATTCCCA	4.87454	VIT_206s0004g02800	0.7161	homeobox leucine-zipper protein	same profile	GO:0003700 sequence-specific DNA binding transcription factor activity GO:0005634 nucleus GO:0005667 transcription factor complex GO:0045449 NOT_FOUND GO:0006355 regulation of transcription, DNA-templated GO:0043565 sequence-specific DNA binding GO:0009965 leaf morphogenesis GO:0010072 primary shoot apical meristem specification GO:0010051 xylem and phloem pattern formation GO:0045010 actin nucle…	GO:0071555 cell wall organization GO:0016049 cell growth GO:0007155 cell adhesion GO:0045595 regulation of cell differentiation GO:0045010 actin nucleation GO:0010072 primary shoot apical meristem specification GO:0009956 radial pattern formation GO:0009944 polarity specification of adaxial/abaxial axis GO:0048765 root hair cell differentiation GO:0048589 developmental growth GO:0030154 cell diff…
M - T2 vs NGC - T2	MIR166d_Vitis_vinifera	CTCGGACCAGGCTTCATTCCCC	2.40125	VIT_206s0004g02800	0.7161	homeobox leucine-zipper protein	same profile	GO:0003700 sequence-specific DNA binding transcription factor activity GO:0005634 nucleus GO:0005667 transcription factor complex GO:0045449 NOT_FOUND GO:0006355 regulation of transcription, DNA-templated GO:0043565 sequence-specific DNA binding GO:0009965 leaf morphogenesis GO:0010072 primary shoot apical meristem specification GO:0010051 xylem and phloem pattern formation GO:0045010 actin nucle…	GO:0071555 cell wall organization GO:0016049 cell growth GO:0007155 cell adhesion GO:0045595 regulation of cell differentiation GO:0045010 actin nucleation GO:0010072 primary shoot apical meristem specification GO:0009956 radial pattern formation GO:0009944 polarity specification of adaxial/abaxial axis GO:0048765 root hair cell differentiation GO:0048589 developmental growth GO:0030154 cell diff…
M - T2 vs NGC - T2	MIR166i_Manihot_esculenta	TTGGACCAGGCTTCATTCCC	476.919	VIT_206s0004g02800	0.7161	homeobox leucine-zipper protein	same profile	GO:0003700 sequence-specific DNA binding transcription factor activity GO:0005634 nucleus GO:0005667 transcription factor complex GO:0045449 NOT_FOUND GO:0006355 regulation of transcription, DNA-templated GO:0043565 sequence-specific DNA binding GO:0009965 leaf morphogenesis GO:0010072 primary shoot apical meristem specification GO:0010051 xylem and phloem pattern formation GO:0045010 actin nucle…	GO:0071555 cell wall organization GO:0016049 cell growth GO:0007155 cell adhesion GO:0045595 regulation of cell differentiation GO:0045010 actin nucleation GO:0010072 primary shoot apical meristem specification GO:0009956 radial pattern formation GO:0009944 polarity specification of adaxial/abaxial axis GO:0048765 root hair cell differentiation GO:0048589 developmental growth GO:0030154 cell diff…
M - T2 vs NGC - T2	MIR166i_Manihot_esculenta	TTGGACCAGGCTTCATTCCCC	2.48599	VIT_206s0004g02800	0.7161	homeobox leucine-zipper protein	same profile	GO:0003700 sequence-specific DNA binding transcription factor activity GO:0005634 nucleus GO:0005667 transcription factor complex GO:0045449 NOT_FOUND GO:0006355 regulation of transcription, DNA-templated GO:0043565 sequence-specific DNA binding GO:0009965 leaf morphogenesis GO:0010072 primary shoot apical meristem specification GO:0010051 xylem and phloem pattern formation GO:0045010 actin nucle…	GO:0071555 cell wall organization GO:0016049 cell growth GO:0007155 cell adhesion GO:0045595 regulation of cell differentiation GO:0045010 actin nucleation GO:0010072 primary shoot apical meristem specification GO:0009956 radial pattern formation GO:0009944 polarity specification of adaxial/abaxial axis GO:0048765 root hair cell differentiation GO:0048589 developmental growth GO:0030154 cell diff…
M - T2 vs NGC - T2	MIR166j_Glycine_max	TCGGACCAGGCTTCATTCCCG	21.4508	VIT_206s0004g02800	0.7161	homeobox leucine-zipper protein	same profile	GO:0003700 sequence-specific DNA binding transcription factor activity GO:0005634 nucleus GO:0005667 transcription factor complex GO:0045449 NOT_FOUND GO:0006355 regulation of transcription, DNA-templated GO:0043565 sequence-specific DNA binding GO:0009965 leaf morphogenesis GO:0010072 primary shoot apical meristem specification GO:0010051 xylem and phloem pattern formation GO:0045010 actin nucle…	GO:0071555 cell wall organization GO:0016049 cell growth GO:0007155 cell adhesion GO:0045595 regulation of cell differentiation GO:0045010 actin nucleation GO:0010072 primary shoot apical meristem specification GO:0009956 radial pattern formation GO:0009944 polarity specification of adaxial/abaxial axis GO:0048765 root hair cell differentiation GO:0048589 developmental growth GO:0030154 cell diff…
M - T2 vs NGC - T2	MIR166j_Physcomitrella_patens	CCGGACCAGGCTTCATTCCCC	-2.01863	VIT_206s0004g02800	0.7161	homeobox leucine-zipper protein	opposite profile	GO:0003700 sequence-specific DNA binding transcription factor activity GO:0005634 nucleus GO:0005667 transcription factor complex GO:0045449 NOT_FOUND GO:0006355 regulation of transcription, DNA-templated GO:0043565 sequence-specific DNA binding GO:0009965 leaf morphogenesis GO:0010072 primary shoot apical meristem specification GO:0010051 xylem and phloem pattern formation GO:0045010 actin nucle…	GO:0071555 cell wall organization GO:0016049 cell growth GO:0007155 cell adhesion GO:0045595 regulation of cell differentiation GO:0045010 actin nucleation GO:0010072 primary shoot apical meristem specification GO:0009956 radial pattern formation GO:0009944 polarity specification of adaxial/abaxial axis GO:0048765 root hair cell differentiation GO:0048589 developmental growth GO:0030154 cell diff…
M - T2 vs NGC - T2	MIR166l_Glycine_max	GGACCAGGCTTCATTTCCC	179.993	VIT_206s0004g02800	0.7161	homeobox leucine-zipper protein	same profile	GO:0003700 sequence-specific DNA binding transcription factor activity GO:0005634 nucleus GO:0005667 transcription factor complex GO:0045449 NOT_FOUND GO:0006355 regulation of transcription, DNA-templated GO:0043565 sequence-specific DNA binding GO:0009965 leaf morphogenesis GO:0010072 primary shoot apical meristem specification GO:0010051 xylem and phloem pattern formation GO:0045010 actin nucle…	GO:0071555 cell wall organization GO:0016049 cell growth GO:0007155 cell adhesion GO:0045595 regulation of cell differentiation GO:0045010 actin nucleation GO:0010072 primary shoot apical meristem specification GO:0009956 radial pattern formation GO:0009944 polarity specification of adaxial/abaxial axis GO:0048765 root hair cell differentiation GO:0048589 developmental growth GO:0030154 cell diff…
M - T2 vs NGC - T2	MIR166m_Glycine_max	GCGGACCAGGCTTCATTCCCC	-5.82342	VIT_206s0004g02800	0.7161	homeobox leucine-zipper protein	opposite profile	GO:0003700 sequence-specific DNA binding transcription factor activity GO:0005634 nucleus GO:0005667 transcription factor complex GO:0045449 NOT_FOUND GO:0006355 regulation of transcription, DNA-templated GO:0043565 sequence-specific DNA binding GO:0009965 leaf morphogenesis GO:0010072 primary shoot apical meristem specification GO:0010051 xylem and phloem pattern formation GO:0045010 actin nucle…	GO:0071555 cell wall organization GO:0016049 cell growth GO:0007155 cell adhesion GO:0045595 regulation of cell differentiation GO:0045010 actin nucleation GO:0010072 primary shoot apical meristem specification GO:0009956 radial pattern formation GO:0009944 polarity specification of adaxial/abaxial axis GO:0048765 root hair cell differentiation GO:0048589 developmental growth GO:0030154 cell diff…
M - T2 vs NGC - T2	MIR166d_Citrus_sinensis	GGACCAGGCTTCATTCCCT	45.4691	VIT_203s0091g00450	-1.1506	progesterone 5-beta-reductase	opposite profile	GO:0055114 oxidation-reduction process GO:0005829 cytosol GO:0000166 nucleotide binding GO:0010051 xylem and phloem pattern formation GO:0050662 coenzyme binding GO:0006694 steroid biosynthetic process GO:0008207 C21-steroid hormone metabolic process GO:0008209 androgen metabolic process GO:0008210 estrogen metabolic process GO:0003854 3-beta-hydroxy-delta5-steroid dehydrogenase activity GO:00477…
M - T2 vs NGC - T2	MIR166g_Medicago_truncatula	AATGTTGTCTGGCTCGAGG	87.2702	VIT_201s0011g01420	-0.4066	UDP-N-acetylglucosamine pyrophosphorylase	opposite profile	GO:0005982 starch metabolic process GO:0005985 sucrose metabolic process GO:0005886 plasma membrane GO:0005829 cytosol GO:0006011 UDP-glucose metabolic process GO:0006012 galactose metabolic process GO:0006047 UDP-N-acetylglucosamine metabolic process GO:0052630 UDP-N-acetylgalactosamine diphosphorylase activity GO:0019276 UDP-N-acetylgalactosamine metabolic process GO:0003983 UTP:glucose-1-phosp…	GO:0016779 nucleotidyltransferase activity GO:0008152 metabolic process GO:0070569 uridylyltransferase activity
M - T2 vs NGC - T2	MIR166l_Glycine_max	GGACCAGGCTTCATTTCCC	179.993	VIT_218s0089g01060	-0.6963	vacuolar protein sorting-associated protein 9a-like	opposite profile	NA
M - T2 vs NGC - T2	MIR168_Vitis_vinifera	GCTTGGTGCAGGTCGGGAA	214.361	VIT_219s0014g03640	0.5328	myosin-j heavy chain-like	same profile	GO:0016021 integral component of membrane GO:0006879 cellular iron ion homeostasis GO:0005886 plasma membrane GO:0005524 ATP binding GO:0046686 response to cadmium ion GO:0009536 plastid GO:0006200 NOT_FOUND GO:0030048 actin filament-based movement GO:0009524 phragmoplast GO:0009504 cell plate GO:0005743 mitochondrial inner membrane GO:0055085 transmembrane transport GO:0003779 actin binding GO:0…	GO:0016459 myosin complex GO:0003774 motor activity GO:0000166 nucleotide binding GO:0005524 ATP binding GO:0005515 protein binding
M - T2 vs NGC - T2	MIR319b_Vitis_vinifera	GGACTGAAGGGAGCTCCC	74.9744	VIT_207s0031g01440	0.5762	inactive receptor kinase	same profile	GO:0016021 integral component of membrane GO:0042545 cell wall modification GO:0005886 plasma membrane GO:0005829 cytosol GO:0006468 protein phosphorylation GO:0005524 ATP binding GO:0009069 serine family amino acid metabolic process GO:0016023 cytoplasmic membrane-bounded vesicle GO:0009664 plant-type cell wall organization GO:0004713 protein tyrosine kinase activity GO:0004674 protein serine/th…	GO:0007020 microtubule nucleation GO:0007169 transmembrane receptor protein tyrosine kinase signaling pathway GO:0004713 protein tyrosine kinase activity GO:0009664 plant-type cell wall organization GO:0042545 cell wall modification GO:0005829 cytosol GO:0016020 membrane GO:0016021 integral component of membrane GO:0016772 transferase activity, transferring phosphorus-containing groups GO:0006468…
M - T2 vs NGC - T2	MIR319b_Vitis_vinifera	GGACTGAAGGGAGCTCCC	74.9744	VIT_217s0000g09480	-0.3869	manganese-dependent ADP-ribose CDP-alcohol diphosphatase-like	opposite profile	GO:0006470 protein dephosphorylation GO:0004722 protein serine/threonine phosphatase activity GO:0008287 protein serine/threonine phosphatase complex	GO:0004722 protein serine/threonine phosphatase activity GO:0016787 hydrolase activity
M - T2 vs NGC - T2	MIR3623_Vitis_vinifera	AAGTTCATCCAAGCACCATC	137.222	VIT_212s0034g01270	1.1264	TMV resistance protein n-like	same profile	GO:0007165 signal transduction GO:0006952 defense response GO:0043531 ADP binding	GO:0007165 signal transduction GO:0043531 ADP binding GO:0006952 defense response GO:0005515 protein binding
M - T2 vs NGC - T2	MIR3623_Vitis_vinifera	ACAAGTTCATCCAAGCACC	69.7513	VIT_219s0014g01800	-0.4171	homogentisate -dioxygenase	opposite profile	GO:0005829 cytosol GO:0009744 response to sucrose GO:0006635 fatty acid beta-oxidation GO:0016558 protein import into peroxisome matrix GO:0009750 response to fructose GO:0015996 chlorophyll catabolic process GO:0042207 styrene catabolic process GO:0006559 L-phenylalanine catabolic process GO:1902000 homogentisate catabolic process GO:0006572 tyrosine catabolic process GO:0004411 homogentisate 1,…	GO:0006572 tyrosine catabolic process GO:0006570 tyrosine metabolic process GO:0004411 homogentisate 1,2-dioxygenase activity GO:0016558 protein import into peroxisome matrix GO:0009750 response to fructose GO:0015996 chlorophyll catabolic process GO:0009744 response to sucrose GO:0005829 cytosol GO:0006635 fatty acid beta-oxidation GO:0006559 L-phenylalanine catabolic process GO:0055114 oxidatio…
M - T2 vs NGC - T2	MIR3623_Vitis_vinifera	CAAGTTCATCCAAGCACCA	2.68191	VIT_219s0014g01800	-0.4171	homogentisate -dioxygenase	opposite profile	GO:0005829 cytosol GO:0009744 response to sucrose GO:0006635 fatty acid beta-oxidation GO:0016558 protein import into peroxisome matrix GO:0009750 response to fructose GO:0015996 chlorophyll catabolic process GO:0042207 styrene catabolic process GO:0006559 L-phenylalanine catabolic process GO:1902000 homogentisate catabolic process GO:0006572 tyrosine catabolic process GO:0004411 homogentisate 1,…	GO:0006572 tyrosine catabolic process GO:0006570 tyrosine metabolic process GO:0004411 homogentisate 1,2-dioxygenase activity GO:0016558 protein import into peroxisome matrix GO:0009750 response to fructose GO:0015996 chlorophyll catabolic process GO:0009744 response to sucrose GO:0005829 cytosol GO:0006635 fatty acid beta-oxidation GO:0006559 L-phenylalanine catabolic process GO:0055114 oxidatio…
M - T2 vs NGC - T2	MIR3623_Vitis_vinifera	CAAGTTCATCCAAGCACCA	2.68191	VIT_207s0005g00820	-0.4927	AP2 erf domain-containing transcription factor	opposite profile	GO:0003677 DNA binding GO:0003700 sequence-specific DNA binding transcription factor activity GO:0005634 nucleus GO:0005667 transcription factor complex GO:0045449 NOT_FOUND GO:0006355 regulation of transcription, DNA-templated GO:0009620 response to fungus	GO:0006355 regulation of transcription, DNA-templated GO:0006351 transcription, DNA-templated GO:0005634 nucleus GO:0003700 sequence-specific DNA binding transcription factor activity GO:0003677 DNA binding
M - T2 vs NGC - T2	MIR3623_Vitis_vinifera	CAAGTTCATCCAAGCACCA	2.68191	VIT_217s0000g02510	0.2696	golgin candidate 2-like	same profile	GO:0005794 Golgi apparatus GO:0009630 gravitropism	GO:0009630 gravitropism GO:0008150 biological_process GO:0003674 molecular_function
M - T2 vs NGC - T2	MIR3623_Vitis_vinifera	CAAGTTCATCCAAGCACCA	2.68191	VIT_218s0041g01330	-1.0192	TMV resistance protein n-like	opposite profile	GO:0007165 signal transduction GO:0006952 defense response GO:0043531 ADP binding	GO:0007165 signal transduction GO:0043531 ADP binding GO:0006952 defense response GO:0005515 protein binding
M - T2 vs NGC - T2	MIR3623_Vitis_vinifera	GCTTGGACGAATTTGCTAAG	15.0464	VIT_204s0008g05690	0.3223	CGS1 mRNA stability	same profile	GO:0003677 DNA binding GO:0009536 plastid GO:0016597 amino acid binding GO:0009058 biosynthetic process GO:0003824 catalytic activity GO:0030170 pyridoxal phosphate binding	GO:0005515 protein binding
M - T2 vs NGC - T2	MIR3623_Vitis_vinifera	GTGCTTGGACGAATTTGCT	2.40301	VIT_208s0007g08360	-0.449	zinc finger AN1 and C2H2 domain-containing stress-associated protein 16-like	opposite profile	GO:0008270 zinc ion binding GO:0005634 nucleus GO:0003676 nucleic acid binding	GO:0046872 metal ion binding GO:0008270 zinc ion binding
M - T2 vs NGC - T2	MIR3623_Vitis_vinifera	GTGCTTGGACGAATTTGCTA	5.79693	VIT_208s0007g08360	-0.449	zinc finger AN1 and C2H2 domain-containing stress-associated protein 16-like	opposite profile	GO:0008270 zinc ion binding GO:0005634 nucleus GO:0003676 nucleic acid binding	GO:0046872 metal ion binding GO:0008270 zinc ion binding
M - T2 vs NGC - T2	MIR3623_Vitis_vinifera	GTGCTTGGACGAATTTGCT	2.40301	VIT_211s0016g02580	-0.4709	regulator of VPS4 activity in the MVB pathway protein	opposite profile	GO:0008171 O-methyltransferase activity
M - T2 vs NGC - T2	MIR3623_Vitis_vinifera	GTGCTTGGACGAATTTGCT	2.40301	VIT_212s0035g01180	-0.4687	probable serine threonine-protein kinase at1g54610-like	opposite profile	GO:0005886 plasma membrane GO:0006468 protein phosphorylation GO:0005524 ATP binding GO:0009069 serine family amino acid metabolic process GO:0008353 RNA polymerase II carboxy-terminal domain kinase activity GO:0051301 cell division	GO:0000166 nucleotide binding GO:0016772 transferase activity, transferring phosphorus-containing groups GO:0006468 protein phosphorylation GO:0005524 ATP binding GO:0004674 protein serine/threonine kinase activity GO:0004672 protein kinase activity
M - T2 vs NGC - T2	MIR3624_Vitis_vinifera	AGGGCAGCAGCATACTACT	1213.1	VIT_209s0018g01870	0.6602	D-3-phosphoglycerate chloroplastic-like	same profile	GO:0055114 oxidation-reduction process GO:0005829 cytosol GO:0005524 ATP binding GO:0005634 nucleus GO:0009561 megagametogenesis GO:0016020 membrane GO:0005739 mitochondrion GO:0016597 amino acid binding GO:0009570 chloroplast stroma GO:0006544 glycine metabolic process GO:0051287 NAD binding GO:0010363 regulation of plant-type hypersensitive response GO:0006612 protein targeting to membrane GO:0…	GO:0006564 L-serine biosynthetic process GO:0004617 phosphoglycerate dehydrogenase activity GO:0048037 cofactor binding GO:0009684 indoleacetic acid biosynthetic process GO:0006569 tryptophan catabolic process GO:0051287 NAD binding GO:0016616 oxidoreductase activity, acting on the CH-OH group of donors, NAD or NADP as acceptor GO:0016597 amino acid binding GO:0009570 chloroplast stroma GO:004274…
M - T2 vs NGC - T2	MIR3624_Vitis_vinifera	AGGGCAGCAGCATACTACT	1213.1	VIT_213s0019g00070	0.3858	MAP kinase phosphatase	same profile	GO:0005829 cytosol GO:0016310 phosphorylation GO:0006570 tyrosine metabolic process GO:0035556 intracellular signal transduction GO:0010224 response to UV-B GO:0009409 response to cold GO:0009651 response to salt stress GO:0048481 ovule development GO:0016301 kinase activity GO:0006487 protein N-linked glycosylation GO:0006499 N-terminal protein myristoylation GO:0043090 amino acid import GO:0006…	GO:0017017 MAP kinase tyrosine/serine/threonine phosphatase activity GO:0010225 response to UV-C GO:0035335 peptidyl-tyrosine dephosphorylation GO:0004725 protein tyrosine phosphatase activity GO:0010224 response to UV-B GO:0008138 protein tyrosine/serine/threonine phosphatase activity GO:0043090 amino acid import GO:0006888 ER to Golgi vesicle-mediated transport GO:0009651 response to salt stres…
M - T2 vs NGC - T2	MIR3624_Vitis_vinifera	AGGGCAGCAGCATACTACT	1213.1	VIT_218s0001g02770	0.2766	unnamed protein product	same profile	GO:0009505 plant-type cell wall GO:0004091 NOT_FOUND GO:0005975 carbohydrate metabolic process GO:0006629 lipid metabolic process GO:0004560 alpha-L-fucosidase activity	GO:0016788 hydrolase activity, acting on ester bonds GO:0006629 lipid metabolic process GO:0016787 hydrolase activity
M - T2 vs NGC - T2	MIR3627_Vitis_vinifera	GTCGCAGGAGAGACGGCACT	98.8408	VIT_211s0052g00320	0.3016	calcium-transporting ATPase plasma membrane-type-like	same profile	GO:0016021 integral component of membrane GO:0005886 plasma membrane GO:0005524 ATP binding GO:0009506 plasmodesma GO:0009860 pollen tube growth GO:0046872 metal ion binding GO:0009624 response to nematode GO:0005516 calmodulin binding GO:0009827 plant-type cell wall modification GO:0010584 pollen exine formation GO:0005388 calcium-transporting ATPase activity GO:0070588 calcium ion transmembrane…	GO:0070588 calcium ion transmembrane transport GO:0005388 calcium-transporting ATPase activity GO:0019829 cation-transporting ATPase activity GO:0005516 calmodulin binding GO:0006812 cation transport GO:0000166 nucleotide binding GO:0046872 metal ion binding GO:0016787 hydrolase activity GO:0016020 membrane GO:0016021 integral component of membrane GO:0005524 ATP binding
M - T2 vs NGC - T2	MIR3627_Vitis_vinifera	TTGTCGCAGGAGAGACGGCACT	3.58268	VIT_211s0052g00320	0.3016	calcium-transporting ATPase plasma membrane-type-like	same profile	GO:0016021 integral component of membrane GO:0005886 plasma membrane GO:0005524 ATP binding GO:0009506 plasmodesma GO:0009860 pollen tube growth GO:0046872 metal ion binding GO:0009624 response to nematode GO:0005516 calmodulin binding GO:0009827 plant-type cell wall modification GO:0010584 pollen exine formation GO:0005388 calcium-transporting ATPase activity GO:0070588 calcium ion transmembrane…	GO:0070588 calcium ion transmembrane transport GO:0005388 calcium-transporting ATPase activity GO:0019829 cation-transporting ATPase activity GO:0005516 calmodulin binding GO:0006812 cation transport GO:0000166 nucleotide binding GO:0046872 metal ion binding GO:0016787 hydrolase activity GO:0016020 membrane GO:0016021 integral component of membrane GO:0005524 ATP binding
M - T2 vs NGC - T2	MIR3633a_Vitis_vinifera	CCTATACCACCCATTCCCTA	19.7378	VIT_211s0052g00200	0.8538	disease resistance protein at4g27190-like	same profile	GO:0005524 ATP binding GO:0008270 zinc ion binding GO:0006952 defense response GO:0043531 ADP binding GO:0017111 nucleoside-triphosphatase activity GO:0003676 nucleic acid binding GO:0015074 DNA integration GO:0004721 phosphoprotein phosphatase activity GO:0006470 protein dephosphorylation	GO:0043531 ADP binding GO:0017111 nucleoside-triphosphatase activity GO:0000166 nucleotide binding GO:0006952 defense response GO:0005524 ATP binding GO:0005515 protein binding
M - T2 vs NGC - T2	MIR3633b_Vitis_vinifera	TCCCATGCCATCCATTCCTA	85.1885	VIT_206s0004g07660	0.4791	beta-alanine-pyruvate aminotransferase	same profile	GO:0005739 mitochondrion GO:0006544 glycine metabolic process GO:0006563 L-serine metabolic process GO:0030170 pyridoxal phosphate binding GO:0006522 alanine metabolic process GO:0006531 aspartate metabolic process GO:0006566 threonine metabolic process GO:0009830 cell wall modification involved in abscission GO:0007568 aging GO:0008453 alanine-glyoxylate transaminase activity	GO:0008483 transaminase activity GO:0030170 pyridoxal phosphate binding GO:0008152 metabolic process GO:0003824 catalytic activity
M - T2 vs NGC - T2	MIR477a_Nicotiana_tabacum	TCTCCCTCAAGGGCTTCTG	71.9065	VIT_206s0004g07660	0.4791	beta-alanine-pyruvate aminotransferase	same profile	GO:0005739 mitochondrion GO:0006544 glycine metabolic process GO:0006563 L-serine metabolic process GO:0030170 pyridoxal phosphate binding GO:0006522 alanine metabolic process GO:0006531 aspartate metabolic process GO:0006566 threonine metabolic process GO:0009830 cell wall modification involved in abscission GO:0007568 aging GO:0008453 alanine-glyoxylate transaminase activity	GO:0008483 transaminase activity GO:0030170 pyridoxal phosphate binding GO:0008152 metabolic process GO:0003824 catalytic activity
M - T2 vs NGC - T2	MIR3639_Vitis_vinifera	GACTTCTGAAAGGCTAAAAGCT	109.738	VIT_201s0010g03790	-0.3311	nuclear transport factor 2	opposite profile	GO:0005886 plasma membrane GO:0005829 cytosol GO:0008536 Ran GTPase binding GO:0010363 regulation of plant-type hypersensitive response GO:0006612 protein targeting to membrane GO:0043069 negative regulation of programmed cell death GO:0016558 protein import into peroxisome matrix GO:0006891 intra-Golgi vesicle-mediated transport GO:0006862 nucleotide transport GO:0008565 protein transporter acti…	GO:0010351 lithium ion transport GO:0016558 protein import into peroxisome matrix GO:0005635 nuclear envelope GO:0006605 protein targeting GO:0006891 intra-Golgi vesicle-mediated transport GO:0006606 protein import into nucleus GO:0008536 Ran GTPase binding GO:0008565 protein transporter activity GO:0006913 nucleocytoplasmic transport GO:0006869 lipid transport GO:0005622 intracellular GO:0006810…
M - T2 vs NGC - T2	MIR396d_Vitis_vinifera	CCACAGCTTTCTTGAACTG	113.109	VIT_201s0010g01850	0.5892	regulator of nonsense transcripts-like protein 1780	same profile	GO:0005524 ATP binding GO:0016787 hydrolase activity	GO:0016787 hydrolase activity GO:0005524 ATP binding GO:0005515 protein binding
M - T2 vs NGC - T2	MIR396b_Arabidopsis_thaliana	CCACAGCTTTCTTGAACTT	88.0373	VIT_202s0025g00280	-1.3234	heat shock protein 81-1	opposite profile	GO:0005618 cell wall GO:0048046 apoplast GO:0005886 plasma membrane GO:0005829 cytosol GO:0005524 ATP binding GO:0009414 response to water deprivation GO:0009644 response to high light intensity GO:0005739 mitochondrion GO:0009651 response to salt stress GO:0009908 flower development GO:0048366 leaf development GO:0006457 protein folding GO:0051082 unfolded protein binding GO:0042542 response to …	GO:0051082 unfolded protein binding GO:0006457 protein folding GO:0006950 response to stress GO:0005524 ATP binding
M - T2 vs NGC - T2	MIR396f_Populus_trichocarpa	TCCACGGCTTTCTTGAACT	14.5124	VIT_202s0025g00280	-1.3234	heat shock protein 81-1	opposite profile	GO:0005618 cell wall GO:0048046 apoplast GO:0005886 plasma membrane GO:0005829 cytosol GO:0005524 ATP binding GO:0009414 response to water deprivation GO:0009644 response to high light intensity GO:0005739 mitochondrion GO:0009651 response to salt stress GO:0009908 flower development GO:0048366 leaf development GO:0006457 protein folding GO:0051082 unfolded protein binding GO:0042542 response to …	GO:0051082 unfolded protein binding GO:0006457 protein folding GO:0006950 response to stress GO:0005524 ATP binding
M - T2 vs NGC - T2	MIR396b_Arabidopsis_thaliana	CCACAGCTTTCTTGAACTT	88.0373	VIT_205s0049g01460	0.3412	tetratricopeptide repeat protein 7b	same profile	GO:0005886 plasma membrane GO:0016740 transferase activity GO:0005516 calmodulin binding	GO:0005515 protein binding
M - T2 vs NGC - T2	MIR396f_Populus_trichocarpa	CCACGGCTTTCTTGAACT	15.6739	VIT_205s0049g01460	0.3412	tetratricopeptide repeat protein 7b	same profile	GO:0005886 plasma membrane GO:0016740 transferase activity GO:0005516 calmodulin binding	GO:0005515 protein binding
M - T2 vs NGC - T2	MIR396f_Populus_trichocarpa	TCCACGGCTTTCTTGAACT	14.5124	VIT_205s0049g01460	0.3412	tetratricopeptide repeat protein 7b	same profile	GO:0005886 plasma membrane GO:0016740 transferase activity GO:0005516 calmodulin binding	GO:0005515 protein binding
M - T2 vs NGC - T2	MIR396b_Arabidopsis_thaliana	CCACAGCTTTCTTGAACTT	88.0373	VIT_213s0019g04200	-0.2452	patatin group A-3-like	opposite profile	GO:0005886 plasma membrane GO:0045735 nutrient reservoir activity GO:0009395 phospholipid catabolic process GO:0047617 acyl-CoA hydrolase activity GO:0051707 response to other organism GO:0004620 phospholipase activity GO:0019374 galactolipid metabolic process	GO:0006629 lipid metabolic process GO:0016787 hydrolase activity GO:0008152 metabolic process
M - T2 vs NGC - T2	MIR396g_Populus_trichocarpa	CCACGGCTTTCTTGAACTT	185.746	VIT_213s0019g04200	-0.2452	patatin group A-3-like	opposite profile	GO:0005886 plasma membrane GO:0045735 nutrient reservoir activity GO:0009395 phospholipid catabolic process GO:0047617 acyl-CoA hydrolase activity GO:0051707 response to other organism GO:0004620 phospholipase activity GO:0019374 galactolipid metabolic process	GO:0006629 lipid metabolic process GO:0016787 hydrolase activity GO:0008152 metabolic process
M - T2 vs NGC - T2	MIR396f_Populus_trichocarpa	CCACGGCTTTCTTGAACT	15.6739	VIT_215s0048g01740	-0.7488	growth-regulating factor	opposite profile	GO:0005524 ATP binding GO:0005634 nucleus GO:0006355 regulation of transcription, DNA-templated GO:0048366 leaf development GO:0016818 hydrolase activity, acting on acid anhydrides, in phosphorus-containing anhydrides	GO:0048366 leaf development GO:0016818 hydrolase activity, acting on acid anhydrides, in phosphorus-containing anhydrides GO:0006355 regulation of transcription, DNA-templated GO:0005634 nucleus GO:0005524 ATP binding
M - T2 vs NGC - T2	MIR396f_Populus_trichocarpa	TCCACGGCTTTCTTGAACT	14.5124	VIT_215s0048g01740	-0.7488	growth-regulating factor	opposite profile	GO:0005524 ATP binding GO:0005634 nucleus GO:0006355 regulation of transcription, DNA-templated GO:0048366 leaf development GO:0016818 hydrolase activity, acting on acid anhydrides, in phosphorus-containing anhydrides	GO:0048366 leaf development GO:0016818 hydrolase activity, acting on acid anhydrides, in phosphorus-containing anhydrides GO:0006355 regulation of transcription, DNA-templated GO:0005634 nucleus GO:0005524 ATP binding
M - T2 vs NGC - T2	MIR396g_Populus_trichocarpa	TTCCACGGCTTTCTTGAACTT	1.55359	VIT_215s0048g01740	-0.7488	growth-regulating factor	opposite profile	GO:0005524 ATP binding GO:0005634 nucleus GO:0006355 regulation of transcription, DNA-templated GO:0048366 leaf development GO:0016818 hydrolase activity, acting on acid anhydrides, in phosphorus-containing anhydrides	GO:0048366 leaf development GO:0016818 hydrolase activity, acting on acid anhydrides, in phosphorus-containing anhydrides GO:0006355 regulation of transcription, DNA-templated GO:0005634 nucleus GO:0005524 ATP binding
M - T2 vs NGC - T2	MIR396b_Arabidopsis_thaliana	CCACAGCTTTCTTGAACTT	88.0373	VIT_219s0015g00450	0.3103	RNA recognition motif-containing protein	same profile	GO:0000166 nucleotide binding GO:0005634 nucleus GO:0005840 ribosome GO:0003743 translation initiation factor activity GO:0006446 regulation of translational initiation GO:0005852 eukaryotic translation initiation factor 3 complex GO:0016282 eukaryotic 43S preinitiation complex GO:0033290 eukaryotic 48S preinitiation complex GO:0001731 formation of translation preinitiation complex	GO:0008150 biological_process GO:0000166 nucleotide binding GO:0003723 RNA binding GO:0003676 nucleic acid binding
M - T2 vs NGC - T2	MIR396g_Populus_trichocarpa	CACGGCTTTCTTGAACTT	4.1067	VIT_203s0017g00610	0.668	disease resistance rpp13-like protein 4-like	same profile	GO:0043531 ADP binding GO:0004553 hydrolase activity, hydrolyzing O-glycosyl compounds GO:0005975 carbohydrate metabolic process	GO:0005515 protein binding
M - T2 vs NGC - T2	MIR396d_Vitis_vinifera	CCACAGCTTTCTTGAACTG	113.109	VIT_206s0004g05890	0.2045	neutral ceramidase-like	same profile	GO:0005886 plasma membrane GO:0005774 vacuolar membrane GO:0005783 endoplasmic reticulum GO:0005794 Golgi apparatus GO:0005576 extracellular region GO:0009506 plasmodesma GO:0045492 xylan biosynthetic process GO:0010413 glucuronoxylan metabolic process GO:0006687 glycosphingolipid metabolic process GO:0016926 protein desumoylation GO:0017040 ceramidase activity
M - T2 vs NGC - T2	MIR396f_Populus_trichocarpa	CCACGGCTTTCTTGAACT	15.6739	VIT_200s0179g00260	-0.3579	calcium-transporting ATPase plasma membrane-type-like	opposite profile	GO:0016021 integral component of membrane GO:0005524 ATP binding GO:0030968 endoplasmic reticulum unfolded protein response GO:0010200 response to chitin GO:0046872 metal ion binding GO:0009624 response to nematode GO:0005516 calmodulin binding GO:0002679 respiratory burst involved in defense response GO:0005388 calcium-transporting ATPase activity GO:0070588 calcium ion transmembrane transport G…	GO:0006882 cellular zinc ion homeostasis GO:0006816 calcium ion transport GO:0070588 calcium ion transmembrane transport GO:0005388 calcium-transporting ATPase activity GO:0015662 ATPase activity, coupled to transmembrane movement of ions, phosphorylative mechanism GO:0006754 ATP biosynthetic process GO:0002679 respiratory burst involved in defense response GO:0019829 cation-transporting ATPase a…
M - T2 vs NGC - T2	MIR396f_Populus_trichocarpa	TCCACGGCTTTCTTGAACT	14.5124	VIT_200s0179g00260	-0.3579	calcium-transporting ATPase plasma membrane-type-like	opposite profile	GO:0016021 integral component of membrane GO:0005524 ATP binding GO:0030968 endoplasmic reticulum unfolded protein response GO:0010200 response to chitin GO:0046872 metal ion binding GO:0009624 response to nematode GO:0005516 calmodulin binding GO:0002679 respiratory burst involved in defense response GO:0005388 calcium-transporting ATPase activity GO:0070588 calcium ion transmembrane transport G…	GO:0006882 cellular zinc ion homeostasis GO:0006816 calcium ion transport GO:0070588 calcium ion transmembrane transport GO:0005388 calcium-transporting ATPase activity GO:0015662 ATPase activity, coupled to transmembrane movement of ions, phosphorylative mechanism GO:0006754 ATP biosynthetic process GO:0002679 respiratory burst involved in defense response GO:0019829 cation-transporting ATPase a…
M - T2 vs NGC - T2	MIR396g_Populus_trichocarpa	CACGGCTTTCTTGAACTT	4.1067	VIT_200s0179g00260	-0.3579	calcium-transporting ATPase plasma membrane-type-like	opposite profile	GO:0016021 integral component of membrane GO:0005524 ATP binding GO:0030968 endoplasmic reticulum unfolded protein response GO:0010200 response to chitin GO:0046872 metal ion binding GO:0009624 response to nematode GO:0005516 calmodulin binding GO:0002679 respiratory burst involved in defense response GO:0005388 calcium-transporting ATPase activity GO:0070588 calcium ion transmembrane transport G…	GO:0006882 cellular zinc ion homeostasis GO:0006816 calcium ion transport GO:0070588 calcium ion transmembrane transport GO:0005388 calcium-transporting ATPase activity GO:0015662 ATPase activity, coupled to transmembrane movement of ions, phosphorylative mechanism GO:0006754 ATP biosynthetic process GO:0002679 respiratory burst involved in defense response GO:0019829 cation-transporting ATPase a…
M - T2 vs NGC - T2	MIR396g_Populus_trichocarpa	CCACGGCTTTCTTGAACTT	185.746	VIT_200s0179g00260	-0.3579	calcium-transporting ATPase plasma membrane-type-like	opposite profile	GO:0016021 integral component of membrane GO:0005524 ATP binding GO:0030968 endoplasmic reticulum unfolded protein response GO:0010200 response to chitin GO:0046872 metal ion binding GO:0009624 response to nematode GO:0005516 calmodulin binding GO:0002679 respiratory burst involved in defense response GO:0005388 calcium-transporting ATPase activity GO:0070588 calcium ion transmembrane transport G…	GO:0006882 cellular zinc ion homeostasis GO:0006816 calcium ion transport GO:0070588 calcium ion transmembrane transport GO:0005388 calcium-transporting ATPase activity GO:0015662 ATPase activity, coupled to transmembrane movement of ions, phosphorylative mechanism GO:0006754 ATP biosynthetic process GO:0002679 respiratory burst involved in defense response GO:0019829 cation-transporting ATPase a…
M - T2 vs NGC - T2	MIR396g_Populus_trichocarpa	TTCCACGGCTTTCTTGAACTT	1.55359	VIT_200s0179g00260	-0.3579	calcium-transporting ATPase plasma membrane-type-like	opposite profile	GO:0016021 integral component of membrane GO:0005524 ATP binding GO:0030968 endoplasmic reticulum unfolded protein response GO:0010200 response to chitin GO:0046872 metal ion binding GO:0009624 response to nematode GO:0005516 calmodulin binding GO:0002679 respiratory burst involved in defense response GO:0005388 calcium-transporting ATPase activity GO:0070588 calcium ion transmembrane transport G…	GO:0006882 cellular zinc ion homeostasis GO:0006816 calcium ion transport GO:0070588 calcium ion transmembrane transport GO:0005388 calcium-transporting ATPase activity GO:0015662 ATPase activity, coupled to transmembrane movement of ions, phosphorylative mechanism GO:0006754 ATP biosynthetic process GO:0002679 respiratory burst involved in defense response GO:0019829 cation-transporting ATPase a…
M - T2 vs NGC - T2	MIR399b_Vitis_vinifera	CCAAAGGAGAGTTGCCCTG	64.5834	VIT_204s0008g01470	1.0823	WRKY transcription factor	same profile	GO:0050832 defense response to fungus GO:0003700 sequence-specific DNA binding transcription factor activity GO:0005667 transcription factor complex GO:0045449 NOT_FOUND GO:0009536 plastid GO:0009867 jasmonic acid mediated signaling pathway GO:0006355 regulation of transcription, DNA-templated GO:0043565 sequence-specific DNA binding	GO:0050832 defense response to fungus GO:0009867 jasmonic acid mediated signaling pathway GO:0043565 sequence-specific DNA binding GO:0006355 regulation of transcription, DNA-templated GO:0003700 sequence-specific DNA binding transcription factor activity
M - T2 vs NGC - T2	MIR403a_Vitis_vinifera	AGATTCACGCACAAACTC	51.4582	VIT_204s0023g02420	-0.3595	mitogen-activated protein kinase 7	opposite profile	GO:0006468 protein phosphorylation GO:0005524 ATP binding GO:0009069 serine family amino acid metabolic process GO:0005634 nucleus GO:0000165 MAPK cascade GO:0007178 transmembrane receptor protein serine/threonine kinase signaling pathway GO:0005515 protein binding GO:0042542 response to hydrogen peroxide GO:0007623 circadian rhythm GO:0004707 MAP kinase activity	GO:0004707 MAP kinase activity GO:0000165 MAPK cascade GO:0000166 nucleotide binding GO:0016772 transferase activity, transferring phosphorus-containing groups GO:0016310 phosphorylation GO:0016301 kinase activity GO:0006468 protein phosphorylation GO:0005524 ATP binding GO:0004674 protein serine/threonine kinase activity GO:0004672 protein kinase activity GO:0016740 transferase activity
M - T2 vs NGC - T2	MIR403a_Vitis_vinifera	AGATTCACGCACAAACTCG	74.5417	VIT_204s0023g02420	-0.3595	mitogen-activated protein kinase 7	opposite profile	GO:0006468 protein phosphorylation GO:0005524 ATP binding GO:0009069 serine family amino acid metabolic process GO:0005634 nucleus GO:0000165 MAPK cascade GO:0007178 transmembrane receptor protein serine/threonine kinase signaling pathway GO:0005515 protein binding GO:0042542 response to hydrogen peroxide GO:0007623 circadian rhythm GO:0004707 MAP kinase activity	GO:0004707 MAP kinase activity GO:0000165 MAPK cascade GO:0000166 nucleotide binding GO:0016772 transferase activity, transferring phosphorus-containing groups GO:0016310 phosphorylation GO:0016301 kinase activity GO:0006468 protein phosphorylation GO:0005524 ATP binding GO:0004674 protein serine/threonine kinase activity GO:0004672 protein kinase activity GO:0016740 transferase activity
M - T2 vs NGC - T2	MIR403a_Vitis_vinifera	AGATTCACGCACAAACTC	51.4582	VIT_208s0040g01760	-0.2395	RNA-binding protein	opposite profile	GO:0009941 chloroplast envelope GO:0000166 nucleotide binding GO:0009570 chloroplast stroma GO:0009697 salicylic acid biosynthetic process GO:0019684 photosynthesis, light reaction GO:0042742 defense response to bacterium GO:0009737 response to abscisic acid GO:0008380 RNA splicing GO:0006397 mRNA processing GO:0010319 stromule GO:0007623 circadian rhythm GO:0009814 defense response, incompatible…	GO:0000166 nucleotide binding GO:0003676 nucleic acid binding
M - T2 vs NGC - T2	MIR403a_Vitis_vinifera	AGATTCACGCACAAACTC	51.4582	VIT_209s0002g00590	-0.2602	polyphosphoinositide phosphatase-like	opposite profile	GO:0005634 nucleus GO:0009506 plasmodesma GO:0045492 xylan biosynthetic process GO:0010413 glucuronoxylan metabolic process GO:0046855 inositol phosphate dephosphorylation GO:0032957 inositol trisphosphate metabolic process GO:0004439 phosphatidylinositol-4,5-bisphosphate 5-phosphatase activity	GO:0004439 phosphatidylinositol-4,5-bisphosphate 5-phosphatase activity GO:0046855 inositol phosphate dephosphorylation GO:0032957 inositol trisphosphate metabolic process GO:0042578 phosphoric ester hydrolase activity
M - T2 vs NGC - T2	MIR403a_Vitis_vinifera	AGATTCACGCACAAACTCG	74.5417	VIT_209s0002g00590	-0.2602	polyphosphoinositide phosphatase-like	opposite profile	GO:0005634 nucleus GO:0009506 plasmodesma GO:0045492 xylan biosynthetic process GO:0010413 glucuronoxylan metabolic process GO:0046855 inositol phosphate dephosphorylation GO:0032957 inositol trisphosphate metabolic process GO:0004439 phosphatidylinositol-4,5-bisphosphate 5-phosphatase activity	GO:0004439 phosphatidylinositol-4,5-bisphosphate 5-phosphatase activity GO:0046855 inositol phosphate dephosphorylation GO:0032957 inositol trisphosphate metabolic process GO:0042578 phosphoric ester hydrolase activity
M - T2 vs NGC - T2	MIR403a_Vitis_vinifera	AGATTCACGCACAAACTC	51.4582	VIT_210s0042g01180	-0.8963	protein argonaute 2-like	opposite profile	GO:0005840 ribosome GO:0042742 defense response to bacterium GO:0003743 translation initiation factor activity GO:0006446 regulation of translational initiation GO:0010050 vegetative phase change GO:0010267 production of ta-siRNAs involved in RNA interference GO:0010492 maintenance of shoot apical meristem identity GO:0051607 defense response to virus GO:0010599 production of lsiRNA involved in R…	GO:0003676 nucleic acid binding GO:0005515 protein binding
M - T2 vs NGC - T2	MIR403a_Vitis_vinifera	AGATTCACGCACAAACTCG	74.5417	VIT_210s0042g01180	-0.8963	protein argonaute 2-like	opposite profile	GO:0005840 ribosome GO:0042742 defense response to bacterium GO:0003743 translation initiation factor activity GO:0006446 regulation of translational initiation GO:0010050 vegetative phase change GO:0010267 production of ta-siRNAs involved in RNA interference GO:0010492 maintenance of shoot apical meristem identity GO:0051607 defense response to virus GO:0010599 production of lsiRNA involved in R…	GO:0003676 nucleic acid binding GO:0005515 protein binding
M - T2 vs NGC - T2	MIR403a_Vitis_vinifera	AGATTCACGCACAAACTC	51.4582	VIT_213s0019g01690	0.2301	ubiquitin carboxyl-terminal hydrolase 24	same profile	GO:0005634 nucleus GO:0009536 plastid GO:0016579 protein deubiquitination GO:0006511 ubiquitin-dependent protein catabolic process GO:0004843 ubiquitin-specific protease activity GO:0004221 NOT_FOUND	GO:0004843 ubiquitin-specific protease activity GO:0004221 ubiquitin thiolesterase activity GO:0008233 peptidase activity GO:0006511 ubiquitin-dependent protein catabolic process GO:0008234 cysteine-type peptidase activity GO:0006508 proteolysis GO:0016787 hydrolase activity GO:0005634 nucleus GO:0036459 ubiquitinyl hydrolase activity
M - T2 vs NGC - T2	MIR403a_Vitis_vinifera	AGATTCACGCACAAACTC	51.4582	VIT_214s0066g00810	0.4209	galactinol--sucrose galactosyltransferase	same profile	GO:0009414 response to water deprivation GO:0009507 chloroplast GO:0009737 response to abscisic acid GO:0010325 raffinose family oligosaccharide biosynthetic process GO:0004553 hydrolase activity, hydrolyzing O-glycosyl compounds GO:0005986 sucrose biosynthetic process GO:0006012 galactose metabolic process GO:0047274 galactinol-sucrose galactosyltransferase activity GO:0047268 galactinol-raffino…	GO:0008152 metabolic process GO:0003824 catalytic activity GO:0009737 response to abscisic acid GO:0009507 chloroplast
M - T2 vs NGC - T2	MIR403a_Vitis_vinifera	AGATTCACGCACAAACTCG	74.5417	VIT_214s0066g00810	0.4209	galactinol--sucrose galactosyltransferase	same profile	GO:0009414 response to water deprivation GO:0009507 chloroplast GO:0009737 response to abscisic acid GO:0010325 raffinose family oligosaccharide biosynthetic process GO:0004553 hydrolase activity, hydrolyzing O-glycosyl compounds GO:0005986 sucrose biosynthetic process GO:0006012 galactose metabolic process GO:0047274 galactinol-sucrose galactosyltransferase activity GO:0047268 galactinol-raffino…	GO:0008152 metabolic process GO:0003824 catalytic activity GO:0009737 response to abscisic acid GO:0009507 chloroplast
M - T2 vs NGC - T2	MIR477a_Nicotiana_tabacum	TCTCCCTCAAGGGCTTCTG	71.9065	VIT_206s0004g07130	0.3229	dihydroflavonol-4-reductase	same profile	GO:0055114 oxidation-reduction process GO:0005829 cytosol GO:0000166 nucleotide binding GO:0009813 flavonoid biosynthetic process GO:0019761 glucosinolate biosynthetic process GO:0009805 coumarin biosynthetic process GO:0050662 coenzyme binding GO:0009809 lignin biosynthetic process GO:0009811 stilbene biosynthetic process GO:0016621 cinnamoyl-CoA reductase activity GO:0045552 dihydrokaempferol 4…	GO:0016621 cinnamoyl-CoA reductase activity GO:0009809 lignin biosynthetic process GO:0050662 coenzyme binding GO:0044237 cellular metabolic process GO:0019761 glucosinolate biosynthetic process GO:0000166 nucleotide binding GO:0005829 cytosol GO:0003824 catalytic activity
M - T2 vs NGC - T2	MIR477a_Nicotiana_tabacum	TCTCCCTCAAGGGCTTCTG	71.9065	VIT_211s0016g05480	-0.3032	clathrin assembly protein	opposite profile	GO:0055114 oxidation-reduction process GO:0005886 plasma membrane GO:0005829 cytosol GO:0005634 nucleus GO:0005739 mitochondrion GO:0006355 regulation of transcription, DNA-templated GO:0046983 protein dimerization activity GO:0009734 auxin-activated signaling pathway GO:0032440 2-alkenal reductase [NAD(P)] activity GO:0030276 clathrin binding GO:0005545 1-phosphatidylinositol binding GO:0048268 …	GO:0048268 clathrin coat assembly GO:0030276 clathrin binding GO:0030118 clathrin coat GO:0005545 1-phosphatidylinositol binding GO:0005543 phospholipid binding
M - T2 vs NGC - T2	MIR477a_Vitis_vinifera	CCTCAAAGGCTTCCAATTT	114.935	VIT_202s0012g01630	-0.4035	SNARE associated Golgi protein	opposite profile	GO:0016023 cytoplasmic membrane-bounded vesicle GO:0006661 phosphatidylinositol biosynthetic process GO:0016020 membrane	GO:0006661 phosphatidylinositol biosynthetic process GO:0008150 biological_process
M - T2 vs NGC - T2	MIR477a_Vitis_vinifera	CCTCAAAGGCTTCCAATTT	114.935	VIT_204s0069g00780	0.8461	probable xyloglucan glycosyltransferase 5-like	same profile	GO:0016021 integral component of membrane GO:0005982 starch metabolic process GO:0005985 sucrose metabolic process GO:0005886 plasma membrane GO:0005634 nucleus GO:0005739 mitochondrion GO:0005802 trans-Golgi network GO:0005768 endosome GO:0042546 cell wall biogenesis GO:0030244 cellulose biosynthetic process GO:0016760 cellulose synthase (UDP-forming) activity GO:0006011 UDP-glucose metabolic pr…
M - T2 vs NGC - T2	MIR477a_Vitis_vinifera	CCTCAAAGGCTTCCAATTT	114.935	VIT_207s0005g04130	0.7258	HAD subfamily III B acid phosphatase	same profile	GO:0005774 vacuolar membrane GO:0019761 glucosinolate biosynthetic process GO:0009507 chloroplast GO:0005576 extracellular region GO:0009684 indoleacetic acid biosynthetic process GO:0009506 plasmodesma GO:0009505 plant-type cell wall GO:0009832 plant-type cell wall biogenesis GO:0019344 cysteine biosynthetic process GO:0003993 acid phosphatase activity GO:0006771 riboflavin metabolic process GO:…	GO:0003993 acid phosphatase activity
M - T2 vs NGC - T2	MIR477a_Vitis_vinifera	CCTCAAAGGCTTCCAATTT	114.935	VIT_211s0016g03900	-0.5509	protein chromosomal-like	opposite profile	GO:0005886 plasma membrane GO:0005524 ATP binding GO:0003677 DNA binding GO:0009507 chloroplast GO:0006200 NOT_FOUND GO:0006281 DNA repair GO:0005657 replication fork GO:0016887 ATPase activity GO:0006310 DNA recombination GO:0019538 protein metabolic process GO:0051537 2 iron, 2 sulfur cluster binding GO:0009378 four-way junction helicase activity GO:0009379 Holliday junction helicase complex	GO:0019538 protein metabolic process GO:0017111 nucleoside-triphosphatase activity GO:0016887 ATPase activity GO:0006200 obsolete ATP catabolic process GO:0000166 nucleotide binding GO:0009507 chloroplast GO:0005524 ATP binding GO:0005515 protein binding
M - T2 vs NGC - T2	MIR477a_Vitis_vinifera	CCTCAAAGGCTTCCAATTT	114.935	VIT_215s0046g02050	-0.4559	nuclear transport factor 2 family protein	opposite profile	GO:0009536 plastid	GO:0008150 biological_process GO:0003674 molecular_function
M - T2 vs NGC - T2	MIR482_Vitis_vinifera	TCTTTCCTACTCCTCCCATT	19.8202	VIT_218s0072g01090	0.378	uncharacterized protein	same profile	NA
M - T2 vs NGC - T2	MIR482_Vitis_vinifera	TTTCCTACTCCTCCCATTCC	103.422	VIT_218s0072g01090	0.378	uncharacterized protein	same profile	NA
M - T2 vs NGC - T2	MIR482_Vitis_vinifera	TTGGAGAGTAGGAAAGCT	102.608	VIT_203s0038g03730	0.3843	niemann-pick c1	same profile	GO:0016021 integral component of membrane GO:0005886 plasma membrane GO:0007165 signal transduction GO:0005774 vacuolar membrane GO:0005739 mitochondrion GO:0009507 chloroplast GO:0009506 plasmodesma GO:0008158 hedgehog receptor activity GO:0030301 cholesterol transport	GO:0030301 cholesterol transport GO:0008158 hedgehog receptor activity GO:0016020 membrane GO:0016021 integral component of membrane
M - T2 vs NGC - T2	MIR482_Vitis_vinifera	TTGGAGAGTAGGAAAGCT	102.608	VIT_204s0044g02020	0.4293	kinesin-like calmodulin-binding protein homolog	same profile	GO:0055114 oxidation-reduction process GO:0005886 plasma membrane GO:0005524 ATP binding GO:0016491 oxidoreductase activity GO:0006200 NOT_FOUND GO:0009846 pollen germination GO:0045298 tubulin complex GO:0005874 microtubule GO:0003777 microtubule motor activity GO:0008017 microtubule binding GO:0007018 microtubule-based movement GO:0005871 kinesin complex GO:0005516 calmodulin binding GO:0016887…	GO:0010091 trichome branching GO:0009846 pollen germination GO:0005875 microtubule associated complex GO:0005516 calmodulin binding GO:0005856 cytoskeleton GO:0008017 microtubule binding GO:0007018 microtubule-based movement GO:0005871 kinesin complex GO:0003777 microtubule motor activity GO:0016887 ATPase activity GO:0006200 obsolete ATP catabolic process GO:0000166 nucleotide binding GO:0005886…
M - T2 vs NGC - T2	MIR482_Vitis_vinifera	TTGGAGAGTAGGAAAGCT	102.608	VIT_207s0104g00950	0.6451	ankyrin repeat-containing	same profile	GO:0006468 protein phosphorylation GO:0005524 ATP binding GO:0009069 serine family amino acid metabolic process GO:0008270 zinc ion binding GO:0004674 protein serine/threonine kinase activity GO:0005198 structural molecule activity	GO:0005198 structural molecule activity GO:0005515 protein binding
M - T2 vs NGC - T2	MIR482_Vitis_vinifera	TTGGAGAGTAGGAAAGCT	102.608	VIT_213s0019g02360	0.3442	pyrroline-5-carboxylate synthetase	same profile	GO:0055114 oxidation-reduction process GO:0005524 ATP binding GO:0042538 hyperosmotic salinity response GO:0016020 membrane GO:0016310 phosphorylation GO:0009507 chloroplast GO:0048364 root development GO:0009737 response to abscisic acid GO:0009793 embryo development ending in seed dormancy GO:0006979 response to oxidative stress GO:0009269 response to desiccation GO:0004349 glutamate 5-kinase a…	GO:0004350 glutamate-5-semialdehyde dehydrogenase activity GO:0004349 glutamate 5-kinase activity GO:0006561 proline biosynthetic process GO:0008652 cellular amino acid biosynthetic process GO:0016620 oxidoreductase activity, acting on the aldehyde or oxo group of donors, NAD or NADP as acceptor GO:0005737 cytoplasm GO:0055114 oxidation-reduction process GO:0016491 oxidoreductase activity GO:0016…
M - T2 vs NGC - T2	MIR482_Vitis_vinifera	TTGGAGAGTAGGAAAGCT	102.608	VIT_214s0066g01280	0.6773	kinesin light chain	same profile	GO:0005886 plasma membrane GO:0016787 hydrolase activity GO:0009860 pollen tube growth GO:0031347 regulation of defense response	GO:0031347 regulation of defense response GO:0005886 plasma membrane GO:0005515 protein binding
M - T2 vs NGC - T2	MIR482_Vitis_vinifera	TTGGAGAGTAGGAAAGCT	102.608	VIT_216s0098g00560	-0.3162	nitrilase-associated protein	opposite profile	GO:0005886 plasma membrane
M - T2 vs NGC - T2	MIR482_Vitis_vinifera	TTGGAGAGTAGGAAAGCT	102.608	VIT_217s0000g00950	-1.5489	hydroxycinnamoyl shikimate quinate hydroxycinnamoyltransferase-like protein	opposite profile	GO:0005737 cytoplasm GO:0042967 acyl-carrier-protein biosynthetic process GO:0015706 nitrate transport GO:0010167 response to nitrate GO:0047672 anthranilate N-benzoyltransferase activity GO:0050734 hydroxycinnamoyltransferase activity GO:0010345 suberin biosynthetic process GO:0050366 tyramine N-feruloyltransferase activity GO:0052325 cell wall pectin biosynthetic process	GO:0052325 cell wall pectin biosynthetic process GO:0050734 hydroxycinnamoyltransferase activity GO:0010345 suberin biosynthetic process GO:0015706 nitrate transport GO:0010167 response to nitrate GO:0016747 transferase activity, transferring acyl groups other than amino-acyl groups GO:0016740 transferase activity
M - T2 vs NGC - T2	MIR482_Vitis_vinifera	TTGGAGAGTAGGAAAGCT	102.608	VIT_217s0000g02970	0.4518	MATE efflux family protein dtx1-like	same profile	GO:0005886 plasma membrane GO:0005774 vacuolar membrane GO:0006855 drug transmembrane transport GO:0015238 drug transmembrane transporter activity GO:0015297 antiporter activity GO:0009624 response to nematode GO:0006812 cation transport GO:0006835 dicarboxylic acid transport GO:0017153 sodium:dicarboxylate symporter activity	GO:0015297 antiporter activity GO:0015238 drug transmembrane transporter activity GO:0006855 drug transmembrane transport GO:0016020 membrane GO:0055085 transmembrane transport
M - T2 vs NGC - T2	MIR482_Vitis_vinifera	TTGGAGAGTAGGAAAGCT	102.608	VIT_219s0014g00290	-0.2865	probable rhamnose biosynthetic enzyme 1-like	opposite profile	GO:0005829 cytosol GO:0000166 nucleotide binding GO:0010224 response to UV-B GO:0009506 plasmodesma GO:0009744 response to sucrose GO:0050662 coenzyme binding GO:0051555 flavonol biosynthetic process GO:0010315 auxin efflux GO:0008460 dTDP-glucose 4,6-dehydratase activity GO:0010253 UDP-rhamnose biosynthetic process GO:0010489 UDP-4-keto-6-deoxy-glucose-3,5-epimerase activity GO:0045226 extracell…	GO:0051555 flavonol biosynthetic process GO:0050377 UDP-glucose 4,6-dehydratase activity GO:0010280 UDP-L-rhamnose synthase activity GO:0010253 UDP-rhamnose biosynthetic process GO:0008460 dTDP-glucose 4,6-dehydratase activity GO:0009225 nucleotide-sugar metabolic process GO:0045226 extracellular polysaccharide biosynthetic process GO:0008831 dTDP-4-dehydrorhamnose reductase activity GO:0010224 r…
M - T2 vs NGC - T2	MIR482_Vitis_vinifera	TTGGAGAGTAGGAAAGCTT	47.6436	VIT_210s0116g01540	0.4512	aminomethyltransferase	same profile	GO:0009941 chloroplast envelope GO:0048046 apoplast GO:0032259 methylation GO:0046686 response to cadmium ion GO:0016020 membrane GO:0005739 mitochondrion GO:0009570 chloroplast stroma GO:0006563 L-serine metabolic process GO:0009926 auxin polar transport GO:0009658 chloroplast organization GO:0019344 cysteine biosynthetic process GO:0016117 carotenoid biosynthetic process GO:0048481 ovule develo…	GO:0004047 aminomethyltransferase activity GO:0006546 glycine catabolic process GO:0042744 hydrogen peroxide catabolic process GO:0008483 transaminase activity GO:0010015 root morphogenesis GO:0008361 regulation of cell size GO:0007389 pattern specification process GO:0040007 growth GO:0009570 chloroplast stroma GO:0022626 cytosolic ribosome GO:0016117 carotenoid biosynthetic process GO:0009534 c…
M - T2 vs NGC - T2	MIR6478_Populus_trichocarpa	CCGACCTTAGCTCAGT	-2.07815	VIT_204s0044g00190	1.9155	cinnamyl-alcohol dehydrogenase	opposite profile	GO:0048046 apoplast GO:0055114 oxidation-reduction process GO:0005737 cytoplasm GO:0000166 nucleotide binding GO:0008270 zinc ion binding GO:0009805 coumarin biosynthetic process GO:0009809 lignin biosynthetic process GO:0009811 stilbene biosynthetic process GO:0016747 transferase activity, transferring acyl groups other than amino-acyl groups GO:0045551 cinnamyl-alcohol dehydrogenase activity GO…	GO:0046872 metal ion binding GO:0008270 zinc ion binding GO:0055114 oxidation-reduction process GO:0016491 oxidoreductase activity
M - T2 vs NGC - T2	MIR6478_Populus_trichocarpa	CCGACCTTAGCTCAGT	-2.07815	VIT_207s0197g00060	0.3629	uncharacterized protein	opposite profile	GO:0003677 DNA binding GO:0003700 sequence-specific DNA binding transcription factor activity GO:0005634 nucleus GO:0005667 transcription factor complex GO:0045449 NOT_FOUND GO:0000785 chromatin GO:0003682 chromatin binding GO:0006355 regulation of transcription, DNA-templated	GO:0006355 regulation of transcription, DNA-templated GO:0003700 sequence-specific DNA binding transcription factor activity GO:0003682 chromatin binding GO:0003677 DNA binding
M - T2 vs NGC - T2	MIR6478_Populus_trichocarpa	CCGACCTTAGCTCAGT	-2.07815	VIT_208s0007g02560	-1.8375	uncharacterized protein	same profile	GO:0005634 nucleus GO:0009536 plastid GO:0045892 negative regulation of transcription, DNA-templated
M - T2 vs NGC - T2	MIR6478_Populus_trichocarpa	GACCTTAGCTCAGTTGG	54.8413	VIT_203s0063g02090	-0.6501	UPF0496 protein at4g34320-like	opposite profile	GO:0016021 integral component of membrane GO:0009536 plastid GO:0005777 peroxisome
M - T2 vs NGC - T2	MIR6478_Populus_trichocarpa	GACCTTAGCTCAGTTGGT	79.7042	VIT_203s0063g02090	-0.6501	UPF0496 protein at4g34320-like	opposite profile	GO:0016021 integral component of membrane GO:0009536 plastid GO:0005777 peroxisome
M - T2 vs NGC - T2	MIR6478_Populus_trichocarpa	GACCTTAGCTCAGTTGG	54.8413	VIT_207s0005g02810	0.4012	uncharacterized protein	same profile	GO:0005829 cytosol GO:0005634 nucleus	GO:0005829 cytosol
M - T2 vs NGC - T2	MIR6478_Populus_trichocarpa	GACCTTAGCTCAGTTGGT	79.7042	VIT_207s0005g02810	0.4012	uncharacterized protein	same profile	GO:0005829 cytosol GO:0005634 nucleus	GO:0005829 cytosol
M - T2 vs NGC - T2	MIR6478_Populus_trichocarpa	GACCTTAGCTCAGTTGG	54.8413	VIT_211s0016g02800	-2.0794	myo-inositol oxygenase	opposite profile	GO:0055114 oxidation-reduction process GO:0005737 cytoplasm GO:0005506 iron ion binding GO:0006949 syncytium formation GO:0019853 L-ascorbic acid biosynthetic process GO:0019310 inositol catabolic process GO:0050113 inositol oxygenase activity	GO:0050113 inositol oxygenase activity GO:0019310 inositol catabolic process GO:0005737 cytoplasm GO:0005506 iron ion binding GO:0055114 oxidation-reduction process
M - T2 vs NGC - T2	MIR6478_Populus_trichocarpa	GACCTTAGCTCAGTTGGT	79.7042	VIT_211s0016g02800	-2.0794	myo-inositol oxygenase	opposite profile	GO:0055114 oxidation-reduction process GO:0005737 cytoplasm GO:0005506 iron ion binding GO:0006949 syncytium formation GO:0019853 L-ascorbic acid biosynthetic process GO:0019310 inositol catabolic process GO:0050113 inositol oxygenase activity	GO:0050113 inositol oxygenase activity GO:0019310 inositol catabolic process GO:0005737 cytoplasm GO:0005506 iron ion binding GO:0055114 oxidation-reduction process
M - T2 vs NGC - T2	MIR858_Prunus_persica	CGTTGTCTGTTCGACCTTG	137.4	VIT_200s0341g00050	0.6034	uncharacterized protein	same profile	GO:0003677 DNA binding GO:0000785 chromatin GO:0003682 chromatin binding	GO:0003682 chromatin binding GO:0003677 DNA binding
M - T2 vs NGC - T2	MIR858a_Arabidopsis_thaliana	CGTTGTCTGTTCGACCT	60.7443	VIT_200s0341g00050	0.6034	uncharacterized protein	same profile	GO:0003677 DNA binding GO:0000785 chromatin GO:0003682 chromatin binding	GO:0003682 chromatin binding GO:0003677 DNA binding
M - T2 vs NGC - T2	MIR858a_Arabidopsis_thaliana	CGTTGTCTGTTCGACCT	60.7443	VIT_205s0049g01010	1.5725	MYB-related protein MYB4	same profile	GO:0003677 DNA binding GO:0000785 chromatin GO:0003682 chromatin binding	GO:0003682 chromatin binding GO:0003677 DNA binding
M - T2 vs NGC - T2	MIR858a_Arabidopsis_thaliana	CGTTGTCTGTTCGACCT	60.7443	VIT_206s0061g00440	-0.3982	heavy metal transport detoxification domain-containing protein	opposite profile	GO:0005507 copper ion binding GO:0005886 plasma membrane GO:0046482 para-aminobenzoic acid metabolic process GO:0010583 response to cyclopentenone GO:0009407 toxin catabolic process GO:0030001 metal ion transport	GO:0030001 metal ion transport GO:0046872 metal ion binding
M - T2 vs NGC - T2	MIR858a_Arabidopsis_thaliana	CGTTGTCTGTTCGACCT	60.7443	VIT_218s0001g09850	-0.2831	R2R3-MYB transcription factor	opposite profile	GO:0046686 response to cadmium ion GO:0009414 response to water deprivation GO:0009753 response to jasmonic acid GO:0003677 DNA binding GO:0009733 response to auxin GO:0009723 response to ethylene GO:0000785 chromatin GO:0003682 chromatin binding GO:0010200 response to chitin GO:0009651 response to salt stress GO:0009737 response to abscisic acid GO:0009739 response to gibberellin GO:0009751 resp…	GO:0003682 chromatin binding GO:0003677 DNA binding
P - T2 vs NGC - T2	Grape_m-0423	GATGGGTCGACCGGTCC	6.95376	VIT_200s0487g00030	-0.9415	probable disease resistance protein at5g66900-like	opposite profile	GO:0005524 ATP binding GO:0006952 defense response GO:0043531 ADP binding GO:0017111 nucleoside-triphosphatase activity	GO:0043531 ADP binding GO:0017111 nucleoside-triphosphatase activity GO:0000166 nucleotide binding GO:0006952 defense response GO:0005524 ATP binding
P - T2 vs NGC - T2	Grape_m-0423	GGGATGGGTCGACCGG	-2.25606	VIT_208s0007g08210	0.497	zinc finger CCCH domain-containing protein 30-like	opposite profile	GO:0005737 cytoplasm GO:0008270 zinc ion binding GO:0003677 DNA binding GO:0003700 sequence-specific DNA binding transcription factor activity GO:0005634 nucleus GO:0005667 transcription factor complex GO:0045449 NOT_FOUND GO:0006486 protein glycosylation GO:0006355 regulation of transcription, DNA-templated	GO:0046872 metal ion binding GO:0005515 protein binding
P - T2 vs NGC - T2	Grape_m-0423	GGGATGGGTCGACCGG	-2.25606	VIT_219s0014g00320	0.3101	transposon protein	opposite profile	GO:0005524 ATP binding GO:0003677 DNA binding GO:0009536 plastid GO:0006200 NOT_FOUND GO:0046983 protein dimerization activity GO:0016887 ATPase activity	GO:0003676 nucleic acid binding GO:0046983 protein dimerization activity GO:0003677 DNA binding
P - T2 vs NGC - T2	Grape_m-0423	GGGATGGGTCGACCGGT	-2.44425	VIT_203s0180g00040	1.3968	D3-type cyclin	opposite profile	GO:0005634 nucleus GO:0006275 regulation of DNA replication GO:0010103 stomatal complex morphogenesis GO:0042127 regulation of cell proliferation GO:0000074 NOT_FOUND GO:0010583 response to cyclopentenone GO:0000911 cytokinesis by cell plate formation GO:0010389 regulation of G2/M transition of mitotic cell cycle GO:0051225 spindle assembly GO:0042023 DNA endoreduplication GO:0010075 regulation o…	GO:0005634 nucleus
P - T2 vs NGC - T2	Grape_m-0423	GGGATGGGTCGACCGGT	-2.44425	VIT_212s0035g01900	0.8237	pectinesterase	opposite profile	GO:0045330 aspartyl esterase activity GO:0030599 pectinesterase activity GO:0042545 cell wall modification GO:0005982 starch metabolic process GO:0005985 sucrose metabolic process GO:0043086 negative regulation of catalytic activity GO:0009505 plant-type cell wall GO:0015824 proline transport GO:0004857 enzyme inhibitor activity GO:0045490 pectin catabolic process	GO:0006865 amino acid transport GO:0045490 pectin catabolic process GO:0004857 enzyme inhibitor activity GO:0015824 proline transport GO:0009505 plant-type cell wall GO:0045330 aspartyl esterase activity GO:0042545 cell wall modification GO:0030599 pectinesterase activity GO:0005618 cell wall GO:0043086 negative regulation of catalytic activity GO:0016787 hydrolase activity
P - T2 vs NGC - T2	Grape_m-0423	TTGGGATGGGTCGACCG	2.43378	VIT_207s0005g00030	-0.6789	glutathione S-transferase	opposite profile	GO:0005618 cell wall GO:0009941 chloroplast envelope GO:0005507 copper ion binding GO:0048046 apoplast GO:0005886 plasma membrane GO:0046686 response to cadmium ion GO:0005774 vacuolar membrane GO:0009414 response to water deprivation GO:0005634 nucleus GO:0005739 mitochondrion GO:0009570 chloroplast stroma GO:0042742 defense response to bacterium GO:0009409 response to cold GO:0009651 response t…	GO:0016740 transferase activity GO:0005515 protein binding
P - T2 vs NGC - T2	Grape_m-0423	TTGGGATGGGTCGACCG	2.43378	VIT_213s0067g01150	-0.5879	2-oxoglutarate-dependent dioxygenase	opposite profile	GO:0009536 plastid GO:0051213 dioxygenase activity	GO:0008150 biological_process GO:0003674 molecular_function
P - T2 vs NGC - T2	Grape_m-0657	TGGAAGCCGGTGGGGGACC	40.2832	VIT_202s0154g00520	-1.1875	aspartic proteinase nepenthesin-2	opposite profile	GO:0006508 proteolysis GO:0005576 extracellular region GO:0009505 plant-type cell wall GO:0004190 aspartic-type endopeptidase activity	GO:0009505 plant-type cell wall GO:0006508 proteolysis GO:0004190 aspartic-type endopeptidase activity
P - T2 vs NGC - T2	Grape_m-0721	TGGGCGGTTTGGTAAGAGG	25.1961	VIT_201s0146g00020	-0.5484	uncharacterized protein	opposite profile	GO:0009507 chloroplast
P - T2 vs NGC - T2	Grape_m-8278	GGAAGCCGATGGGGGACC	15.2448	VIT_210s0042g01130	0.292	ring U-box domain-containing protein	same profile	GO:0016874 ligase activity GO:0008270 zinc ion binding GO:0005634 nucleus GO:0003676 nucleic acid binding	GO:0046872 metal ion binding GO:0008270 zinc ion binding GO:0003676 nucleic acid binding GO:0005515 protein binding
P - T2 vs NGC - T2	Grape_m-8278	GGAAGCCGATGGGGGACC	15.2448	VIT_214s0036g00690	0.9601	pentatricopeptide repeat-containing protein	same profile	GO:0005739 mitochondrion GO:0009507 chloroplast GO:0016758 transferase activity, transferring hexosyl groups GO:0008152 metabolic process GO:0010103 stomatal complex morphogenesis	GO:0010103 stomatal complex morphogenesis GO:0008150 biological_process GO:0009507 chloroplast GO:0005515 protein binding
P - T2 vs NGC - T2	Grape_m-8278	GGAAGCCGATGGGGGACC	15.2448	VIT_215s0046g00490	-0.3246	O-acyltransferase WSD1	opposite profile	GO:0042967 acyl-carrier-protein biosynthetic process GO:0004144 diacylglycerol O-acyltransferase activity GO:0045017 glycerolipid biosynthetic process	GO:0045017 glycerolipid biosynthetic process GO:0004144 diacylglycerol O-acyltransferase activity
P - T2 vs NGC - T2	MIR159b_Hordeum_vulgare	TTTGGATTGAAGGGAG	-2.99023	VIT_208s0058g00890	0.2597	regulatory-associated protein of TOR 1-like	opposite profile	GO:0000166 nucleotide binding GO:0005515 protein binding GO:0007062 sister chromatid cohesion GO:0010072 primary shoot apical meristem specification GO:0010228 vegetative to reproductive phase transition of meristem GO:0006487 protein N-linked glycosylation GO:0000911 cytokinesis by cell plate formation GO:0010431 seed maturation GO:0080008 Cul4-RING E3 ubiquitin ligase complex GO:0016049 cell gr…	GO:0031931 TORC1 complex GO:0031929 TOR signaling GO:0005515 protein binding GO:0005488 binding
P - T2 vs NGC - T2	Grape_m-9381	TTTCCCACAGACGGCG	-38.0521	VIT_208s0058g01400	0.5474	aminophospholipid ATPase	opposite profile	GO:0016021 integral component of membrane GO:0005886 plasma membrane GO:0005524 ATP binding GO:0005739 mitochondrion GO:0010363 regulation of plant-type hypersensitive response GO:0006612 protein targeting to membrane GO:0000287 magnesium ion binding GO:0006812 cation transport GO:0009963 positive regulation of flavonoid biosynthetic process GO:0019829 cation-transporting ATPase activity GO:00040…	GO:0015914 phospholipid transport GO:0004012 phospholipid-translocating ATPase activity GO:0019829 cation-transporting ATPase activity GO:0000287 magnesium ion binding GO:0006812 cation transport GO:0000166 nucleotide binding GO:0046872 metal ion binding GO:0016787 hydrolase activity GO:0016020 membrane GO:0016021 integral component of membrane GO:0005524 ATP binding
P - T2 vs NGC - T2	Grape_m-9381	TTTCCCACAGACGGCG	-38.0521	VIT_213s0074g00580	-0.3207	uncharacterized protein	same profile	GO:0005634 nucleus GO:0042744 hydrogen peroxide catabolic process	GO:0042744 hydrogen peroxide catabolic process GO:0008150 biological_process GO:0003674 molecular_function
P - T2 vs NGC - T2	Grape_m-9381	TTTCCCACAGACGGCG	-38.0521	VIT_218s0076g00360	0.2994	histidine decarboxylase	opposite profile	GO:0005886 plasma membrane GO:0005829 cytosol GO:0006547 histidine metabolic process GO:0009793 embryo development ending in seed dormancy GO:0030170 pyridoxal phosphate binding GO:0006580 ethanolamine metabolic process GO:0004398 histidine decarboxylase activity	GO:0006580 ethanolamine metabolic process GO:0019752 carboxylic acid metabolic process GO:0016831 carboxy-lyase activity GO:0006520 cellular amino acid metabolic process GO:0009793 embryo development ending in seed dormancy GO:0030170 pyridoxal phosphate binding GO:0005886 plasma membrane GO:0005829 cytosol GO:0016829 lyase activity GO:0003824 catalytic activity
P - T2 vs NGC - T2	MIR3623_Vitis_vinifera	AAGTTCATCCAAGCACCATC	14.6294	VIT_212s0034g00910	-0.6384	TMV resistance protein n-like	opposite profile	GO:0005524 ATP binding GO:0007165 signal transduction GO:0006952 defense response GO:0043531 ADP binding GO:0017111 nucleoside-triphosphatase activity	GO:0007165 signal transduction GO:0043531 ADP binding GO:0006952 defense response GO:0005515 protein binding
P - T2 vs NGC - T2	MIR3623_Vitis_vinifera	ACAAGTTCATCCAAGCACC	81.3702	VIT_212s0034g00910	-0.6384	TMV resistance protein n-like	opposite profile	GO:0005524 ATP binding GO:0007165 signal transduction GO:0006952 defense response GO:0043531 ADP binding GO:0017111 nucleoside-triphosphatase activity	GO:0007165 signal transduction GO:0043531 ADP binding GO:0006952 defense response GO:0005515 protein binding
P - T2 vs NGC - T2	MIR3623_Vitis_vinifera	ACAAGTTCATCCAAGCACCA	17.907	VIT_212s0034g00910	-0.6384	TMV resistance protein n-like	opposite profile	GO:0005524 ATP binding GO:0007165 signal transduction GO:0006952 defense response GO:0043531 ADP binding GO:0017111 nucleoside-triphosphatase activity	GO:0007165 signal transduction GO:0043531 ADP binding GO:0006952 defense response GO:0005515 protein binding
P - T2 vs NGC - T2	MIR3623_Vitis_vinifera	AAGTTCATCCAAGCACCATC	14.6294	VIT_212s0142g00590	-0.7415	TMV resistance protein n-like	opposite profile	GO:0005524 ATP binding GO:0007165 signal transduction GO:0006952 defense response GO:0043531 ADP binding GO:0017111 nucleoside-triphosphatase activity GO:0004721 phosphoprotein phosphatase activity GO:0006470 protein dephosphorylation	GO:0007165 signal transduction GO:0043531 ADP binding GO:0006952 defense response GO:0005515 protein binding
P - T2 vs NGC - T2	MIR3623_Vitis_vinifera	ACAAGTTCATCCAAGCACC	81.3702	VIT_212s0142g00590	-0.7415	TMV resistance protein n-like	opposite profile	GO:0005524 ATP binding GO:0007165 signal transduction GO:0006952 defense response GO:0043531 ADP binding GO:0017111 nucleoside-triphosphatase activity GO:0004721 phosphoprotein phosphatase activity GO:0006470 protein dephosphorylation	GO:0007165 signal transduction GO:0043531 ADP binding GO:0006952 defense response GO:0005515 protein binding
P - T2 vs NGC - T2	MIR3623_Vitis_vinifera	ACAAGTTCATCCAAGCACCA	17.907	VIT_212s0142g00590	-0.7415	TMV resistance protein n-like	opposite profile	GO:0005524 ATP binding GO:0007165 signal transduction GO:0006952 defense response GO:0043531 ADP binding GO:0017111 nucleoside-triphosphatase activity GO:0004721 phosphoprotein phosphatase activity GO:0006470 protein dephosphorylation	GO:0007165 signal transduction GO:0043531 ADP binding GO:0006952 defense response GO:0005515 protein binding
P - T2 vs NGC - T2	MIR156f_Vitis_vinifera	GACAGAAGATAGAGAGCAC	69.3655	VIT_205s0049g00050	0.4544	cellulose synthase-like protein G2-like	same profile	GO:0016021 integral component of membrane GO:0005982 starch metabolic process GO:0005985 sucrose metabolic process GO:0030244 cellulose biosynthetic process GO:0016760 cellulose synthase (UDP-forming) activity GO:0006011 UDP-glucose metabolic process GO:0006863 purine nucleobase transport	GO:0030244 cellulose biosynthetic process GO:0016760 cellulose synthase (UDP-forming) activity GO:0016757 transferase activity, transferring glycosyl groups GO:0016020 membrane GO:0016021 integral component of membrane GO:0016740 transferase activity
P - T2 vs NGC - T2	MIR156f_Vitis_vinifera	GACAGAAGATAGAGAGCAC	69.3655	VIT_206s0004g03810	0.4453	P-loop containing nucleoside triphosphate hydrolase-like protein	same profile	GO:0005886 plasma membrane GO:0005524 ATP binding GO:0006275 regulation of DNA replication GO:0045298 tubulin complex GO:0005874 microtubule GO:0003777 microtubule motor activity GO:0008017 microtubule binding GO:0007018 microtubule-based movement GO:0005871 kinesin complex GO:0051567 histone H3-K9 methylation GO:0010389 regulation of G2/M transition of mitotic cell cycle GO:0006342 chromatin sil…	GO:0008017 microtubule binding GO:0007018 microtubule-based movement GO:0005874 microtubule GO:0005871 kinesin complex GO:0003777 microtubule motor activity GO:0000166 nucleotide binding GO:0005524 ATP binding
P - T2 vs NGC - T2	MIR156f_Vitis_vinifera	GACAGAAGATAGAGAGCAC	69.3655	VIT_211s0065g00170	-0.4954	Squamosa promoter-binding-like protein 12-like	opposite profile	GO:0009941 chloroplast envelope GO:0003677 DNA binding GO:0003700 sequence-specific DNA binding transcription factor activity GO:0005634 nucleus GO:0005667 transcription factor complex GO:0045449 NOT_FOUND GO:0003723 RNA binding GO:0005739 mitochondrion GO:0006355 regulation of transcription, DNA-templated GO:0046872 metal ion binding GO:0003964 RNA-directed DNA polymerase activity GO:0006278 RNA…	GO:0005634 nucleus GO:0003677 DNA binding
P - T2 vs NGC - T2	MIR157c_Arabidopsis_thaliana	GACAGAAGATAGAGAGCACT	83.6689	VIT_211s0065g00170	-0.4954	Squamosa promoter-binding-like protein 12-like	opposite profile	GO:0009941 chloroplast envelope GO:0003677 DNA binding GO:0003700 sequence-specific DNA binding transcription factor activity GO:0005634 nucleus GO:0005667 transcription factor complex GO:0045449 NOT_FOUND GO:0003723 RNA binding GO:0005739 mitochondrion GO:0006355 regulation of transcription, DNA-templated GO:0046872 metal ion binding GO:0003964 RNA-directed DNA polymerase activity GO:0006278 RNA…	GO:0005634 nucleus GO:0003677 DNA binding
P - T2 vs NGC - T2	MIR157c_Arabidopsis_thaliana	GACAGAAGATAGAGAGCACT	83.6689	VIT_214s0108g00380	0.7724	probable receptor-like protein kinase at5g15080-like	same profile	GO:0005886 plasma membrane GO:0005524 ATP binding GO:0009069 serine family amino acid metabolic process GO:0000186 activation of MAPKK activity GO:0004709 MAP kinase kinase kinase activity GO:0007178 transmembrane receptor protein serine/threonine kinase signaling pathway	GO:0000166 nucleotide binding GO:0016772 transferase activity, transferring phosphorus-containing groups GO:0006468 protein phosphorylation GO:0005524 ATP binding GO:0004674 protein serine/threonine kinase activity GO:0004672 protein kinase activity
P - T2 vs NGC - T2	MIR159_Amborella_trichopoda	TGGATTGAAGGGAGCTCTAT	46.331	VIT_216s0098g00810	0.3464	uncharacterized protein	same profile	GO:0045492 xylan biosynthetic process GO:0010413 glucuronoxylan metabolic process GO:0006635 fatty acid beta-oxidation GO:0016558 protein import into peroxisome matrix GO:0006487 protein N-linked glycosylation	GO:0016558 protein import into peroxisome matrix GO:0006487 protein N-linked glycosylation GO:0003674 molecular_function GO:0045492 xylan biosynthetic process GO:0010413 glucuronoxylan metabolic process GO:0006635 fatty acid beta-oxidation
P - T2 vs NGC - T2	MIR159b_Hordeum_vulgare	TGGATTGAAGGGAGCTC	36.4756	VIT_216s0098g00810	0.3464	uncharacterized protein	same profile	GO:0045492 xylan biosynthetic process GO:0010413 glucuronoxylan metabolic process GO:0006635 fatty acid beta-oxidation GO:0016558 protein import into peroxisome matrix GO:0006487 protein N-linked glycosylation	GO:0016558 protein import into peroxisome matrix GO:0006487 protein N-linked glycosylation GO:0003674 molecular_function GO:0045492 xylan biosynthetic process GO:0010413 glucuronoxylan metabolic process GO:0006635 fatty acid beta-oxidation
P - T2 vs NGC - T2	MIR159b_Hordeum_vulgare	TTTGGATTGAAGGGAG	-2.99023	VIT_216s0098g00810	0.3464	uncharacterized protein	opposite profile	GO:0045492 xylan biosynthetic process GO:0010413 glucuronoxylan metabolic process GO:0006635 fatty acid beta-oxidation GO:0016558 protein import into peroxisome matrix GO:0006487 protein N-linked glycosylation	GO:0016558 protein import into peroxisome matrix GO:0006487 protein N-linked glycosylation GO:0003674 molecular_function GO:0045492 xylan biosynthetic process GO:0010413 glucuronoxylan metabolic process GO:0006635 fatty acid beta-oxidation
P - T2 vs NGC - T2	MIR159_Pinus_densata	TTTGGTTTGAAGGGAGCTCTA	6.44866	VIT_210s0116g00460	0.6891	microtubule organization protein	same profile	GO:0006886 intracellular protein transport GO:0009506 plasmodesma GO:0009630 gravitropism GO:0000226 microtubule cytoskeleton organization GO:0045298 tubulin complex GO:0010564 regulation of cell cycle process GO:0009524 phragmoplast GO:0005874 microtubule GO:0008017 microtubule binding GO:0007131 reciprocal meiotic recombination GO:0051567 histone H3-K9 methylation GO:0006342 chromatin silencing…	GO:0005515 protein binding GO:0005488 binding
P - T2 vs NGC - T2	MIR159b_Hordeum_vulgare	TGGATTGAAGGGAGCTCT	150.014	VIT_204s0008g00690	-0.4189	core-2 I-branching beta- -N-acetylglucosaminyltransferase family protein	opposite profile	GO:0016020 membrane GO:0005739 mitochondrion GO:0005802 trans-Golgi network GO:0005794 Golgi apparatus GO:0005768 endosome GO:0008375 acetylglucosaminyltransferase activity	GO:0008375 acetylglucosaminyltransferase activity GO:0016020 membrane
P - T2 vs NGC - T2	MIR159b_Hordeum_vulgare	TGGATTGAAGGGAGCTC	36.4756	VIT_207s0031g01170	0.4667	aspartic proteinase-like protein 1-like	same profile	GO:0016023 cytoplasmic membrane-bounded vesicle GO:0006508 proteolysis GO:0046658 anchored component of plasma membrane GO:0004190 aspartic-type endopeptidase activity	GO:0046658 anchored component of plasma membrane GO:0031225 anchored component of membrane GO:0008233 peptidase activity GO:0006508 proteolysis GO:0004190 aspartic-type endopeptidase activity GO:0016787 hydrolase activity
P - T2 vs NGC - T2	MIR159b_Hordeum_vulgare	TGGATTGAAGGGAGCTCT	150.014	VIT_207s0031g01170	0.4667	aspartic proteinase-like protein 1-like	same profile	GO:0016023 cytoplasmic membrane-bounded vesicle GO:0006508 proteolysis GO:0046658 anchored component of plasma membrane GO:0004190 aspartic-type endopeptidase activity	GO:0046658 anchored component of plasma membrane GO:0031225 anchored component of membrane GO:0008233 peptidase activity GO:0006508 proteolysis GO:0004190 aspartic-type endopeptidase activity GO:0016787 hydrolase activity
P - T2 vs NGC - T2	MIR6478_Populus_trichocarpa	GACCTTAGCTCAGTTGG	26.4319	VIT_208s0007g07520	-1.2195	short-chain type dehydrogenase/reductase-like	opposite profile	GO:0055114 oxidation-reduction process GO:0000166 nucleotide binding GO:0009507 chloroplast GO:0005515 protein binding GO:0042967 acyl-carrier-protein biosynthetic process GO:0004316 3-oxoacyl-[acyl-carrier-protein] reductase (NADPH) activity GO:0005835 fatty acid synthase complex GO:0006633 fatty acid biosynthetic process GO:0046685 response to arsenic-containing substance	GO:0000166 nucleotide binding GO:0055114 oxidation-reduction process GO:0016491 oxidoreductase activity GO:0008152 metabolic process GO:0005515 protein binding
P - T2 vs NGC - T2	MIR159b_Hordeum_vulgare	TGGATTGAAGGGAGCTC	36.4756	VIT_201s0011g05650	-0.4616	1-aminocyclopropane-1-carboxylate oxidase homolog 4-like	opposite profile	GO:0055114 oxidation-reduction process GO:0005737 cytoplasm GO:0042432 indole biosynthetic process GO:0000041 transition metal ion transport GO:0009815 1-aminocyclopropane-1-carboxylate oxidase activity GO:0050590 desacetoxyvindoline 4-hydroxylase activity GO:0009691 cytokinin biosynthetic process	GO:0016706 oxidoreductase activity, acting on paired donors, with incorporation or reduction of molecular oxygen, 2-oxoglutarate as one donor, and incorporation of one atom each of oxygen into both donors GO:0055114 oxidation-reduction process GO:0016491 oxidoreductase activity
P - T2 vs NGC - T2	MIR159b_Hordeum_vulgare	TTTGGATTGAAGGGAGCT	-2.30733	VIT_201s0011g05650	-0.4616	1-aminocyclopropane-1-carboxylate oxidase homolog 4-like	same profile	GO:0055114 oxidation-reduction process GO:0005737 cytoplasm GO:0042432 indole biosynthetic process GO:0000041 transition metal ion transport GO:0009815 1-aminocyclopropane-1-carboxylate oxidase activity GO:0050590 desacetoxyvindoline 4-hydroxylase activity GO:0009691 cytokinin biosynthetic process	GO:0016706 oxidoreductase activity, acting on paired donors, with incorporation or reduction of molecular oxygen, 2-oxoglutarate as one donor, and incorporation of one atom each of oxygen into both donors GO:0055114 oxidation-reduction process GO:0016491 oxidoreductase activity
P - T2 vs NGC - T2	MIR159b_Hordeum_vulgare	TGGATTGAAGGGAGCTC	36.4756	VIT_205s0020g04510	0.3488	GDP-mannose 3 -epimerase	same profile	GO:0005829 cytosol GO:0051287 NAD binding GO:0019853 L-ascorbic acid biosynthetic process GO:0009225 nucleotide-sugar metabolic process GO:0047918 GDP-mannose 3,5-epimerase activity	GO:0050662 coenzyme binding GO:0044237 cellular metabolic process GO:0003824 catalytic activity
P - T2 vs NGC - T2	MIR319e_Vitis_vinifera	TGGACTGAAGGGAGCTCCT	610.741	VIT_205s0020g04510	0.3488	GDP-mannose 3 -epimerase	same profile	GO:0005829 cytosol GO:0051287 NAD binding GO:0019853 L-ascorbic acid biosynthetic process GO:0009225 nucleotide-sugar metabolic process GO:0047918 GDP-mannose 3,5-epimerase activity	GO:0050662 coenzyme binding GO:0044237 cellular metabolic process GO:0003824 catalytic activity
P - T2 vs NGC - T2	MIR159b_Hordeum_vulgare	TGGATTGAAGGGAGCTC	36.4756	VIT_209s0002g01800	0.2335	dihydrolipoyllysine-residue acetyltransferase component 2 of pyruvate dehydrogenase complex	same profile	GO:0009941 chloroplast envelope GO:0005507 copper ion binding GO:0046686 response to cadmium ion GO:0005739 mitochondrion GO:0006094 gluconeogenesis GO:0006096 glycolytic process GO:0042967 acyl-carrier-protein biosynthetic process GO:0006090 pyruvate metabolic process GO:0045254 pyruvate dehydrogenase complex GO:0043754 dihydrolipoyllysine-residue (2-methylpropanoyl)transferase activity GO:00047…	GO:0045254 pyruvate dehydrogenase complex GO:0006090 pyruvate metabolic process GO:0004742 dihydrolipoyllysine-residue acetyltransferase activity GO:0016746 transferase activity, transferring acyl groups GO:0016740 transferase activity GO:0008152 metabolic process
P - T2 vs NGC - T2	MIR159b_Hordeum_vulgare	TTTGGATTGAAGGGAGCT	-2.30733	VIT_209s0002g01800	0.2335	dihydrolipoyllysine-residue acetyltransferase component 2 of pyruvate dehydrogenase complex	opposite profile	GO:0009941 chloroplast envelope GO:0005507 copper ion binding GO:0046686 response to cadmium ion GO:0005739 mitochondrion GO:0006094 gluconeogenesis GO:0006096 glycolytic process GO:0042967 acyl-carrier-protein biosynthetic process GO:0006090 pyruvate metabolic process GO:0045254 pyruvate dehydrogenase complex GO:0043754 dihydrolipoyllysine-residue (2-methylpropanoyl)transferase activity GO:00047…	GO:0045254 pyruvate dehydrogenase complex GO:0006090 pyruvate metabolic process GO:0004742 dihydrolipoyllysine-residue acetyltransferase activity GO:0016746 transferase activity, transferring acyl groups GO:0016740 transferase activity GO:0008152 metabolic process
P - T2 vs NGC - T2	MIR159c_Vitis_vinifera	TGGATTGAAGGGAGCTCTA	195.915	VIT_209s0002g01800	0.2335	dihydrolipoyllysine-residue acetyltransferase component 2 of pyruvate dehydrogenase complex	same profile	GO:0009941 chloroplast envelope GO:0005507 copper ion binding GO:0046686 response to cadmium ion GO:0005739 mitochondrion GO:0006094 gluconeogenesis GO:0006096 glycolytic process GO:0042967 acyl-carrier-protein biosynthetic process GO:0006090 pyruvate metabolic process GO:0045254 pyruvate dehydrogenase complex GO:0043754 dihydrolipoyllysine-residue (2-methylpropanoyl)transferase activity GO:00047…	GO:0045254 pyruvate dehydrogenase complex GO:0006090 pyruvate metabolic process GO:0004742 dihydrolipoyllysine-residue acetyltransferase activity GO:0016746 transferase activity, transferring acyl groups GO:0016740 transferase activity GO:0008152 metabolic process
P - T2 vs NGC - T2	MIR159b_Hordeum_vulgare	TGGATTGAAGGGAGCTC	36.4756	VIT_210s0003g00410	-0.9322	MLO-like protein 6-like	opposite profile	GO:0016021 integral component of membrane GO:0005886 plasma membrane GO:0010150 leaf senescence GO:0005794 Golgi apparatus GO:0009867 jasmonic acid mediated signaling pathway GO:0010363 regulation of plant-type hypersensitive response GO:0006612 protein targeting to membrane GO:0009697 salicylic acid biosynthetic process GO:0010200 response to chitin GO:0031348 negative regulation of defense resp…	GO:0009607 response to biotic stimulus GO:0005516 calmodulin binding GO:0006952 defense response GO:0016020 membrane GO:0016021 integral component of membrane
P - T2 vs NGC - T2	MIR159b_Hordeum_vulgare	TGGATTGAAGGGAGCTC	36.4756	VIT_218s0001g05310	-0.779	F-box protein	opposite profile	GO:0005634 nucleus GO:0009733 response to auxin GO:0009506 plasmodesma GO:0010540 basipetal auxin transport GO:0009736 cytokinin-activated signaling pathway GO:0009741 response to brassinosteroid GO:0010541 acropetal auxin transport	GO:0005515 protein binding
P - T2 vs NGC - T2	MIR159b_Hordeum_vulgare	TGGATTGAAGGGAGCTC	36.4756	VIT_218s0001g06790	-0.7992	TRANSPARENT TESTA 12-like	opposite profile	GO:0005886 plasma membrane GO:0006855 drug transmembrane transport GO:0015238 drug transmembrane transporter activity GO:0015297 antiporter activity GO:0009835 fruit ripening	GO:0015297 antiporter activity GO:0015238 drug transmembrane transporter activity GO:0006855 drug transmembrane transport GO:0016020 membrane GO:0055085 transmembrane transport
P - T2 vs NGC - T2	MIR159b_Hordeum_vulgare	TGGATTGAAGGGAGCTCT	150.014	VIT_218s0001g06790	-0.7992	TRANSPARENT TESTA 12-like	opposite profile	GO:0005886 plasma membrane GO:0006855 drug transmembrane transport GO:0015238 drug transmembrane transporter activity GO:0015297 antiporter activity GO:0009835 fruit ripening	GO:0015297 antiporter activity GO:0015238 drug transmembrane transporter activity GO:0006855 drug transmembrane transport GO:0016020 membrane GO:0055085 transmembrane transport
P - T2 vs NGC - T2	MIR159c_Vitis_vinifera	TGGATTGAAGGGAGCTCTA	195.915	VIT_218s0001g06790	-0.7992	TRANSPARENT TESTA 12-like	opposite profile	GO:0005886 plasma membrane GO:0006855 drug transmembrane transport GO:0015238 drug transmembrane transporter activity GO:0015297 antiporter activity GO:0009835 fruit ripening	GO:0015297 antiporter activity GO:0015238 drug transmembrane transporter activity GO:0006855 drug transmembrane transport GO:0016020 membrane GO:0055085 transmembrane transport
P - T2 vs NGC - T2	MIR159b_Hordeum_vulgare	TTTGGATTGAAGGGAG	-2.99023	VIT_204s0023g00920	0.4613	protein Dicer-like 2	opposite profile	GO:0005524 ATP binding GO:0003677 DNA binding GO:0045893 positive regulation of transcription, DNA-templated GO:0005634 nucleus GO:0005739 mitochondrion GO:0010014 meristem initiation GO:0008026 ATP-dependent helicase activity GO:0005515 protein binding GO:0046872 metal ion binding GO:0006342 chromatin silencing GO:0009616 virus induced gene silencing GO:0010050 vegetative phase change GO:0009855…	GO:0010216 maintenance of DNA methylation GO:0000398 mRNA splicing, via spliceosome GO:0051607 defense response to virus GO:0030422 production of siRNA involved in RNA interference GO:0016891 endoribonuclease activity, producing 5'-phosphomonoesters GO:0004525 ribonuclease III activity GO:0003725 double-stranded RNA binding GO:0043687 post-translational protein modification GO:0006396 RNA process…
P - T2 vs NGC - T2	MIR159b_Hordeum_vulgare	TTTGGATTGAAGGGAG	-2.99023	VIT_208s0007g02380	1.451	heat shock protein	opposite profile	GO:0005739 mitochondrion GO:0019538 protein metabolic process	GO:0019538 protein metabolic process
P - T2 vs NGC - T2	MIR159b_Hordeum_vulgare	TTTGGATTGAAGGGAG	-2.99023	VIT_209s0070g00310	0.5235	glucan endo- -beta-glucosidase	opposite profile	GO:0005982 starch metabolic process GO:0005985 sucrose metabolic process GO:0016023 cytoplasmic membrane-bounded vesicle GO:0046658 anchored component of plasma membrane GO:0009506 plasmodesma GO:0009505 plant-type cell wall GO:0005773 vacuole GO:0043169 cation binding GO:0042973 glucan endo-1,3-beta-D-glucosidase activity	GO:0046658 anchored component of plasma membrane GO:0031225 anchored component of membrane GO:0043169 cation binding GO:0016798 hydrolase activity, acting on glycosyl bonds GO:0016787 hydrolase activity GO:0004553 hydrolase activity, hydrolyzing O-glycosyl compounds GO:0005975 carbohydrate metabolic process GO:0009506 plasmodesma GO:0008152 metabolic process GO:0003824 catalytic activity
P - T2 vs NGC - T2	MIR159b_Hordeum_vulgare	TTTGGATTGAAGGGAG	-2.99023	VIT_214s0060g02140	-0.8988	rubber elongation factor	same profile	GO:0006950 response to stress GO:0005840 ribosome GO:0010200 response to chitin GO:0003746 translation elongation factor activity GO:0006448 regulation of translational elongation GO:0006865 amino acid transport GO:0005773 vacuole GO:0009062 fatty acid catabolic process	GO:0006865 amino acid transport GO:0010200 response to chitin GO:0008150 biological_process GO:0005773 vacuole
P - T2 vs NGC - T2	MIR159b_Hordeum_vulgare	TTTGGATTGAAGGGAG	-2.99023	VIT_214s0108g01390	0.3049	probable ubiquitin conjugation factor E4-like	opposite profile	GO:0005829 cytosol GO:0045492 xylan biosynthetic process GO:0010413 glucuronoxylan metabolic process GO:0016567 protein ubiquitination GO:0006511 ubiquitin-dependent protein catabolic process GO:0000151 ubiquitin ligase complex GO:0034450 ubiquitin-ubiquitin ligase activity	GO:0034450 ubiquitin-ubiquitin ligase activity GO:0004842 ubiquitin-protein transferase activity GO:0000151 ubiquitin ligase complex GO:0006511 ubiquitin-dependent protein catabolic process GO:0016567 protein ubiquitination GO:0045492 xylan biosynthetic process GO:0010413 glucuronoxylan metabolic process GO:0005829 cytosol
P - T2 vs NGC - T2	MIR159b_Hordeum_vulgare	TTTGGATTGAAGGGAG	-2.99023	VIT_218s0001g00840	-1.9246	syringolide-induced protein 14-1-1	same profile	GO:0005886 plasma membrane GO:0050832 defense response to fungus GO:0010200 response to chitin
P - T2 vs NGC - T2	MIR159b_Hordeum_vulgare	TTTGGATTGAAGGGAG	-2.99023	VIT_218s0001g06610	-0.7006	uncharacterized protein	same profile	NA
P - T2 vs NGC - T2	MIR159b_Hordeum_vulgare	TTTGGATTGAAGGGAGCT	-2.30733	VIT_213s0064g00460	0.7114	uncharacterized protein	opposite profile	GO:0005886 plasma membrane GO:0032259 methylation GO:0016023 cytoplasmic membrane-bounded vesicle GO:0005739 mitochondrion GO:0009505 plant-type cell wall GO:0010162 seed dormancy process GO:0015995 chlorophyll biosynthetic process GO:0006694 steroid biosynthetic process GO:0009740 gibberellic acid mediated signaling pathway GO:0008757 S-adenosylmethionine-dependent methyltransferase activity	GO:0009740 gibberellic acid mediated signaling pathway GO:0010162 seed dormancy process GO:0005618 cell wall GO:0015995 chlorophyll biosynthetic process GO:0008150 biological_process GO:0003674 molecular_function GO:0005886 plasma membrane
P - T2 vs NGC - T2	MIR159b_Hordeum_vulgare	TTTGGATTGAAGGGAGCT	-2.30733	VIT_215s0048g00800	0.3058	brefeldin A-inhibited guanine nucleotide-exchange protein 1-like	opposite profile	GO:0005829 cytosol GO:0005634 nucleus GO:0009561 megagametogenesis GO:0005802 trans-Golgi network GO:0009507 chloroplast GO:0043087 regulation of GTPase activity GO:0000041 transition metal ion transport GO:0016192 vesicle-mediated transport GO:0005086 ARF guanyl-nucleotide exchange factor activity GO:0032012 regulation of ARF protein signal transduction	GO:0005086 ARF guanyl-nucleotide exchange factor activity GO:0032012 regulation of ARF protein signal transduction GO:0005488 binding
P - T2 vs NGC - T2	MIR159b_Hordeum_vulgare	TTTGGATTGAAGGGAGCT	-2.30733	VIT_219s0090g00960	0.6355	uncharacterized protein	opposite profile	NA
P - T2 vs NGC - T2	MIR396f_Populus_trichocarpa	CCACGGCTTTCTTGAACT	11.3635	VIT_201s0026g02170	0.6133	RAN GTPase binding	same profile	GO:0005886 plasma membrane GO:0008270 zinc ion binding GO:0008536 Ran GTPase binding GO:0000785 chromatin GO:0003682 chromatin binding GO:0045492 xylan biosynthetic process GO:0010413 glucuronoxylan metabolic process GO:0009630 gravitropism GO:0033044 regulation of chromosome organization GO:0009887 organ morphogenesis GO:0000956 nuclear-transcribed mRNA catabolic process GO:0005543 phospholipid …	GO:0032065 cortical protein anchoring GO:0005938 cell cortex GO:0005543 phospholipid binding GO:0046872 metal ion binding GO:0005515 protein binding
P - T2 vs NGC - T2	MIR396f_Populus_trichocarpa	TCCACGGCTTTCTTGAACT	16.4351	VIT_201s0026g02170	0.6133	RAN GTPase binding	same profile	GO:0005886 plasma membrane GO:0008270 zinc ion binding GO:0008536 Ran GTPase binding GO:0000785 chromatin GO:0003682 chromatin binding GO:0045492 xylan biosynthetic process GO:0010413 glucuronoxylan metabolic process GO:0009630 gravitropism GO:0033044 regulation of chromosome organization GO:0009887 organ morphogenesis GO:0000956 nuclear-transcribed mRNA catabolic process GO:0005543 phospholipid …	GO:0032065 cortical protein anchoring GO:0005938 cell cortex GO:0005543 phospholipid binding GO:0046872 metal ion binding GO:0005515 protein binding
P - T2 vs NGC - T2	MIR396g_Populus_trichocarpa	CCACGGCTTTCTTGAACTT	418.863	VIT_201s0026g02170	0.6133	RAN GTPase binding	same profile	GO:0005886 plasma membrane GO:0008270 zinc ion binding GO:0008536 Ran GTPase binding GO:0000785 chromatin GO:0003682 chromatin binding GO:0045492 xylan biosynthetic process GO:0010413 glucuronoxylan metabolic process GO:0009630 gravitropism GO:0033044 regulation of chromosome organization GO:0009887 organ morphogenesis GO:0000956 nuclear-transcribed mRNA catabolic process GO:0005543 phospholipid …	GO:0032065 cortical protein anchoring GO:0005938 cell cortex GO:0005543 phospholipid binding GO:0046872 metal ion binding GO:0005515 protein binding
P - T2 vs NGC - T2	MIR395c_Vitis_vinifera	TCCCTTGACCACTTCACTG	52.4741	VIT_218s0122g00380	-0.341	Squamosa promoter-binding-like protein 14-like	opposite profile	GO:0055114 oxidation-reduction process GO:0005886 plasma membrane GO:0016491 oxidoreductase activity GO:0003677 DNA binding GO:0003700 sequence-specific DNA binding transcription factor activity GO:0045893 positive regulation of transcription, DNA-templated GO:0005634 nucleus GO:0005667 transcription factor complex GO:0045449 NOT_FOUND GO:0042742 defense response to bacterium GO:0046872 metal ion…	GO:0005634 nucleus GO:0003677 DNA binding GO:0005515 protein binding
P - T2 vs NGC - T2	MIR165a_Arabidopsis_thaliana	GGACCAGGCTTCATCCCCC	54.8247	VIT_204s0008g03250	-0.5695	homeobox-leucine zipper protein ATHB-15-like	opposite profile	GO:0003700 sequence-specific DNA binding transcription factor activity GO:0005634 nucleus GO:0009733 response to auxin GO:0005667 transcription factor complex GO:0045449 NOT_FOUND GO:0010089 xylem development GO:0006355 regulation of transcription, DNA-templated GO:0043565 sequence-specific DNA binding GO:0042546 cell wall biogenesis GO:0009965 leaf morphogenesis GO:0044036 cell wall macromolecul…	GO:0071555 cell wall organization GO:0016049 cell growth GO:0007155 cell adhesion GO:0045595 regulation of cell differentiation GO:0010431 seed maturation GO:0045010 actin nucleation GO:0010072 primary shoot apical meristem specification GO:0009944 polarity specification of adaxial/abaxial axis GO:0044036 cell wall macromolecule metabolic process GO:0010089 xylem development GO:0010638 positive r…
P - T2 vs NGC - T2	MIR166c_Solanum_lycopersicum	GGACCAGGCTTCATTCCTC	153.958	VIT_204s0008g03250	-0.5695	homeobox-leucine zipper protein ATHB-15-like	opposite profile	GO:0003700 sequence-specific DNA binding transcription factor activity GO:0005634 nucleus GO:0009733 response to auxin GO:0005667 transcription factor complex GO:0045449 NOT_FOUND GO:0010089 xylem development GO:0006355 regulation of transcription, DNA-templated GO:0043565 sequence-specific DNA binding GO:0042546 cell wall biogenesis GO:0009965 leaf morphogenesis GO:0044036 cell wall macromolecul…	GO:0071555 cell wall organization GO:0016049 cell growth GO:0007155 cell adhesion GO:0045595 regulation of cell differentiation GO:0010431 seed maturation GO:0045010 actin nucleation GO:0010072 primary shoot apical meristem specification GO:0009944 polarity specification of adaxial/abaxial axis GO:0044036 cell wall macromolecule metabolic process GO:0010089 xylem development GO:0010638 positive r…
P - T2 vs NGC - T2	MIR166d_Citrus_sinensis	GGACCAGGCTTCATTCCCT	45.4691	VIT_204s0008g03250	-0.5695	homeobox-leucine zipper protein ATHB-15-like	opposite profile	GO:0003700 sequence-specific DNA binding transcription factor activity GO:0005634 nucleus GO:0009733 response to auxin GO:0005667 transcription factor complex GO:0045449 NOT_FOUND GO:0010089 xylem development GO:0006355 regulation of transcription, DNA-templated GO:0043565 sequence-specific DNA binding GO:0042546 cell wall biogenesis GO:0009965 leaf morphogenesis GO:0044036 cell wall macromolecul…	GO:0071555 cell wall organization GO:0016049 cell growth GO:0007155 cell adhesion GO:0045595 regulation of cell differentiation GO:0010431 seed maturation GO:0045010 actin nucleation GO:0010072 primary shoot apical meristem specification GO:0009944 polarity specification of adaxial/abaxial axis GO:0044036 cell wall macromolecule metabolic process GO:0010089 xylem development GO:0010638 positive r…
P - T2 vs NGC - T2	MIR166d_Gossypium_raimondii	TCGGACCAGGCTTCATTCCCA	4.65017	VIT_204s0008g03250	-0.5695	homeobox-leucine zipper protein ATHB-15-like	opposite profile	GO:0003700 sequence-specific DNA binding transcription factor activity GO:0005634 nucleus GO:0009733 response to auxin GO:0005667 transcription factor complex GO:0045449 NOT_FOUND GO:0010089 xylem development GO:0006355 regulation of transcription, DNA-templated GO:0043565 sequence-specific DNA binding GO:0042546 cell wall biogenesis GO:0009965 leaf morphogenesis GO:0044036 cell wall macromolecul…	GO:0071555 cell wall organization GO:0016049 cell growth GO:0007155 cell adhesion GO:0045595 regulation of cell differentiation GO:0010431 seed maturation GO:0045010 actin nucleation GO:0010072 primary shoot apical meristem specification GO:0009944 polarity specification of adaxial/abaxial axis GO:0044036 cell wall macromolecule metabolic process GO:0010089 xylem development GO:0010638 positive r…
P - T2 vs NGC - T2	MIR166i_Manihot_esculenta	TTGGACCAGGCTTCATTCCC	476.919	VIT_204s0008g03250	-0.5695	homeobox-leucine zipper protein ATHB-15-like	opposite profile	GO:0003700 sequence-specific DNA binding transcription factor activity GO:0005634 nucleus GO:0009733 response to auxin GO:0005667 transcription factor complex GO:0045449 NOT_FOUND GO:0010089 xylem development GO:0006355 regulation of transcription, DNA-templated GO:0043565 sequence-specific DNA binding GO:0042546 cell wall biogenesis GO:0009965 leaf morphogenesis GO:0044036 cell wall macromolecul…	GO:0071555 cell wall organization GO:0016049 cell growth GO:0007155 cell adhesion GO:0045595 regulation of cell differentiation GO:0010431 seed maturation GO:0045010 actin nucleation GO:0010072 primary shoot apical meristem specification GO:0009944 polarity specification of adaxial/abaxial axis GO:0044036 cell wall macromolecule metabolic process GO:0010089 xylem development GO:0010638 positive r…
P - T2 vs NGC - T2	MIR166i_Manihot_esculenta	TTGGACCAGGCTTCATTCCCC	1.8619	VIT_204s0008g03250	-0.5695	homeobox-leucine zipper protein ATHB-15-like	opposite profile	GO:0003700 sequence-specific DNA binding transcription factor activity GO:0005634 nucleus GO:0009733 response to auxin GO:0005667 transcription factor complex GO:0045449 NOT_FOUND GO:0010089 xylem development GO:0006355 regulation of transcription, DNA-templated GO:0043565 sequence-specific DNA binding GO:0042546 cell wall biogenesis GO:0009965 leaf morphogenesis GO:0044036 cell wall macromolecul…	GO:0071555 cell wall organization GO:0016049 cell growth GO:0007155 cell adhesion GO:0045595 regulation of cell differentiation GO:0010431 seed maturation GO:0045010 actin nucleation GO:0010072 primary shoot apical meristem specification GO:0009944 polarity specification of adaxial/abaxial axis GO:0044036 cell wall macromolecule metabolic process GO:0010089 xylem development GO:0010638 positive r…
P - T2 vs NGC - T2	MIR166j_Glycine_max	TCGGACCAGGCTTCATTCCCG	20.3542	VIT_204s0008g03250	-0.5695	homeobox-leucine zipper protein ATHB-15-like	opposite profile	GO:0003700 sequence-specific DNA binding transcription factor activity GO:0005634 nucleus GO:0009733 response to auxin GO:0005667 transcription factor complex GO:0045449 NOT_FOUND GO:0010089 xylem development GO:0006355 regulation of transcription, DNA-templated GO:0043565 sequence-specific DNA binding GO:0042546 cell wall biogenesis GO:0009965 leaf morphogenesis GO:0044036 cell wall macromolecul…	GO:0071555 cell wall organization GO:0016049 cell growth GO:0007155 cell adhesion GO:0045595 regulation of cell differentiation GO:0010431 seed maturation GO:0045010 actin nucleation GO:0010072 primary shoot apical meristem specification GO:0009944 polarity specification of adaxial/abaxial axis GO:0044036 cell wall macromolecule metabolic process GO:0010089 xylem development GO:0010638 positive r…
P - T2 vs NGC - T2	MIR166l_Glycine_max	GGACCAGGCTTCATTTCCC	179.993	VIT_204s0008g03250	-0.5695	homeobox-leucine zipper protein ATHB-15-like	opposite profile	GO:0003700 sequence-specific DNA binding transcription factor activity GO:0005634 nucleus GO:0009733 response to auxin GO:0005667 transcription factor complex GO:0045449 NOT_FOUND GO:0010089 xylem development GO:0006355 regulation of transcription, DNA-templated GO:0043565 sequence-specific DNA binding GO:0042546 cell wall biogenesis GO:0009965 leaf morphogenesis GO:0044036 cell wall macromolecul…	GO:0071555 cell wall organization GO:0016049 cell growth GO:0007155 cell adhesion GO:0045595 regulation of cell differentiation GO:0010431 seed maturation GO:0045010 actin nucleation GO:0010072 primary shoot apical meristem specification GO:0009944 polarity specification of adaxial/abaxial axis GO:0044036 cell wall macromolecule metabolic process GO:0010089 xylem development GO:0010638 positive r…
P - T2 vs NGC - T2	MIR166d_Citrus_sinensis	GGACCAGGCTTCATTCCCT	45.4691	VIT_203s0091g00450	-0.9598	progesterone 5-beta-reductase	opposite profile	GO:0055114 oxidation-reduction process GO:0005829 cytosol GO:0000166 nucleotide binding GO:0010051 xylem and phloem pattern formation GO:0050662 coenzyme binding GO:0006694 steroid biosynthetic process GO:0008207 C21-steroid hormone metabolic process GO:0008209 androgen metabolic process GO:0008210 estrogen metabolic process GO:0003854 3-beta-hydroxy-delta5-steroid dehydrogenase activity GO:00477…
P - T2 vs NGC - T2	MIR166l_Oryza_sativa	TCTCGGACCAGGCTTCAATCC	11.1165	VIT_205s0020g02000	1.2671	ATPase splayed	same profile	GO:0005829 cytosol GO:0005524 ATP binding GO:0003677 DNA binding GO:0005634 nucleus GO:0009611 response to wounding GO:0000785 chromatin GO:0003682 chromatin binding GO:0009640 photomorphogenesis GO:0006200 NOT_FOUND GO:0010162 seed dormancy process GO:0009845 seed germination GO:0010228 vegetative to reproductive phase transition of meristem GO:0004386 helicase activity GO:0009793 embryo develop…
P - T2 vs NGC - T2	MIR167d_Arabidopsis_thaliana	AAGCTGCCAGCATGATCTGG	39.6498	VIT_214s0060g01210	-0.5935	bZip transcription factor	opposite profile	GO:0046982 protein heterodimerization activity GO:0003700 sequence-specific DNA binding transcription factor activity GO:0045893 positive regulation of transcription, DNA-templated GO:0005634 nucleus GO:0005667 transcription factor complex GO:0045449 NOT_FOUND GO:0030968 endoplasmic reticulum unfolded protein response GO:0043565 sequence-specific DNA binding GO:0009744 response to sucrose GO:0006…	GO:2000693 positive regulation of seed maturation GO:0046982 protein heterodimerization activity GO:0016192 vesicle-mediated transport GO:0043565 sequence-specific DNA binding GO:0045893 positive regulation of transcription, DNA-templated GO:0006623 protein targeting to vacuole GO:0006355 regulation of transcription, DNA-templated GO:0003700 sequence-specific DNA binding transcription factor acti…
P - T2 vs NGC - T2	MIR167f_Populus_trichocarpa	ATCATGTGGCAGTTTCACC	15.9566	VIT_201s0150g00350	0.3958	probable s-acyltransferase at3g26935-like	same profile	GO:0055114 oxidation-reduction process GO:0005886 plasma membrane GO:0008270 zinc ion binding GO:0009738 abscisic acid-activated signaling pathway GO:0005739 mitochondrion GO:0009863 salicylic acid mediated signaling pathway GO:0030968 endoplasmic reticulum unfolded protein response GO:0009723 response to ethylene GO:0035556 intracellular signal transduction GO:0009697 salicylic acid biosynthetic…	GO:0046872 metal ion binding GO:0008270 zinc ion binding
P - T2 vs NGC - T2	MIR167f_Populus_trichocarpa	ATCATGTGGCAGTTTCACC	15.9566	VIT_206s0004g02030	0.3829	xanthine dehydrogenase	same profile	GO:0055114 oxidation-reduction process GO:0005829 cytosol GO:0009414 response to water deprivation GO:0009055 electron carrier activity GO:0005506 iron ion binding GO:0050660 flavin adenine dinucleotide binding GO:0008762 UDP-N-acetylmuramate dehydrogenase activity GO:0006040 amino sugar metabolic process GO:0000302 response to reactive oxygen species GO:0051537 2 iron, 2 sulfur cluster binding G…	GO:0051537 2 iron, 2 sulfur cluster binding GO:0051536 iron-sulfur cluster binding GO:0009055 electron carrier activity GO:0046872 metal ion binding GO:0005506 iron ion binding GO:0050660 flavin adenine dinucleotide binding GO:0016614 oxidoreductase activity, acting on CH-OH group of donors GO:0008762 UDP-N-acetylmuramate dehydrogenase activity GO:0055114 oxidation-reduction process GO:0016491 ox…
P - T2 vs NGC - T2	MIR167f_Populus_trichocarpa	ATCATGTGGCAGTTTCACC	15.9566	VIT_219s0135g00190	0.416	secologanin synthase-like	same profile	GO:0055114 oxidation-reduction process GO:0009055 electron carrier activity GO:0004497 monooxygenase activity GO:0005506 iron ion binding GO:0020037 heme binding GO:0016705 oxidoreductase activity, acting on paired donors, with incorporation or reduction of molecular oxygen	GO:0016705 oxidoreductase activity, acting on paired donors, with incorporation or reduction of molecular oxygen GO:0009055 electron carrier activity GO:0020037 heme binding GO:0005506 iron ion binding GO:0055114 oxidation-reduction process
P - T2 vs NGC - T2	MIR171i_Malus_domestica	AGCCGAACCAATATCACTC	48.4404	VIT_214s0068g01340	-0.2965	uncharacterized protein	opposite profile	GO:0005634 nucleus GO:0003779 actin binding
P - T2 vs NGC - T2	MIR2111_Vitis_vinifera	ATCTGCATCCTGAGGTCTA	176.176	VIT_203s0097g00550	0.3397	DNA polymerase V	same profile	GO:0005829 cytosol GO:0003677 DNA binding GO:0005634 nucleus GO:0003887 DNA-directed DNA polymerase activity GO:0042575 DNA polymerase complex GO:0009165 nucleotide biosynthetic process GO:0006260 DNA replication GO:0006351 transcription, DNA-templated	GO:0003887 DNA-directed DNA polymerase activity GO:0009165 nucleotide biosynthetic process GO:0005829 cytosol GO:0006351 transcription, DNA-templated GO:0003677 DNA binding GO:0006260 DNA replication GO:0005488 binding
P - T2 vs NGC - T2	MIR2111_Vitis_vinifera	ATCTGCATCCTGAGGTCTA	176.176	VIT_205s0102g00270	0.3194	arm repeat superfamily protein	same profile	GO:0005886 plasma membrane	GO:0008150 biological_process GO:0005886 plasma membrane GO:0005488 binding
P - T2 vs NGC - T2	MIR2111_Vitis_vinifera	ATCTGCATCCTGAGGTCTA	176.176	VIT_214s0068g02150	-0.4518	f-box kelch-repeat protein at3g27150-like	opposite profile	GO:0005829 cytosol GO:0016874 ligase activity GO:0005634 nucleus GO:0019375 galactolipid biosynthetic process GO:0016036 cellular response to phosphate starvation GO:0009610 response to symbiotic fungus GO:0015706 nitrate transport GO:0042631 cellular response to water deprivation GO:0010106 cellular response to iron ion starvation GO:0010167 response to nitrate GO:0006826 iron ion transport GO:0…	GO:0005515 protein binding
P - T2 vs NGC - T2	MIR319b_Vitis_vinifera	GGACTGAAGGGAGCTCCC	74.9744	VIT_205s0020g02070	0.653	PAX Transcription activation domain interacting	same profile	GO:0005667 transcription factor complex GO:0003824 catalytic activity GO:0008152 metabolic process GO:0003713 transcription coactivator activity GO:0045941 NOT_FOUND	GO:0005622 intracellular GO:0008150 biological_process GO:0003674 molecular_function
P - T2 vs NGC - T2	MIR319b_Vitis_vinifera	GGACTGAAGGGAGCTCCC	74.9744	VIT_207s0031g01440	0.551	inactive receptor kinase	same profile	GO:0016021 integral component of membrane GO:0042545 cell wall modification GO:0005886 plasma membrane GO:0005829 cytosol GO:0006468 protein phosphorylation GO:0005524 ATP binding GO:0009069 serine family amino acid metabolic process GO:0016023 cytoplasmic membrane-bounded vesicle GO:0009664 plant-type cell wall organization GO:0004713 protein tyrosine kinase activity GO:0004674 protein serine/th…	GO:0007020 microtubule nucleation GO:0007169 transmembrane receptor protein tyrosine kinase signaling pathway GO:0004713 protein tyrosine kinase activity GO:0009664 plant-type cell wall organization GO:0042545 cell wall modification GO:0005829 cytosol GO:0016020 membrane GO:0016021 integral component of membrane GO:0016772 transferase activity, transferring phosphorus-containing groups GO:0006468…
P - T2 vs NGC - T2	MIR319b_Vitis_vinifera	GGACTGAAGGGAGCTCCC	74.9744	VIT_209s0002g08370	0.3693	WD repeat-containing protein	same profile	GO:0005829 cytosol GO:0042803 protein homodimerization activity GO:0005634 nucleus GO:0009733 response to auxin GO:0009867 jasmonic acid mediated signaling pathway GO:0045892 negative regulation of transcription, DNA-templated GO:0010072 primary shoot apical meristem specification GO:0010051 xylem and phloem pattern formation GO:0009630 gravitropism	GO:0005515 protein binding GO:0006355 regulation of transcription, DNA-templated
P - T2 vs NGC - T2	MIR3623_Vitis_vinifera	AAGTTCATCCAAGCACCATC	14.6294	VIT_205s0029g00870	-1.2164	TMV resistance protein n-like	opposite profile	GO:0005524 ATP binding GO:0007165 signal transduction GO:0006952 defense response GO:0043531 ADP binding GO:0017111 nucleoside-triphosphatase activity	GO:0043531 ADP binding GO:0006952 defense response GO:0005515 protein binding
P - T2 vs NGC - T2	MIR3623_Vitis_vinifera	AAGTTCATCCAAGCACCATC	14.6294	VIT_218s0041g01750	-0.666	TMV resistance protein n-like	opposite profile	GO:0005524 ATP binding GO:0007165 signal transduction GO:0006952 defense response GO:0043531 ADP binding GO:0009058 biosynthetic process GO:0017111 nucleoside-triphosphatase activity	GO:0043531 ADP binding GO:0006952 defense response GO:0005515 protein binding
P - T2 vs NGC - T2	MIR3623_Vitis_vinifera	ACAAGTTCATCCAAGCACC	81.3702	VIT_218s0041g01750	-0.666	TMV resistance protein n-like	opposite profile	GO:0005524 ATP binding GO:0007165 signal transduction GO:0006952 defense response GO:0043531 ADP binding GO:0009058 biosynthetic process GO:0017111 nucleoside-triphosphatase activity	GO:0043531 ADP binding GO:0006952 defense response GO:0005515 protein binding
P - T2 vs NGC - T2	MIR3623_Vitis_vinifera	ACAAGTTCATCCAAGCACCA	17.907	VIT_218s0041g01750	-0.666	TMV resistance protein n-like	opposite profile	GO:0005524 ATP binding GO:0007165 signal transduction GO:0006952 defense response GO:0043531 ADP binding GO:0009058 biosynthetic process GO:0017111 nucleoside-triphosphatase activity	GO:0043531 ADP binding GO:0006952 defense response GO:0005515 protein binding
P - T2 vs NGC - T2	MIR3623_Vitis_vinifera	ACAAGTTCATCCAAGCACC	81.3702	VIT_211s0052g00720	0.4911	zeitlupe 2	same profile	GO:0005829 cytosol GO:0005634 nucleus GO:0006355 regulation of transcription, DNA-templated GO:0009908 flower development GO:0019005 SCF ubiquitin ligase complex GO:0010114 response to red light GO:0006635 fatty acid beta-oxidation GO:0016558 protein import into peroxisome matrix GO:0016567 protein ubiquitination GO:0004842 ubiquitin-protein transferase activity GO:0009785 blue light signaling pa…	GO:0004871 signal transducer activity GO:0007165 signal transduction
P - T2 vs NGC - T2	MIR3623_Vitis_vinifera	ACAAGTTCATCCAAGCACC	81.3702	VIT_218s0041g02210	-1.6984	TMV resistance protein n-like	opposite profile	GO:0016021 integral component of membrane GO:0007165 signal transduction GO:0006952 defense response GO:0043531 ADP binding	GO:0007165 signal transduction GO:0005515 protein binding
P - T2 vs NGC - T2	MIR3623_Vitis_vinifera	ACAAGTTCATCCAAGCACCA	17.907	VIT_218s0041g02210	-1.6984	TMV resistance protein n-like	opposite profile	GO:0016021 integral component of membrane GO:0007165 signal transduction GO:0006952 defense response GO:0043531 ADP binding	GO:0007165 signal transduction GO:0005515 protein binding
P - T2 vs NGC - T2	MIR3623_Vitis_vinifera	ACAAGTTCATCCAAGCACC	81.3702	VIT_218s0089g00090	-1.7782	TMV resistance protein n-like	opposite profile	GO:0005524 ATP binding GO:0007165 signal transduction GO:0006952 defense response GO:0043531 ADP binding GO:0009058 biosynthetic process GO:0017111 nucleoside-triphosphatase activity	GO:0007165 signal transduction GO:0043531 ADP binding GO:0006952 defense response GO:0005515 protein binding
P - T2 vs NGC - T2	MIR3623_Vitis_vinifera	ACAAGTTCATCCAAGCACCA	17.907	VIT_218s0089g00090	-1.7782	TMV resistance protein n-like	opposite profile	GO:0005524 ATP binding GO:0007165 signal transduction GO:0006952 defense response GO:0043531 ADP binding GO:0009058 biosynthetic process GO:0017111 nucleoside-triphosphatase activity	GO:0007165 signal transduction GO:0043531 ADP binding GO:0006952 defense response GO:0005515 protein binding
P - T2 vs NGC - T2	MIR3623_Vitis_vinifera	ACAAGTTCATCCAAGCACC	81.3702	VIT_218s0089g00100	-0.7772	TMV resistance protein n-like	opposite profile	GO:0005524 ATP binding GO:0007165 signal transduction GO:0006952 defense response GO:0043531 ADP binding GO:0009058 biosynthetic process GO:0017111 nucleoside-triphosphatase activity	GO:0007165 signal transduction GO:0043531 ADP binding GO:0006952 defense response GO:0005515 protein binding
P - T2 vs NGC - T2	MIR3623_Vitis_vinifera	ACAAGTTCATCCAAGCACCA	17.907	VIT_218s0089g00100	-0.7772	TMV resistance protein n-like	opposite profile	GO:0005524 ATP binding GO:0007165 signal transduction GO:0006952 defense response GO:0043531 ADP binding GO:0009058 biosynthetic process GO:0017111 nucleoside-triphosphatase activity	GO:0007165 signal transduction GO:0043531 ADP binding GO:0006952 defense response GO:0005515 protein binding
P - T2 vs NGC - T2	MIR396a_Vitis_vinifera	CCACAGCTTTCTTGAACT	6.67778	VIT_218s0089g00100	-0.7772	TMV resistance protein n-like	opposite profile	GO:0005524 ATP binding GO:0007165 signal transduction GO:0006952 defense response GO:0043531 ADP binding GO:0009058 biosynthetic process GO:0017111 nucleoside-triphosphatase activity	GO:0007165 signal transduction GO:0043531 ADP binding GO:0006952 defense response GO:0005515 protein binding
P - T2 vs NGC - T2	MIR396a_Vitis_vinifera	CCACAGCTTTCTTGAACTA	206.598	VIT_218s0089g00100	-0.7772	TMV resistance protein n-like	opposite profile	GO:0005524 ATP binding GO:0007165 signal transduction GO:0006952 defense response GO:0043531 ADP binding GO:0009058 biosynthetic process GO:0017111 nucleoside-triphosphatase activity	GO:0007165 signal transduction GO:0043531 ADP binding GO:0006952 defense response GO:0005515 protein binding
P - T2 vs NGC - T2	MIR3623_Vitis_vinifera	GCTTGGACGAATTTGCTAAG	19.0006	VIT_204s0008g05690	0.4155	CGS1 mRNA stability	same profile	GO:0003677 DNA binding GO:0009536 plastid GO:0016597 amino acid binding GO:0009058 biosynthetic process GO:0003824 catalytic activity GO:0030170 pyridoxal phosphate binding	GO:0005515 protein binding
P - T2 vs NGC - T2	MIR3623_Vitis_vinifera	GCTTGGACGAATTTGCTAAG	19.0006	VIT_212s0028g00580	-0.2596	uncharacterized protein	opposite profile	NA	GO:0008150 biological_process GO:0003674 molecular_function
P - T2 vs NGC - T2	MIR3623_Vitis_vinifera	GTGCTTGGACGAATTTGCT	3.69193	VIT_212s0028g00580	-0.2596	uncharacterized protein	opposite profile	NA	GO:0008150 biological_process GO:0003674 molecular_function
P - T2 vs NGC - T2	MIR3623_Vitis_vinifera	GTGCTTGGACGAATTTGCT	3.69193	VIT_208s0007g08360	-0.5927	zinc finger AN1 and C2H2 domain-containing stress-associated protein 16-like	opposite profile	GO:0008270 zinc ion binding GO:0005634 nucleus GO:0003676 nucleic acid binding	GO:0046872 metal ion binding GO:0008270 zinc ion binding
P - T2 vs NGC - T2	MIR3623_Vitis_vinifera	GTGCTTGGACGAATTTGCTA	2.80511	VIT_208s0007g08360	-0.5927	zinc finger AN1 and C2H2 domain-containing stress-associated protein 16-like	opposite profile	GO:0008270 zinc ion binding GO:0005634 nucleus GO:0003676 nucleic acid binding	GO:0046872 metal ion binding GO:0008270 zinc ion binding
P - T2 vs NGC - T2	MIR3623_Vitis_vinifera	GTGCTTGGACGAATTTGCT	3.69193	VIT_211s0016g02580	-0.4748	regulator of VPS4 activity in the MVB pathway protein	opposite profile	GO:0008171 O-methyltransferase activity
P - T2 vs NGC - T2	MIR3624_Vitis_vinifera	AGGGCAGCAGCATACTAC	42.5647	VIT_211s0016g01190	-0.9711	DUF246 domain-containing protein at1g04910-like	opposite profile	GO:0005794 Golgi apparatus GO:0009507 chloroplast GO:0016757 transferase activity, transferring glycosyl groups	GO:0008150 biological_process GO:0009507 chloroplast GO:0005794 Golgi apparatus
P - T2 vs NGC - T2	MIR3624_Vitis_vinifera	AGGGCAGCAGCATACTAC	42.5647	VIT_213s0019g00070	0.6742	MAP kinase phosphatase	same profile	GO:0005829 cytosol GO:0016310 phosphorylation GO:0006570 tyrosine metabolic process GO:0035556 intracellular signal transduction GO:0010224 response to UV-B GO:0009409 response to cold GO:0009651 response to salt stress GO:0048481 ovule development GO:0016301 kinase activity GO:0006487 protein N-linked glycosylation GO:0006499 N-terminal protein myristoylation GO:0043090 amino acid import GO:0006…	GO:0017017 MAP kinase tyrosine/serine/threonine phosphatase activity GO:0010225 response to UV-C GO:0035335 peptidyl-tyrosine dephosphorylation GO:0004725 protein tyrosine phosphatase activity GO:0010224 response to UV-B GO:0008138 protein tyrosine/serine/threonine phosphatase activity GO:0043090 amino acid import GO:0006888 ER to Golgi vesicle-mediated transport GO:0009651 response to salt stres…
P - T2 vs NGC - T2	MIR3624_Vitis_vinifera	AGGGCAGCAGCATACTACT	316.811	VIT_213s0019g00070	0.6742	MAP kinase phosphatase	same profile	GO:0005829 cytosol GO:0016310 phosphorylation GO:0006570 tyrosine metabolic process GO:0035556 intracellular signal transduction GO:0010224 response to UV-B GO:0009409 response to cold GO:0009651 response to salt stress GO:0048481 ovule development GO:0016301 kinase activity GO:0006487 protein N-linked glycosylation GO:0006499 N-terminal protein myristoylation GO:0043090 amino acid import GO:0006…	GO:0017017 MAP kinase tyrosine/serine/threonine phosphatase activity GO:0010225 response to UV-C GO:0035335 peptidyl-tyrosine dephosphorylation GO:0004725 protein tyrosine phosphatase activity GO:0010224 response to UV-B GO:0008138 protein tyrosine/serine/threonine phosphatase activity GO:0043090 amino acid import GO:0006888 ER to Golgi vesicle-mediated transport GO:0009651 response to salt stres…
P - T2 vs NGC - T2	MIR3624_Vitis_vinifera	TTTGCAGATCATGAGCTCCA	36.658	VIT_201s0010g02480	0.5572	ankyrin repeat-containing	same profile	GO:0005737 cytoplasm	GO:0005515 protein binding
P - T2 vs NGC - T2	MIR3624_Vitis_vinifera	TTTGCAGATCATGAGCTCCA	36.658	VIT_212s0028g03200	0.464	aminotransferase family protein XP_002276551 0.0 100	same profile	GO:0005829 cytosol GO:0009536 plastid GO:0000162 tryptophan biosynthetic process GO:0006571 tyrosine biosynthetic process GO:0009094 L-phenylalanine biosynthetic process GO:0030170 pyridoxal phosphate binding GO:0042218 1-aminocyclopropane-1-carboxylate biosynthetic process GO:0016847 1-aminocyclopropane-1-carboxylate synthase activity GO:0006519 NOT_FOUND GO:0009821 alkaloid biosynthetic process…	GO:0008483 transaminase activity GO:0006520 cellular amino acid metabolic process GO:0030170 pyridoxal phosphate binding GO:0009058 biosynthetic process GO:0003824 catalytic activity
P - T2 vs NGC - T2	MIR3633b_Vitis_vinifera	TCCCATGCCATCCATTCCTA	9.02931	VIT_201s0011g01030	0.7978	plasma membrane H+ ATPase	same profile	GO:0016021 integral component of membrane GO:0005886 plasma membrane GO:0005524 ATP binding GO:0005774 vacuolar membrane GO:0009414 response to water deprivation GO:0005634 nucleus GO:0009737 response to abscisic acid GO:0006200 NOT_FOUND GO:0046872 metal ion binding GO:0010119 regulation of stomatal movement GO:0015992 proton transport GO:0006119 oxidative phosphorylation GO:0006754 ATP biosynth…	GO:0019829 cation-transporting ATPase activity GO:0006812 cation transport GO:0043531 ADP binding GO:0000166 nucleotide binding GO:0046872 metal ion binding GO:0016787 hydrolase activity GO:0016020 membrane GO:0016021 integral component of membrane GO:0005524 ATP binding
P - T2 vs NGC - T2	MIR3633b_Vitis_vinifera	TCCCATGCCATCCATTCCTA	9.02931	VIT_206s0004g07660	0.5461	beta-alanine-pyruvate aminotransferase	same profile	GO:0005739 mitochondrion GO:0006544 glycine metabolic process GO:0006563 L-serine metabolic process GO:0030170 pyridoxal phosphate binding GO:0006522 alanine metabolic process GO:0006531 aspartate metabolic process GO:0006566 threonine metabolic process GO:0009830 cell wall modification involved in abscission GO:0007568 aging GO:0008453 alanine-glyoxylate transaminase activity	GO:0008483 transaminase activity GO:0030170 pyridoxal phosphate binding GO:0008152 metabolic process GO:0003824 catalytic activity
P - T2 vs NGC - T2	MIR396a_Vitis_vinifera	CCACAGCTTTCTTGAACT	6.67778	VIT_202s0025g00280	-1.9177	heat shock protein 81-1	opposite profile	GO:0005618 cell wall GO:0048046 apoplast GO:0005886 plasma membrane GO:0005829 cytosol GO:0005524 ATP binding GO:0009414 response to water deprivation GO:0009644 response to high light intensity GO:0005739 mitochondrion GO:0009651 response to salt stress GO:0009908 flower development GO:0048366 leaf development GO:0006457 protein folding GO:0051082 unfolded protein binding GO:0042542 response to …	GO:0051082 unfolded protein binding GO:0006457 protein folding GO:0006950 response to stress GO:0005524 ATP binding
P - T2 vs NGC - T2	MIR396b_Arabidopsis_thaliana	CCACAGCTTTCTTGAACTT	115.984	VIT_202s0025g00280	-1.9177	heat shock protein 81-1	opposite profile	GO:0005618 cell wall GO:0048046 apoplast GO:0005886 plasma membrane GO:0005829 cytosol GO:0005524 ATP binding GO:0009414 response to water deprivation GO:0009644 response to high light intensity GO:0005739 mitochondrion GO:0009651 response to salt stress GO:0009908 flower development GO:0048366 leaf development GO:0006457 protein folding GO:0051082 unfolded protein binding GO:0042542 response to …	GO:0051082 unfolded protein binding GO:0006457 protein folding GO:0006950 response to stress GO:0005524 ATP binding
P - T2 vs NGC - T2	MIR396f_Populus_trichocarpa	TCCACGGCTTTCTTGAACT	16.4351	VIT_202s0025g00280	-1.9177	heat shock protein 81-1	opposite profile	GO:0005618 cell wall GO:0048046 apoplast GO:0005886 plasma membrane GO:0005829 cytosol GO:0005524 ATP binding GO:0009414 response to water deprivation GO:0009644 response to high light intensity GO:0005739 mitochondrion GO:0009651 response to salt stress GO:0009908 flower development GO:0048366 leaf development GO:0006457 protein folding GO:0051082 unfolded protein binding GO:0042542 response to …	GO:0051082 unfolded protein binding GO:0006457 protein folding GO:0006950 response to stress GO:0005524 ATP binding
P - T2 vs NGC - T2	MIR396f_Populus_trichocarpa	TTCCACGGCTTTCTTG	-14.0278	VIT_202s0025g00280	-1.9177	heat shock protein 81-1	same profile	GO:0005618 cell wall GO:0048046 apoplast GO:0005886 plasma membrane GO:0005829 cytosol GO:0005524 ATP binding GO:0009414 response to water deprivation GO:0009644 response to high light intensity GO:0005739 mitochondrion GO:0009651 response to salt stress GO:0009908 flower development GO:0048366 leaf development GO:0006457 protein folding GO:0051082 unfolded protein binding GO:0042542 response to …	GO:0051082 unfolded protein binding GO:0006457 protein folding GO:0006950 response to stress GO:0005524 ATP binding
P - T2 vs NGC - T2	MIR396a_Vitis_vinifera	CCACAGCTTTCTTGAACT	6.67778	VIT_202s0025g00360	-0.8103	1-aminocyclopropane-1-carboxylate synthase	opposite profile	GO:0010200 response to chitin GO:0009737 response to abscisic acid GO:0016740 transferase activity GO:0042802 identical protein binding GO:0009693 ethylene biosynthetic process GO:0030170 pyridoxal phosphate binding GO:0042218 1-aminocyclopropane-1-carboxylate biosynthetic process GO:0016847 1-aminocyclopropane-1-carboxylate synthase activity GO:0006519 NOT_FOUND	GO:0042218 1-aminocyclopropane-1-carboxylate biosynthetic process GO:0016847 1-aminocyclopropane-1-carboxylate synthase activity GO:0010200 response to chitin GO:0009693 ethylene biosynthetic process GO:0042802 identical protein binding GO:0030170 pyridoxal phosphate binding GO:0009737 response to abscisic acid GO:0016740 transferase activity GO:0009058 biosynthetic process GO:0003824 catalytic a…
P - T2 vs NGC - T2	MIR396b_Arabidopsis_thaliana	CCACAGCTTTCTTGAACTT	115.984	VIT_202s0025g00360	-0.8103	1-aminocyclopropane-1-carboxylate synthase	opposite profile	GO:0010200 response to chitin GO:0009737 response to abscisic acid GO:0016740 transferase activity GO:0042802 identical protein binding GO:0009693 ethylene biosynthetic process GO:0030170 pyridoxal phosphate binding GO:0042218 1-aminocyclopropane-1-carboxylate biosynthetic process GO:0016847 1-aminocyclopropane-1-carboxylate synthase activity GO:0006519 NOT_FOUND	GO:0042218 1-aminocyclopropane-1-carboxylate biosynthetic process GO:0016847 1-aminocyclopropane-1-carboxylate synthase activity GO:0010200 response to chitin GO:0009693 ethylene biosynthetic process GO:0042802 identical protein binding GO:0030170 pyridoxal phosphate binding GO:0009737 response to abscisic acid GO:0016740 transferase activity GO:0009058 biosynthetic process GO:0003824 catalytic a…
P - T2 vs NGC - T2	MIR396a_Vitis_vinifera	CCACAGCTTTCTTGAACT	6.67778	VIT_204s0008g06280	-0.4982	calcium uptake protein mitochondrial-like	opposite profile	GO:0016023 cytoplasmic membrane-bounded vesicle GO:0009536 plastid GO:0005739 mitochondrion GO:0005509 calcium ion binding	GO:0005509 calcium ion binding
P - T2 vs NGC - T2	MIR396a_Vitis_vinifera	CCACAGCTTTCTTGAACT	6.67778	VIT_211s0118g00730	-1.4678	unnamed protein product	opposite profile	GO:0000166 nucleotide binding GO:0008270 zinc ion binding GO:0003677 DNA binding GO:0005634 nucleus GO:0005667 transcription factor complex GO:0045449 NOT_FOUND GO:0005694 chromosome GO:0030246 carbohydrate binding GO:0006351 transcription, DNA-templated GO:0019028 viral capsid GO:0003712 transcription cofactor activity GO:0003917 DNA topoisomerase type I activity GO:0030274 LIM domain binding GO…
P - T2 vs NGC - T2	MIR396f_Populus_trichocarpa	CCACGGCTTTCTTGAACT	11.3635	VIT_211s0118g00730	-1.4678	unnamed protein product	opposite profile	GO:0000166 nucleotide binding GO:0008270 zinc ion binding GO:0003677 DNA binding GO:0005634 nucleus GO:0005667 transcription factor complex GO:0045449 NOT_FOUND GO:0005694 chromosome GO:0030246 carbohydrate binding GO:0006351 transcription, DNA-templated GO:0019028 viral capsid GO:0003712 transcription cofactor activity GO:0003917 DNA topoisomerase type I activity GO:0030274 LIM domain binding GO…
P - T2 vs NGC - T2	MIR396a_Vitis_vinifera	CCACAGCTTTCTTGAACT	6.67778	VIT_213s0064g00920	0.5962	zinc finger CCCH domain-containing protein 30-like	same profile	GO:0005737 cytoplasm GO:0008270 zinc ion binding GO:0003677 DNA binding GO:0003700 sequence-specific DNA binding transcription factor activity GO:0005634 nucleus GO:0005667 transcription factor complex GO:0045449 NOT_FOUND GO:0006486 protein glycosylation GO:0006355 regulation of transcription, DNA-templated	GO:0046872 metal ion binding GO:0005515 protein binding
P - T2 vs NGC - T2	MIR396a_Vitis_vinifera	CCACAGCTTTCTTGAACT	6.67778	VIT_215s0048g01740	-0.7308	growth-regulating factor	opposite profile	GO:0005524 ATP binding GO:0005634 nucleus GO:0006355 regulation of transcription, DNA-templated GO:0048366 leaf development GO:0016818 hydrolase activity, acting on acid anhydrides, in phosphorus-containing anhydrides	GO:0048366 leaf development GO:0016818 hydrolase activity, acting on acid anhydrides, in phosphorus-containing anhydrides GO:0006355 regulation of transcription, DNA-templated GO:0005634 nucleus GO:0005524 ATP binding
P - T2 vs NGC - T2	MIR396f_Populus_trichocarpa	CCACGGCTTTCTTGAACT	11.3635	VIT_215s0048g01740	-0.7308	growth-regulating factor	opposite profile	GO:0005524 ATP binding GO:0005634 nucleus GO:0006355 regulation of transcription, DNA-templated GO:0048366 leaf development GO:0016818 hydrolase activity, acting on acid anhydrides, in phosphorus-containing anhydrides	GO:0048366 leaf development GO:0016818 hydrolase activity, acting on acid anhydrides, in phosphorus-containing anhydrides GO:0006355 regulation of transcription, DNA-templated GO:0005634 nucleus GO:0005524 ATP binding
P - T2 vs NGC - T2	MIR396f_Populus_trichocarpa	TCCACGGCTTTCTTGAACT	16.4351	VIT_215s0048g01740	-0.7308	growth-regulating factor	opposite profile	GO:0005524 ATP binding GO:0005634 nucleus GO:0006355 regulation of transcription, DNA-templated GO:0048366 leaf development GO:0016818 hydrolase activity, acting on acid anhydrides, in phosphorus-containing anhydrides	GO:0048366 leaf development GO:0016818 hydrolase activity, acting on acid anhydrides, in phosphorus-containing anhydrides GO:0006355 regulation of transcription, DNA-templated GO:0005634 nucleus GO:0005524 ATP binding
P - T2 vs NGC - T2	MIR396a_Vitis_vinifera	CCACAGCTTTCTTGAACT	6.67778	VIT_217s0000g04440	0.489	G patch domain-containing protein 1	same profile	GO:0005634 nucleus GO:0010087 phloem or xylem histogenesis GO:0000956 nuclear-transcribed mRNA catabolic process GO:0035196 production of miRNAs involved in gene silencing by miRNA GO:0030422 production of siRNA involved in RNA interference GO:0000278 mitotic cell cycle GO:0070883 pre-miRNA binding GO:0070878 primary miRNA binding	GO:0006396 RNA processing GO:0003723 RNA binding GO:0070878 primary miRNA binding GO:0070883 pre-miRNA binding GO:0010087 phloem or xylem histogenesis GO:0000956 nuclear-transcribed mRNA catabolic process GO:0035196 production of miRNAs involved in gene silencing by miRNA GO:0030422 production of siRNA involved in RNA interference GO:0005634 nucleus GO:0000278 mitotic cell cycle GO:0005515 protei…
P - T2 vs NGC - T2	MIR396f_Populus_trichocarpa	TTCCACGGCTTTCTTG	-14.0278	VIT_217s0000g04440	0.489	G patch domain-containing protein 1	opposite profile	GO:0005634 nucleus GO:0010087 phloem or xylem histogenesis GO:0000956 nuclear-transcribed mRNA catabolic process GO:0035196 production of miRNAs involved in gene silencing by miRNA GO:0030422 production of siRNA involved in RNA interference GO:0000278 mitotic cell cycle GO:0070883 pre-miRNA binding GO:0070878 primary miRNA binding	GO:0006396 RNA processing GO:0003723 RNA binding GO:0070878 primary miRNA binding GO:0070883 pre-miRNA binding GO:0010087 phloem or xylem histogenesis GO:0000956 nuclear-transcribed mRNA catabolic process GO:0035196 production of miRNAs involved in gene silencing by miRNA GO:0030422 production of siRNA involved in RNA interference GO:0005634 nucleus GO:0000278 mitotic cell cycle GO:0005515 protei…
P - T2 vs NGC - T2	MIR396d_Vitis_vinifera	CCACAGCTTTCTTGAACTG	16.9269	VIT_206s0004g05890	0.3496	neutral ceramidase-like	same profile	GO:0005886 plasma membrane GO:0005774 vacuolar membrane GO:0005783 endoplasmic reticulum GO:0005794 Golgi apparatus GO:0005576 extracellular region GO:0009506 plasmodesma GO:0045492 xylan biosynthetic process GO:0010413 glucuronoxylan metabolic process GO:0006687 glycosphingolipid metabolic process GO:0016926 protein desumoylation GO:0017040 ceramidase activity
P - T2 vs NGC - T2	MIR396f_Populus_trichocarpa	CCACGGCTTTCTTGAACT	11.3635	VIT_200s0179g00260	-0.4475	calcium-transporting ATPase plasma membrane-type-like	opposite profile	GO:0016021 integral component of membrane GO:0005524 ATP binding GO:0030968 endoplasmic reticulum unfolded protein response GO:0010200 response to chitin GO:0046872 metal ion binding GO:0009624 response to nematode GO:0005516 calmodulin binding GO:0002679 respiratory burst involved in defense response GO:0005388 calcium-transporting ATPase activity GO:0070588 calcium ion transmembrane transport G…	GO:0006882 cellular zinc ion homeostasis GO:0006816 calcium ion transport GO:0070588 calcium ion transmembrane transport GO:0005388 calcium-transporting ATPase activity GO:0015662 ATPase activity, coupled to transmembrane movement of ions, phosphorylative mechanism GO:0006754 ATP biosynthetic process GO:0002679 respiratory burst involved in defense response GO:0019829 cation-transporting ATPase a…
P - T2 vs NGC - T2	MIR396f_Populus_trichocarpa	TCCACGGCTTTCTTGAACT	16.4351	VIT_200s0179g00260	-0.4475	calcium-transporting ATPase plasma membrane-type-like	opposite profile	GO:0016021 integral component of membrane GO:0005524 ATP binding GO:0030968 endoplasmic reticulum unfolded protein response GO:0010200 response to chitin GO:0046872 metal ion binding GO:0009624 response to nematode GO:0005516 calmodulin binding GO:0002679 respiratory burst involved in defense response GO:0005388 calcium-transporting ATPase activity GO:0070588 calcium ion transmembrane transport G…	GO:0006882 cellular zinc ion homeostasis GO:0006816 calcium ion transport GO:0070588 calcium ion transmembrane transport GO:0005388 calcium-transporting ATPase activity GO:0015662 ATPase activity, coupled to transmembrane movement of ions, phosphorylative mechanism GO:0006754 ATP biosynthetic process GO:0002679 respiratory burst involved in defense response GO:0019829 cation-transporting ATPase a…
P - T2 vs NGC - T2	MIR396f_Populus_trichocarpa	TTCCACGGCTTTCTTG	-14.0278	VIT_200s0179g00260	-0.4475	calcium-transporting ATPase plasma membrane-type-like	same profile	GO:0016021 integral component of membrane GO:0005524 ATP binding GO:0030968 endoplasmic reticulum unfolded protein response GO:0010200 response to chitin GO:0046872 metal ion binding GO:0009624 response to nematode GO:0005516 calmodulin binding GO:0002679 respiratory burst involved in defense response GO:0005388 calcium-transporting ATPase activity GO:0070588 calcium ion transmembrane transport G…	GO:0006882 cellular zinc ion homeostasis GO:0006816 calcium ion transport GO:0070588 calcium ion transmembrane transport GO:0005388 calcium-transporting ATPase activity GO:0015662 ATPase activity, coupled to transmembrane movement of ions, phosphorylative mechanism GO:0006754 ATP biosynthetic process GO:0002679 respiratory burst involved in defense response GO:0019829 cation-transporting ATPase a…
P - T2 vs NGC - T2	MIR396g_Populus_trichocarpa	CCACGGCTTTCTTGAACTT	418.863	VIT_200s0179g00260	-0.4475	calcium-transporting ATPase plasma membrane-type-like	opposite profile	GO:0016021 integral component of membrane GO:0005524 ATP binding GO:0030968 endoplasmic reticulum unfolded protein response GO:0010200 response to chitin GO:0046872 metal ion binding GO:0009624 response to nematode GO:0005516 calmodulin binding GO:0002679 respiratory burst involved in defense response GO:0005388 calcium-transporting ATPase activity GO:0070588 calcium ion transmembrane transport G…	GO:0006882 cellular zinc ion homeostasis GO:0006816 calcium ion transport GO:0070588 calcium ion transmembrane transport GO:0005388 calcium-transporting ATPase activity GO:0015662 ATPase activity, coupled to transmembrane movement of ions, phosphorylative mechanism GO:0006754 ATP biosynthetic process GO:0002679 respiratory burst involved in defense response GO:0019829 cation-transporting ATPase a…
P - T2 vs NGC - T2	MIR396f_Populus_trichocarpa	CCACGGCTTTCTTGAACT	11.3635	VIT_204s0008g05430	-0.563	RNA-dependent RNA polymerase 6	opposite profile	GO:0000166 nucleotide binding GO:0005634 nucleus GO:0003676 nucleic acid binding GO:0006144 purine nucleobase metabolic process GO:0048440 carpel development GO:0048366 leaf development GO:0048544 recognition of pollen GO:0009616 virus induced gene silencing GO:0010267 production of ta-siRNAs involved in RNA interference GO:0010492 maintenance of shoot apical meristem identity GO:0003968 RNA-dire…	GO:0048467 gynoecium development GO:0016441 posttranscriptional gene silencing GO:0003968 RNA-directed RNA polymerase activity GO:0048366 leaf development GO:0051607 defense response to virus GO:0030422 production of siRNA involved in RNA interference GO:0048544 recognition of pollen GO:0016246 RNA interference GO:0010267 production of ta-siRNAs involved in RNA interference GO:0009616 virus induc…
P - T2 vs NGC - T2	MIR396f_Populus_trichocarpa	TCCACGGCTTTCTTGAACT	16.4351	VIT_204s0008g05430	-0.563	RNA-dependent RNA polymerase 6	opposite profile	GO:0000166 nucleotide binding GO:0005634 nucleus GO:0003676 nucleic acid binding GO:0006144 purine nucleobase metabolic process GO:0048440 carpel development GO:0048366 leaf development GO:0048544 recognition of pollen GO:0009616 virus induced gene silencing GO:0010267 production of ta-siRNAs involved in RNA interference GO:0010492 maintenance of shoot apical meristem identity GO:0003968 RNA-dire…	GO:0048467 gynoecium development GO:0016441 posttranscriptional gene silencing GO:0003968 RNA-directed RNA polymerase activity GO:0048366 leaf development GO:0051607 defense response to virus GO:0030422 production of siRNA involved in RNA interference GO:0048544 recognition of pollen GO:0016246 RNA interference GO:0010267 production of ta-siRNAs involved in RNA interference GO:0009616 virus induc…
P - T2 vs NGC - T2	MIR396g_Populus_trichocarpa	CCACGGCTTTCTTGAACTT	418.863	VIT_204s0008g05430	-0.563	RNA-dependent RNA polymerase 6	opposite profile	GO:0000166 nucleotide binding GO:0005634 nucleus GO:0003676 nucleic acid binding GO:0006144 purine nucleobase metabolic process GO:0048440 carpel development GO:0048366 leaf development GO:0048544 recognition of pollen GO:0009616 virus induced gene silencing GO:0010267 production of ta-siRNAs involved in RNA interference GO:0010492 maintenance of shoot apical meristem identity GO:0003968 RNA-dire…	GO:0048467 gynoecium development GO:0016441 posttranscriptional gene silencing GO:0003968 RNA-directed RNA polymerase activity GO:0048366 leaf development GO:0051607 defense response to virus GO:0030422 production of siRNA involved in RNA interference GO:0048544 recognition of pollen GO:0016246 RNA interference GO:0010267 production of ta-siRNAs involved in RNA interference GO:0009616 virus induc…
P - T2 vs NGC - T2	MIR396f_Populus_trichocarpa	TTCCACGGCTTTCTTG	-14.0278	VIT_201s0010g01180	-0.6005	cytokine-induced anti-apoptosis inhibitor Fe-S biogenesis	same profile	GO:0032259 methylation GO:0008168 methyltransferase activity GO:0009055 electron carrier activity GO:0005515 protein binding GO:0016226 iron-sulfur cluster assembly GO:0005758 mitochondrial intermembrane space GO:0051537 2 iron, 2 sulfur cluster binding GO:0043066 negative regulation of apoptotic process	GO:0051537 2 iron, 2 sulfur cluster binding GO:0043066 negative regulation of apoptotic process GO:0006915 apoptotic process GO:0005758 mitochondrial intermembrane space GO:0016226 iron-sulfur cluster assembly GO:0051536 iron-sulfur cluster binding GO:0009055 electron carrier activity GO:0032259 methylation GO:0008168 methyltransferase activity GO:0005737 cytoplasm GO:0008152 metabolic process
P - T2 vs NGC - T2	MIR396f_Populus_trichocarpa	TTCCACGGCTTTCTTG	-14.0278	VIT_201s0011g06600	-1.6589	glutamate decarboxylase	same profile	GO:0055114 oxidation-reduction process GO:0005829 cytosol GO:0046686 response to cadmium ion GO:0005634 nucleus GO:0019482 beta-alanine metabolic process GO:0030170 pyridoxal phosphate binding GO:0005516 calmodulin binding GO:0006522 alanine metabolic process GO:0006531 aspartate metabolic process GO:0016706 oxidoreductase activity, acting on paired donors, with incorporation or reduction of mole…	GO:0006536 glutamate metabolic process GO:0004351 glutamate decarboxylase activity GO:0019752 carboxylic acid metabolic process GO:0016831 carboxy-lyase activity GO:0030170 pyridoxal phosphate binding GO:0016829 lyase activity GO:0003824 catalytic activity
P - T2 vs NGC - T2	MIR396f_Populus_trichocarpa	TTCCACGGCTTTCTTG	-14.0278	VIT_207s0031g00670	-0.6781	heat shock transcription factor HSF4	same profile	GO:0009414 response to water deprivation GO:0042538 hyperosmotic salinity response GO:0009644 response to high light intensity GO:0003700 sequence-specific DNA binding transcription factor activity GO:0005634 nucleus GO:0005667 transcription factor complex GO:0045449 NOT_FOUND GO:0030968 endoplasmic reticulum unfolded protein response GO:0035556 intracellular signal transduction GO:0010200 respon…	GO:0006984 ER-nucleus signaling pathway GO:0034976 response to endoplasmic reticulum stress GO:0045892 negative regulation of transcription, DNA-templated GO:0010583 response to cyclopentenone GO:0009407 toxin catabolic process GO:0042538 hyperosmotic salinity response GO:0009414 response to water deprivation GO:0009408 response to heat GO:0030968 endoplasmic reticulum unfolded protein response G…
P - T2 vs NGC - T2	MIR399b_Vitis_vinifera	CCAAAGGAGAGTTGCCCTG	205.171	VIT_207s0031g00670	-0.6781	heat shock transcription factor HSF4	opposite profile	GO:0009414 response to water deprivation GO:0042538 hyperosmotic salinity response GO:0009644 response to high light intensity GO:0003700 sequence-specific DNA binding transcription factor activity GO:0005634 nucleus GO:0005667 transcription factor complex GO:0045449 NOT_FOUND GO:0030968 endoplasmic reticulum unfolded protein response GO:0035556 intracellular signal transduction GO:0010200 respon…	GO:0006984 ER-nucleus signaling pathway GO:0034976 response to endoplasmic reticulum stress GO:0045892 negative regulation of transcription, DNA-templated GO:0010583 response to cyclopentenone GO:0009407 toxin catabolic process GO:0042538 hyperosmotic salinity response GO:0009414 response to water deprivation GO:0009408 response to heat GO:0030968 endoplasmic reticulum unfolded protein response G…
P - T2 vs NGC - T2	MIR396f_Populus_trichocarpa	TTCCACGGCTTTCTTG	-14.0278	VIT_208s0007g01400	-1.0228	glutathione S-transferase	same profile	GO:0005886 plasma membrane GO:0046686 response to cadmium ion GO:0005737 cytoplasm GO:0006635 fatty acid beta-oxidation GO:0006979 response to oxidative stress GO:0010583 response to cyclopentenone GO:0009734 auxin-activated signaling pathway GO:0005975 carbohydrate metabolic process GO:0080129 proteasome core complex assembly GO:0051788 response to misfolded protein GO:0006090 pyruvate metabolic…	GO:0005515 protein binding
P - T2 vs NGC - T2	MIR396f_Populus_trichocarpa	TTCCACGGCTTTCTTG	-14.0278	VIT_208s0007g01450	-0.7784	uncharacterized protein	same profile	GO:0006691 leukotriene metabolic process GO:0006693 prostaglandin metabolic process GO:0006749 glutathione metabolic process GO:0003840 gamma-glutamyltransferase activity GO:0019530 taurine metabolic process	GO:0008150 biological_process GO:0003674 molecular_function
P - T2 vs NGC - T2	MIR396f_Populus_trichocarpa	TTCCACGGCTTTCTTG	-14.0278	VIT_208s0007g01750	-0.5159	acetyl-coenzyme A carboxylase carboxyl transferase subunit alpha	same profile	GO:0009941 chloroplast envelope GO:0016020 membrane GO:0009570 chloroplast stroma GO:0016740 transferase activity GO:0006633 fatty acid biosynthetic process GO:0009317 acetyl-CoA carboxylase complex GO:0003989 acetyl-CoA carboxylase activity GO:0006090 pyruvate metabolic process GO:0006744 ubiquinone biosynthetic process	GO:0009317 acetyl-CoA carboxylase complex GO:0006744 ubiquinone biosynthetic process GO:0003989 acetyl-CoA carboxylase activity GO:0009570 chloroplast stroma GO:0006633 fatty acid biosynthetic process GO:0009941 chloroplast envelope GO:0016874 ligase activity GO:0016020 membrane GO:0009536 plastid
P - T2 vs NGC - T2	MIR396f_Populus_trichocarpa	TTCCACGGCTTTCTTG	-14.0278	VIT_211s0037g00130	0.4019	ATP binding protein	opposite profile	GO:0005524 ATP binding GO:0003700 sequence-specific DNA binding transcription factor activity GO:0005667 transcription factor complex GO:0045449 NOT_FOUND GO:0005840 ribosome GO:0003735 structural constituent of ribosome GO:0006412 translation GO:0042254 ribosome biogenesis GO:0006355 regulation of transcription, DNA-templated GO:0043565 sequence-specific DNA binding GO:0006200 NOT_FOUND GO:00082…	GO:0009630 gravitropism GO:0008284 positive regulation of cell proliferation GO:0006397 mRNA processing GO:0008150 biological_process GO:0003723 RNA binding GO:0042802 identical protein binding GO:0005515 protein binding
P - T2 vs NGC - T2	MIR396f_Populus_trichocarpa	TTCCACGGCTTTCTTG	-14.0278	VIT_214s0068g01530	0.2524	probable s-acyltransferase at3g26935-like	opposite profile	GO:0055114 oxidation-reduction process GO:0005886 plasma membrane GO:0008270 zinc ion binding GO:0009738 abscisic acid-activated signaling pathway GO:0005634 nucleus GO:0009863 salicylic acid mediated signaling pathway GO:0030968 endoplasmic reticulum unfolded protein response GO:0009723 response to ethylene GO:0035556 intracellular signal transduction GO:0005576 extracellular region GO:0009697 s…	GO:0046872 metal ion binding GO:0008270 zinc ion binding
P - T2 vs NGC - T2	MIR396f_Populus_trichocarpa	TTCCACGGCTTTCTTG	-14.0278	VIT_218s0001g07810	0.3737	ubiquitin-protein ligase UPL1	opposite profile	GO:0005829 cytosol GO:0005634 nucleus GO:0016020 membrane GO:0005739 mitochondrion GO:0009506 plasmodesma GO:0004842 ubiquitin-protein transferase activity GO:0000151 ubiquitin ligase complex GO:0042787 protein ubiquitination involved in ubiquitin-dependent protein catabolic process	GO:0004842 ubiquitin-protein transferase activity GO:0016567 protein ubiquitination GO:0016874 ligase activity GO:0005515 protein binding GO:0005488 binding
P - T2 vs NGC - T2	MIR396f_Populus_trichocarpa	TTCCACGGCTTTCTTG	-14.0278	VIT_218s0001g08370	0.5433	endo- -beta-xylanase A-like	opposite profile	GO:0005618 cell wall GO:0030968 endoplasmic reticulum unfolded protein response GO:0005576 extracellular region GO:0045492 xylan biosynthetic process GO:0010413 glucuronoxylan metabolic process GO:0009832 plant-type cell wall biogenesis GO:0045493 xylan catabolic process GO:0043169 cation binding GO:0031176 endo-1,4-beta-xylanase activity	GO:0016798 hydrolase activity, acting on glycosyl bonds GO:0016787 hydrolase activity GO:0004553 hydrolase activity, hydrolyzing O-glycosyl compounds GO:0005975 carbohydrate metabolic process GO:0008152 metabolic process GO:0003824 catalytic activity
P - T2 vs NGC - T2	MIR403a_Vitis_vinifera	AGATTCACGCACAAACTC	51.4582	VIT_201s0011g04770	-0.4365	U-box domain-containing protein 10	opposite profile	GO:0005634 nucleus GO:0046777 protein autophosphorylation GO:0016567 protein ubiquitination GO:0005871 kinesin complex GO:0004842 ubiquitin-protein transferase activity GO:0000151 ubiquitin ligase complex GO:0019894 kinesin binding GO:0070696 transmembrane receptor protein serine/threonine kinase binding	GO:0004842 ubiquitin-protein transferase activity GO:0000151 ubiquitin ligase complex GO:0016567 protein ubiquitination GO:0005515 protein binding GO:0005488 binding
P - T2 vs NGC - T2	MIR403a_Vitis_vinifera	AGATTCACGCACAAACTC	51.4582	VIT_208s0007g04890	-0.6948	uncharacterized protein	opposite profile	GO:0009644 response to high light intensity GO:0005634 nucleus GO:0016597 amino acid binding GO:0009744 response to sucrose GO:0042542 response to hydrogen peroxide GO:0009750 response to fructose GO:0000956 nuclear-transcribed mRNA catabolic process	GO:0042542 response to hydrogen peroxide GO:0000956 nuclear-transcribed mRNA catabolic process GO:0009644 response to high light intensity GO:0016597 amino acid binding GO:0008152 metabolic process
P - T2 vs NGC - T2	MIR403a_Vitis_vinifera	AGATTCACGCACAAACTC	51.4582	VIT_209s0002g00590	-0.3793	polyphosphoinositide phosphatase-like	opposite profile	GO:0005634 nucleus GO:0009506 plasmodesma GO:0045492 xylan biosynthetic process GO:0010413 glucuronoxylan metabolic process GO:0046855 inositol phosphate dephosphorylation GO:0032957 inositol trisphosphate metabolic process GO:0004439 phosphatidylinositol-4,5-bisphosphate 5-phosphatase activity	GO:0004439 phosphatidylinositol-4,5-bisphosphate 5-phosphatase activity GO:0046855 inositol phosphate dephosphorylation GO:0032957 inositol trisphosphate metabolic process GO:0042578 phosphoric ester hydrolase activity
P - T2 vs NGC - T2	MIR403a_Vitis_vinifera	AGATTCACGCACAAACTCG	113.254	VIT_209s0002g00590	-0.3793	polyphosphoinositide phosphatase-like	opposite profile	GO:0005634 nucleus GO:0009506 plasmodesma GO:0045492 xylan biosynthetic process GO:0010413 glucuronoxylan metabolic process GO:0046855 inositol phosphate dephosphorylation GO:0032957 inositol trisphosphate metabolic process GO:0004439 phosphatidylinositol-4,5-bisphosphate 5-phosphatase activity	GO:0004439 phosphatidylinositol-4,5-bisphosphate 5-phosphatase activity GO:0046855 inositol phosphate dephosphorylation GO:0032957 inositol trisphosphate metabolic process GO:0042578 phosphoric ester hydrolase activity
P - T2 vs NGC - T2	MIR403a_Vitis_vinifera	AGATTCACGCACAAACTC	51.4582	VIT_210s0042g01150	-0.7186	protein argonaute 2-like	opposite profile	GO:0005634 nucleus GO:0005840 ribosome GO:0042742 defense response to bacterium GO:0007062 sister chromatid cohesion GO:0010332 response to gamma radiation GO:0003743 translation initiation factor activity GO:0006446 regulation of translational initiation GO:0031048 chromatin silencing by small RNA GO:0045132 meiotic chromosome segregation GO:0007131 reciprocal meiotic recombination GO:0007129 sy…	GO:0003676 nucleic acid binding GO:0005515 protein binding
P - T2 vs NGC - T2	MIR403a_Vitis_vinifera	AGATTCACGCACAAACTCG	113.254	VIT_210s0042g01150	-0.7186	protein argonaute 2-like	opposite profile	GO:0005634 nucleus GO:0005840 ribosome GO:0042742 defense response to bacterium GO:0007062 sister chromatid cohesion GO:0010332 response to gamma radiation GO:0003743 translation initiation factor activity GO:0006446 regulation of translational initiation GO:0031048 chromatin silencing by small RNA GO:0045132 meiotic chromosome segregation GO:0007131 reciprocal meiotic recombination GO:0007129 sy…	GO:0003676 nucleic acid binding GO:0005515 protein binding
P - T2 vs NGC - T2	MIR403a_Vitis_vinifera	AGATTCACGCACAAACTC	51.4582	VIT_210s0042g01180	-1.8298	protein argonaute 2-like	opposite profile	GO:0005840 ribosome GO:0042742 defense response to bacterium GO:0003743 translation initiation factor activity GO:0006446 regulation of translational initiation GO:0010050 vegetative phase change GO:0010267 production of ta-siRNAs involved in RNA interference GO:0010492 maintenance of shoot apical meristem identity GO:0051607 defense response to virus GO:0010599 production of lsiRNA involved in R…	GO:0003676 nucleic acid binding GO:0005515 protein binding
P - T2 vs NGC - T2	MIR403a_Vitis_vinifera	AGATTCACGCACAAACTCG	113.254	VIT_210s0042g01180	-1.8298	protein argonaute 2-like	opposite profile	GO:0005840 ribosome GO:0042742 defense response to bacterium GO:0003743 translation initiation factor activity GO:0006446 regulation of translational initiation GO:0010050 vegetative phase change GO:0010267 production of ta-siRNAs involved in RNA interference GO:0010492 maintenance of shoot apical meristem identity GO:0051607 defense response to virus GO:0010599 production of lsiRNA involved in R…	GO:0003676 nucleic acid binding GO:0005515 protein binding
P - T2 vs NGC - T2	MIR403a_Vitis_vinifera	AGATTCACGCACAAACTC	51.4582	VIT_212s0034g01420	0.6407	uncharacterized protein	same profile	GO:0005618 cell wall GO:0048046 apoplast GO:0005634 nucleus GO:0004553 hydrolase activity, hydrolyzing O-glycosyl compounds GO:0016762 xyloglucan:xyloglucosyl transferase activity GO:0006073 cellular glucan metabolic process	GO:0005575 cellular_component GO:0008150 biological_process GO:0003674 molecular_function
P - T2 vs NGC - T2	MIR477a_Vitis_vinifera	CCTCAAAGGCTTCCAATTT	114.935	VIT_202s0012g01630	-0.3672	SNARE associated Golgi protein	opposite profile	GO:0016023 cytoplasmic membrane-bounded vesicle GO:0006661 phosphatidylinositol biosynthetic process GO:0016020 membrane	GO:0006661 phosphatidylinositol biosynthetic process GO:0008150 biological_process
P - T2 vs NGC - T2	MIR477a_Vitis_vinifera	CCTCAAAGGCTTCCAATTT	114.935	VIT_204s0069g00780	0.6621	probable xyloglucan glycosyltransferase 5-like	same profile	GO:0016021 integral component of membrane GO:0005982 starch metabolic process GO:0005985 sucrose metabolic process GO:0005886 plasma membrane GO:0005634 nucleus GO:0005739 mitochondrion GO:0005802 trans-Golgi network GO:0005768 endosome GO:0042546 cell wall biogenesis GO:0030244 cellulose biosynthetic process GO:0016760 cellulose synthase (UDP-forming) activity GO:0006011 UDP-glucose metabolic pr…
P - T2 vs NGC - T2	MIR477a_Vitis_vinifera	CCTCAAAGGCTTCCAATTT	114.935	VIT_207s0005g04130	0.7398	HAD subfamily III B acid phosphatase	same profile	GO:0005774 vacuolar membrane GO:0019761 glucosinolate biosynthetic process GO:0009507 chloroplast GO:0005576 extracellular region GO:0009684 indoleacetic acid biosynthetic process GO:0009506 plasmodesma GO:0009505 plant-type cell wall GO:0009832 plant-type cell wall biogenesis GO:0019344 cysteine biosynthetic process GO:0003993 acid phosphatase activity GO:0006771 riboflavin metabolic process GO:…	GO:0003993 acid phosphatase activity
P - T2 vs NGC - T2	MIR477a_Vitis_vinifera	CCTCAAAGGCTTCCAATTT	114.935	VIT_211s0016g03900	-0.9819	protein chromosomal-like	opposite profile	GO:0005886 plasma membrane GO:0005524 ATP binding GO:0003677 DNA binding GO:0009507 chloroplast GO:0006200 NOT_FOUND GO:0006281 DNA repair GO:0005657 replication fork GO:0016887 ATPase activity GO:0006310 DNA recombination GO:0019538 protein metabolic process GO:0051537 2 iron, 2 sulfur cluster binding GO:0009378 four-way junction helicase activity GO:0009379 Holliday junction helicase complex	GO:0019538 protein metabolic process GO:0017111 nucleoside-triphosphatase activity GO:0016887 ATPase activity GO:0006200 obsolete ATP catabolic process GO:0000166 nucleotide binding GO:0009507 chloroplast GO:0005524 ATP binding GO:0005515 protein binding
P - T2 vs NGC - T2	MIR482_Vitis_vinifera	TCTTTCCTACTCCTCCCATT	9.50609	VIT_204s0008g01420	0.4871	abscisic acid insensitive 1b	same profile	GO:0009414 response to water deprivation GO:0005634 nucleus GO:0009409 response to cold GO:0005515 protein binding GO:0046872 metal ion binding GO:0009610 response to symbiotic fungus GO:0009408 response to heat GO:0010119 regulation of stomatal movement GO:0010029 regulation of seed germination GO:0006470 protein dephosphorylation GO:0004722 protein serine/threonine phosphatase activity GO:00082…	GO:0046872 metal ion binding GO:0006470 protein dephosphorylation GO:0004722 protein serine/threonine phosphatase activity GO:0004721 phosphoprotein phosphatase activity GO:0016787 hydrolase activity GO:0003824 catalytic activity
P - T2 vs NGC - T2	MIR482_Vitis_vinifera	TCTTTCCTACTCCTCCCATT	9.50609	VIT_206s0004g04930	-0.2061	oxysterol-binding protein	opposite profile	GO:0005829 cytosol GO:0009644 response to high light intensity GO:0005634 nucleus GO:0005783 endoplasmic reticulum GO:0009863 salicylic acid mediated signaling pathway GO:0009697 salicylic acid biosynthetic process GO:0031348 negative regulation of defense response GO:0046482 para-aminobenzoic acid metabolic process GO:0005515 protein binding GO:0009610 response to symbiotic fungus GO:0042542 res…	GO:0009610 response to symbiotic fungus GO:0009697 salicylic acid biosynthetic process GO:0045087 innate immune response GO:0009863 salicylic acid mediated signaling pathway GO:0005829 cytosol GO:0031348 negative regulation of defense response GO:0046482 para-aminobenzoic acid metabolic process GO:0009644 response to high light intensity GO:0042542 response to hydrogen peroxide
P - T2 vs NGC - T2	MIR482_Vitis_vinifera	TTGGAGAGTAGGAAAGCT	8.25387	VIT_203s0038g03730	0.3394	niemann-pick c1	same profile	GO:0016021 integral component of membrane GO:0005886 plasma membrane GO:0007165 signal transduction GO:0005774 vacuolar membrane GO:0005739 mitochondrion GO:0009507 chloroplast GO:0009506 plasmodesma GO:0008158 hedgehog receptor activity GO:0030301 cholesterol transport	GO:0030301 cholesterol transport GO:0008158 hedgehog receptor activity GO:0016020 membrane GO:0016021 integral component of membrane
P - T2 vs NGC - T2	MIR482_Vitis_vinifera	TTGGAGAGTAGGAAAGCT	8.25387	VIT_207s0104g00950	0.6626	ankyrin repeat-containing	same profile	GO:0006468 protein phosphorylation GO:0005524 ATP binding GO:0009069 serine family amino acid metabolic process GO:0008270 zinc ion binding GO:0004674 protein serine/threonine kinase activity GO:0005198 structural molecule activity	GO:0005198 structural molecule activity GO:0005515 protein binding
P - T2 vs NGC - T2	MIR482_Vitis_vinifera	TTGGAGAGTAGGAAAGCT	8.25387	VIT_209s0002g02200	0.3515	protein root hair defective 3 homolog 1-like	same profile	GO:0016021 integral component of membrane GO:0005886 plasma membrane GO:0005774 vacuolar membrane GO:0005634 nucleus GO:0010363 regulation of plant-type hypersensitive response GO:0006612 protein targeting to membrane GO:0043069 negative regulation of programmed cell death GO:0006184 NOT_FOUND GO:0003924 GTPase activity GO:0005525 GTP binding GO:0009832 plant-type cell wall biogenesis GO:0016051 …	GO:0005783 endoplasmic reticulum GO:0005789 endoplasmic reticulum membrane GO:0006184 obsolete GTP catabolic process GO:0005525 GTP binding GO:0003924 GTPase activity GO:0000166 nucleotide binding GO:0016787 hydrolase activity GO:0016020 membrane GO:0016021 integral component of membrane
P - T2 vs NGC - T2	MIR482_Vitis_vinifera	TTGGAGAGTAGGAAAGCT	8.25387	VIT_213s0019g02360	0.5584	pyrroline-5-carboxylate synthetase	same profile	GO:0055114 oxidation-reduction process GO:0005524 ATP binding GO:0042538 hyperosmotic salinity response GO:0016020 membrane GO:0016310 phosphorylation GO:0009507 chloroplast GO:0048364 root development GO:0009737 response to abscisic acid GO:0009793 embryo development ending in seed dormancy GO:0006979 response to oxidative stress GO:0009269 response to desiccation GO:0004349 glutamate 5-kinase a…	GO:0004350 glutamate-5-semialdehyde dehydrogenase activity GO:0004349 glutamate 5-kinase activity GO:0006561 proline biosynthetic process GO:0008652 cellular amino acid biosynthetic process GO:0016620 oxidoreductase activity, acting on the aldehyde or oxo group of donors, NAD or NADP as acceptor GO:0005737 cytoplasm GO:0055114 oxidation-reduction process GO:0016491 oxidoreductase activity GO:0016…
P - T2 vs NGC - T2	MIR482_Vitis_vinifera	TTGGAGAGTAGGAAAGCT	8.25387	VIT_214s0066g01280	0.9092	kinesin light chain	same profile	GO:0005886 plasma membrane GO:0016787 hydrolase activity GO:0009860 pollen tube growth GO:0031347 regulation of defense response	GO:0031347 regulation of defense response GO:0005886 plasma membrane GO:0005515 protein binding
P - T2 vs NGC - T2	MIR482_Vitis_vinifera	TTGGAGAGTAGGAAAGCT	8.25387	VIT_217s0000g00950	-1.1712	hydroxycinnamoyl shikimate quinate hydroxycinnamoyltransferase-like protein	opposite profile	GO:0005737 cytoplasm GO:0042967 acyl-carrier-protein biosynthetic process GO:0015706 nitrate transport GO:0010167 response to nitrate GO:0047672 anthranilate N-benzoyltransferase activity GO:0050734 hydroxycinnamoyltransferase activity GO:0010345 suberin biosynthetic process GO:0050366 tyramine N-feruloyltransferase activity GO:0052325 cell wall pectin biosynthetic process	GO:0052325 cell wall pectin biosynthetic process GO:0050734 hydroxycinnamoyltransferase activity GO:0010345 suberin biosynthetic process GO:0015706 nitrate transport GO:0010167 response to nitrate GO:0016747 transferase activity, transferring acyl groups other than amino-acyl groups GO:0016740 transferase activity
P - T2 vs NGC - T2	MIR482_Vitis_vinifera	TTGGAGAGTAGGAAAGCT	8.25387	VIT_219s0014g00290	-0.5235	probable rhamnose biosynthetic enzyme 1-like	opposite profile	GO:0005829 cytosol GO:0000166 nucleotide binding GO:0010224 response to UV-B GO:0009506 plasmodesma GO:0009744 response to sucrose GO:0050662 coenzyme binding GO:0051555 flavonol biosynthetic process GO:0010315 auxin efflux GO:0008460 dTDP-glucose 4,6-dehydratase activity GO:0010253 UDP-rhamnose biosynthetic process GO:0010489 UDP-4-keto-6-deoxy-glucose-3,5-epimerase activity GO:0045226 extracell…	GO:0051555 flavonol biosynthetic process GO:0050377 UDP-glucose 4,6-dehydratase activity GO:0010280 UDP-L-rhamnose synthase activity GO:0010253 UDP-rhamnose biosynthetic process GO:0008460 dTDP-glucose 4,6-dehydratase activity GO:0009225 nucleotide-sugar metabolic process GO:0045226 extracellular polysaccharide biosynthetic process GO:0008831 dTDP-4-dehydrorhamnose reductase activity GO:0010224 r…
P - T2 vs NGC - T2	MIR482_Vitis_vinifera	TTGGAGAGTAGGAAAGCTT	59.8362	VIT_208s0040g02980	-0.3502	uncharacterized protein	opposite profile	GO:0005634 nucleus GO:0016973 poly(A)+ mRNA export from nucleus	GO:0016973 poly(A)+ mRNA export from nucleus GO:0003674 molecular_function GO:0005634 nucleus
P - T2 vs NGC - T2	MIR535a_Vitis_vinifera	ACAACGAGAGAGAGCACGC	55.0818	VIT_208s0007g08010	-1.1237	uncharacterized protein	opposite profile	NA
P - T2 vs NGC - T2	MIR6478_Populus_trichocarpa	GACCTTAGCTCAGTTGG	26.4319	VIT_201s0011g05470	-0.4935	protein plant cadmium resistance 2-like	opposite profile	GO:0016021 integral component of membrane GO:0008285 negative regulation of cell proliferation
P - T2 vs NGC - T2	MIR6478_Populus_trichocarpa	GACCTTAGCTCAGTTGG	26.4319	VIT_203s0063g02090	-0.9648	UPF0496 protein at4g34320-like	opposite profile	GO:0016021 integral component of membrane GO:0009536 plastid GO:0005777 peroxisome
P - T2 vs NGC - T2	MIR6478_Populus_trichocarpa	GACCTTAGCTCAGTTGGT	20.695	VIT_203s0063g02090	-0.9648	UPF0496 protein at4g34320-like	opposite profile	GO:0016021 integral component of membrane GO:0009536 plastid GO:0005777 peroxisome
P - T2 vs NGC - T2	MIR6478_Populus_trichocarpa	GACCTTAGCTCAGTTGG	26.4319	VIT_208s0007g03690	-0.7377	uridine nucleosidase 1-like	opposite profile	GO:0005829 cytosol GO:0006144 purine nucleobase metabolic process GO:0006206 pyrimidine nucleobase metabolic process GO:0035251 UDP-glucosyltransferase activity GO:0047622 adenosine nucleosidase activity GO:0006148 inosine catabolic process GO:0072585 xanthosine nucleotidase activity GO:0006218 uridine catabolic process GO:0047724 inosine nucleosidase activity GO:0045437 uridine nucleosidase acti…	GO:0072585 xanthosine nucleotidase activity GO:0047622 adenosine nucleosidase activity GO:0045437 uridine nucleosidase activity GO:0006218 uridine catabolic process GO:0006152 purine nucleoside catabolic process GO:0047724 inosine nucleosidase activity GO:0016787 hydrolase activity GO:0005829 cytosol
P - T2 vs NGC - T2	MIR6478_Populus_trichocarpa	GACCTTAGCTCAGTTGG	26.4319	VIT_211s0016g02800	-2.5363	myo-inositol oxygenase	opposite profile	GO:0055114 oxidation-reduction process GO:0005737 cytoplasm GO:0005506 iron ion binding GO:0006949 syncytium formation GO:0019853 L-ascorbic acid biosynthetic process GO:0019310 inositol catabolic process GO:0050113 inositol oxygenase activity	GO:0050113 inositol oxygenase activity GO:0019310 inositol catabolic process GO:0005737 cytoplasm GO:0005506 iron ion binding GO:0055114 oxidation-reduction process
P - T2 vs NGC - T2	MIR6478_Populus_trichocarpa	GACCTTAGCTCAGTTGGT	20.695	VIT_211s0016g02800	-2.5363	myo-inositol oxygenase	opposite profile	GO:0055114 oxidation-reduction process GO:0005737 cytoplasm GO:0005506 iron ion binding GO:0006949 syncytium formation GO:0019853 L-ascorbic acid biosynthetic process GO:0019310 inositol catabolic process GO:0050113 inositol oxygenase activity	GO:0050113 inositol oxygenase activity GO:0019310 inositol catabolic process GO:0005737 cytoplasm GO:0005506 iron ion binding GO:0055114 oxidation-reduction process
P - T2 vs NGC - T2	MIR858_Prunus_persica	CGTTGTCTGTTCGACCTTG	137.4	VIT_207s0129g00110	-0.5693	calcium-transporting ATPase plasma membrane-type-like	opposite profile	GO:0016021 integral component of membrane GO:0005886 plasma membrane GO:0050832 defense response to fungus GO:0005524 ATP binding GO:0008270 zinc ion binding GO:0009570 chloroplast stroma GO:0010363 regulation of plant-type hypersensitive response GO:0006612 protein targeting to membrane GO:0043069 negative regulation of programmed cell death GO:0030968 endoplasmic reticulum unfolded protein resp…	GO:0019829 cation-transporting ATPase activity GO:0005516 calmodulin binding GO:0006812 cation transport GO:0000166 nucleotide binding GO:0046872 metal ion binding GO:0016020 membrane GO:0016021 integral component of membrane GO:0005524 ATP binding
P - T2 vs NGC - T2	MIR858a_Arabidopsis_thaliana	CGTTGTCTGTTCGACCT	60.7443	VIT_207s0129g00110	-0.5693	calcium-transporting ATPase plasma membrane-type-like	opposite profile	GO:0016021 integral component of membrane GO:0005886 plasma membrane GO:0050832 defense response to fungus GO:0005524 ATP binding GO:0008270 zinc ion binding GO:0009570 chloroplast stroma GO:0010363 regulation of plant-type hypersensitive response GO:0006612 protein targeting to membrane GO:0043069 negative regulation of programmed cell death GO:0030968 endoplasmic reticulum unfolded protein resp…	GO:0019829 cation-transporting ATPase activity GO:0005516 calmodulin binding GO:0006812 cation transport GO:0000166 nucleotide binding GO:0046872 metal ion binding GO:0016020 membrane GO:0016021 integral component of membrane GO:0005524 ATP binding
P - T2 vs NGC - T2	MIR858_Prunus_persica	CGTTGTCTGTTCGACCTTG	137.4	VIT_211s0016g03500	-0.7459	uncharacterized protein	opposite profile	GO:0005634 nucleus GO:0005515 protein binding GO:0045892 negative regulation of transcription, DNA-templated GO:0048366 leaf development
P - T2 vs NGC - T2	MIR858a_Arabidopsis_thaliana	CGTTGTCTGTTCGACCT	60.7443	VIT_211s0016g03500	-0.7459	uncharacterized protein	opposite profile	GO:0005634 nucleus GO:0005515 protein binding GO:0045892 negative regulation of transcription, DNA-templated GO:0048366 leaf development
P - T2 vs NGC - T2	MIR858a_Arabidopsis_thaliana	CGTTGTCTGTTCGACCT	60.7443	VIT_206s0061g00440	-0.9721	heavy metal transport detoxification domain-containing protein	opposite profile	GO:0005507 copper ion binding GO:0005886 plasma membrane GO:0046482 para-aminobenzoic acid metabolic process GO:0010583 response to cyclopentenone GO:0009407 toxin catabolic process GO:0030001 metal ion transport	GO:0030001 metal ion transport GO:0046872 metal ion binding
P - T2 vs NGC - T2	MIR858a_Arabidopsis_thaliana	CGTTGTCTGTTCGACCT	60.7443	VIT_207s0129g00180	-0.4517	Ca2+-transporting ATPase	opposite profile	GO:0016021 integral component of membrane GO:0005886 plasma membrane GO:0050832 defense response to fungus GO:0005524 ATP binding GO:0016023 cytoplasmic membrane-bounded vesicle GO:0008270 zinc ion binding GO:0009570 chloroplast stroma GO:0010363 regulation of plant-type hypersensitive response GO:0006612 protein targeting to membrane GO:0043069 negative regulation of programmed cell death GO:003…	GO:0070588 calcium ion transmembrane transport GO:0005388 calcium-transporting ATPase activity GO:0019829 cation-transporting ATPase activity GO:0005516 calmodulin binding GO:0006812 cation transport GO:0000166 nucleotide binding GO:0046872 metal ion binding GO:0016787 hydrolase activity GO:0016020 membrane GO:0016021 integral component of membrane GO:0005524 ATP binding
P - T2 vs NGC - T2	MIR858a_Arabidopsis_thaliana	CGTTGTCTGTTCGACCT	60.7443	VIT_212s0134g00480	-1.603	MYB-related protein MYB4	opposite profile	GO:0003677 DNA binding GO:0000785 chromatin GO:0003682 chromatin binding	GO:0003682 chromatin binding GO:0003677 DNA binding
P - T2 vs NGC - T2	MIR858a_Arabidopsis_thaliana	CGTTGTCTGTTCGACCT	60.7443	VIT_218s0001g09850	-0.4446	R2R3-MYB transcription factor	opposite profile	GO:0046686 response to cadmium ion GO:0009414 response to water deprivation GO:0009753 response to jasmonic acid GO:0003677 DNA binding GO:0009733 response to auxin GO:0009723 response to ethylene GO:0000785 chromatin GO:0003682 chromatin binding GO:0010200 response to chitin GO:0009651 response to salt stress GO:0009737 response to abscisic acid GO:0009739 response to gibberellin GO:0009751 resp…	GO:0003682 chromatin binding GO:0003677 DNA binding
P - T2 vs NGC - T2	MIR858a_Arabidopsis_thaliana	CGTTGTCTGTTCGACCT	60.7443	VIT_218s0001g11170	-1.2105	MYB transcription factor	opposite profile	GO:0003677 DNA binding GO:0000785 chromatin GO:0003682 chromatin binding	GO:0003682 chromatin binding GO:0003677 DNA binding
